# Supplementary material for: Gene Expression Profiling Reveals Potential Players of Left-Right Asymmetry in Female Chicken Gonads
Source: Int J Mol Sci. 2017 Jun 20;18(6):1299. doi: 10.3390/ijms18061299 (PMC5486120; doi:10.3390/ijms18061299)
Supplement: Supplementary file 1 [file ijms-18-01299-s001.zip]

Archive with 9 entries (9 files):
- Table S8.pdf
- Figure S1.tif
- Table S1.xlsx
- Table S2.xlsx
- Table S3.xlsx
- Table S4.xlsx
- Table S5.xlsx
- Table S6.xlsx
- Table S7.xlsx
