# Supplementary material for: Gene Expression Profiling Reveals Potential Players of Left-Right Asymmetry in Female Chicken Gonads
Source: Int J Mol Sci. 2017 Jun 20;18(6):1299. doi: 10.3390/ijms18061299 (PMC5486120; doi:10.3390/ijms18061299)
Supplement: Supplementary file 1 [file ijms-18-01299-s001.zip › Table S1.xlsx]

## Sheet: Sheet1
Table S1 Distribution of the mapped reads on different regions of the chicken reference genome
#Sample	Exon	Intron	Intergenic
E6FR_1	9,887,054(86.66%)	257,253(2.25%)	1,264,105(11.08%)
E6FR_2	9,895,972(86.64%)	252,410(2.21%)	1,272,994(11.15%)
E6FL_1	9,342,735(86.17%)	232,619(2.15%)	1,267,066(11.69%)
E6FL_2	9,554,113(86.12%)	240,577(2.17%)	1,299,791(11.72%)
E12FR_1	8,923,327(83.70%)	234,791(2.20%)	1,502,704(14.10%)
E12FR_2	9,077,948(83.77%)	237,578(2.19%)	1,521,433(14.04%)
E12FL_1	8,796,097(79.34%)	340,804(3.07%)	1,949,753(17.59%)
E12FL_2	8,725,937(80.53%)	309,983(2.86%)	1,800,302(16.61%)
D1FR_1	9,638,993(81.00%)	318,758(2.68%)	1,942,111(16.32%)
D1FR_2	8,889,657(81.09%)	294,532(2.69%)	1,778,644(16.22%)
D1FL_1	8,328,325(77.38%)	426,397(3.96%)	2,008,486(18.66%)
D1FL_2	8,336,271(77.29%)	435,001(4.03%)	2,014,513(18.68%)
