# Supplementary material for: Gene Expression Profiling Reveals Potential Players of Left-Right Asymmetry in Female Chicken Gonads
Source: Int J Mol Sci. 2017 Jun 20;18(6):1299. doi: 10.3390/ijms18061299 (PMC5486120; doi:10.3390/ijms18061299)
Supplement: Supplementary file 1 [file ijms-18-01299-s001.zip › Table S2.xlsx]

## Sheet: Additional file 3 The RPKM of t
Table S2 The RPKM of total transcripts data in investigated samples
name	E6FL_1	E6FL_2	E6FR_1	E6FR_2	E12FL_1	E12FL_2	E12FR_1	E12FR_2	D1FL_1	D1FL_2	D1FR_1	D1FR_2
ENSGALG00000002852	1.44598	1.75919	1.29446	1.5346	5.98376	5.50915	1.98947	1.81101	4.04312	4.75975	1.91624	2.16414
ENSGALG00000002853	21.282	22.5011	17.3418	17.5311	28.6686	30.8638	29.9267	27.2078	32.6029	33.6956	26.6488	29.0878
ENSGALG00000002850	0.301618	0.277939	0.453622	0.420809	4.23387	3.37327	0.86581	0.999951	1.9158	2.58949	1.71694	1.50146
ENSGALG00000008291	107.549	100.815	68.366	74.5476	166.238	180.784	203.087	201.602	175.71	169.161	78.2094	79.751
ENSGALG00000002856	33.2621	37.3241	34.2471	36.4853	33.6438	35.118	25.3351	24.2983	41.2353	42.7278	46.3226	43.0582
ENSGALG00000008297	19.7349	16.7493	13.227	13.3154	22.6165	22.1754	23.0743	22.5997	26.1975	25.5843	6.77746	5.66376
ENSGALG00000002854	0.376475	0.32141	0.30939	0.418177	0.882195	0.83675	0.839125	0.833123	0.768623	0.59408	0.633732	0.575459
ENSGALG00000002855	14.2028	13.6267	15.1304	13.7692	16.5872	17.2551	30.7507	33.7453	15.0641	12.5371	21.1746	22.1256
ENSGALG00000016206	5.9591	6.20191	6.21872	6.46846	18.8885	14.6728	11.9406	11.2892	10.8557	11.838	4.22753	4.06828
ENSGALG00000008298	2.81672	2.56505	3.72184	3.58217	53.521	35.068	12.7942	10.6456	3.73157	3.47411	1.92408	2.07851
ENSGALG00000002859	41.1086	37.5945	27.415	27.2572	73.2601	88.7301	102.129	96.4805	68.6941	75.4489	77.9806	66.0759
ENSGALG00000008290	0	0	0	0	0.0780941	0	0.0776579	0	0	0.0834178	0	0
ENSGALG00000029173	0.0412377	0	0	0	0	0	0.0417795	0.0410145	0	0	0	0.0434716
ENSGALG00000027248	0	0	0	0	0	0	0	0	0	0	0	0
ENSGALG00000029171	0.481676	0.0939941	0.27942	0.279147	0.687043	0.196886	0.195202	0.191628	0.629379	0.733879	0.470041	0.406215
ENSGALG00000004212	2.24219	2.16467	2.44165	2.14291	9.32999	6.48786	3.75419	3.14555	4.47171	4.34087	2.64866	2.56269
ENSGALG00000028577	0.353927	0.172663	0.342189	0.341854	0.540887	1.08501	0.179288	0	0.385381	0	0.518067	0.18655
ENSGALG00000017320	25.4518	24.4865	22.4081	21.2188	63.5963	62.2612	28.5953	30.4759	45.8283	49.8269	43.9851	47.7404
ENSGALG00000021301	6.1691	5.26679	4.89275	4.3759	7.85657	13.3469	12.5491	11.6483	16.0062	14.0044	6.16118	7.46862
ENSGALG00000028242	7.07302	6.69451	4.25866	4.19314	7.96133	7.92027	9.50453	10.9523	8.0936	8.13532	7.89409	9.35369
ENSGALG00000021303	0.702964	0.480117	0.339825	0.271594	0.85944	1.6522	2.1366	1.46823	3.52101	3.06009	9.53517	9.92999
ENSGALG00000008294	0.298575	0.356057	0.296691	0.432586	1.36889	1.16111	0.815064	0.775394	1.27335	1.26363	1.53775	1.32894
ENSGALG00000021655	16.4093	19.2546	23.8495	25.1729	13.0031	14.5765	64.0005	60.482	10.0433	12.6056	5.7563	5.4269
ENSGALG00000021654	5.91007	5.14305	5.23145	4.99491	8.6862	8.83465	6.65526	6.51355	9.17465	8.51782	7.8716	8.60865
ENSGALG00000021025	0.307763	0.250236	0.0991851	0.198176	0.522596	0.524162	0.571644	0.714226	0.335114	0.390755	0.10011	0.162217
ENSGALG00000008295	0.0529969	0.129273	0.0256196	0.127973	0.188982	0.189548	0.0805397	0.131775	1.03872	0.922809	0.232725	0.111736
ENSGALG00000014729	1.02361	0.778677	0.654184	0.787605	4.22457	3.6699	0.896442	0.931795	0.434498	0.396501	0.186233	0.201181
ENSGALG00000027439	0	0	0	0	0	0	0	0	0	0	0	0
ENSGALG00000027438	39.8477	36.7688	28.1791	28.3715	59.6211	70.5032	62.6331	64.8834	60.3727	62.1986	53.3283	46.927
ENSGALG00000014723	28.5398	29.9031	25.0847	23.6506	49.3981	47.3919	28.4219	25.1597	45.3782	48.7067	40.6679	37.6072
ENSGALG00000014722	0.906369	1.02252	1.86215	1.42261	0.230859	0.202607	0.229569	0.0845122	0.277571	0.61649	1.05031	1.13462
ENSGALG00000014721	0.276882	0.495281	0.446164	0.356583	2.6799	2.0749	0.561039	0.275383	0.904465	1.65729	0.99071	0.486468
ENSGALG00000014720	0.22689	0.196779	0.194991	0.170451	0.256847	0.077285	0.459742	0.27581	0.57646	0.823069	0.147607	0.37206
ENSGALG00000014727	0.0994846	0.194134	0.096185	0.120114	1.31765	0.965784	0.579551	0.296838	0.514547	0.568403	0.412596	0.340839
ENSGALG00000009341	1.22564	1.24569	1.54708	1.29893	2.49744	1.46121	0.603627	0.609506	1.98332	2.46391	1.47844	1.36382
ENSGALG00000014725	4.38683	4.59677	4.41863	4.16907	9.7149	10.5945	4.10148	4.41921	4.94564	4.40569	3.08332	3.59846
ENSGALG00000014724	0.987664	1.02148	0.935808	1.10661	5.93693	5.08675	1.36087	1.51277	3.37687	3.65451	2.31313	2.26974
ENSGALG00000027981	0.837325	1.21804	0.88315	0.64701	2.63683	2.48916	1.61953	1.22648	3.14964	3.54558	2.03532	2.07029
ENSGALG00000002315	38.9765	41.7657	29.0326	30.5057	51.299	58.3492	53.202	53.3592	37.8578	35.9805	35.3711	31.4154
ENSGALG00000014585	9.30643	9.18967	11.2743	12.4546	4.79795	101.632	151.541	159.806	18.4356	12.9346	42.1256	37.5875
ENSGALG00000014584	8.48503	7.81315	5.58871	4.86613	21.2338	18.0459	6.17874	5.48542	11.9531	10.8501	8.95282	8.94466
ENSGALG00000014582	9.12011	9.76754	8.59297	8.50976	15.6639	14.6226	7.18007	7.89598	14.9486	16.4367	15.8912	16.7788
ENSGALG00000014581	28.4159	28.1059	20.5243	22.0111	40.8719	40.5958	38.1034	36.1312	53.0248	54.027	32.188	34.4779
ENSGALG00000005474	46.7908	47.7507	72.0324	74.839	62.5765	38.0283	74.489	70.9876	5.4603	8.20655	7.50585	5.12731
ENSGALG00000005477	27.8091	30.0527	26.4188	28.1355	75.3596	67.4469	29.2889	28.2275	41.3482	49.5145	47.2328	44.8082
ENSGALG00000014589	183.915	175.392	178.847	167.23	213.975	236.588	256.632	267.009	243.234	237.787	223.409	228.381
ENSGALG00000009346	32.3566	35.0269	27.6299	25.2456	48.0451	54.1423	21.5354	25.0561	21.9451	25.1033	9.83358	10.9548
ENSGALG00000005476	1.05958	1.07878	1.82617	0.889943	1.31421	1.83599	2.38037	2.56588	0.953092	1.35366	1.30372	0.971283
ENSGALG00000026308	0	0	0	0	0	0	0	0	0	0	0	0
ENSGALG00000026309	0.0310344	0.181681	0.0900153	0.0299758	1.07504	1.14169	0.220095	0.277798	0.540679	0.540387	0.151424	0.196293
ENSGALG00000007047	14.2914	13.4259	3.87449	3.96397	36.5981	57.1338	78.5105	73.5675	134.428	144.865	498.483	488.207
ENSGALG00000026304	0	0	0	0	0	0	0	0	0	0	0	0
ENSGALG00000009178	0	0	0	0	0	0	0	0	0.351272	0.117027	0	0
ENSGALG00000026306	33.5101	35.5992	33.2952	32.617	32.6032	32.9873	18.3952	18.5732	32.0739	33.3473	32.5954	33.8932
ENSGALG00000009344	1.63782	1.36002	1.60035	1.29586	2.75151	2.47488	1.39455	1.38635	1.85926	2.16165	1.61526	1.5245
ENSGALG00000026300	238.654	217.921	149.515	152.106	262.438	284.426	363.201	401.543	662.313	713.036	491.668	510.336
ENSGALG00000007732	0.444133	0.39207	0.674776	0.633261	0.430948	0.410627	0.57853	0.736215	0.552689	0.483342	0.12383	0.200654
ENSGALG00000026302	47.6322	44.6988	27.3174	28.3726	54.5489	61.952	38.6972	41.3029	59.2747	59.9131	24.4842	26.5379
ENSGALG00000009179	9.57073	10.3024	12.9747	10.7515	21.8336	23.5999	20.7104	20.0725	29.9046	27.6807	15.7351	15.5176
ENSGALG00000026433	28.079	29.3236	18.8733	18.5508	30.8531	33.3147	22.2421	23.3721	6.91897	7.44477	5.89353	6.45709
ENSGALG00000004604	12.5134	12.6407	12.7396	10.6344	9.82077	8.31393	23.7428	23.1762	6.7405	8.08423	5.52304	5.73329
ENSGALG00000004607	0.126011	0.122949	0	0.243426	1.02707	0.386306	0	0.250658	1.09768	1.78276	4.05792	2.25823
ENSGALG00000005473	3.91925	3.91191	2.7875	3.08936	9.2712	10.7721	10.2235	10.0363	14.7648	14.5116	30.0251	28.446
ENSGALG00000004603	4.42779	4.54174	4.61024	3.72845	7.05592	5.80087	4.71601	4.40383	7.17012	6.67203	1.32949	2.27398
ENSGALG00000004602	0	0	0	0	0.0579566	0.232521	0.115266	0	0.433587	0.557168	0.111023	0.119934
ENSGALG00000002312	1.97034	1.84007	1.143	0.842815	1.60595	1.00673	2.33844	2.51959	1.34857	1.04151	2.82918	2.49249
ENSGALG00000016981	0.187854	0.0610962	0.121082	0.120964	0	0	0.0634405	0.249116	0.340914	0.136292	0.183316	0.13202
ENSGALG00000006654	0.231259	0	0	0	0	0	0	0.115004	0.125906	0.125838	0.451346	0.853253
ENSGALG00000020109	0.102009	0.29859	0	0.197059	0.415719	0.625447	0.103349	0.101457	3.66546	2.77537	0.19909	0.107535
ENSGALG00000028688	0	0	0	0	0	0	0	0	0	0	0	0
ENSGALG00000016985	0.242633	0.29592	0.0586463	0.117178	0.432602	0.309927	12.5368	14.1775	6.01045	6.13923	4.79463	5.17947
ENSGALG00000007040	2.43296	2.66236	2.89809	2.60963	10.7505	9.20304	3.13222	3.07487	7.27425	7.54826	4.72214	6.50398
ENSGALG00000016987	0	0	0	0	0	0	0	0	0	0	0	0
ENSGALG00000006655	1.49953	1.30053	1.47281	1.81623	1.74602	2.0188	1.61569	1.56244	1.84014	1.34698	0.929087	0.828019
ENSGALG00000028683	61.3607	64.3001	44.3948	48.6996	68.3589	72.8239	88.7984	88.1265	64.5547	67.1399	75.2349	75.8471
ENSGALG00000016988	2.48614	3.67323	4.77302	3.49908	7.49029	6.35134	6.65683	6.78221	10.2096	9.50832	3.50049	5.57859
ENSGALG00000028681	0.457464	0.471144	0.442292	0.44186	0.336612	0.415533	3.6563	3.56408	0.636486	0.3319	0.62002	0.991282
ENSGALG00000007041	0.618331	0.482644	0.26902	0.298619	6.01624	3.47523	0.845713	0.522737	1.7842	1.85053	0.663734	1.04292
ENSGALG00000028687	0	0	0	0	0	0	0	0	2.41739	0	0	0
ENSGALG00000006656	1.72879	2.37126	1.47766	1.21001	5.13085	5.7607	2.23379	2.29257	4.7197	5.34428	2.22492	1.61114
ENSGALG00000028685	8.14032	7.28063	11.5869	8.08105	31.3314	23.5689	7.78909	9.67054	15.5116	16.2414	1.76526	1.66858
ENSGALG00000017627	32.8812	32.3423	21.5231	22.0171	38.8423	47.2226	40.2459	40.6581	30.2393	27.4667	19.9459	26.5121
ENSGALG00000009177	3.45964	3.21671	3.581	3.06643	44.8684	34.0224	9.85549	9.27023	18.6139	18.2495	6.87129	7.85188
ENSGALG00000003154	3.38673	4.99229	4.73492	4.7303	11.6423	9.21229	5.43071	4.91931	5.704	5.72744	3.5189	3.69861
ENSGALG00000007596	2.95173	3.045	4.62262	4.51415	1.80125	1.0997	4.73498	4.20486	1.17179	0.886733	0.945142	1.10203
ENSGALG00000003155	3.46727	3.63548	2.85193	2.79916	7.06511	6.50457	8.3364	6.63966	7.88891	8.10993	5.15103	7.25563
ENSGALG00000002276	3.3918	3.40966	3.22962	3.42502	5.70708	7.1421	6.45619	6.54244	12.4227	11.3533	7.02094	8.01787
ENSGALG00000002277	3.00204	2.29233	2.77628	3.10976	7.89022	7.6471	2.73293	3.46179	8.57477	8.38075	6.75065	5.36617
ENSGALG00000005554	0.332646	0.185464	0.183779	0.0917997	0.823066	2.4766	1.4925	1.13433	6.5715	5.32676	10.2484	10.1192
ENSGALG00000005555	0.466494	0.227579	0.225511	1.12645	0.712917	0.715053	0	0.231985	0.761928	0.253839	0.227613	0.245882
ENSGALG00000002272	23.1403	24.3529	18.128	18.1806	26.9122	26.8937	24.9925	23.1356	15.2395	17.4223	17.7526	16.9273
ENSGALG00000002273	22.7304	20.3761	12.9112	16.6035	25.4742	26.5668	23.7487	25.7159	31.5568	33.0859	29.2516	27.7057
ENSGALG00000005550	22.8829	21.0824	13.2381	12.2107	44.6784	47.304	23.0315	24.55	68.5001	65.8911	20.7195	22.4221
ENSGALG00000005551	46.4405	47.3219	31.2423	32.3488	106.443	121.499	82.7708	74.3475	101.007	107.807	61.3439	69.1219
ENSGALG00000028246	0	0	0	0	0	0	0	0	0	0	0	0
ENSGALG00000009173	0.722039	1.09588	0.853223	0.852389	2.23415	1.58499	1.21921	1.32987	2.12567	2.21183	0.835079	0.817534
ENSGALG00000002278	6.74434	5.45975	6.97624	7.68059	5.64109	7.13268	5.07249	4.07157	5.45166	5.03205	5.40309	5.992
ENSGALG00000002279	26.8035	24.3458	18.1324	18.1924	34.6614	39.8101	33.1902	30.7679	29.1563	29.9581	23.7735	27.209
ENSGALG00000013588	3.97865	3.95961	3.19276	3.15121	5.87767	5.93594	6.73164	6.13354	14.0364	13.5526	6.0956	5.49437
ENSGALG00000013583	2.05066	1.79821	2.25871	2.48215	12.3505	9.9206	4.62857	4.3631	7.26398	8.16404	8.25779	8.64696
ENSGALG00000013587	12.1185	12.4352	15.805	15.3547	3.43073	3.52104	6.52562	7.8665	0.788742	1.32096	3.01853	2.41465
ENSGALG00000009123	0.880468	1.01527	0.464327	0.231936	1.14169	0.736146	0.729847	0.636874	1.74312	0.435544	1.48407	2.10946
ENSGALG00000006602	1.07046	0.996967	1.17608	1.59791	0.297439	0.447496	2.02115	1.40342	2.11925	1.95925	0.617262	0.153878
ENSGALG00000006601	17.851	17.108	12.8676	12.957	22.4558	24.7898	23.8643	25.5985	24.6514	25.9025	13.9152	13.9186
ENSGALG00000006600	1.09354	1.62179	0.380618	0.295747	1.69348	1.47506	0.398847	0.26103	6.62043	6.18843	0.426851	0.230556
ENSGALG00000006607	2.17745	2.61482	2.91494	2.26496	7.33796	5.81949	5.17575	4.49793	4.37716	2.55197	1.47105	1.85398
ENSGALG00000006606	2.01962	1.96111	0.990332	0.756024	6.7735	5.86557	1.75245	1.81647	8.20718	7.57177	10.5897	11.2665
ENSGALG00000013272	0.524699	0.926382	0.869651	0.603334	3.05473	3.549	1.06318	0.994017	1.65957	1.52272	1.19472	1.36963
ENSGALG00000006604	2.29364	2.0887	2.31164	2.36309	6.82635	6.00871	2.85894	2.90337	6.72047	7.29171	3.55404	3.26781
ENSGALG00000006355	5.18396	5.02133	7.51804	7.80096	9.18534	9.0977	2.74021	3.9977	11.3302	10.67	8.50455	7.99917
ENSGALG00000006354	1.90789	2.70767	1.90051	2.17786	1.47258	1.00436	6.91177	9.1428	0.44067	0.377513	0.282091	0.243787
ENSGALG00000006609	22.8718	20.5405	8.6498	7.00583	29.585	31.1716	8.98724	9.5265	23.5009	21.563	5.89426	7.32646
ENSGALG00000006356	15.0459	15.1492	14.6184	13.5686	29.9428	30.297	10.2997	10.4788	24.5142	23.7768	18.6146	17.2249
ENSGALG00000006351	0.418257	0.561127	0.404385	0.353491	1.598	1.33565	0.370783	0.519991	1.13857	0.967261	1.02038	0.936942
ENSGALG00000006350	98.9412	95.6923	62.2316	62.7868	139.511	138.672	153.223	143.531	112.793	122.598	69.8796	67.7091
ENSGALG00000006353	0.207485	0.607328	0.200603	0.26721	0.352319	0.42405	0.14014	0.137575	0.828388	0.602139	0.607419	0
ENSGALG00000006352	1.18405	2.02173	0.47699	1.9061	0.703699	2.41991	0.799735	2.159	4.83478	3.11406	1.54059	3.64055
ENSGALG00000021653	17.4138	18.3093	11.1069	10.594	43.1098	38.4051	15.4834	14.7346	33.4513	38.4681	12.8337	12.9322
ENSGALG00000028069	4.95464	5.17415	2.84425	3.15927	18.279	18.3536	3.31381	3.19539	34.0979	33.6582	2.92742	3.40722
ENSGALG00000028068	0	0	0	0	0	0	0	0	0	0	0	0
ENSGALG00000019795	7.88122	5.05624	6.99354	5.52679	5.05975	7.06075	4.26583	6.87216	12.9312	13.3942	19.9119	20.1444
ENSGALG00000028065	2.68362	3.32336	2.3285	2.69178	4.13628	3.90257	5.85605	5.85149	9.14098	8.0502	9.40082	8.34191
ENSGALG00000028064	0	0	0	0	0	0	0	0	0	0	0	0
ENSGALG00000028063	2.90213	2.58267	4.27049	3.65024	5.88106	6.4527	11.0017	12.2594	14.5154	15.8091	14.4714	16.5238
ENSGALG00000028062	0	0.1125	0	0	0	0	0	0	0	0.125481	0	0
ENSGALG00000028061	0	4.45374	2.20664	5.14379	2.32531	0.777425	2.31232	3.02664	0.828388	6.62353	2.9696	0
ENSGALG00000027598	0.325093	0.539227	0.471466	0.439605	0.794913	1.99324	1.11984	1.13167	1.34514	1.45055	1.07862	0.788217
ENSGALG00000019797	0	0.0487569	0	0	0.152737	0.153194	0	0	1.08825	0.924509	0	0.158035
ENSGALG00000021242	101.06	95.4768	65.9993	70.3717	121.683	140.278	149.252	129.625	136.097	131.257	117.8	130.746
ENSGALG00000018946	0.1434	0.139915	0.0924291	0.0923388	0.1948	0.146538	0.145284	0.237706	0	0.416158	1.16613	0.705449
ENSGALG00000019796	83.862	83.1207	52.2334	51.3479	104.872	119.921	114.923	115.595	115.12	112.527	94.7407	99.9632
ENSGALG00000021304	0.125429	0.0917855	0.0303172	0.0302875	1.24596	0.736996	0.889536	0.405437	1.16089	0.887262	0.336597	0.363614
ENSGALG00000003899	0.309714	0.251823	0.0998141	0.149575	0.368137	0.263743	0.36608	0.359378	1.62999	2.41557	0.0503722	0.217661
ENSGALG00000013051	5.38453	5.46029	5.84938	4.90868	18.7384	13.5395	4.53584	5.08461	6.81827	7.70345	0.678948	0.701554
ENSGALG00000028511	0	0	0	0	0	0.777425	0	0	0	0	0	0
ENSGALG00000013053	1.54281	1.36036	1.33695	1.20318	4.78544	4.49614	1.47045	1.15937	2.79987	3.05953	2.35311	2.36127
ENSGALG00000013054	1.67809	1.54463	1.72958	1.54439	3.41937	3.49433	1.70014	1.90519	3.82683	3.53187	1.73025	2.38647
ENSGALG00000013056	0.0180695	0.0528913	0	0.0349063	0.073639	0.0553948	0.0732277	0.0359435	0	0.0196647	0.0705322	0.11429
ENSGALG00000013057	4.81503	4.98353	3.93517	4.39383	13.6058	27.266	8.46288	9.26044	11.1521	11.812	11.9675	9.59085
ENSGALG00000003891	7.68808	8.00869	8.56993	8.14657	21.978	20.2184	10.1487	10.1653	16.4226	15.5278	13.3719	11.9185
ENSGALG00000003893	37.2784	39.0332	41.5675	41.1066	29.0246	26.4435	56.6669	57.3894	19.3322	18.7851	22.7327	23.8845
ENSGALG00000020271	0.33918	0.661875	0.327931	0	1.0367	0.866505	0.687272	0.506017	4.8012	1.84562	0.827468	1.60899
ENSGALG00000003895	0.616691	0.676918	0.0745297	0	0.157076	0.0787732	0	0.153338	0.671497	0.671134	0	0
ENSGALG00000003894	3.27484	2.51056	1.1308	1.4686	17.1592	12.5494	5.21379	4.5367	10.5703	9.67359	1.82614	1.60283
ENSGALG00000003897	3.07036	2.79435	2.34489	2.16815	6.28263	6.30145	2.50947	3.46433	6.60216	5.16656	3.19762	3.18228
ENSGALG00000027739	0.927144	1.74892	0.597596	0.298506	2.01515	1.89486	2.06651	1.53688	3.23053	3.49785	2.05076	1.75926
ENSGALG00000003091	6.29245	7.16742	7.84556	8.16791	32.2287	27.4372	8.56747	8.01414	9.95196	8.1184	5.91817	6.75337
ENSGALG00000003092	30.735	31.308	32.2294	32.3612	76.6689	67.8695	21.9299	20.0147	44.9748	48.9072	27.7029	24.8681
ENSGALG00000003097	15.5582	17.1827	7.18372	8.08865	18.7787	21.31	9.69044	8.73727	4.46987	3.61864	2.00295	2.63973
ENSGALG00000003096	9.1844	9.51071	9.00544	7.99236	10.9463	10.9791	8.11998	9.30704	10.4723	9.66519	6.76419	4.79529
ENSGALG00000003099	8.8046	9.51106	5.51038	6.68192	16.459	15.9059	7.68577	8.4442	5.26433	7.27197	7.51793	7.04403
ENSGALG00000011982	0.251245	0.183854	0.364368	0.364011	2.17579	1.70092	1.11364	1.18695	1.19688	1.50384	1.83882	2.31748
ENSGALG00000011986	0.0886746	0.259559	0.0857335	0.256949	0.271033	0.18123	2.9647	2.46945	0.0965551	0.193006	0	0
ENSGALG00000017933	0	0	0	0	0	0	0	0	0	0.571546	0	0
ENSGALG00000026736	1.35026	1.50043	2.00657	1.92007	36.634	22.8818	8.15733	8.10746	16.6357	17.4431	19.4109	17.7135
ENSGALG00000017932	0	0	0	0	0	0	0	0	0	0	0	0
ENSGALG00000026899	0.340968	0.279023	0.265854	0.148733	0.437036	0.31471	0.111435	0.229728	0.347317	0.251369	0.0214665	0.0579738
ENSGALG00000026435	2.84777	2.20188	2.85722	2.95822	3.36671	3.56897	5.11712	4.56918	4.47576	4.47334	3.749	3.73838
ENSGALG00000007719	0.155498	0.288267	0.255579	0.210271	0.982241	0.508482	0.582901	0.510366	1.08363	0.998432	0.0303484	0.163921
ENSGALG00000012185	8.61858	8.06888	10.4039	10.2012	10.5573	8.90899	7.36904	6.58998	11.8256	12.6866	9.86884	10.661
ENSGALG00000012184	4.63629	4.33899	2.89687	2.95497	3.14906	3.25518	4.50548	3.88972	1.68277	2.1624	3.13931	2.4271
ENSGALG00000012187	1.54108	1.73753	1.52308	1.52159	5.58256	4.16447	2.84508	1.7371	5.89177	4.65869	1.73779	1.84117
ENSGALG00000012186	4.90291	4.74724	6.54957	6.07322	20.0953	16.9429	8.45582	8.4499	11.0848	8.67568	2.62964	2.91961
ENSGALG00000012181	0	0.0772617	0.0382799	0.0191212	0.0605078	0.161837	0.160453	0.0787575	0.0862233	0.107721	0.0965916	0.125213
ENSGALG00000012183	6.63813	6.18547	6.04044	5.23585	8.63526	8.75502	10.9374	10.7371	12.8054	10.9987	14.8832	15.2303
ENSGALG00000026125	2.13923	1.31826	1.19742	1.74	1.72066	0.575273	3.87838	2.01567	1.10337	0.980245	0.659227	0.59345
ENSGALG00000023868	0.552511	0.539084	0.356124	0.533664	0	0	0.18659	0.183173	1.00269	1.00215	0.539164	0
ENSGALG00000006958	0.952006	0.784962	1.01118	0.932483	2.77318	2.8089	1.01885	0.746814	2.74483	2.4515	0.340201	0.57953
ENSGALG00000012188	0.736826	0.562633	0.278761	0.371317	4.99378	3.43737	1.13599	0.669113	2.40692	2.7194	0.750289	0.742969
ENSGALG00000017936	0	0	0	0	0	0	0	0	0	0	0	0
ENSGALG00000026127	0	0	0	0	0	0	0	0	0	0	0	0
ENSGALG00000022935	0.760778	0.424166	0.490364	0.244942	0.553645	0.259142	0.220221	0.324283	0.552259	0.473109	0	0.11457
ENSGALG00000017921	0	0	0	0	0	0	0	0	0.466514	0	0	0
ENSGALG00000028513	115.137	112.008	111.894	102.674	113.842	119.74	173.554	172.32	136.842	128.076	123.384	134.81
ENSGALG00000022939	0	0	0	0	0	0	0	0.161925	0	0	0	0
ENSGALG00000017934	0	0	0	0	0	0	0	0	0	0	0	0
ENSGALG00000015144	11.9756	11.9191	6.73997	7.55658	25.0255	25.7704	9.23251	8.99827	37.0493	40.3826	16.2499	16.5175
ENSGALG00000026121	0	0	0	0	0	0	0	0	0	0	0	0
ENSGALG00000025769	0	0	0	0	0	0	0	0	0	0	0	0
ENSGALG00000025768	1.98624	2.16036	1.88888	2.04429	1.82459	1.59714	2.80407	2.33172	4.99916	3.61446	3.2728	3.46684
ENSGALG00000004693	97.8587	100.448	84.8187	85.5802	158.432	161.85	150.67	148.218	168.988	170.8	131.324	128.746
ENSGALG00000023869	0	0.025621	0.0253882	0.0507267	0.240782	0.0268337	0	0.156702	0.0857783	0.0285773	0	0.0553631
ENSGALG00000025763	0	0	0	0	0	0	0	0	0	0	0	0
ENSGALG00000025762	0	0	0.454933	0.454488	0	0	0	0.467992	0	0	0.459173	0
ENSGALG00000025761	0	0	0	0	0	0	0	0	0	0	0	0
ENSGALG00000025760	0	0	0.449734	0.449294	0	0	0	0	0	0	0	0
ENSGALG00000025767	0.472276	0.418908	0.664164	0.497636	1.48725	0.965221	0.434983	0.982142	1.86999	1.16811	1.08932	1.17676
ENSGALG00000025766	0	0.157589	0	0	0.0822777	0	0.163636	0.16064	0	0.0878866	0	0.170264
ENSGALG00000025765	0	0.193484	0	0.0957691	0	0.303963	0	0	0.539815	1.18695	0.0967563	0.104522
ENSGALG00000025764	27.4266	23.9243	25.1119	25.8004	28.5775	30.8082	38.654	40.7681	26.423	26.0071	24.4006	22.8818
ENSGALG00000005934	0.662713	0.466995	1.06789	0.924599	0.787723	1.12869	1.04443	0.58589	0.922055	1.40237	0.646705	0.349306
ENSGALG00000005935	0.875434	0.723663	0.799377	0.822084	10.1951	7.2437	2.99341	3.49488	4.71321	4.86946	3.15612	2.06361
ENSGALG00000005936	0.870623	1.62814	1.26262	1.12123	1.99579	3.41041	2.9402	2.66989	7.18896	6.94821	3.61077	2.44743
ENSGALG00000005937	0	0	0	0	0	0.22728	0	0	0.242179	0	0	0
ENSGALG00000005930	21.3926	22.622	19.9804	20.733	51.5388	56.6447	23.9564	23.831	28.9391	30.0572	16.8567	17.469
ENSGALG00000005931	41.817	44.6419	25.29	26.7862	112.171	111.792	35.586	33.8468	77.3495	81.7824	32.0565	32.6928
ENSGALG00000005932	0.130587	0.104248	0.0918225	0.0687996	0.665229	0.533778	0.348798	0.259761	0.323165	0.219633	0.892029	1.23895
ENSGALG00000005933	2.95598	2.66229	3.88387	3.84347	0.540551	0.193632	2.18852	1.80922	0.825303	0.783615	0.258873	0.279651
ENSGALG00000011189	2.72122	1.36547	0.826874	1.50194	2.69324	2.22461	1.65418	1.39191	17.6937	18.8687	5.31097	4.67176
ENSGALG00000015677	4.98004	4.4923	7.44942	6.23203	2.90388	2.17643	1.58662	1.21491	3.61508	2.82914	5.19595	5.64602
ENSGALG00000005938	11.2053	11.9781	3.66433	4.21782	18.3836	19.7016	10.8517	13.4391	39.2051	37.6596	3.37687	5.90615
ENSGALG00000005939	0	0	0	0.914261	0	0	0	0.470713	0	0	0	0.498912
ENSGALG00000012321	6.22164	6.64082	5.61158	5.60609	11.8055	11.1581	5.05539	5.71037	8.25223	9.33838	8.37357	6.97683
ENSGALG00000003330	0	0	0	0	0.0751232	0	0	0	0	0	0	0
ENSGALG00000023882	3.64999	4.05821	4.18548	3.60747	3.37279	4.59726	10.5778	13.4234	4.62135	6.18927	7.20648	6.17423
ENSGALG00000012322	0.0511327	0.0997802	0.0494368	0	0.416764	0.470264	0.0518044	0.406848	0.445415	0.500821	1.9959	2.1561
ENSGALG00000012989	0	0.1765	0	0.524176	0.368604	1.66369	0.916363	0.899585	4.13642	4.52792	1.94179	2.66973
ENSGALG00000012988	1.78545	1.72055	1.64099	0.894208	1.66186	1.46412	1.13894	1.44694	1.12807	1.15145	0.731344	0.697099
ENSGALG00000012327	0.294761	0.239665	0.284985	0.142353	1.2513	0.80323	2.53839	1.95444	1.39081	1.60392	1.15056	0.673245
ENSGALG00000003331	36.04	37.8968	30.6049	31.536	39.985	44.6613	34.6841	35.9916	39.925	38.3795	31.2857	32.7091
ENSGALG00000012329	0.567666	0.485702	0.489733	0.565172	1.28128	0.963837	0.566275	0.503791	1.07457	1.26407	0.332372	0.386669
ENSGALG00000012984	0.0298673	0.0437122	0.0144383	0.0432727	0.152148	0.213646	0.0151298	0.0297056	0.40652	0.4063	0.0437187	0
ENSGALG00000012987	1.45242	1.91147	1.33894	1.14188	10.0487	7.07586	1.98482	1.57894	4.41349	3.45537	0.758111	0.534105
ENSGALG00000012986	5.86603	6.59921	6.3533	6.30064	11.9203	10.4984	3.58859	3.49101	8.20233	6.88973	3.72238	4.22391
ENSGALG00000003332	6.12713	6.83226	4.92377	7.37844	5.83713	6.34251	8.62618	4.35283	5.89184	6.06186	6.75563	11.6598
ENSGALG00000014726	0	0.348355	0.115063	0.459804	2.78878	2.67552	1.44689	1.65713	4.40596	1.42469	8.47791	4.39101
ENSGALG00000003333	3.80516	4.81766	3.24099	4.06915	6.92287	7.77685	8.39872	9.05592	8.53328	9.51464	11.405	14.9946
ENSGALG00000015539	0.612753	0.416692	0.484715	0.520111	2.49716	1.93541	0.959422	0.757178	2.60818	3.15237	1.52206	1.35061
ENSGALG00000015538	2.01781	1.88009	3.37451	2.93225	7.18605	3.86386	2.48634	2.38657	5.56212	5.46019	5.71208	5.1549
ENSGALG00000015535	0.252544	0.0821355	0	0.0813097	0.343065	0.25807	0.170574	0	18.1492	15.6658	0.903626	0.532448
ENSGALG00000003334	0.0952085	0.278684	0.0920508	0	1.55202	1.45938	0.289378	0.189386	0.207339	0.518068	0.185817	0.100366
ENSGALG00000015537	11.9054	14.2781	16.0668	14.9491	15.9959	11.9632	10.0013	11.4463	18.0678	19.3807	20.2344	21.0479
ENSGALG00000027432	0	0	0	0.132815	0.280189	0	0	0	1.04808	0.598579	0.134184	0
ENSGALG00000015531	2.05218	2.00231	1.76366	1.5417	7.95674	6.23301	3.40748	3.2317	3.84841	3.16392	3.00392	3.12484
ENSGALG00000006123	0.674346	0.413574	0.568155	0.446636	1.6489	1.88026	0.331843	0.594046	0.713296	0.954043	0.310227	0.243729
ENSGALG00000023937	18.6666	15.4742	26.732	22.0967	8.2936	7.88818	9.52702	6.70036	10.8505	11.4556	7.94369	11.5404
ENSGALG00000000519	0.183478	0.119346	0.177393	0.118146	0.498488	0.249991	0	0.0608284	2.86357	3.86041	0.417775	0.644725
ENSGALG00000000518	17.1301	15.4706	13.9157	13.036	19.1834	19.3374	13.5781	13.001	14.4903	13.4554	11.2823	11.3422
ENSGALG00000028510	0.242272	0.630357	0.62463	0.0780024	0.246833	0.495146	3.51818	3.29312	1.31901	1.3183	2.36419	2.38369
ENSGALG00000000514	47.2865	40.4714	36.5946	43.5701	45.2186	53.1957	69.8654	62.8105	67.5226	72.6774	81.6632	83.1893
ENSGALG00000000516	2.32365	2.43307	1.09589	1.14956	5.17748	4.88412	1.8374	1.9165	1.62506	2.03536	0.424008	0.637274
ENSGALG00000000511	64.8594	67.9301	69.3123	68.034	28.2838	27.6641	19.7452	20.1316	26.3388	23.6648	38.0368	32.7661
ENSGALG00000000510	6.31667	6.83887	5.41733	4.98636	13.0423	11.7732	6.93119	7.17998	8.56898	9.43221	7.9867	7.34464
ENSGALG00000000513	9.96001	7.93578	9.29646	9.95314	10.9551	10.0019	6.94838	8.53501	12.2336	9.93915	8.67685	8.93733
ENSGALG00000017808	2.62591	2.5621	0	0	0	2.68337	2.66041	0	0.953092	0	2.56248	0
ENSGALG00000011368	0.872058	1.11267	1.2647	1.26347	5.50173	4.66135	1.32527	0.833979	3.98084	3.65017	2.38933	2.75789
ENSGALG00000011369	0.198666	0.290757	0.240096	0.383778	0.151805	0.203013	0.402551	0.444578	11.1405	11.621	0.1454	0.104714
ENSGALG00000011364	11.9248	13.8166	8.72703	8.7185	13.8367	14.7244	15.4374	15.4842	14.0666	13.5183	6.38404	8.03132
ENSGALG00000011365	1.0645	0.977539	0.968657	1.48181	3.66832	3.42336	1.71289	1.52583	2.3523	2.99842	1.80261	2.57439
ENSGALG00000011366	0.0788028	0.153775	0.152378	0.0761147	0.321146	0.362372	0.279433	0.391881	0.471933	0.814716	0.192248	0.124607
ENSGALG00000011360	0.455785	0.97836	0.220334	0.836452	0.55724	0.55891	0.785014	0.634646	0.54592	0.446421	0.800596	0.76876
ENSGALG00000011361	18.9214	21.3611	23.8947	24.2347	25.4097	15.6451	47.7152	51.0319	27.8119	27.4284	18.6846	17.0119
ENSGALG00000016403	143.327	138.844	149.08	143.059	138.366	158.965	398.445	403.794	238.897	245.016	668.711	673.318
ENSGALG00000025217	0	0	0	0	0	0	0	0	0	0	0	0
ENSGALG00000002206	8.83505	7.66253	3.94247	4.37624	12.1557	10.1087	5.89091	7.28514	21.9538	19.8053	5.15824	6.20909
ENSGALG00000005997	3.41582	3.187	2.43562	2.66006	24.796	19.7435	4.95312	5.6056	15.8771	17.1232	8.9166	8.64205
ENSGALG00000005994	13.7389	12.3039	13.1884	12.7963	13.6977	15.5438	18.2941	18.74	27.2484	25.7919	19.4403	17.7419
ENSGALG00000028517	140.403	136.991	111.861	113.837	200.453	226.768	267.534	263.199	251.885	256.409	290.359	289.637
ENSGALG00000010589	1.72982	1.31548	2.48408	2.26051	4.56148	3.50934	2.86077	2.53008	3.6286	3.07295	1.31567	1.55536
ENSGALG00000010588	2.87789	1.80511	0.794984	1.58841	0	0.210062	0.208264	0	0	0	0	0
ENSGALG00000010583	0.50424	0.799478	0.700805	0.821879	0.642168	0.611887	0.031929	0.376133	0.514736	0.514458	0	0.132889
ENSGALG00000010582	59.3796	66.4703	54.6594	55.4202	68.496	59.9251	77.6151	76.5608	81.1794	80.3901	110.698	106.197
ENSGALG00000010581	0.969086	0.891505	1.44557	1.31044	5.83937	3.56505	2.07584	2.14799	3.64801	3.55564	2.21559	1.78047
ENSGALG00000010580	0.568835	0.5258	0.492077	0.607266	3.14174	2.17216	1.09195	1.69727	1.53217	1.98748	0.934895	1.13618
ENSGALG00000025212	0	0	0	0	0	0	0	0	0	0	0	0
ENSGALG00000009725	5.89879	3.74103	2.47136	5.79253	6.31034	7.43436	9.56205	11.8315	11.5614	13.374	42.7885	49.332
ENSGALG00000009724	0.0958813	0.0935513	0.0927013	0	0.29306	0.489897	0.194282	0.0953624	0	0.104346	0.0935653	0.20215
ENSGALG00000005990	10.0577	10.7634	12.24	10.5164	16.1025	13.1979	33.869	35.9958	32.559	31.221	82.5371	82.4807
ENSGALG00000009723	0.201826	0.240682	0.390265	0.303243	0.685421	0.710391	0.817911	0.780632	0.537197	0.610122	0.547086	0.425518
ENSGALG00000009722	4.61008	4.09282	2.56991	2.52728	10.2824	12.9021	7.78441	8.96372	16.2351	16.0456	36.0708	36.2953
ENSGALG00000009728	23.4047	24.5944	17.3283	15.6189	37.464	38.625	18.6654	18.1494	19.2157	19.1236	18.1738	18.6825
ENSGALG00000028516	0	0	0	0	0	0	0	0	0	0	0	0
ENSGALG00000025819	66.9244	67.0825	43.6823	46.0931	81.4522	82.5961	95.4432	92.6009	57.8624	66.4377	68.4146	72.924
ENSGALG00000025818	0.749957	0.667545	1.15759	1.35979	2.73459	2.05709	1.333	1.28242	2.02003	2.59168	4.01871	4.38288
ENSGALG00000003128	2.51023	2.15317	2.25362	2.55782	3.26011	3.2135	3.03229	2.67498	3.2139	3.94766	2.48997	2.47174
ENSGALG00000015145	0.0626902	0	0	0	0.127741	0.128124	0.0317569	0	0	0	0	0
ENSGALG00000020869	0.666027	0.685943	0.572388	0.50035	1.54562	1.24777	0.824727	0.515217	1.69217	1.61072	1.29988	1.09216
ENSGALG00000025811	10.6066	13.1119	10.3544	11.2395	36.6681	25.7814	16.0146	16.9504	19.5664	17.7628	14.8724	13.9493
ENSGALG00000025810	89.5613	86.0005	46.1246	41.3974	107.63	121.424	89.1807	86.1368	14.8051	14.7971	13.153	13.5232
ENSGALG00000025813	0	0	0	0	0	0	0	0	0	0	0	0
ENSGALG00000025812	0	0	0	0	0	0	0	0	0	0	0	0
ENSGALG00000025815	0	0	0	0	0	0	0	0	0	0	0	0
ENSGALG00000025814	192.048	176.843	127.606	124.428	218.747	235.016	275.176	259.919	301.482	300.46	324.689	341.585
ENSGALG00000025817	0.143316	0.174791	0.103922	0.0692134	0.547553	0.25629	0.290397	0.57016	0.117039	0.350927	0.139854	0.0377697
ENSGALG00000025816	0	0	0	0.214826	0	0	0	0	0.847627	0.121024	0.217041	0
ENSGALG00000007396	4.65581	4.37531	6.98901	6.01178	8.61316	6.61069	3.52532	3.19269	8.48487	9.68033	8.53672	8.55029
ENSGALG00000007394	3.40922	3.79709	5.00642	4.90833	3.11297	2.59643	1.59667	1.82334	1.71602	2.10011	2.605	2.50895
ENSGALG00000007395	1.25962	0.93883	1.18402	1.14906	0.712968	0.536328	2.00288	1.86181	0.723883	0.799649	0.717032	0.682372
ENSGALG00000007392	1.65984	1.78405	1.99955	1.94616	1.60066	1.56011	2.52697	2.38359	1.57539	1.49726	1.26462	1.23512
ENSGALG00000007393	17.4436	18.8035	18.5167	19.3961	32.5514	30.5051	13.1483	14.5172	27.6421	30.3671	18.9233	19.7787
ENSGALG00000021859	0.732263	1.19078	0.353988	1.65033	3.48157	2.24486	1.48377	0.849683	1.86046	2.78918	0.357287	0.385965
ENSGALG00000028515	0	0	0	0	0	0.831845	0	0	0	0	0	0
ENSGALG00000020323	0.217365	0.318124	0	0	0.221458	0.111061	0	0	0.355024	0.946218	0.212115	0
ENSGALG00000025219	0	0	0	0	0	0	0	0	0	0	0	0
ENSGALG00000005999	14.9965	13.7435	17.126	17.5931	11.6447	10.811	9.41139	8.58992	14.8253	14.9164	15.1379	15.5209
ENSGALG00000027637	8.60996	8.30526	8.2298	6.14269	10.1676	10.898	5.05542	4.57361	10.547	8.30528	8.40198	9.38578
ENSGALG00000010369	0.0080958	0.0157981	0.0313092	0.0234589	0.0329929	0.0330918	0.0246065	0.0483119	0.16749	0.123347	0.924328	0.776626
ENSGALG00000010368	118.007	118.357	171.031	157.905	31.4128	24.6898	17.6438	18.7621	25.873	25.9406	29.161	30.29
ENSGALG00000010365	0.721054	0.715874	0.684909	0.745332	0.657301	0.58171	0.589548	0.968784	2.12124	1.84476	0.370335	0.426731
ENSGALG00000010364	17.0887	15.8979	19.4997	18.2331	8.97517	6.6331	45.3633	48.683	5.76974	5.87474	6.04341	5.79534
ENSGALG00000010363	5.67654	6.38268	6.76008	6.04379	8.54836	8.3681	5.47497	6.03478	10.9039	11.6976	15.9822	16.0282
ENSGALG00000010362	0.51197	0.0832548	0.49499	0.0824177	0	0.610368	0.950943	1.44273	0.185823	1.02147	0.166534	0.539704
ENSGALG00000010361	23.7417	25.1055	42.5125	40.3658	20.3729	16.4985	8.91828	8.79709	21.9347	21.7847	27.7523	28.6415
ENSGALG00000010360	22.089	21.3755	26.3628	27.1415	18.6311	15.6156	32.7983	30.469	13.0117	11.3102	9.15221	10.2304
ENSGALG00000021902	0	0	0	0	0	0	0	0	0	0	0	0
ENSGALG00000002170	6.29434	6.65746	7.97773	8.58301	5.92785	5.89156	9.96746	11.6788	1.90061	2.36009	1.90979	2.34187
ENSGALG00000020458	0.08975	0.0291896	0.0867733	0.0577923	0.1524	0.0305713	0.0303097	0.0595095	0.0977261	0.227904	0	0.0315373
ENSGALG00000017524	107.338	95.2223	80.5152	81.0881	115.774	126.538	141.1	140.529	117.286	110.696	101.966	101.932
ENSGALG00000020899	20.8627	18.1959	24.0765	18.6544	32.8699	27.9921	26.3509	27.6297	18.6796	17.5252	15.7686	14.7008
ENSGALG00000007424	21.8312	18.8643	17.4513	19.2259	29.8744	31.9323	28.6233	31.0085	42.2602	41.9268	32.5127	36.6265
ENSGALG00000007426	0.0436245	0.0425643	0.506131	0.23175	0.888917	0.44579	0.287284	0.368801	1.21129	0.973252	0.234139	0.344907
ENSGALG00000007420	0.24894	0.48578	0.120342	0.240448	0.76088	0.890354	2.396	1.73315	0.94872	0.677291	0.485853	0.262425
ENSGALG00000026301	2.40463	2.49169	1.13541	1.20631	2.94369	3.39062	2.51176	1.85397	4.05943	4.42238	0.527518	0.64846
ENSGALG00000001138	17.8538	14.3745	14.9681	14.8329	42.6128	40.5716	25.0454	22.1033	14.8182	17.5277	19.6156	19.0841
ENSGALG00000004459	0.103831	0.0506537	0.250967	0	0.105786	0	0.0525974	0.258172	0.169587	0	0.253306	0.21891
ENSGALG00000001648	214.279	220.244	162.668	142.469	267.982	290.914	293.594	300.284	172.09	168.789	237.094	250.507
ENSGALG00000001649	26.2074	25.6227	21.0979	21.8005	24.7936	26.8901	25.6305	24.6292	29.7012	32.8864	22.4949	22.8909
ENSGALG00000001130	8.54232	7.88708	6.97051	7.40684	8.25798	7.38971	3.25375	2.7596	5.82829	5.94402	3.77357	3.33947
ENSGALG00000001131	0.130245	0.12708	0.251851	0	0.132698	0.133095	0	0	0.28364	0.283487	0	0
ENSGALG00000001132	0.125914	0.491416	0.0608688	0.182428	1.15456	2.0587	2.04109	1.9411	2.33076	3.01465	8.53962	8.29591
ENSGALG00000001645	0.712848	0.618244	0.746639	0.363392	0.383309	0.364223	0.662028	0.689295	0.539027	0.624933	1.75839	1.79516
ENSGALG00000001642	24.5925	25.0738	16.9203	18.2296	29.5229	33.6634	24.2976	23.8148	39.6897	43.3197	14.6595	14.349
ENSGALG00000004455	0.696614	0.791798	0.71517	0.582675	2.90477	1.91541	1.01863	0.907125	2.40068	2.11021	1.82211	1.79423
ENSGALG00000001640	40.8047	41.12	25.9024	26.6733	68.9733	74.1289	74.5386	89.2639	99.6331	97.1122	82.0513	86.5732
ENSGALG00000001137	0	0	0	0	0	0	0.280519	0	0.150744	0	0	0
ENSGALG00000001394	23.6953	26.7452	20.8382	20.7334	26.992	29.8428	25.1582	27.2629	21.2787	16.224	16.041	18.665
ENSGALG00000001396	0.825498	0.536958	0.17736	0.13289	2.56985	1.78085	28.2033	28.0975	12.5341	13.3758	12.8442	11.2644
ENSGALG00000001391	0	0.153924	0.610104	0	0.482186	0.483631	0.958985	0.313809	0.171778	1.2018	0.461842	1.33043
ENSGALG00000001392	0.564232	0.650615	0.743888	0.792705	6.63697	4.92712	2.28658	2.04065	1.84313	2.17706	0.95104	1.24366
ENSGALG00000001398	2.76389	3.08197	2.39228	2.26281	6.07437	9.21283	5.68041	6.24401	7.99673	7.10436	6.57586	6.3267
ENSGALG00000001399	19.4799	20.73	19.5928	17.8912	21.6713	21.4856	21.948	21.1069	20.2493	21.8938	17.4292	16.2936
ENSGALG00000002172	3.18133	3.22985	3.65772	3.67491	24.7691	17.7264	5.79291	4.89581	12.1944	13.4276	9.20856	9.17724
ENSGALG00000027119	0	0	0	0	0	0	0	0	0	0	0	0
ENSGALG00000016887	16.8461	17.4947	12.8427	13.0171	95.838	83.6396	18.8918	18.2185	33.1864	35.5918	20.9552	21.9431
ENSGALG00000017324	4.76042	5.34145	8.28457	5.51765	11.1551	9.48595	6.0287	6.62852	18.6605	20.7227	17.1881	21.3278
ENSGALG00000009395	0.230849	0.253394	0	0.0557437	0.382193	0.353851	0.175412	0.2009	0.314206	0.219826	0.95741	0.577967
ENSGALG00000026137	0	0.0836934	0	0.0828519	0.087393	0	0.0434524	0	0	0	0.167412	0.0904245
ENSGALG00000026136	0	0	0	0	0	0	0	0	0	0	0	0
ENSGALG00000026135	0	0	0	0	0	0.0743382	0	0	0.0792114	0.316674	0	0
ENSGALG00000026134	0	0	0.0221326	0.0663328	0.0466456	0.0935708	0	0	0.174483	0.0249127	0.0223388	0
ENSGALG00000026133	78.5335	74.4396	60.9055	59.4262	70.599	80.4665	77.0123	84.3738	85.1317	82.1911	64.82	62.2014
ENSGALG00000026132	0	0	0	0	0	0	0	0	0	0	0	0
ENSGALG00000026131	0.748192	0.584008	0.578701	0.433602	1.60079	2.06432	1.21283	1.26504	20.8559	23.7759	1.09518	0.946465
ENSGALG00000026130	8.93914	11.3199	5.33271	5.32749	18.6025	14.9654	7.51503	9.45826	10.3549	10.3493	1.6704	2.20547
ENSGALG00000026429	18.9387	21.234	17.6681	20.0578	22.3419	23.5972	26.0883	18.5058	20.8027	18.8027	13.2935	18.0382
ENSGALG00000025243	0	0	0	0	0	0	0	0	0	0	0	0
ENSGALG00000026139	0	0	0	0	0	0	0	0	0	0	0	0
ENSGALG00000026138	0	0	0.72205	0	0	0	0	0	0	0	0	0
ENSGALG00000013668	0.18417	0	0.089031	0.266832	0.093819	0	0	0	0.501344	0.200429	0	0
ENSGALG00000013663	0.109339	0.0533412	0.369996	0.316829	0	0.223464	0	0	0.0595283	0	0	0
ENSGALG00000013661	0.594432	0.712555	0.67324	0.688986	3.66835	2.20414	1.7551	1.35135	1.92329	2.36584	3.86163	3.68818
ENSGALG00000013660	1.95489	1.53702	2.45891	1.66822	3.84804	3.0062	1.88443	1.47239	1.92196	1.6111	2.38922	2.68103
ENSGALG00000013664	0	0	0	0	0	0	0	0	0	0	0	0
ENSGALG00000020449	21.8937	24.9458	13.2119	14.6183	24.8508	28.6791	29.9224	24.1134	21.5994	26.2251	22.9421	17.6582
ENSGALG00000005730	1.28783	1.26532	1.24511	1.04383	0.825781	0.690213	0.857665	0.797176	0.892357	0.656655	0.966706	1.25316
ENSGALG00000028604	0	0	0	1.63805	0.863916	0.866505	0	0	0	0	0	0.893884
ENSGALG00000025244	0	0	0	0	0	0	0	0	0	0	0	0
ENSGALG00000021496	0	0	0.285157	0	0.600985	0.602786	0	0.880029	5.13841	2.88879	0.57563	0.310916
ENSGALG00000005728	0.507863	0.495522	0.701456	0.700771	0.443508	0.296558	1.3966	1.37103	0.157999	0.789569	0.424796	0.688339
ENSGALG00000002119	6.67814	6.27939	5.41525	5.35794	40.1923	31.6998	6.30208	7.82041	15.5108	14.4182	8.01464	8.82825
ENSGALG00000002118	3.74268	3.86653	3.48551	4.17321	4.9627	6.97422	13.0484	12.8095	6.1429	4.88172	3.8134	3.56828
ENSGALG00000016980	2.82238	2.60885	2.29791	2.92697	7.35527	6.64869	2.28756	1.77291	4.52893	5.46411	3.24706	2.31757
ENSGALG00000002113	0.133269	0.11821	0.175703	0.269148	0.888732	0.77997	0.441884	0.554291	0.791525	1.09435	0.591136	0.830159
ENSGALG00000002112	0.903142	1.17493	1.30978	1.10496	0.981491	2.76871	7.25906	7.09621	4.85146	3.76768	6.16929	5.68066
ENSGALG00000002111	0.935977	1.0176	0.698092	0.671579	1.19881	0.765166	0.487683	0.31917	0.786207	0.349237	1.12214	1.01487
ENSGALG00000002110	2.67277	3.00466	2.97736	2.5816	3.13748	3.14688	1.58941	1.50252	2.9103	2.40286	2.09791	2.02129
ENSGALG00000002117	3.84296	3.93376	4.7063	3.9984	19.9612	16.3834	6.27049	6.41049	10.4685	11.9744	8.1187	8.23019
ENSGALG00000002116	10.1392	12.154	5.18154	5.31638	30.4738	24.7185	13.2807	13.1816	4.8104	7.25111	4.31108	4.42807
ENSGALG00000005727	11.3837	11.08	9.88144	10.0591	7.61916	8.66092	7.99752	8.53978	7.32866	6.11899	6.40577	7.2119
ENSGALG00000002114	1.73134	1.74854	1.29215	1.55493	2.01151	2.9487	2.40032	2.02407	11.8073	10.644	3.02334	4.29064
ENSGALG00000025245	0	0	0	0	0	0	0	0	0	0	0	0
ENSGALG00000007248	2.02046	2.17887	2.05626	2.05425	9.26326	8.74768	4.36335	3.75464	6.19479	6.77008	7.36776	4.87637
ENSGALG00000016984	4.69381	3.88506	4.4489	4.29173	32.5081	27.4317	10.2189	10.3203	14.5432	14.3919	12.8921	11.6196
ENSGALG00000007266	0.499587	0.372753	0.51143	0.34062	4.40129	3.33338	0.446603	0.526111	1.56796	2.04684	0.688262	0.960361
ENSGALG00000001869	0.0447025	0.218081	0	0.0431776	0.364353	0.411126	0.0452898	0.222303	0.0973504	0.340542	0	0.0942481
ENSGALG00000010036	2.05971	1.31064	1.9914	1.55696	2.55468	2.56234	2.99406	1.60322	3.70542	3.31359	1.13606	2.45449
ENSGALG00000001862	6.00639	4.91805	8.14173	7.25917	2.42934	1.69638	0.795065	0.510332	3.15506	4.13878	0.736345	0.572722
ENSGALG00000001863	0.0146277	0	0.0424277	0.0282575	0.268256	0.119582	0.563156	0.465554	1.57684	1.44864	0.0428231	0.0616804
ENSGALG00000001860	4.13677	4.82297	4.20294	4.26655	5.89338	5.91104	3.62283	2.75454	5.38238	5.57024	5.02895	3.69564
ENSGALG00000001861	82.7548	77.4977	50.3581	51.9156	88.8675	101.564	105.961	101.953	102.222	103.751	72.4367	68.2777
ENSGALG00000001866	0	0	0.123942	0	0	0	0.0432927	0.1275	0	0	0.0833983	0
ENSGALG00000001867	0	0	0	0	0	0	0	0	0	0	0	0
ENSGALG00000001864	0.622472	0.509386	0.737723	0.523659	2.45494	2.33918	0.549275	0.419392	2.0771	2.46932	0.822977	1.31238
ENSGALG00000010034	20.651	18.2748	11.2986	14.2254	27.89	22.8205	19.5437	19.1858	16.211	17.1604	9.76363	12.5724
ENSGALG00000028682	1.88822	2.45644	1.01422	0.607937	4.70255	4.50225	4.88884	4.382	14.1637	12.5578	1.84261	1.327
ENSGALG00000023266	4.87733	4.08855	1.99249	2.15642	11.5131	10.5648	8.52566	8.26707	31.4532	32.1091	47.5281	49.8222
ENSGALG00000007262	68.0212	65.1812	43.4684	42.5063	86.0077	86.914	63.5559	62.2345	72.8567	75.2926	43.0993	41.2615
ENSGALG00000010032	0.541185	0.550035	0.348824	0.174241	1.22911	1.60147	0.342684	0.280342	1.23994	1.27608	0.121026	0.118854
ENSGALG00000027776	8.88035	10.8307	6.43937	7.86265	19.603	21.1742	16.4945	19.8727	29.8145	32.2144	25.9975	25.7439
ENSGALG00000017009	5.5697	4.9566	5.24689	5.025	23.8831	20.5564	7.02775	6.04684	9.819	10.0579	8.28214	7.05429
ENSGALG00000027774	0.377533	0.534996	0.530136	0.494888	2.87565	2.79241	0.737664	0.894022	1.98691	1.71193	0.815772	0.843346
ENSGALG00000027775	0	0	0	0	0	0	0	0	0	0	0	0
ENSGALG00000014248	19.2408	17.9934	14.5387	16.0112	25.5744	25.0461	17.7541	16.2809	18.0821	17.1703	19.2382	16.6945
ENSGALG00000015003	156.486	159.639	154.233	154.697	90.2737	79.5797	162.439	159.952	101.654	103.146	126.769	117.215
ENSGALG00000027770	0	0	0	0	0	0	0	0	0	0	0	0
ENSGALG00000027771	0	0	0	0	0	0	0	0	0	0	0	0
ENSGALG00000014244	1.85775	2.02447	2.70587	1.51474	1.13072	1.01084	2.4688	3.19147	1.36608	1.33909	0.235438	0.305203
ENSGALG00000028278	0	0	0	0	0	0	0	0	0	0	0	0
ENSGALG00000010522	8.52229	9.97822	6.39316	5.77202	9.24765	10.4295	4.66041	4.43211	7.06596	8.33601	7.01385	6.36453
ENSGALG00000014240	0.367213	0.48625	0.469152	0.481361	0.427574	0.268034	0.199306	0.156525	0.828255	0.642265	0.217565	0.276504
ENSGALG00000025571	0	0	0	0	0	0	0	0	0	0	0	0
ENSGALG00000014242	0.971979	0.790299	0.743962	0.469412	3.13589	3.14528	0.69753	0.523639	1.98442	1.49853	0.355688	0.640395
ENSGALG00000027779	0	0	0	0	0	0	0	0	0	0	0	0
ENSGALG00000005145	0.336655	0.394169	0.130196	0.0650343	2.19516	1.5137	0.818587	0.6027	0.586518	0.512926	0.657046	0.42587
ENSGALG00000005147	3.75545	4.79956	2.30127	2.96318	8.89177	8.86436	4.07273	4.9977	13.4195	13.4122	33.1374	33.6783
ENSGALG00000005146	1.22411	0.895771	1.57801	1.28088	9.14582	7.24476	2.32536	2.8408	5.33158	4.60711	4.5293	3.97879
ENSGALG00000005141	0.361673	0.344171	0.582796	0.461468	0.964425	0.702672	0.741897	0.772722	0.704978	0.792064	0.309364	0.371851
ENSGALG00000005492	7.6439	7.21362	5.00459	4.50624	11.834	12.6476	6.68961	7.08483	16.1951	15.557	2.68082	2.85535
ENSGALG00000005490	2967.26	2885.43	1836.85	1944.66	3468.39	3856.23	5423.35	5393.76	4752.77	4923.18	4518.7	4509.44
ENSGALG00000028089	0.0285425	0	0.0275959	0	0	0.0291671	0	0.028388	0	0.0310623	0	0
ENSGALG00000005149	1.47297	0.845397	0.837716	1.04612	0.662075	0.7526	1.5801	1.42191	0.613246	0.565767	2.15608	1.73544
ENSGALG00000005148	1.72831	1.51768	0.556995	0.862498	8.80424	7.85925	1.89693	1.77625	11.26	11.3794	2.1082	1.91303
ENSGALG00000005499	0.38018	0.207291	0.151353	0.291609	1.00252	0.685586	0.385175	0.53382	0.511371	0.462419	0.229145	0.14145
ENSGALG00000005498	0.340599	0.443096	0.0548838	0.548302	0.578354	0.696104	0.575123	0.169378	0.247246	0.185334	0.166186	0.478733
ENSGALG00000012536	1.03527	0.785646	0.815579	0.925889	1.95327	1.68485	1.04888	1.10594	4.38386	3.42174	1.53411	1.61682
ENSGALG00000012537	0.650359	0.317277	0.314394	0.209391	0.441736	0.498442	0.329451	0.539032	0.649143	0.117962	0.158662	0.685589
ENSGALG00000012530	3.52378	3.47678	2.90927	2.06509	5.40536	4.89558	4.33222	3.30781	4.82851	4.73972	1.85456	1.66951
ENSGALG00000012531	1.23918	1.0598	1.78972	1.3299	0.436423	0.453364	2.8674	2.25192	0.366477	0.233087	0.119432	0.451562
ENSGALG00000012532	204.821	199.732	144.271	143.027	271.956	291.904	330.816	278.998	411.611	420.087	385.598	423.287
ENSGALG00000012533	24.2292	25.4546	19.7742	18.161	99.6652	97.6245	48.7301	49.0399	44.6668	47.4375	36.2994	35.9789
ENSGALG00000010529	25.1116	25.9427	13.2781	13.188	49.9894	48.0993	10.0715	10.1253	25.1263	21.8976	1.16876	2.0622
ENSGALG00000012538	0.0240128	0.0234292	0.162514	0.139162	0.366973	0.318996	0.194626	0.262711	0.758256	0.966908	0.585818	0.734092
ENSGALG00000015008	0.0546551	0.117319	0.0739793	0.126698	1.20278	0.837765	0.465134	0.554464	0.773659	0.999266	1.78138	1.41735
ENSGALG00000013919	150.126	149.87	98.4781	93.9698	224.775	241.193	181.454	183.624	161.537	160.337	99.1963	99.3244
ENSGALG00000028831	0	0	0	0	0	0	0	0	0	1.1812	0	0
ENSGALG00000006242	2.70524	2.23958	0.396291	0.950169	7.18277	8.12577	1.57803	1.38607	1.07115	0.624499	0.0799969	0.0864178
ENSGALG00000010039	12.9005	12.1089	12.6135	12.4349	23.4261	20.7893	12.8687	11.8032	16.4699	16.5043	14.1787	12.7197
ENSGALG00000013911	5.48643	5.72657	1.99431	2.71126	43.3746	43.1568	5.70932	4.77993	18.8945	19.9026	4.6691	5.08869
ENSGALG00000028088	0	0	0	0	0	0	0	0	0	0	0	0
ENSGALG00000013912	0.203508	0.132375	0.655862	0.458654	0.276453	0.277282	0.824727	1.21444	0.221594	0	0.26479	0
ENSGALG00000013914	0.944262	0.806151	0.836865	0.836047	1.36289	1.568	1.11611	1.29133	3.17022	2.82596	0.806271	1.45164
ENSGALG00000013916	0	0	0	0	0	0	0	0	0	0	0	0
ENSGALG00000003644	2.02664	2.1971	2.17713	2.22938	3.26926	3.164	5.64647	5.20714	2.57454	3.002	2.25236	3.44201
ENSGALG00000003645	0.728355	1.12209	1.22308	0.555402	1.48414	0.998919	0.660248	0.705349	1.94097	2.25281	1.45893	1.65685
ENSGALG00000003647	0.064889	0.0316561	0	0	0.165277	0.0331544	0.953251	0.516302	0.459262	0.176544	0.0316608	0.102606
ENSGALG00000003640	6.64984	7.24893	5.98589	5.93574	10.2794	8.85739	10.4543	9.35062	10.8862	11.8286	32.6698	33.2616
ENSGALG00000003641	1.55622	1.36999	1.56117	1.35621	7.04544	5.10562	2.09827	2.09476	4.71409	4.69881	2.82031	2.09691
ENSGALG00000003642	3.10765	3.45326	3.33843	3.5853	12.4008	9.43875	2.97356	2.91912	4.32378	6.10639	2.44292	2.639
ENSGALG00000028499	39.879	36.5663	36.7749	34.7685	47.5692	49.4265	45.6033	44.2775	66.1378	62.4496	43.3467	46.0975
ENSGALG00000028496	0	0	0	0	0	0	0	0	0	0	0	0
ENSGALG00000028497	0	0	0	0	0	0	0	0	0	0	0	0
ENSGALG00000028494	0	0	0	0	0	0	0	0	0	0	0	0
ENSGALG00000028495	5.32364	6.89421	2.62033	2.89824	6.90311	9.89114	9.12005	6.93141	10.3288	8.32174	8.8788	9.28534
ENSGALG00000003648	14.6668	13.3378	12.8954	13.3871	38.107	32.9343	20.005	17.42	47.0322	48.5048	37.0088	36.1765
ENSGALG00000028493	0	0.0756429	0	0	0	0.0792233	0	0	0.337667	0.168742	0	0.24518
ENSGALG00000019410	0	0	0	0	0	0	0	0	0	0	0	0
ENSGALG00000028491	0	0	0	0	0	0	0.189592	0	0	0	0	0
ENSGALG00000011497	17.7811	19.3928	15.7784	17.4098	36.5792	36.3901	34.0551	36.1449	25.3023	29.3708	21.7727	22.4418
ENSGALG00000023415	0	0.342719	0	0.0848182	0.0894671	0.17947	0	0.262015	1.14741	0.668962	0.171385	0.555423
ENSGALG00000022750	0.294726	0.115025	0.569901	0.455476	1.08099	0.722819	0.537476	0.469009	0.513469	0	0	0.124276
ENSGALG00000005212	0.0934059	0.22784	0.180616	0.0902197	0	0.0954498	0.14195	0.325151	0	0	0.136724	0.0492329
ENSGALG00000023411	0.502683	0.429159	0.668265	0.212422	0.224065	0	0.318304	0.249981	0.171049	0.478678	1.01174	0.695511
ENSGALG00000024370	0	0	0	0	0	0	0	0	0	0	0	0
ENSGALG00000028833	0.077306	0.150855	0	0	0	0	0	0	0.420881	0.168262	0	0.162987
ENSGALG00000023419	4.92296	5.18154	7.23322	6.21523	2.44859	2.69359	10.2109	11.5661	1.013	1.56087	0.794369	0.694676
ENSGALG00000006240	2.71344	2.74741	3.11844	2.86813	5.2161	5.49331	4.04583	3.61531	1.50517	1.50435	5.39571	5.99071
ENSGALG00000003392	3.46778	3.38351	3.584	3.76818	26.0108	19.261	4.83085	3.92474	12.8741	13.0786	8.05163	7.21673
ENSGALG00000003937	5.41269	5.61014	3.51737	3.82248	21.5883	20.71	4.81855	4.81858	8.9855	8.42056	4.45068	4.32151
ENSGALG00000003934	24.4818	19.1392	24.6009	23.4019	19.0556	22.3241	18.333	18.8543	28.4236	21.0718	22.2087	25.5408
ENSGALG00000003391	7.18682	6.45676	5.43494	6.08255	16.348	15.7789	5.1185	4.77708	10.8473	11.6545	5.55503	4.87573
ENSGALG00000006412	2.84108	3.61571	2.74686	1.67036	0	0.126228	0	0.368571	0.403509	0	0	0
ENSGALG00000003397	3.71479	4.90252	4.46353	4.14806	15.0077	11.8051	5.13415	4.74115	10.3344	10.3522	12.1534	11.2274
ENSGALG00000006410	2.73072	2.74215	2.85213	2.84934	12.6719	9.55277	3.55416	3.29084	5.66464	7.26678	4.02631	3.88721
ENSGALG00000003931	0	0	0	0	0	0	0	0	0	0	0	0
ENSGALG00000003428	29.0311	27.9007	27.3385	24.76	37.5046	34.1163	32.4714	33.2917	37.3011	32.4787	18.641	19.5558
ENSGALG00000003429	7.32099	7.84404	10.1211	8.44256	13.75	11.3616	7.22654	7.75772	13.3357	11.225	8.17905	8.8716
ENSGALG00000003398	7.31974	8.25073	7.00248	6.8654	9.53783	7.65707	6.30352	5.40262	11.1583	11.1104	11.6731	11.1277
ENSGALG00000003399	1.79528	0.800756	1.339	2.08085	0.313558	1.36282	0.623612	0.765243	0.446818	0.614043	0.750821	0.811086
ENSGALG00000003938	40.0578	42.3509	27.2757	28.0857	45.8211	44.0923	29.2224	30.0146	38.3663	45.2503	29.3119	26.2597
ENSGALG00000003939	6.80868	7.41398	5.3463	4.97774	19.3926	22.0646	35.4815	39.3589	33.3824	26.2412	35.3869	37.672
ENSGALG00000025724	0	0	0.0738306	0	0	0	0.0773665	0	0.249449	0.16621	0	0.563499
ENSGALG00000028085	1.30378	1.15645	0.343783	0.251861	0.434725	0.70249	0.528363	0.754457	0.516235	0.515956	0.346987	0.824643
ENSGALG00000005552	2.40409	2.52913	2.77884	2.76315	11.07	8.75626	1.49678	1.77661	9.769	10.363	6.04198	4.84211
ENSGALG00000005553	1.98795	1.43801	1.02729	0.926965	1.81586	1.64618	2.43077	1.77266	3.43354	2.94677	4.41502	4.66099
ENSGALG00000028835	0	0	0	0	0	0	0	0	0	0	0	0
ENSGALG00000006246	17.493	17.7439	15.6151	14.3451	21.881	24.9111	22.1097	22.9107	34.7478	31.3362	32.5776	34.5077
ENSGALG00000004521	381.678	372.795	294.438	294.461	1196.18	1182.91	2175.18	2170.95	3412.63	3323.34	2123.13	2346.29
ENSGALG00000009939	35.1607	33.9726	21.9576	20.4825	75.1999	72.2097	35.692	33.4736	66.6644	62.385	29.0379	29.4937
ENSGALG00000000618	28.6361	34.3064	21.1778	20.1568	59.7223	60.5363	33.157	34.61	49.5626	48.2397	28.3992	24.8377
ENSGALG00000006286	2.95054	2.79316	3.29417	3.30791	1.37779	1.45371	1.0854	0.960722	1.75936	1.98777	2.228	2.25872
ENSGALG00000009930	2.07557	2.4547	2.402	2.49077	14.0977	11.4887	3.83927	3.65951	7.0369	7.80315	5.52391	5.60262
ENSGALG00000009932	2.01161	2.01031	1.54413	1.38953	4.73245	4.01159	2.29743	2.23111	4.633	4.44474	2.29614	2.06917
ENSGALG00000009934	16.9073	17.5346	12.7743	11.5056	55.7725	54.7314	12.2481	13.0822	27.1963	27.1495	10.0955	11.0304
ENSGALG00000009935	0.246609	0.415609	0.28178	0.346467	0.456822	0.4811	0.136281	0.46825	0.781163	0.756343	1.02824	0.898069
ENSGALG00000009936	0.883446	1.72395	0.976166	1.34092	6.55773	5.28769	2.1737	2.1339	8.38278	9.33969	2.95579	1.8626
ENSGALG00000025914	1.76781	1.56057	0.366252	0.406548	1.92974	1.33336	0.213218	0.376765	0.962455	1.00774	0.328591	0.310595
ENSGALG00000024395	6.85212	6.81932	3.44493	4.89761	13.5434	8.96264	4.16529	5.45203	11.0424	11.0364	9.49498	9.53476
ENSGALG00000006284	38.9468	41.4722	34.4975	33.3339	103.397	94.9399	39.2609	35.5848	94.0514	98.4035	43.0006	46.8117
ENSGALG00000024466	0.302614	0	0.146289	0	0.616624	0.154618	1.68624	1.20391	2.63606	1.31732	6.20139	7.33716
ENSGALG00000006283	15.0831	16.3903	19.0891	19.727	16.3234	18.2576	19.6754	18.6713	24.1418	19.8314	20.5304	21.3253
ENSGALG00000006282	12.4081	11.426	9.64633	10.1677	9.32518	9.20192	9.50867	10.0914	8.63129	8.4886	7.30217	7.42033
ENSGALG00000007169	2.64678	3.12765	4.06596	4.17561	9.94752	9.70686	3.24766	2.54471	6.88478	7.93723	5.42398	4.77427
ENSGALG00000007168	0.307375	0.449859	0.346711	0.247409	3.07943	3.11484	0.934241	0.687851	1.92448	2.78759	0.399934	0.351028
ENSGALG00000016327	1.49638	1.6964	2.14946	2.00971	8.76984	6.21845	1.90588	2.43795	5.89676	6.40538	3.90787	4.10135
ENSGALG00000016326	0.994069	1.07768	0.832953	0.853476	1.778	1.30928	0.537136	0.725039	0.697555	0.865462	0.215568	0.139722
ENSGALG00000016321	3.75149	4.64428	3.90007	2.84427	16.0694	14.5923	4.4138	4.33299	9.53139	9.30675	4.56624	5.48556
ENSGALG00000016320	21.8877	22.4279	24.1767	26.8781	38.0035	36.3875	28.4337	25.5796	34.1809	34.8412	31.8211	29.7418
ENSGALG00000016323	18.5663	17.3449	15.5283	15.9109	42.412	40.5752	19.6794	18.8754	48.7656	50.4573	37.1398	39.3972
ENSGALG00000016322	13.0761	12.0395	12.8798	12.9265	28.6461	32.8723	53.7379	53.853	39.7733	37.2798	36.1839	39.1529
ENSGALG00000007161	0.130133	0.156272	0.145174	0.145032	0.958679	0.664903	0.395528	0.487847	0.632191	0.969562	0.175832	0.25326
ENSGALG00000007160	5.20981	4.8714	3.35801	3.98374	7.46424	7.98571	2.74909	2.42888	3.5455	2.71675	2.70085	3.14647
ENSGALG00000007162	64.0184	67.4482	59.567	66.3163	69.4125	82.3442	70.2743	71.149	98.1664	98.3691	65.4523	70.4582
ENSGALG00000016329	9.49704	9.79575	9.12959	9.17309	24.8255	23.0698	9.78676	9.63456	14.7729	15.1784	18.6147	16.6191
ENSGALG00000016328	93.3762	100.131	74.0486	82.9708	175.295	188.767	152.43	150.899	154.029	167.597	185.703	177.97
ENSGALG00000007167	1.21923	1.26554	1.4296	1.57854	2.7751	1.64354	1.28781	1.00623	2.76816	2.87959	1.84796	1.85955
ENSGALG00000029128	1.85176	1.9513	1.71873	2.00322	3.84871	4.61715	3.15182	2.79944	4.35526	4.2723	0.722811	0.702744
ENSGALG00000026955	1.44893	0.771117	1.91028	1.27227	2.54981	2.82666	2.00176	3.27519	4.30279	4.30047	1.28539	1.80513
ENSGALG00000026954	0	0	0	0	0	0	0	0	0	0	0	0
ENSGALG00000026957	3.0762	3.31292	2.46913	2.49474	5.44036	5.16011	5.35117	5.31092	7.67876	7.3272	7.41977	9.392
ENSGALG00000026956	0	0	0	0	0	0	0	0	0	0	0	0
ENSGALG00000026951	20.6693	18.9929	18.7291	19.0983	23.3182	25.2206	28.3276	30.6719	29.2632	29.3245	39.281	37.3099
ENSGALG00000026950	58.124	54.6861	52.899	48.9804	71.757	69.3961	82.7731	82.1424	100.424	86.6533	95.2085	88.6264
ENSGALG00000026953	0.805403	0.813896	0.639639	0.194482	0.234448	0.323332	2.65195	2.88948	0.0313207	0	0.0561392	0
ENSGALG00000014902	1.94546	1.77021	1.64846	2.048	10.4895	8.7786	3.45482	3.23938	6.71208	6.37541	4.88481	5.50732
ENSGALG00000026959	0.173198	0.168989	0.948906	0.724925	0	0	0.233965	0.0574203	0	0	0	0.182581
ENSGALG00000014901	7.21021	8.16059	6.76194	6.58122	22.4419	21.0724	8.10847	7.42218	17.0366	16.2035	9.99118	10.3751
ENSGALG00000026824	35.053	34.3042	30.2156	29.2682	56.4201	56.805	94.6136	95.7166	61.0461	64.6326	20.0395	22.761
ENSGALG00000029125	0	0	0	0	0	0.513484	0	0	0	0.54685	0	0
ENSGALG00000014900	0.0803983	0	0	0	0.20478	0	0.285091	0.159926	0.0437716	0.131244	0	0
ENSGALG00000028203	1.42789	2.05036	1.96661	2.00372	6.20338	7.30944	2.71588	2.54557	5.41242	4.88174	3.57551	4.03291
ENSGALG00000018747	116.541	114.229	101.106	98.9457	106.31	100.865	214.985	219.539	78.8443	78.5528	73.8585	79.7063
ENSGALG00000029127	0.562955	0.695747	0.507998	0.797502	0.305896	0.460218	0.494304	0.335945	0.286059	0.57181	0.659227	0.59345
ENSGALG00000014906	38.7883	37.1668	22.7029	26.3768	55.2906	47.6355	58.6825	62.106	51.5159	61.8992	46.8474	54.4582
ENSGALG00000028514	23.3516	20.9387	18.9901	15.3178	18.9737	17.7668	21.1525	23.5146	19.6444	16.3879	15.1917	16.6411
ENSGALG00000007649	27.799	30.0692	16.1923	14.8009	44.6891	45.5797	20.8346	18.5835	23.3844	28.5793	12.1184	13.2112
ENSGALG00000005327	0	0	0	0.114616	0	0	0	0	0.129209	0	0	0
ENSGALG00000025434	0	1.51286	1.49911	2.24647	5.52906	4.7534	0	3.08429	4.22084	3.37485	0	0
ENSGALG00000029121	0	0	0	0	0	0	0	0	0	0	0	0
ENSGALG00000014904	0	0	0	0	0	0	0	0	0.123365	0.123298	0	0
ENSGALG00000029120	0.240305	0.175849	0.174251	0.203094	0.734488	0.276258	0.486924	0.448133	0.752275	1.04608	0.469	0.696636
ENSGALG00000025312	0	0	0	0	0	0	0	0	0	0	0	0
ENSGALG00000025313	0	0	0	0	0	0	0	0	4.66514	2.79757	0	0
ENSGALG00000025316	0	0	0	0	0	0	0	0	0	0	0	0
ENSGALG00000029123	2.82952	3.25628	1.40291	1.89208	2.58713	4.30009	4.85133	4.47387	3.15998	2.13184	1.13279	2.21798
ENSGALG00000025314	0	0	0	0	0	0	0	0	0	0	0	0
ENSGALG00000025315	0	0	0	0	0	0	0	0	0	0	0	0
ENSGALG00000025318	0	0	0	0	0	0	0	0	0	0	0	0
ENSGALG00000025319	0	0	0	0	0	0	0	0	0	3.24109	0	0
ENSGALG00000007659	19.1411	19.3841	16.4269	17.6053	29.9643	27.6366	16.8323	15.0268	27.809	28.1743	22.7712	20.9998
ENSGALG00000014908	1.36002	1.59236	2.91671	3.05716	1.15889	1.31397	1.42799	1.59859	0.807754	0.753497	1.54434	1.9811
ENSGALG00000025735	0.0241624	0.0707258	0.0700832	0.0700147	0.221556	0.0740734	0.146879	0.120158	0.447266	0.131478	0.565891	0.458484
ENSGALG00000025736	0.0756817	0.029537	0	0.02924	0.123371	0.0464026	0.122682	0.0752721	0.0988891	0.0658904	0.0295414	0.143607
ENSGALG00000014388	8.87124	8.1476	9.17367	9.12745	9.60807	9.87335	7.97177	7.55728	9.44963	10.2631	9.485	9.0875
ENSGALG00000025730	0.672754	0.537059	0	0	1.55778	1.74994	0	0	0.998921	0.399352	0.0596821	0
ENSGALG00000028208	0	0	0	0	0	0	0	0	0	0	0	0
ENSGALG00000025731	7.78119	2.33603	1.7361	7.51576	8.53753	3.05825	2.42567	4.76251	11.7314	7.16534	3.50457	2.52391
ENSGALG00000016870	0.559829	0.667607	1.26294	1.44195	3.33772	1.99168	1.32343	1.19609	1.73843	2.25649	0.708174	0.939876
ENSGALG00000010173	0	0	0	0	0	0	0	0	0	0	0	0
ENSGALG00000010170	1.32095	1.39625	0.87803	0.903752	8.04686	7.42417	2.06321	2.05281	2.66692	2.66548	0.563954	0.435157
ENSGALG00000015675	0.067109	0.0218261	0.281161	0.345706	1.09396	1.0058	0.475935	0.533966	1.70504	0.925092	0.742197	0.896095
ENSGALG00000028333	0.0508294	0.0123985	0.0368577	0.0859171	0.0906262	0.142839	0.0257486	0.0252771	0.608813	0.511679	0.173605	0.133957
ENSGALG00000010177	0.460574	0.808887	0.852429	0.775334	4.22322	3.32146	1.38654	1.23028	3.8401	3.56593	2.45271	2.20567
ENSGALG00000010174	11.2908	11.0164	9.21434	6.91866	10.2046	13.8951	10.5782	11.109	10.3774	10.3718	12.0844	10.8786
ENSGALG00000010175	261.245	270.179	147.603	151.316	326.562	351.23	138.835	139.613	73.4173	69.0314	30.2037	31.1479
ENSGALG00000010178	2.72133	3.34786	2.59294	2.74278	30.4179	22.4888	8.71078	7.9629	9.14719	11.5029	5.73454	4.82282
ENSGALG00000010179	0.36051	0.2814	0.45312	0.591962	1.02844	0.773638	0.255673	0.394415	0.549569	0.392337	0.211081	0.646067
ENSGALG00000015678	4.53017	3.79254	4.2177	4.48368	17.4077	14.5737	4.3347	3.58783	10.6877	10.2863	6.05805	6.75065
ENSGALG00000015679	0.0737348	0.179857	0.249513	0.249269	1.23953	1.95905	0.709683	0.880029	0.682445	0.481466	0.323792	0.310916
ENSGALG00000019164	0.0243576	0	0.0235498	0.0235268	0.148898	0.149344	0	0	0.397835	0.053016	0.213923	0.333802
ENSGALG00000009120	0.138206	0.0898982	0.534488	0.355977	0.0938721	0.14123	0.140022	0.274916	0.250814	0.551492	0.179823	0.0971283
ENSGALG00000008629	0.407572	0.307288	0.465701	0.411563	1.09474	1.2684	1.4077	1.2898	1.08931	1.41131	0.885846	0.644475
ENSGALG00000008628	0.640512	0.568133	0.450377	0.281211	1.30514	1.01154	0.825907	0.347479	1.64848	2.34465	0.454575	0.368296
ENSGALG00000008627	0.655517	0.775257	0.710597	0.729089	1.94286	1.52241	0.322002	0.711239	1.55732	1.83751	0.600914	0.963248
ENSGALG00000013270	0	0	0	0	0	0	0	0	0	0	0	0.148722
ENSGALG00000008625	28.6052	28.7008	19.2696	18.6709	46.1775	54.3214	45.8587	49.3777	52.5223	55.0419	55.5355	55.5316
ENSGALG00000008624	3.48677	4.18343	3.64511	3.28453	5.05875	4.91024	1.99722	2.25475	3.95763	3.83482	2.39261	2.28592
ENSGALG00000008623	6.68576	6.8415	4.44599	5.38667	12.7926	14.4306	9.71433	11.3854	20.9165	18.4562	9.61136	10.1765
ENSGALG00000008621	16.6618	15.957	20.3595	17.8454	19.857	17.372	30.0552	28.8628	16.1677	14.252	12.5695	11.4071
ENSGALG00000006358	3.4203	3.33719	5.84213	6.38702	1.51004	1.74757	0.346524	0.907145	1.11728	1.86113	1.44633	1.32205
ENSGALG00000008722	0.951613	1.36913	1.87129	1.82273	1.49538	0.642797	1.60141	1.60417	0.895684	0.684565	0.503662	0.357058
ENSGALG00000008720	103.37	115.494	89.5046	94.6306	178.149	194.781	207.803	207.619	120.758	122.537	87.644	86.0775
ENSGALG00000008727	0.0338757	0.0661049	0.0327521	0.0981604	0.138054	0.138468	0.137283	0.0336923	0.147545	0.221198	0.165287	0.0357107
ENSGALG00000008725	0.448117	0.4099	0.297863	0.351675	4.46567	3.66338	1.30526	1.15601	2.27198	2.52983	1.72184	1.37289
ENSGALG00000006512	385.723	402.484	237.913	241.64	552.134	618.166	310.581	305.689	363.387	355.563	470.082	472.511
ENSGALG00000008728	11.1411	12.3779	14.8404	14.5706	12.9044	13.4624	20.474	19.6947	7.32743	6.46059	5.39631	5.61513
ENSGALG00000013273	0	0	0	0	0	0	0	0	0	0	0	0
ENSGALG00000025739	0.179105	0.0582508	0.0865824	0.11533	0.152064	0.30504	0.423402	0.148446	0.487555	0.194917	1.0778	0.755229
ENSGALG00000025912	0.0369008	0.0720082	0	0.0356421	0.0375956	0.113125	0.299085	0.183506	2.29027	1.52602	0.0360095	0.194499
ENSGALG00000006357	2.95117	2.57951	3.15051	3.84027	11.9643	7.22524	7.49563	7.66414	8.41298	8.98833	3.93985	3.8888
ENSGALG00000006608	3.70583	4.55018	2.65699	2.33265	7.80574	9.82896	7.25591	6.37762	8.70507	8.70037	7.51705	6.93526
ENSGALG00000010828	0.136354	0.0665201	0	0	0	0	0.0690726	0	0.371179	0.0741957	0	0
ENSGALG00000010829	23.0193	24.417	13.4366	13.4465	41.1639	43.8494	18.3138	18.9285	10.5304	12.1879	5.14977	4.9338
ENSGALG00000010798	12.1556	11.5819	9.20681	7.90503	20.6781	22.2199	9.87005	10.9114	29.5299	31.5198	108.021	105.982
ENSGALG00000019030	0	0.172476	0.0854543	0.170741	0.630349	1.17416	1.25366	1.1428	2.21353	1.25045	4.22628	3.35425
ENSGALG00000010797	1.1962	1.04743	1.85341	2.01454	1.29685	1.30074	0.901171	1.2965	1.4027	0.984701	0.164621	0.113167
ENSGALG00000010826	0.147203	0.191501	0.189761	0.426545	0.199966	0.150424	0.198849	0.292813	0	0.0533994	0.143647	0
ENSGALG00000010827	22.4557	22.9257	40.6015	39.8878	13.0301	8.73226	4.83293	4.26658	8.50751	7.41982	6.34066	5.95722
ENSGALG00000010792	0.115139	0.112341	0.133584	0.0222423	0.187691	0.070595	0.116652	0.160322	0.0250743	0.150364	0.0674146	0.0971008
ENSGALG00000010793	0.0445882	0.116012	0.0574792	0.114846	0.302852	0.243007	0.07529	0.177388	0.275121	0.679344	0.203052	0.454368
ENSGALG00000010822	0.663356	0.647235	0.732977	0.36613	1.15859	1.54942	2.49626	1.60229	5.36572	3.71272	2.49685	1.39858
ENSGALG00000010791	0	0.0624902	0.0619224	0.0618619	0.587273	0.32724	0.129776	0.2548	0.488169	0.697008	0.124999	0.067516
ENSGALG00000000701	1.34793	1.5439	2.39397	2.34917	3.08995	2.75485	2.0633	1.74865	3.03116	3.46004	4.94693	4.23195
ENSGALG00000028031	6.14364	7.70701	3.9776	2.96704	11.2332	16.1436	25.342	24.7143	21.9205	19.2223	50.1031	59.271
ENSGALG00000000703	0.905209	1.15201	1.11618	1.22913	1.10938	0.871392	1.55509	1.64404	1.85703	1.38488	4.81358	4.14889
ENSGALG00000000706	5.96706	7.04775	4.1295	4.45914	15.2945	16.7203	8.30454	7.8089	16.4486	15.7219	10.1135	9.17059
ENSGALG00000000707	101.947	108.644	89.9734	97.661	143.891	146.955	93.891	96.3353	108.483	106.041	111.237	107.809
ENSGALG00000000708	35.2217	35.7367	36.046	33.4773	130.273	120.038	46.5036	44.3478	53.4477	50.7683	38.3016	40.3883
ENSGALG00000005322	0.485331	0.817927	0.426577	0.852319	8.09131	5.68089	0.894013	0.965408	2.35406	2.35279	1.11944	1.16278
ENSGALG00000002878	0.398316	0.45	1.358	0.749209	2.15723	1.26394	0.509746	0.625516	3.08166	2.92029	2.49583	2.60776
ENSGALG00000021238	1.32033	0.990955	1.71841	1.86388	0.620856	0.882181	1.23478	1.56572	0.663538	0.386855	0.396441	0.267663
ENSGALG00000014074	3.58363	3.08818	5.00748	5.02785	3.3846	2.53937	3.78972	3.33008	3.13308	1.9073	3.7268	4.0535
ENSGALG00000014072	7.41759	5.75275	6.52797	5.23564	10.0763	12.2444	8.09311	8.70159	7.35195	7.14099	14.1056	9.62387
ENSGALG00000014071	0.639187	0.694703	0.500648	0.609568	2.2834	1.71975	1.5001	1.52092	1.89415	1.74344	1.01852	1.01498
ENSGALG00000014070	0.191687	0.249372	0	0.123432	0.0650989	0.130588	0	0	1.11319	1.18212	0.0623524	0.202071
ENSGALG00000005390	5.19941	3.44809	4.51641	3.84501	7.69765	7.92826	2.09886	2.66644	5.35187	5.57001	3.92428	3.0831
ENSGALG00000005391	118.219	120.318	68.1111	84.2866	137.188	153.221	200.567	194.361	256.48	264.383	176.029	175.923
ENSGALG00000002872	1.15439	1.32617	0.84608	1.133	3.88881	3.34869	1.26388	1.09259	2.7167	2.53287	1.78061	1.80576
ENSGALG00000002873	6.86598	7.24652	6.04417	6.55436	36.6638	31.805	7.95765	8.74195	14.5451	16.7178	8.134	9.12483
ENSGALG00000002874	0.196679	0.319832	0.464825	0.37994	3.87406	2.2778	0.68635	1.26063	1.61808	1.33182	1.23687	1.17489
ENSGALG00000005395	36.6181	36.822	21.8821	23.3044	48.7827	56.4018	36.8288	37.3225	34.8157	34.3321	30.4725	29.4859
ENSGALG00000014079	0.219022	0.17096	0.25411	0.267965	0.996719	0.865417	0.488179	0.450196	1.58991	1.76385	0.92617	0.723445
ENSGALG00000014078	4.43851	4.24136	3.8489	3.88934	16.6898	17.4879	5.47036	4.82408	12.2568	14.7898	11.1631	8.53787
ENSGALG00000026098	0	0	0	0	0	0.1399	1.13736	1.4978	0.178885	0.238385	0.0801583	0.115456
ENSGALG00000026099	0	0	0	0	0	0.807616	0	0	0	0	0	0
ENSGALG00000026094	0.216426	0.31675	0.052312	0.0261304	0.441002	0.138226	0.356313	0.215255	0.23566	0.147208	0.923992	0.570375
ENSGALG00000026095	52.2506	45.5108	33.6061	39.0966	67.9709	73.2161	107.578	93.3413	127.584	127.76	114.779	152.832
ENSGALG00000026096	0	0	0	0	0	0	0	0	0	0	0	0
ENSGALG00000026097	0	0	0	0	0	0	0	0	0	0	0	0
ENSGALG00000026090	0.160085	0.156195	0	0.0773122	0.244649	0.572558	0.0810941	0	0.522936	0.348435	0	0.0843784
ENSGALG00000026091	0	0.031612	0	0	0.0165047	0	0	0	0	0	0	0
ENSGALG00000026092	0.422091	0.235333	0.174896	0.698902	0.122868	0.0616181	0.366545	0.0599723	0.26263	0.65622	0.882632	0.444956
ENSGALG00000026093	2.12311	1.26312	1.40184	1.07536	2.9017	2.16957	2.62318	3.63096	3.66504	3.07133	6.46814	6.41413
ENSGALG00000001048	28.8913	29.1046	19.4758	20.4695	36.9135	40.5489	49.3718	49.6205	77.5504	72.8838	170.426	178.025
ENSGALG00000027591	34.3347	32.7148	30.4552	28.4212	47.5389	48.5967	60.7833	61.7793	52.5356	53.2476	47.8126	53.8497
ENSGALG00000004569	5.91564	6.31454	6.50158	5.17665	5.94975	6.27759	6.42877	7.74425	4.29424	5.19983	9.69525	9.11429
ENSGALG00000003143	2.38709	2.95354	2.72602	2.6064	20.1436	14.8481	5.69563	5.55694	9.39867	9.43124	5.19902	5.70749
ENSGALG00000021325	1.23338	1.14871	0.216814	0.649805	6.73997	5.90083	1.41998	1.33823	5.06675	4.69794	1.03946	1.77299
ENSGALG00000021324	0	0	0.0785463	0	0	0.332074	0.0823081	0.404005	0.176921	0.176826	0.634227	0.171283
ENSGALG00000021321	0	0	0	0	0	0	0	0	1.25194	0.625633	0	0.242409
ENSGALG00000027949	0	1.00538	0.996246	0	0	1.05297	0	0	0	1.12139	0	0
ENSGALG00000027948	1.09634	1.24798	1.4133	0.882452	5.30567	4.57468	1.57355	1.81734	9.9481	7.05934	3.29873	2.21515
ENSGALG00000027419	0.0698141	0	0.0674986	0.0674326	0	0.285367	0.353656	0.347181	0	0	0	0
ENSGALG00000027418	27.9771	30.586	26.7233	28.1623	39.665	53.2174	99.5478	105.771	63.8631	60.3437	87.8246	92.3865
ENSGALG00000028066	0	0	0	0	0	0	0	0	0	0	0	0
ENSGALG00000027413	0	0	0	0	0	0	0	0	0	0	0	0
ENSGALG00000027412	0.0199079	0	0.096238	0.0192288	0.121696	0.0203435	0	0.0198001	0.0650312	0.129992	0.0388539	0.0629588
ENSGALG00000027411	46.0851	51.2549	34.412	37.6904	56.2455	57.6755	63.5047	62.8194	84.3065	85.0819	60.7655	57.9074
ENSGALG00000027410	0	0	0	0	0	0	0	0	0	0	0	0
ENSGALG00000027417	2.77731	2.24768	2.43541	2.12111	4.84762	5.65417	4.68967	5.78152	5.79039	4.2643	3.10941	3.20011
ENSGALG00000027416	18.9729	16.1332	11.3751	14.3329	22.7858	24.8037	35.0079	44.4873	38.7789	39.6808	37.8566	37.8783
ENSGALG00000027415	1.27551	0.896052	1.0359	1.05952	1.50745	1.53804	1.4215	1.34473	1.94442	1.86008	8.3644	7.74494
ENSGALG00000027414	0	0	0	0	0	0	0	0	0	0	0	0
ENSGALG00000028240	0	0	0	0	0	0	0	0	0	0	0	0
ENSGALG00000023787	0.150468	0.293623	0.0484925	0	0.511004	0.153761	0.152445	0.0997692	1.58379	1.63752	0.097889	0.052873
ENSGALG00000001516	53.337	50.8771	40.1805	40.7533	68.126	74.4623	79.1118	77.7375	50.8124	55.3686	95.4407	97.1681
ENSGALG00000026368	0	0.0752131	0.0745297	0.148914	0.235614	0	0.0780991	0.153338	5.79166	4.78183	0.376122	0.0812622
ENSGALG00000023784	0	0	0	0	0	0	0	0	0	0	0	0
ENSGALG00000023781	1.68557	4.06316	3.93038	4.40538	7.98044	9.2202	7.93586	7.00164	11.768	13.4881	7.93401	8.36179
ENSGALG00000004561	10.845	10.6883	10.8875	9.36835	10.7295	9.13582	9.80444	8.82648	13.0088	12.4219	10.5189	10.44
ENSGALG00000026362	0	0	0	0	0	0	0	0	0	0	0	0.817265
ENSGALG00000026363	8.06353	9.22992	6.20987	6.57468	15.8261	16.908	7.70971	8.08932	10.1105	11.0167	3.44045	3.16463
ENSGALG00000025386	0	0	0	0	0	0	0	0	0	0	0	0
ENSGALG00000026361	0.170478	0.138613	0.137353	0.301882	0.347376	0.377451	0.431794	0.395629	0.866266	0.896719	0.637713	0.539138
ENSGALG00000026366	0.0105206	0.0136866	0.0084764	0.013549	0.0178645	0.017918	0.000888236	0.0104637	0.00763705	0.00858705	0.00256662	0.00277263
ENSGALG00000004562	2.13391	2.30894	2.6186	2.52355	8.16677	6.27623	3.99128	3.51006	7.56644	7.33905	5.48623	5.98426
ENSGALG00000026364	4.68254	5.67237	5.43269	5.81505	9.10771	8.16558	7.13457	6.72572	12.1044	11.6346	11.5719	10.1673
ENSGALG00000026365	1.3172	4.36966	2.29233	2.54455	6.97843	8.61457	2.66902	3.14418	5.45021	3.15368	1.79954	0.555423
ENSGALG00000004623	53.0068	52.519	27.2106	27.7326	101.259	115.62	88.0348	88.0547	194.522	198.125	80.6069	78.6285
ENSGALG00000001470	11.392	11.9466	11.8814	9.66044	24.1268	27.4073	27.1274	25.1586	27.8366	25.3323	36.1077	34.0887
ENSGALG00000001473	4.0397	3.36901	3.88389	3.33514	7.44975	6.98777	3.31537	3.05265	6.53662	6.95062	7.57591	7.8747
ENSGALG00000004152	51.2019	51.9449	40.608	41.5859	72.9894	74.5718	48.1743	52.4616	78.466	81.4811	56.3392	53.5312
ENSGALG00000001475	1867.15	1903.3	1018.71	1077.31	2538.02	2690.67	2087.33	2103.51	1441.9	1506.81	601.965	576.795
ENSGALG00000001474	31.8778	33.8915	27.089	27.091	83.5363	75.8686	33.2816	30.6797	64.2887	67.7168	52.0092	45.4998
ENSGALG00000004157	1.62566	2.05612	0.465701	0.40709	2.51507	2.2765	0.854007	0.479069	2.62241	1.90022	0.11751	0.190413
ENSGALG00000004156	18.02	18.5325	13.8235	15.4565	35.549	33.1316	17.3757	15.3275	33.8262	32.0286	21.0813	24.277
ENSGALG00000001479	15.691	13.4569	12.9481	15.3971	23.5723	22.5706	27.744	26.9876	35.2047	33.2823	26.3327	26.8132
ENSGALG00000001478	3.74511	3.10254	2.49364	2.90072	7.95523	10.9396	7.875	9.52295	7.19411	6.95952	3.58569	4.09697
ENSGALG00000004629	16.3975	14.3243	19.1021	18.6954	9.89725	11.457	7.32597	6.13849	7.31687	7.31292	4.24091	5.35127
ENSGALG00000004628	9.3977	8.19296	8.70743	10.1277	10.3282	10.8927	13.5324	10.7748	14.3071	15.6251	15.3694	13.0714
ENSGALG00000001513	0.239287	0.211237	0.110167	0.231125	3.68011	3.03907	0.761926	0.793307	2.27053	1.59967	0.433656	0.38438
ENSGALG00000009493	3.51035	4.20019	5.10875	4.90746	4.08468	3.58716	3.14467	2.95846	3.82232	3.82025	5.26454	4.71328
ENSGALG00000009492	2.17497	2.08584	2.24661	1.92122	10.019	6.80065	2.76855	2.79182	5.951	6.15009	5.3877	5.46741
ENSGALG00000009491	5.52282	5.57835	3.23387	3.00531	8.71759	6.91548	5.00431	6.11185	7.66527	8.08439	3.83331	3.81299
ENSGALG00000009497	0.108321	0.0924776	0.0916374	0.0653913	0.0275901	0.0276728	0.178334	0.47134	0	0.0147355	0	0
ENSGALG00000009496	5.29701	5.211	3.40717	3.08671	14.0271	13.8454	5.47748	4.50639	8.6278	9.07574	3.90883	2.56123
ENSGALG00000009495	3.31615	3.0306	5.35328	5.07267	6.75718	6.54742	4.49989	4.95477	6.9603	6.85856	5.19818	3.81215
ENSGALG00000009494	19.4294	19.8896	16.8933	17.9755	68.3793	55.8903	16.7343	14.6176	36.0199	36.9908	21.0914	21.2973
ENSGALG00000022938	7.31096	7.61908	5.26969	5.11268	12.1073	12.5721	5.12385	5.00397	10.1292	8.59803	5.42109	5.63522
ENSGALG00000009499	0.901143	1.27002	0.290418	0	3.26439	2.55795	1.01442	0.697096	1.96246	1.74346	1.46563	0.316653
ENSGALG00000009498	0.393464	0.0853115	0.0422682	0	0.757203	0.223374	0.221463	0	0.0476034	0.0475777	0	0.0921728
ENSGALG00000023608	2.8413	3.74254	2.47236	1.92107	6.94751	5.08108	5.46939	7.3474	8.19859	9.74023	8.17937	8.53636
ENSGALG00000028032	16.3631	17.918	11.723	15.6912	32.7426	34.2843	30.5322	25.9338	39.8004	44.7753	61.1141	66.3297
ENSGALG00000018310	0	0	0	0	0	0	0	0	0.995928	0	8.92549	1.92838
ENSGALG00000007643	1.61279	1.32513	1.04637	1.49628	5.90238	5.22614	1.78447	1.68848	4.80621	3.74127	1.84304	2.61734
ENSGALG00000005578	1.71075	3.61655	3.17019	3.02939	5.66463	5.6816	2.74427	3.82836	6.20929	5.58534	2.50414	2.10399
ENSGALG00000005579	10.3544	8.43689	8.99924	8.83085	13.0745	11.7629	7.25402	7.99767	11.9943	15.8239	11.5017	13.3538
ENSGALG00000002708	18.0313	17.9774	7.48952	6.63675	29.0276	32.4688	12.0162	12.8409	24.8757	21.9093	5.46663	4.33678
ENSGALG00000002709	7.35687	7.38783	6.74337	6.16	16.3536	17.1104	10.7689	11.0468	14.4868	13.0233	16.5027	14
ENSGALG00000002706	0.585349	0.687285	0.815331	0.622879	5.5796	3.7613	1.49768	1.51959	2.79794	2.45093	1.9363	1.75705
ENSGALG00000002707	7.41162	7.71766	5.3593	5.2939	12.4372	11.4562	14.1346	16.1678	14.1061	13.4206	23.3995	21.8636
ENSGALG00000002704	10.0855	9.80036	9.41343	9.10662	15.905	16.3304	17.7099	16.4254	10.4227	10.5959	7.63701	7.81692
ENSGALG00000002705	40.5362	33.4166	28.1541	26.2088	43.4908	46.8335	39.8953	40.1522	43.0577	54.0181	56.8329	61.7434
ENSGALG00000002702	21.2585	22.3374	19.1064	16.5445	32.7282	35.4886	40.9977	41.9561	40.2898	36.9802	31.3204	30.7664
ENSGALG00000002703	72.9205	73.0431	48.1706	49.703	118.911	127.623	92.8788	99.4118	105.72	100.435	80.1849	78.1635
ENSGALG00000002252	0	0	0	0.0951894	0.30122	0.100708	0.0998459	0	0.214619	0	0	0
ENSGALG00000002701	52.5151	52.7789	28.1612	30.7669	101.063	100.73	50.2492	51.4698	53.068	47.574	22.8696	24.4027
ENSGALG00000006751	6.72602	6.83226	5.4785	4.6722	15.1603	16.1473	12.5553	12.7836	46.6514	39.6573	36.2793	36.5688
ENSGALG00000018311	0	0	0	0	0	0	0	0	2.21594	0	0	0
ENSGALG00000013212	1.06051	1.53427	0.919267	0.847725	5.29061	4.11064	2.44528	2.18228	2.34933	2.06948	6.42347	5.58979
ENSGALG00000006379	0.211574	0.0516082	0.460254	0.510893	0.592785	0.54051	1.01818	0.210429	0.518348	0.460505	1.18717	2.23035
ENSGALG00000006378	14.2422	13.843	12.2719	12.6012	10.2735	11.0542	12.006	12.2728	16.6325	13.8431	14.2164	12.5782
ENSGALG00000018976	36.6693	33.0733	19.0058	21.9083	74.7194	83.442	52.5987	48.3771	77.798	87.3555	112.761	119.421
ENSGALG00000018977	0	0	0	0.358207	0.18892	0.189486	0.563595	0.184425	0.201908	0	0	0
ENSGALG00000018304	0	0	0	0	0	0	0	0	0	0	0	0
ENSGALG00000006372	2.26908	2.26006	2.17097	2.41998	6.76684	5.62775	2.08337	2.20978	4.60689	4.73301	3.82884	3.68766
ENSGALG00000013218	2.00281	1.91072	1.54911	2.14944	2.17656	3.13818	3.33678	3.58555	2.42312	2.47024	3.43112	3.75343
ENSGALG00000006370	0.0498184	0	0.0963322	0	0.203026	0.458176	0.151419	0.594585	4.28541	4.66261	12.0565	10.0308
ENSGALG00000006376	0.0651747	0.105985	0.126026	0.167871	0.199206	0.155402	0.176083	0.129644	0.283867	0.189143	0.0212001	0.0458035
ENSGALG00000006375	0.12278	0.359389	0.237416	0.474368	0.875644	0.752801	0	0.610578	2.13907	2.93963	0.599072	1.03545
ENSGALG00000006374	0.112229	0.255503	0.144675	0.1084	0.419253	0.229369	0.0758021	0.223243	0.611013	0.814243	0.146024	0.157744
ENSGALG00000020251	0.501604	0.302971	0.461874	0.461423	3.35832	2.88021	0.967989	0.878996	1.04035	1.03979	0.792504	0.679855
ENSGALG00000020253	0.329301	0.128519	0.0636759	0	2.14721	0.740315	0.533804	0.589534	1.29084	1.00344	0.321347	0.416567
ENSGALG00000017829	0	0	0	0	0	2.34322	0	0	1.24842	0	1.11883	3.6259
ENSGALG00000006750	3.81783	4.02477	4.07306	3.85715	4.06856	4.79824	2.48974	2.9679	3.96599	3.10422	2.31245	3.05318
ENSGALG00000018316	0	0	0	0	0	0	0	0	0	0	0	0
ENSGALG00000018300	0	0	0	0	0	0	0	0	1.12199	0	0	0
ENSGALG00000028005	3.79538	4.17715	2.81817	3.19667	8.16676	7.1363	5.168	4.77139	6.97595	6.31131	2.34074	2.4646
ENSGALG00000028007	0.0490381	0	0.0948234	0.0473653	0.199846	0.0501111	0	0.0487727	0	0	0.0478536	0
ENSGALG00000021231	46.9499	52.2663	35.4184	34.7069	60.0502	55.4563	50.6432	51.8068	65.2807	67.9145	93.0753	95.334
ENSGALG00000028001	37.6983	39.1544	26.3266	28.069	67.1706	68.0441	55.4937	53.0837	53.5999	57.9911	45.4962	40.7053
ENSGALG00000018303	0	0.992813	0	0	0	0	0	0	0	1.10737	0	0
ENSGALG00000028003	103.176	101.747	66.9513	64.6721	135.308	157.252	164.323	168.153	111.276	105.782	88.7425	114.46
ENSGALG00000028002	0	0	0	0	0	0	0	0	0	0	0	0
ENSGALG00000028247	37.0085	34.1368	31.7219	28.4617	61.7069	61.2562	60.3382	63.1772	59.769	58.8906	65.249	64.2572
ENSGALG00000018302	0	0	0	0	0.931865	0	0	0	1.99186	0	0.892549	0
ENSGALG00000028009	49.8062	47.5465	47.6523	46.1371	53.1244	54.8373	74.5072	75.6512	67.8007	70.3471	72.5608	73.498
ENSGALG00000028008	0	0	0	0	0	0	0	0	0	0	0	0
ENSGALG00000017828	19.9116	8.57105	7.36075	7.35355	14.9165	17.9535	17.7999	18.0564	17.855	11.472	13.1442	17.9034
ENSGALG00000018317	0	0	0	0	0	0	0	0	1.18183	0	0	0
ENSGALG00000003522	230.688	241.773	146.314	146.699	272.603	291.181	222.925	225.704	147.643	139.016	128.352	123.788
ENSGALG00000027080	0.409519	0.48836	0.351944	0.2637	1.20533	0.929955	0.460999	0.54307	0.990917	0.841825	0.355224	0.191868
ENSGALG00000026593	0	0	0	0.0499216	0	0	0	0	0	0.0562474	0.252181	0.217937
ENSGALG00000028033	10.3942	8.11331	12.0594	8.56014	16.3865	16.9947	18.1795	12.2967	16.2026	19.1706	24.0233	26.7589
ENSGALG00000009151	0.616224	0.36075	0.595786	0.357122	1.69513	1.0705	0.998912	0.919334	2.68395	2.61544	0.841875	1.03937
ENSGALG00000006755	5.22413	5.16897	4.26834	4.31154	4.02311	3.38352	6.5352	6.92781	4.48663	3.73684	1.98652	1.60301
ENSGALG00000012508	7.30542	6.56784	3.78382	4.78815	16.215	17.1168	5.86825	5.03422	7.27283	7.55284	1.6804	1.26519
ENSGALG00000025559	0	0	0	0	0	0	0	0	0	0	0	0
ENSGALG00000015646	12.754	13.6133	11.9724	12.9804	31.25	26.766	15.4654	14.558	20.0079	21.115	15.0354	17.0242
ENSGALG00000021232	0.0766509	0.0373941	0.148217	0.0740362	0	0	0.0776579	0.076236	0	0.125127	0	0
ENSGALG00000017825	0	0	0	0	0	0	0.606417	0	0	0	0	0
ENSGALG00000008823	0.145884	0.177923	0.105784	0.211361	0.891785	0.857188	0.184751	0.145094	1.66791	1.30979	0.42708	0.384466
ENSGALG00000019358	148.142	144.317	95.4488	94.9094	155.167	171.915	123.183	123.913	127.99	142.372	115.831	112.348
ENSGALG00000028701	0	0.722046	0	0.714786	0	0	0	0	0	0	0	0
ENSGALG00000022683	24.1353	27.1717	18.226	18.4841	22.9893	26.4147	29.9506	31.5328	19.5936	20.0492	15.6087	19.7219
ENSGALG00000019351	0	0	0	0	0	0	0	0	0.399268	0	0	0
ENSGALG00000028948	9.82947	10.4286	13.7477	11.7064	5.93094	7.02143	5.60776	4.55593	5.50738	6.02368	4.09757	3.01804
ENSGALG00000019352	0.0597674	0	0.0577852	0	0.0608928	0.0305376	0.0605526	0.029722	0	0	0	0
ENSGALG00000019355	27.7805	30.183	21.6049	20.7762	52.6578	60.5825	30.5711	31.1831	28.3458	25.8076	20.7678	21.7937
ENSGALG00000019356	0.135672	1.32375	0.393517	0.131044	0.82936	0.693204	0.687272	0.269876	3.5455	4.13419	0.397185	0
ENSGALG00000028084	28.5559	28.2706	23.4859	24.7868	29.5978	31.0094	32.4413	29.8024	46.8063	41.8501	37.8607	40.3377
ENSGALG00000005953	0.644164	0.744901	0.668933	0.783499	7.72967	5.72929	1.74034	1.96949	3.92271	3.86866	1.97894	1.81082
ENSGALG00000005951	9.50761	9.80665	2.53882	2.44888	22.8789	21.5595	6.51342	8.10527	39.8327	40.698	1.67887	1.43181
ENSGALG00000005956	18.6124	16.4933	11.7649	13.693	30.1391	35.3748	10.2028	12.1921	57.8951	56.2982	6.22977	7.96202
ENSGALG00000005957	0.378424	0.369228	0.406526	0.162451	0.128516	0.171869	0.0425995	0.250917	1.694	1.69309	0.57444	0.443248
ENSGALG00000011168	1.35454	1.57742	1.52084	1.51935	7.07827	5.00089	1.37233	2.3902	3.90139	4.51746	1.9614	2.48733
ENSGALG00000005955	260.651	265.956	215.465	218.789	469.987	499.773	233.046	223.744	269.515	254.477	190.179	190.595
ENSGALG00000011166	0.241246	0.168131	0.0666413	0.0998643	0.632027	1.09175	0.244415	0.582712	1.20085	1.2002	0.538099	1.67121
ENSGALG00000016795	0.31333	0.214001	0.696758	0.393435	1.40461	0.928541	0.666638	0.560942	0.921176	0.920678	0.794981	0.858789
ENSGALG00000005958	0.0853283	0.208137	0.0412492	0.0618133	0.543344	0.741161	0.108062	0.106083	0.418102	0.34823	0.562054	0.314827
ENSGALG00000005959	0.7136	1.00571	0.58772	0.587146	7.94354	5.40159	1.12463	1.10404	3.68364	4.11309	0.747945	0.752256
ENSGALG00000011162	4.50666	4.59072	3.86392	5.20161	4.79365	5.15558	5.80066	5.75083	6.35771	7.61896	6.085	6.69293
ENSGALG00000011163	17.9729	16.4213	14.0926	13.3629	29.5121	31.9358	18.0213	18.7664	32.6506	33.4396	25.0124	26.2387
ENSGALG00000016792	3.47355	3.26361	3.76259	3.07547	5.34119	4.89707	2.93265	2.14322	3.04681	3.15017	2.51085	2.848
ENSGALG00000012309	0.161514	0	0.104105	0.0520016	0.329111	0.0550162	0.0545454	0	0.293114	0.0585911	0.157613	0.340527
ENSGALG00000012308	4.12331	5.37463	5.20121	6.78297	4.26659	4.5098	4.14485	4.54954	7.05032	6.73099	5.09251	4.85605
ENSGALG00000012307	0	0.0641559	0	0	0.0669919	0.134385	0.133235	0	0.859169	1.35962	0.128331	0.0693157
ENSGALG00000012505	3.52352	4.11262	2.29233	2.09925	5.30092	5.78792	6.43901	6.81239	6.70519	7.20329	8.41928	9.02563
ENSGALG00000012304	1.47004	1.63352	1.63842	2.80034	7.90461	5.8419	3.20624	2.84293	5.95808	5.15496	3.3273	3.27152
ENSGALG00000012303	0.0410092	0	0	0	0.0417813	0.0419065	0	0	0	0	0.0400186	0.0432307
ENSGALG00000012301	3.21443	4.21001	4.05976	3.55232	41.1287	31.2201	12.968	11.3768	21.0636	22.1238	9.46687	10.7762
ENSGALG00000012300	3.85917	4.57477	3.83579	4.42426	9.66423	9.43519	6.50427	7.17436	9.81807	8.55674	7.17994	6.61561
ENSGALG00000015849	3.97316	4.36118	3.67633	3.4029	6.53052	6.53422	7.10727	7.4711	11.0691	10.5902	25.4743	24.2141
ENSGALG00000015519	0.400813	0.484185	0.590506	0.460882	1.26397	0.858175	0.560776	0.645423	0.789737	0.664682	0.31663	0.261563
ENSGALG00000017857	3.08346	3.00852	1.19248	0.595655	4.39812	1.89056	3.74876	1.84006	0	1.34227	2.40718	5.20078
ENSGALG00000015513	0.399321	0.551957	0.249341	0.29731	1.27137	1.43671	0.353996	0.273047	0.67033	0.805772	0.259783	0.219246
ENSGALG00000015512	0.726815	0.759806	1.85716	2.2565	2.75043	1.00798	1.9987	1.60066	0.678349	0.39549	0.506613	0.656731
ENSGALG00000015511	2.66939	3.17904	2.10011	1.50403	8.47891	7.18053	2.20069	2.16039	4.84436	4.77054	0.995994	0.896614
ENSGALG00000015842	0.991639	1.29968	1.67424	1.35809	3.49839	3.82649	1.64945	1.63397	4.07733	3.36641	1.54541	1.38861
ENSGALG00000015517	0.0726058	0.224331	0.116996	0.198699	0.135617	0.210218	0.208419	0.216639	0.553408	0.500432	0.259791	0.229617
ENSGALG00000015516	6.47913	6.17909	4.52156	3.85839	12.5074	13.4907	3.01067	4.506	7.00189	5.67271	1.47369	1.54063
ENSGALG00000015847	1.46713	1.56161	1.93427	1.71767	4.07659	4.54312	4.4592	4.02381	6.58368	7.40263	6.03044	5.53027
ENSGALG00000015846	1.69398	1.77857	2.20747	1.58284	3.22664	3.53736	3.28324	3.24144	3.58881	3.06587	4.38421	4.13439
ENSGALG00000000538	28.4055	26.5003	23.7013	28.4889	42.023	44.0575	26.9653	26.2393	38.6412	35.5714	26.6562	29.2879
ENSGALG00000024365	1.47034	1.43461	1.80927	2.71126	0.680919	1.36592	0	1.32944	0.72773	0.872805	1.56526	0.704539
ENSGALG00000000533	255.361	262.403	152.777	159.597	383.738	426.379	319.457	324.177	235.057	248.28	163.034	174.323
ENSGALG00000000530	1.17306	1.21392	2.1652	2.02575	1.77461	1.12608	0.684271	0.777807	1.35472	1.39268	1.00597	1.12419
ENSGALG00000023406	1.83518	2.04638	0.633683	0.633063	0.534209	0.803715	0.531225	0.782248	0.285467	0	0	0.138185
ENSGALG00000000535	7.89176	7.63935	8.59129	6.90232	14.308	15.0494	5.91789	6.55118	9.40505	9.67048	4.54791	7.00914
ENSGALG00000000534	0.651921	0.8057	0.37818	0.335831	0.575637	1.59885	1.93743	1.51292	1.32507	0.945966	0.636174	0.916315
ENSGALG00000016468	0.614465	0.729866	0.929873	0.774136	7.81182	5.56929	1.89468	1.54113	1.91995	1.65724	0.547481	0.985707
ENSGALG00000011309	1.03134	1.09131	1.05331	1.05228	1.84993	1.41016	1.67771	1.45918	1.32861	0.980114	1.68683	1.5619
ENSGALG00000016462	13.624	11.8528	6.58606	7.12792	22.6136	25.9879	8.8569	8.29952	11.0642	9.88448	6.70283	6.22353
ENSGALG00000016463	3.16583	2.73443	2.40852	2.50642	20.5423	15.0353	7.28241	6.94261	13.4496	12.454	9.04016	9.73841
ENSGALG00000011300	4.0201	4.58848	5.08947	5.04053	34.6056	29.33	11.2197	11.5273	18.0546	16.3113	11.8282	11.0345
ENSGALG00000011301	18.264	18.4391	13.7844	14.6094	34.052	35.0071	18.4024	17.036	16.9059	17.9505	9.90518	10.313
ENSGALG00000011306	77.478	66.816	51.671	48.0625	201.433	211.232	179.935	168.832	170.305	153.192	91.3406	101.791
ENSGALG00000016467	0.673537	0.852266	0.498574	0.437096	8.34185	7.2699	2.54828	2.6377	3.52946	4.12311	3.84091	3.72762
ENSGALG00000011304	3.17335	2.96161	3.89515	3.86469	21.0573	15.7064	7.52039	6.80635	8.92385	9.39952	6.92044	6.3996
ENSGALG00000011305	18.1075	22.0712	20.1564	19.6177	58.63	55.3465	23.0815	23.5139	30.5405	30.0562	20.8686	21.7506
ENSGALG00000028838	39.0504	36.8012	30.9212	29.2681	51.5325	55.4168	47.3704	50.2487	60.5637	60.4049	47.6621	47.4567
ENSGALG00000024128	29.9546	31.0486	17.1703	16.859	42.3222	50.2378	19.3826	19.5584	7.92592	9.91242	4.35118	4.94147
ENSGALG00000028839	0.0646399	0.0420461	0.20832	0.104058	0.131714	0.264217	0.174638	0.0642901	0.258077	0.211039	0.105131	0.0908553
ENSGALG00000024122	0.873858	1.63966	0.584914	0.584342	2.39699	2.33548	2.58791	2.80795	1.75665	1.97516	3.08302	4.53511
ENSGALG00000024120	7.42317	8.14301	6.44711	5.34709	8.54569	10.4141	9.68767	9.63543	4.93192	4.47284	2.5374	1.85685
ENSGALG00000011980	13.3498	15.2696	16.3918	15.3222	28.9177	25.9755	11.8916	10.2353	26.5939	25.5731	22.0285	21.547
ENSGALG00000026516	13.4467	14.5313	13.4457	12.4164	23.5476	24.5253	23.5493	23.2163	25.4529	31.629	26.2116	27.0331
ENSGALG00000026511	0	0	0	0	0	0	0	0	0	0	0	0
ENSGALG00000024430	0	0.210676	0	0	1.31994	0.551621	0	0.214755	1.8809	1.6449	0.948186	1.70715
ENSGALG00000009703	213.249	205.293	158.73	161.627	271.017	285.604	409.269	401.985	252.497	270.812	194.328	226.688
ENSGALG00000009702	39.7515	38.1181	47.1779	46.0306	18.1205	14.9903	13.4759	15.0435	10.8418	9.8433	13.1282	14.182
ENSGALG00000009700	0.328867	0.472869	0.820001	0.769045	4.88481	3.80282	5.15564	5.61213	7.02994	6.85661	8.96895	9.19619
ENSGALG00000009707	2.47165	1.46792	1.24679	1.14177	2.24447	2.08648	1.41537	0.961933	1.52117	1.05255	3.14602	2.83211
ENSGALG00000009705	0.0442559	0.0323853	0.0160455	0.0106866	0.0676338	0.0282652	0.0280233	0.0330123	0.271063	0.307039	0.0485853	0.0116633
ENSGALG00000009704	15.983	14.1716	15.1076	15.2941	39.1179	36.3761	23.7316	21.1361	24.8574	27.1437	20.854	20.206
ENSGALG00000024368	32.9187	30.7406	45.7895	42.0975	76.9155	75.4964	31.1609	33.1993	57.0306	56.1214	3.74119	4.61882
ENSGALG00000009709	8.56362	8.99091	7.05182	6.29012	18.9757	16.77	8.41221	8.51727	18.543	18.2495	10.009	10.5378
ENSGALG00000023409	0	0	0	0	0	0	0.111149	0.109114	0	0	0	0
ENSGALG00000027826	0	0	0	0	0	0	0	0	0	0	0	0
ENSGALG00000027827	0	0	0	0	0	0	0	0	0	0	0	0
ENSGALG00000002765	4.81762	6.12496	5.3918	4.70969	33.8526	32.2832	9.19979	10.1349	16.0552	17.5082	9.63044	9.41849
ENSGALG00000027824	204.362	206.338	146.675	149.005	218.794	250.862	268.469	267.516	375.005	383.94	169.845	186.778
ENSGALG00000027825	0	0.321559	0.318637	0.318326	0	0	0	0	1.07657	0	1.28643	0
ENSGALG00000007628	6.12135	5.02955	5.29535	5.91254	21.7734	15.9126	11.2067	11.4288	12.5122	12.9729	5.97349	6.00011
ENSGALG00000027354	1.88433	1.47083	0.971647	1.21337	2.36777	3.08091	2.35454	2.49885	6.08699	6.08371	2.63564	3.17825
ENSGALG00000007624	0	0	0	0	0.196298	0	0	0	0	0.10484	0	0
ENSGALG00000007625	14.2769	12.708	12.3504	16.2091	61.7554	55.4137	17.5096	13.8259	25.2276	17.1728	10.1435	12.6739
ENSGALG00000007623	0.521481	0.50154	0.511388	0.438932	0.56166	0.532892	0.445309	0.429746	0.584049	0.624271	0.167205	0.109946
ENSGALG00000007620	1.00189	2.28092	0.56505	0.887068	2.89213	4.09524	5.07524	4.81624	4.63643	3.81617	12.6284	11.3537
ENSGALG00000027823	23.3075	23.8882	14.176	13.8281	37.6277	42.5463	25.9961	30.1976	28.5417	24.4619	11.136	11.5195
ENSGALG00000017823	0	1.10313	0	0	0	0	0	0	0	0	0	0
ENSGALG00000027820	0.0534317	0.0260666	0.0258298	0	0.0816567	0	0	0	0.174541	0.145372	0.0521411	0.0844892
ENSGALG00000010392	0.31515	0.153746	0.365637	0.39572	0.417409	0.547478	0.383148	0.501511	0.754946	0.342972	0.768843	0.730888
ENSGALG00000001664	20.2194	18.426	15.7172	15.155	25.9149	30.6621	27.1222	27.7115	35.138	30.4101	28.0574	29.5848
ENSGALG00000027088	0	1.51286	0	0	0	0	0	0	0	0	0	0
ENSGALG00000001666	17.9661	17.3488	11.1922	13.6858	28.5888	39.6522	30.4933	29.2902	45.4784	46.3609	27.2019	35.3405
ENSGALG00000001661	3.62317	3.07402	3.42685	4.18428	5.37659	2.57562	21.7453	22.8356	5.44604	4.02875	1.38352	0.996376
ENSGALG00000001662	0.0111787	0.0218141	0.0432317	0.0323921	0.0341675	0.0685398	0.0339767	0.0111182	0.146066	0.0973246	0	0.0117842
ENSGALG00000001663	34.2562	42.0417	25.8498	24.5564	68.9512	68.8528	34.3435	30.9842	54.5212	60.0773	56.8405	50.1414
ENSGALG00000001668	34.108	32.4286	32.3933	31.1742	26.0968	23.2971	12.0924	11.2485	23.0721	24.9812	22.4657	21.5592
ENSGALG00000006853	57.4991	56.4999	45.0062	41.251	59.4132	60.9463	50.4	53.2987	49.5763	47.7363	37.7939	39.1069
ENSGALG00000010304	1.20474	0.777613	1.23646	0.680284	5.66502	3.6933	1.97168	1.73281	5.12613	5.30489	3.56309	3.14569
ENSGALG00000010307	50.2189	45.8373	51.0985	43.714	62.0988	61.2503	52.007	52.0618	122.593	120.433	89.7123	86.56
ENSGALG00000010301	61.914	67.0185	48.0263	51.3081	90.0793	101.036	92.2851	90.3591	85.3379	95.1207	73.4646	73.6613
ENSGALG00000000399	0	0	0	0	0	0	0	0	0	0	0	0
ENSGALG00000010302	10.073	9.00257	11.5073	11.2587	11.7924	10.9629	9.9288	9.12255	10.0171	12.626	13.053	12.0863
ENSGALG00000000397	15.4351	16.32	12.2328	11.2854	26.0477	28.2309	11.1988	11.0397	12.4879	12.3139	9.73646	8.71904
ENSGALG00000000396	32.0831	34.016	22.9552	19.6566	36.2562	37.7285	40.166	39.4306	38.0221	36.7913	24.1458	23.8564
ENSGALG00000000395	102.628	103.844	57.8351	61.6999	141.106	141.477	97.9884	97.5232	115.553	118.176	54.4123	49.4616
ENSGALG00000000394	0.242633	0.266328	0.117293	0.0878835	0.370802	0.185956	0.24582	0.18099	0.396293	0.0990198	1.36144	1.63057
ENSGALG00000010309	0.164451	0.534849	0.423991	0.582418	1.00528	1.56846	0.944132	0.926845	2.74568	1.61072	0.641914	1.2713
ENSGALG00000000824	1.93664	1.19673	1.24827	1.3094	1.64425	1.58321	4.9706	3.7881	5.13128	3.65318	8.25237	6.94125
ENSGALG00000000826	4.07758	3.6168	2.58044	3.00757	1.96388	1.81824	3.75559	4.49793	0.968717	1.69434	0.506428	0.547077
ENSGALG00000020805	2.84959	3.30551	5.05098	4.7708	4.90325	4.5944	4.42677	4.28274	4.5853	3.82476	10.6596	10.4137
ENSGALG00000007448	0.639532	0.713132	0.794984	0.264736	1.95472	2.05394	0.925619	1.09041	1.39273	0.894845	3.29873	3.75612
ENSGALG00000025834	0	0	0	0	0	0	0	0	0	0	0	0
ENSGALG00000025833	0	0	0	0	0	0	0	0	0	0	0	0
ENSGALG00000025832	0.553764	0.108061	0.107079	0.106975	0	0.226352	0.112208	0	0.482381	0	0.324232	0
ENSGALG00000025831	0	0	0	0	0	0	0	0	0	0	0	0.312047
ENSGALG00000007443	55.6656	58.1494	61.058	56.9893	34.0525	34.9866	37.7052	37.9827	27.7871	28.7663	36.7437	33.2868
ENSGALG00000007441	4.53221	4.59436	2.78848	2.7289	9.47497	9.02218	8.34864	7.90308	5.89635	5.31666	7.2372	10.6723
ENSGALG00000007447	132.376	133.931	203.264	200.69	22.0875	12.86	7.60709	6.81044	8.86664	8.94816	8.72026	8.05454
ENSGALG00000025839	0	0	0	0	0	0	0	0	0	0	0	0
ENSGALG00000027651	0.835419	0.978141	0.516935	0.839199	0.851149	1.12688	1.7605	1.56209	1.20076	0.763704	1.66309	2.07839
ENSGALG00000011890	0.173753	0.105957	0	0.0419565	0.221281	0.155361	0.0660134	0.0432031	1.34801	1.98547	3.20037	3.06802
ENSGALG00000006175	5.68947	5.49783	6.13548	5.07267	4.40319	4.36048	15.9625	20.1318	10.4244	13.5742	6.61974	4.90194
ENSGALG00000022316	1.18083	0.79209	0.927601	0.570273	3.90995	3.39375	3.14039	2.49568	11.1701	10.6018	1.87249	1.94499
ENSGALG00000027971	0.0991513	0.0483709	0.0479314	0.0957691	0.101018	0.0506605	0	0	0	0.107905	0.0483781	0.209045
ENSGALG00000000230	53.1411	56.1571	41.5656	39.5324	82.2634	84.2807	48.5306	44.4823	52.5176	54.5098	28.1431	28.4448
ENSGALG00000006176	2.94535	2.13055	2.45488	2.50153	5.12206	4.25523	5.35069	5.30323	7.18832	5.3607	5.15374	6.20979
ENSGALG00000021750	1.19711	0	0	0	1.21965	2.4466	0	1.19063	1.30349	1.30279	0	1.26195
ENSGALG00000000231	49.0373	54.1751	76.9949	79.1205	107.857	66.4335	27.2318	26.8488	36.1791	38.5635	34.8742	32.428
ENSGALG00000016880	29.7498	31.8338	27.2459	29.9349	45.2984	46.1022	47.96	46.8868	34.8143	40.061	48.045	47.8346
ENSGALG00000016881	0.503872	0.163876	0.920191	0.432608	3.25127	2.40285	0.623934	0.668193	0.48769	0.36557	0.218533	0.472148
ENSGALG00000016883	0.286815	0.292565	0.340325	0.264439	4.29025	3.224	1.45291	1.94497	1.44796	1.40461	1.53938	1.71791
ENSGALG00000016884	0.0562955	0	0.0544284	0	0.114711	0.287636	0.0285175	0.0839862	0.551686	0.183796	0.576824	0.94952
ENSGALG00000016885	1.16668	1.18128	0.979004	1.31824	5.36011	4.90379	1.47193	1.64202	3.21185	3.42572	4.27473	3.96809
ENSGALG00000016886	16.0373	17.3528	10.3204	9.30079	41.756	37.9942	15.6405	14.2805	16.9962	17.6956	9.6809	8.12793
ENSGALG00000006170	0.9763	0.722643	0.781175	0.780412	2.91545	3.54342	1.63717	1.30585	1.42964	1.83188	1.18268	1.84544
ENSGALG00000029146	1.94745	2.47016	2.25943	2.44532	0.396823	1.59205	0.789212	0.387381	1.69641	1.6955	1.71036	2.05294
ENSGALG00000000545	0.601502	0.391256	1.03387	1.03286	0.34046	0.478072	0.812539	0.598246	2.18319	1.89108	0.0652191	0
ENSGALG00000000542	483.523	446.93	335.525	358.489	572.445	623.321	925.306	846.029	1047.66	1140.08	926.127	1075.82
ENSGALG00000006172	0.747478	0.701263	0.416935	0.388759	1.62562	1.60111	0.349522	0.714839	1.65912	1.58	0.827614	0.848582
ENSGALG00000000543	4.14328	3.94747	3.34607	4.33152	7.30035	7.52147	5.43233	4.21782	7.00608	7.53278	2.33078	2.41509
ENSGALG00000026403	0.51755	0.577112	0.428901	0.428482	0	0.528875	0.674164	0.367678	0.644051	0.965555	0.1443	0.623527
ENSGALG00000026402	0	0	0	0	0	0	0	0	0	0	0	0
ENSGALG00000026401	35.5296	39.6394	36.8152	37.5032	36.504	40.7497	31.4399	28.3295	42.6048	39.6451	22.0902	21.0186
ENSGALG00000026400	0	0	0	0	0	0	0	0	0	0	0	0
ENSGALG00000026159	38.2424	37.313	33.2877	31.4506	48.13	58.3655	70.6909	70.3067	32.964	31.7844	15.813	15.4343
ENSGALG00000026158	0	0	0	0	0	0	0	0.493675	0	0.540181	0	0.523249
ENSGALG00000026405	2.96012	2.88818	0	2.85914	0	3.78111	2.24925	0	4.02898	0.805361	2.16646	3.12047
ENSGALG00000026404	0	0	0	0	0	0	0	0	0	0	0	0
ENSGALG00000026155	3.75803	3.87883	3.12291	3.23985	6.645	7.80747	6.82815	5.59109	8.11637	7.84159	7.24358	7.66128
ENSGALG00000026154	2.72285	2.64048	2.84122	3.14313	4.0766	4.78442	2.6577	1.86596	9.03912	8.58252	7.09634	7.78844
ENSGALG00000026157	0	0	0	0	0	0	0	0	0	0	0	0
ENSGALG00000025996	0.746153	0.859469	0.681328	0.570555	11.9943	10.6641	2.81384	2.90662	0.564211	0.890972	0.687678	0.677326
ENSGALG00000026151	0.0220187	0	0	0.0850706	0.291633	0.247506	0.11154	0.197096	0.191804	0.119813	0.0644606	0
ENSGALG00000026150	0.24894	0.24289	0.481366	0.360672	0.19022	0.127193	0.378315	0.557083	0.745423	0.609562	0.78951	0.328031
ENSGALG00000026153	1.90789	2.17178	2.86939	2.96897	3.23969	2.54536	2.63096	2.84634	3.80865	4.32567	5.01652	5.1957
ENSGALG00000012126	0.30768	0.300203	0.339971	0.424549	0.940419	1.70681	3.33988	3.54102	3.97242	4.68779	4.03189	3.79949
ENSGALG00000006179	4132.05	4110.72	2711.64	2739.99	5043.92	5444.39	6685.08	6857.48	6905.31	7027.74	5668.64	5732.79
ENSGALG00000010397	0.457965	0.418908	0.442776	0.248818	1.04982	0.965221	0.231991	0.256211	0.747996	0.841041	0.111726	0.0603466
ENSGALG00000020463	3.12473	2.7361	3.17602	3.01814	2.28564	1.63749	4.46456	4.30313	0.261725	1.39511	0.938231	1.18246
ENSGALG00000028856	0	0	0	0	0	0	0	0	0	0	0	0
ENSGALG00000028244	0	0	0	0	0	0	0	0	0	0	0	0
ENSGALG00000016592	1.81194	1.63695	1.62208	1.6205	6.01679	5.96624	36.9869	40.2477	23.1641	24.6123	44.4663	45.4179
ENSGALG00000019967	23.57	24.2144	16.1542	16.0093	37.8137	41.4329	10.2922	11.7434	15.6219	17.2136	3.43487	3.56966
ENSGALG00000019961	21.9693	22.0059	18.8581	15.4913	25.4893	25.523	22.3848	20.8534	31.3802	32.1359	23.8841	24.5683
ENSGALG00000005707	69.7806	69.2189	49.4435	54.7061	105.526	97.7566	84.9183	86.7425	89.9031	82.2653	63.6891	62.1566
ENSGALG00000005706	52.4453	46.1234	34.2064	36.3554	67.003	65.8063	82.8944	81.5541	55.617	60.5697	57.1551	59.6114
ENSGALG00000005704	285.618	270.404	186.921	198.614	383.003	432.242	500.277	486.76	408.102	422.647	432.904	450.369
ENSGALG00000005703	7.55072	7.84473	9.98156	9.74671	58.3852	40.0086	11.4513	9.98995	19.5901	19.2244	15.3052	14.2243
ENSGALG00000005702	22.0761	23.3625	23.8138	22.7961	33.6405	30.5854	55.1234	55.6689	21.6716	21.7014	14.92	16.7204
ENSGALG00000005701	23.8449	26.26	21.9584	21.8914	41.8528	43.9083	25.2106	26.3457	51.0026	50.7695	50.0397	46.5898
ENSGALG00000005700	3.37595	3.61866	3.26398	3.53635	20.6129	15.1841	4.19108	4.3508	10.6914	12.5485	8.14321	7.6189
ENSGALG00000016593	0	0	0	0.208835	0	0	0	0	0	0.352947	0	0
ENSGALG00000005708	0.129899	0.168989	0.0418635	0.16729	0.0441149	0.176988	2.32503	2.71311	1.0844	1.08381	1.26761	0.684677
ENSGALG00000004216	19.0975	20.0309	13.7096	10.6065	23.5431	24.2479	13.302	13.106	17.2596	17.7179	3.72724	2.41585
ENSGALG00000022145	194.668	206.357	114.993	113.419	319.222	323.463	171.938	171.423	89.3582	99.1875	73.5322	77.5405
ENSGALG00000004741	6.31534	5.45835	5.00009	5.09127	8.56211	7.95258	4.3579	5.14363	5.79366	5.14112	2.08661	2.04441
ENSGALG00000028934	2.70329	2.71189	1.98783	1.76523	4.22826	5.83614	4.32037	4.61995	4.22873	4.5165	2.63799	2.84973
ENSGALG00000004742	0	0.0431189	0	0	0	0.13548	0.0895469	0	0	0.0480943	0	0
ENSGALG00000027654	0	0	0	0	0.176085	0.176612	0	0	1.8819	1.88089	0	0.182193
ENSGALG00000001840	1.74965	1.51265	2.01282	1.78624	2.82057	2.6027	3.28724	3.35922	1.92926	1.74745	4.27928	3.60715
ENSGALG00000001841	31.4234	31.1722	26.9961	24.8561	42.7165	38.1933	49.7497	47.0106	35.3597	33.1497	31.4331	32.3874
ENSGALG00000001842	0.600208	0.951636	0.290151	0.434801	0.917264	1.53335	5.01677	5.44726	1.14371	0.571546	0.658924	1.89816
ENSGALG00000001843	5.64181	4.8756	3.85725	4.12594	8.95051	9.75976	4.08281	4.7295	5.13396	4.69262	4.837	3.86583
ENSGALG00000001844	5.0317	4.64041	5.13138	5.8587	7.09275	6.05746	3.70114	3.56483	13.9599	12.302	5.11194	9.37329
ENSGALG00000001845	5.04128	4.91877	7.61576	7.04312	9.9514	7.86538	2.80457	2.30554	5.75887	5.26591	4.19476	3.74853
ENSGALG00000001846	6.0039	6.32835	4.02521	3.57682	8.50568	8.66552	13.0757	14.0132	10.1402	9.34782	17.0848	17.0702
ENSGALG00000001847	0.379031	0.345165	0.574121	0.658983	5.20039	3.82161	2.56007	2.48807	2.58635	3.14869	0.727422	0.772489
ENSGALG00000001848	29.1605	28.7897	24.5855	26.1964	53.5399	53.0321	28.4913	27.1278	35.4383	35.6703	39.0052	34.7956
ENSGALG00000001849	0.612877	0.562389	0.409142	0.401695	0.520348	0.477172	0.598753	0.515224	0.230393	0.317611	0.647912	0.592237
ENSGALG00000016590	0.158328	0.15448	0.174945	0.327701	0.322618	0.392925	0.435393	0.404926	0.467939	0.221536	0.463511	0.357653
ENSGALG00000004213	3.11624	3.69673	2.29759	1.7973	4.93367	3.89462	2.04421	1.60543	3.53964	2.73259	1.68456	1.89067
ENSGALG00000028036	0	0	0	0	0	0	0	0	0	0	0	0
ENSGALG00000028259	11.5663	11.2566	11.664	10.3515	8.41293	9.81457	19.1645	20.0368	9.21448	9.24137	7.28648	7.13049
ENSGALG00000014228	0.0586479	0.114445	0.0756036	0.113295	6.42335	3.58588	0.465444	0.301374	2.84177	2.80832	0.333849	0.216387
ENSGALG00000014229	1.33547	1.24379	0.704281	0.879491	3.15416	2.91549	1.47602	1.26787	10.6418	9.11661	2.7249	2.49568
ENSGALG00000025533	0	0	0	0	0	0	0	0	0	0	0	0
ENSGALG00000008269	2.53484	2.53248	3.58076	3.70921	7.20644	5.63042	2.50663	2.189	6.0491	6.31014	4.07331	4.06423
ENSGALG00000027208	8.54299	9.92813	7.36529	6.77996	9.20279	10.12	13.5066	13.3134	8.88746	8.23126	9.13312	10.2104
ENSGALG00000027209	0	0	0	0	0	0.032724	0	0	0.0348692	0	0	0
ENSGALG00000014222	4.64089	4.80653	4.34176	4.07639	25.5235	19.3995	5.69092	6.27386	12.7069	10.9675	7.66522	7.09302
ENSGALG00000027207	4.71125	4.88769	3.66129	2.64968	4.34426	5.5761	3.65538	2.72841	23.2146	22.8776	12.2502	11.0331
ENSGALG00000027204	4.58316	4.62423	3.62549	3.70579	4.54565	4.84311	3.5353	3.59143	4.76363	4.72327	3.48987	2.25101
ENSGALG00000001331	12.0121	12.0201	10.5874	10.3612	12.0106	11.7041	14.8587	15.7535	10.9504	9.97166	3.02591	3.18044
ENSGALG00000014226	2.84147	2.65494	2.88692	2.63988	5.2502	5.20441	2.70802	2.92189	5.58491	5.72603	4.25324	3.82039
ENSGALG00000014227	0.0355318	0.0346683	0.20612	0.240238	0.181004	0.580948	0.647974	0.388734	0.851168	0.928046	0.485428	0.299652
ENSGALG00000027752	1.29492	0.976302	1.08125	0.511669	2.87847	1.32325	1.19266	1.17083	1.21773	1.15301	0.459505	1.17892
ENSGALG00000014225	0.693039	0.957946	0.949243	0.836748	0.647248	0.767221	0.965448	0.516966	0.97473	0.534241	0.61994	0.487054
ENSGALG00000005163	198.743	191.865	157.016	158.189	227.498	249.306	314.918	330.035	166.371	154.68	150.363	143.277
ENSGALG00000005162	1.99638	1.98761	1.49686	1.61346	9.04907	7.82717	1.48599	1.70192	5.54539	5.80843	1.78912	1.41733
ENSGALG00000005161	0.928388	1.02305	1.0032	1.3398	4.03941	3.60507	2.22421	1.91191	3.05647	3.245	3.57056	3.51173
ENSGALG00000005160	11.9633	13.1455	12.4787	13.0133	21.9548	29.1936	21.4115	24.21	23.1764	20.0836	14.2522	16.908
ENSGALG00000002399	10.7599	10.4494	7.77798	7.62468	15.0094	15.414	9.01647	8.10127	9.25247	10.4513	6.13318	8.00355
ENSGALG00000002398	9.20923	9.37793	10.5151	10.9766	8.51901	8.83817	4.29394	4.41537	10.4187	9.38119	8.41196	7.49689
ENSGALG00000005164	13.3681	13.9868	8.08484	10.989	28.8624	26.2168	18.212	16.6904	35.8638	40.7971	15.8763	15.6514
ENSGALG00000002395	0	0	0.0825416	0	0	0.0872412	0	0	0.0929602	0	0.0833109	0
ENSGALG00000002394	8.1106	8.49355	8.45743	7.50581	14.3202	15.9252	13.2937	14.6974	17.4316	18.7161	15.1664	12.2654
ENSGALG00000002397	11.0498	13.9464	10.8793	11.0645	34.3931	29.4202	105.684	103.951	105.526	106.572	170.448	166.389
ENSGALG00000023047	0	0	0	0	0.103541	0.103851	0	0	0	0	0	0
ENSGALG00000005345	2.36948	2.75937	2.2909	1.73495	2.76453	3.39768	1.89726	1.59645	1.45649	1.4557	2.38684	2.65899
ENSGALG00000002393	0.232448	0.272159	0.404529	0.224519	0.18946	0	1.03621	0.554856	0.151863	0	0.0453666	0
ENSGALG00000002392	0.489915	0.905702	0.373947	0.224149	2.54824	1.7127	0.914331	0.795009	1.60036	1.82399	1.05681	1.73963
ENSGALG00000012552	11.4092	11.132	8.56082	8.80482	13.4874	14.8332	15.2651	15.5631	17.1332	17.4083	19.1226	18.5765
ENSGALG00000012550	24.655	21.9751	27.6091	24.5174	19.5019	29.3936	59.3909	58.3552	36.8143	39.1153	40.0484	44.6885
ENSGALG00000005612	15.4493	14.392	14.688	12.5063	14.0163	15.2235	13.6026	13.0243	13.0573	12.77	8.61494	7.25125
ENSGALG00000012556	1.44588	1.64587	1.67751	1.41984	8.69134	6.42722	3.44247	4.24227	6.58615	6.76617	4.23287	4.26778
ENSGALG00000012557	0.580933	0.850223	0.351041	0.210419	0.517887	0.0742056	0.294283	0.216671	0.632561	0.553192	0.212588	0.229651
ENSGALG00000012554	1.82981	1.41912	1.85985	1.17826	1.72086	1.72602	7.70062	8.02627	3.01419	2.34878	4.94478	5.19329
ENSGALG00000012555	0.0852836	0.124817	0.123683	0.0823745	0.564781	0.305024	0.129606	0.0848221	0.696471	0.788908	0.166447	0.134855
ENSGALG00000008263	2.93469	2.80985	2.7578	2.51668	2.40313	2.46639	0.972555	1.18662	3.524	3.32808	0.84308	0.795099
ENSGALG00000012559	3.63646	4.13401	2.90299	2.48124	4.8266	4.53424	2.67022	3.31814	2.65186	3.37657	1.72547	1.47711
ENSGALG00000005614	11.6409	11.1146	9.40582	8.11162	14.8251	18.3533	17.8593	16.1264	13.0376	17.3741	9.7369	11.9209
ENSGALG00000002645	3.12488	4.23803	1.54083	1.26768	49.8253	42.5023	5.88864	4.19576	22.4911	21.8329	1.55519	1.54826
ENSGALG00000016517	22.9331	22.4324	20.2816	20.3598	30.4792	33.3093	41.3317	40.9064	65.7013	60.6995	180.518	191.159
ENSGALG00000005340	1.72739	1.75564	2.71391	1.73799	2.7132	2.13294	2.1876	0.787435	2.66461	2.97649	0.983304	0.758734
ENSGALG00000009286	616.153	611.353	415.398	427.81	688.115	772.998	1195.91	1155.63	543.953	568.16	767.543	771.192
ENSGALG00000009287	4.14141	5.43114	5.20958	3.65604	19.9627	18.5663	6.27117	6.20064	9.30985	11.3403	7.43091	7.3232
ENSGALG00000003620	8.14417	7.49646	5.49698	5.71424	11.6635	11.9732	8.44576	6.99206	13.3019	15.1342	11.8837	12.6755
ENSGALG00000009282	0.506695	0.255715	0.219606	0.320649	2.04714	1.46408	0.672668	0.747241	2.14983	1.71133	0.86956	0.847262
ENSGALG00000003627	0.535846	0.500733	0.736978	0.546726	3.93688	3.15432	1.50632	1.36614	2.90911	2.35724	1.7381	1.55937
ENSGALG00000003624	4.04079	4.44627	4.06167	4.40157	11.8972	10.0229	3.93156	4.58546	9.45881	10.5385	7.00045	7.28086
ENSGALG00000003625	95.6022	96.8011	67.5348	75.314	128.235	135.382	184.451	170.363	200.204	197.674	232.263	279.066
ENSGALG00000003628	1.51385	1.46065	1.35794	1.12103	8.53438	6.95281	2.48807	2.71855	3.87372	3.51466	3.447	3.36903
ENSGALG00000009288	85.6968	82.8102	59.1638	59.0641	139.803	153.738	110.549	107.145	109.227	102.324	95.1804	95.3679
ENSGALG00000009289	2.24088	1.65097	1.81283	1.8994	2.60922	3.64516	1.85332	1.86487	2.83839	3.38433	8.30071	9.30443
ENSGALG00000028958	53.4117	49.2629	40.2839	38.6077	76.0296	82.647	66.0729	67.8854	73.3662	73.7717	56.7406	56.1203
ENSGALG00000000295	0.164161	0.14015	0.238074	0.198201	1.04532	0.71295	0.353425	0.183681	1.83219	2.09918	0.500611	0.670582
ENSGALG00000002531	40.9299	40.1579	27.4359	26.4538	62.6903	68.9576	32.8657	33.2931	37.7082	35.8167	32.8735	33.4269
ENSGALG00000028416	0.355162	0.277225	0.137353	0.343047	0.14474	0.145174	0.143931	0.35324	0.232036	0.0773034	0.0693167	0.524162
ENSGALG00000002532	7.98071	7.08225	6.65047	7.23128	4.95602	5.70874	11.5123	13.2292	6.70368	7.23772	10.5323	11.8584
ENSGALG00000002535	2.76633	3.13572	2.04527	1.45386	5.42959	4.90543	3.09118	3.23689	1.81616	1.948	1.38945	0.643275
ENSGALG00000024318	12.202	14.6528	7.50735	5.85165	13.1272	14.1257	14.5235	17.3976	18.6752	18.9437	4.24663	6.11664
ENSGALG00000004948	10.7941	10.7355	13.6073	13.6804	5.34679	5.17999	6.04195	6.07961	7.11049	7.853	8.55474	8.95849
ENSGALG00000002536	1.29773	1.5885	1.48282	1.6409	18.0536	12.6344	4.6615	4.69349	9.71159	10.374	6.2168	4.65131
ENSGALG00000002539	0.655157	0.878949	0.791785	0.632809	2.58653	2.56639	0.331882	0.868815	1.75373	2.52519	4.10238	3.30935
ENSGALG00000002538	6.19917	7.39264	4.96437	4.11277	7.71942	7.87053	8.31071	7.66031	6.06826	5.86055	8.98248	7.85518
ENSGALG00000004945	2.21153	2.75463	2.20642	2.18154	5.51308	5.00068	22.2629	21.4106	0.717298	0.25604	0.367338	0.148808
ENSGALG00000026318	0.194081	0.432834	0.348482	0.428482	0.338975	0.424989	0.702254	0.496365	0.694368	0.512951	0.487011	0.26305
ENSGALG00000004943	20.7115	23.5259	14.9437	16.2229	33.0694	33.0632	32.6759	32.2826	46.675	48.2197	39.9196	40.1908
ENSGALG00000004940	2.7173	3.21536	2.51538	3.18303	9.01222	7.38498	3.22159	3.73762	4.65851	6.73231	5.2469	3.77869
ENSGALG00000023472	14.7618	13.1543	14.6022	14.8352	22.9508	28.4257	52.3019	56.0968	43.5755	37.9803	62.2839	64.3147
ENSGALG00000016594	0.284668	0.243032	0.240823	0.194762	2.40482	1.83023	0.324459	0.424691	1.84689	1.88461	0.115747	0.23757
ENSGALG00000016465	0	0	0	0	0.0329896	0	0	0	0	0	0	0
ENSGALG00000026273	0	0	0	0	0	0	0	0	0	0	0	0
ENSGALG00000011180	1.8806	1.7184	1.64507	1.52813	7.39033	7.04643	1.9658	1.51415	3.12035	3.31359	1.31084	1.60486
ENSGALG00000013935	10.4879	12.9371	10.823	10.55	80.057	70.1904	20.8384	20.9163	27.5143	26.1688	13.2572	12.3736
ENSGALG00000013934	0.907	1.41593	0.96461	0.919864	1.38612	1.85369	1.33243	0.9923	1.08637	1.33255	2.52251	3.10743
ENSGALG00000006438	0.598553	0.146002	0.144675	0.216801	0.533595	0.535194	0.758021	0.446485	0.570278	0.814243	0.219036	0.473233
ENSGALG00000013932	0.491998	0.872803	1.47028	1.59845	11.0277	8.7298	2.22042	2.31322	5.45462	5.06227	4.71384	3.30049
ENSGALG00000013931	9.50132	10.6485	7.32413	8.80517	18.8372	12.9894	11.8376	11.8762	18.0351	18.8637	12.4042	13.3998
ENSGALG00000011181	38.4511	38.646	29.8402	33.5374	77.8262	88.0468	51.9852	48.0916	53.6306	52.482	20.4553	23.4528
ENSGALG00000003914	2.707	3.5845	1.37092	1.6186	14.5778	12.2504	2.15487	1.41028	30.5284	29.6	1.13212	2.03831
ENSGALG00000006435	23.6514	27.35	26.6176	25.0807	45.771	43.4145	31.3155	31.3022	48.5769	52.1596	42.9851	43.2692
ENSGALG00000003916	10.3637	10.0825	8.59271	9.66099	20.2275	19.0567	13.7048	14.4127	17.78	18.7868	15.1406	15.5302
ENSGALG00000003917	0.426474	0.41611	0.309247	0.102982	0.271565	0.108951	0.216038	0.159062	0.116094	0.290078	0.208086	0.056197
ENSGALG00000006430	4.41044	5.15821	3.64289	3.18794	11.4866	10.4167	3.96532	3.36981	8.11	7.75597	4.53192	4.43382
ENSGALG00000003911	0	0	0	0	0	0	0	0	0	0	0	0
ENSGALG00000003912	76.7217	77.7323	55.7527	56.0174	96.0946	105.81	80.9382	84.6602	70.2264	71.5071	69.9238	70.0495
ENSGALG00000003913	4.79656	5.085	5.35094	5.25661	11.6533	10.2743	10.1864	9.4036	10.7972	10.1389	9.9915	10.4531
ENSGALG00000011184	105.434	107.544	97.7362	94.643	185.296	187.392	111.491	104.334	146.764	139.64	105.31	105.724
ENSGALG00000011185	2.50093	2.38015	4.30084	3.58383	5.5764	4.10581	1.28766	1.14176	2.34373	1.74011	0.520111	1.14532
ENSGALG00000007147	3.14096	3.83079	4.38647	3.20236	2.22229	2.58558	2.38667	2.25619	17.4805	22.7883	5.36391	7.17407
ENSGALG00000007145	13.3266	14.8665	17.3727	16.7336	59.741	47.6637	31.0763	31.1038	47.5958	49.1655	39.9894	38.5163
ENSGALG00000007144	0.176121	0.189025	0.136224	0.238159	0.14355	0.125983	0.267653	0.087584	0.28766	0.210837	0.10312	0.222794
ENSGALG00000007143	70.5389	73.0679	98.541	96.8136	40.1696	36.8877	27.1466	27.4417	37.5365	40.7755	38.879	38.6074
ENSGALG00000007142	2.08453	2.0801	2.46199	2.21934	2.87193	2.95315	2.77189	2.6858	4.47508	5.10425	5.99851	5.51859
ENSGALG00000007141	0.79599	0.750758	0.564366	0.499744	1.20295	1.45058	0.860211	0.804877	1.9357	1.28495	0.634356	0.895049
ENSGALG00000007140	2.13545	2.14606	2.78724	2.86702	6.85331	4.7135	5.84145	5.88317	3.83662	3.99723	5.14714	5.98799
ENSGALG00000028967	8.71684	8.72395	6.40842	7.5192	9.30304	9.91299	11.6994	10.6611	11.3334	11.2522	13.3574	11.9185
ENSGALG00000007149	1.88996	2.89776	2.61039	1.89069	19.8056	16.899	5.26567	6.04199	7.7907	6.17043	4.80837	5.47893
ENSGALG00000017652	11.0355	12.0341	9.03771	10.5337	16.5343	20.5639	19.9934	17.4322	14.7022	14.2704	17.8638	19.7082
ENSGALG00000029046	0	0	0	0	0	0	0	0	0	2.31104	0	0
ENSGALG00000026646	2.32626	2.33192	1.9102	1.72366	8.44132	8.67828	10.9447	10.4908	19.4139	17.8601	39.5707	44.2417
ENSGALG00000017658	0	0	0	0	0	0	0	0	0	0	0	0
ENSGALG00000003387	0.78524	0.766158	0.674842	0.674182	13.556	8.78207	2.56346	2.12603	4.03762	3.60815	3.06509	3.49506
ENSGALG00000022874	5.40954	4.97358	4.57636	4.06948	15.5273	13.6072	7.00886	6.984	17.1611	17.3783	7.86755	8.44421
ENSGALG00000022875	10.8716	12.593	18.1743	18.0013	3.71029	1.80598	0.759617	0.958768	17.3776	18.0676	34.9627	29.6393
ENSGALG00000022871	1.17465	1.0888	1.4764	1.53168	12.9251	9.48279	3.68925	3.97219	7.99401	7.35051	10.2592	10.9588
ENSGALG00000027476	2.04506	2.01969	2.21836	2.07165	2.7442	3.31311	3.96698	4.98575	2.76992	2.52415	5.37854	5.44218
ENSGALG00000016302	0.998256	0.65917	0.555691	0.486972	6.1845	5.02837	1.47108	1.36392	3.22798	2.75437	1.81053	1.31807
ENSGALG00000016301	0.403986	0.985422	1.75764	1.69089	0.685988	0.550435	1.02323	1.6072	1.75955	1.1724	0.328523	0.141957
ENSGALG00000016300	27.4174	30.3569	40.076	36.7567	23.8123	20.8216	51.0521	49.571	6.47109	8.04373	3.07026	4.89607
ENSGALG00000016306	13.8961	14.5608	13.5921	13.5005	24.6797	25.7482	8.95668	8.22802	11.8046	11.3569	9.36569	8.77794
ENSGALG00000016305	0	0.09257	0.275187	0.0916392	0.096662	0.193903	0	0.188724	0	0	0.185168	0.100015
ENSGALG00000016304	3.98139	4.46208	3.4332	4.00148	16.1158	14.8995	5.50545	5.13709	7.61592	10.2467	3.25518	2.72242
ENSGALG00000016655	1.83223	1.27693	0.632664	0.948068	2.66675	3.47716	1.19333	0.715908	0.570017	1.0682	0.063856	0
ENSGALG00000016654	0.675733	0.923036	0.783985	1.00078	1.14743	0.460346	1.6887	1.47857	0.294314	0.833439	0.263764	0.474891
ENSGALG00000016309	0	0.0300511	0.0297781	0.0594979	0.282415	0.157368	0.0312042	0.0306329	0.268294	0.402223	0	0.064936
ENSGALG00000016308	6.13207	5.48447	4.10068	4.39282	8.72051	9.37327	7.7399	9.55492	7.65076	8.36958	5.21102	5.73702
ENSGALG00000016651	127.436	123.705	143.389	127.485	63.5268	59.7307	14.0309	13.5153	41.2745	47.8328	29.8206	30.432
ENSGALG00000016653	0.749767	1.46309	0.414228	0.310368	7.09321	5.36321	1.19368	0.426119	4.08199	2.33131	0.418089	1.01621
ENSGALG00000026973	2.93052	2.2945	2.48353	2.30638	3.68604	3.99285	3.6288	4.03014	1.89093	1.92929	2.22423	3.66135
ENSGALG00000017201	13.5672	13.8223	15.5932	14.157	9.93677	8.85297	4.08499	3.79343	8.36539	8.36087	6.11462	5.45664
ENSGALG00000026971	2.50849	2.61315	2.44353	2.51401	9.76169	9.00073	3.15292	2.81381	7.66029	7.01985	4.03074	4.69227
ENSGALG00000026970	77.0559	71.2598	65.6737	65.9245	204.959	369.832	556.388	582.52	584.369	571.161	827.565	837.85
ENSGALG00000026977	0	0	0	0	0	0.777425	0	0	0	0	0	0
ENSGALG00000026976	0	0	0	0	0	0	0	0.210111	0	0	0	0
ENSGALG00000026975	0	0.0771866	0	0	0	0.16168	0.0801484	0	0	0.086093	0.0771982	0.166789
ENSGALG00000017200	5.33225	5.48677	3.58942	4.25388	10.513	10.3957	6.17669	6.58851	8.89744	9.80369	9.28806	10.2638
ENSGALG00000026979	5.79492	5.38645	5.9011	5.16669	7.02196	6.97292	5.76683	4.60403	11.9478	11.4189	4.58419	4.95213
ENSGALG00000026978	877.478	903.759	630.2	628.848	985.221	1035.35	1514.37	1591.54	1638.18	1698.51	1493.26	1533.65
ENSGALG00000028291	49.6112	46.743	48.3188	44.7917	61.4579	60.7963	82.7686	81.3985	50.1237	45.7519	53.2826	56.2249
ENSGALG00000017202	5.10207	4.12598	4.39957	4.17328	6.46254	7.42131	3.21322	3.10867	5.10504	3.75168	2.87067	3.05263
ENSGALG00000018763	11.6967	11.5858	11.8241	11.7554	13.3953	15.3418	12.8404	14.9025	15.3479	15.3074	15.4308	15.0149
ENSGALG00000017205	3.94888	2.97225	2.83616	3.16032	2.70131	4.20822	5.31529	5.21797	2.88702	2.63989	3.57824	4.40066
ENSGALG00000018760	195.964	199.076	146.382	136.41	316.73	349.411	452.178	482.81	522.656	529.247	463.439	501.376
ENSGALG00000018767	0.0965638	0	0	0	0	0	0.0978324	0	0.315436	0	0.188462	0.305384
ENSGALG00000006631	3.33058	2.7581	2.6248	2.55465	5.8741	5.39119	2.18339	2.26868	3.94656	3.28956	1.2427	1.54897
ENSGALG00000004818	2909.89	3020.42	1983.62	2041.8	3668.1	3634.2	4273.86	4279.65	4409.04	4481.68	5017.69	4954.49
ENSGALG00000026313	9.76754	9.25966	8.43324	7.78643	19.5987	19.069	6.50361	6.76633	12.3772	12.649	6.45152	6.38482
ENSGALG00000017207	178.41	188.091	130.427	139.949	217.349	214.71	170.633	161.515	261.238	263.703	324.032	318.709
ENSGALG00000002422	0	0	0.206571	0	0	0	0	0	0.348967	0.465038	0.104248	0
ENSGALG00000002353	13.91	12.8326	8.26804	8.4168	18.2525	18.4178	23.3051	20.779	25.5187	23.8556	27.0952	25.1619
ENSGALG00000021128	102.629	105.477	57.5741	59.0782	136.474	148.897	97.3851	93.5936	56.7789	53.5738	15.8961	19.7739
ENSGALG00000025338	0	0	0	0	0	0	0	0	0	0	0	0
ENSGALG00000012985	21.7447	21.18	25.911	26.9987	1.43907	0.835643	4.14246	4.36237	1.05232	0.84949	0.253908	0.274288
ENSGALG00000002352	92.2161	85.5393	58.1514	59.222	166.686	170.701	180.631	191.255	202.361	211.679	177.639	175.771
ENSGALG00000021439	0.144869	0.0899491	0.0636656	0.0508827	0.348865	0.269162	0.186801	0.261973	0.358508	0.530306	0.205629	0.3332
ENSGALG00000025448	0	0	0	0	0	0	0	0	0	0	0	0
ENSGALG00000017208	3.53331	3.48091	4.17894	3.44591	5.90652	5.85411	4.65712	4.09419	4.66907	5.00254	4.31831	5.53281
ENSGALG00000025330	0	0	0	0	0	0	0	0	0	0	0	0
ENSGALG00000002355	10.0971	9.46991	8.02169	7.52244	15.072	16.4369	15.7015	14.3242	9.54558	9.92375	9.20399	8.87008
ENSGALG00000025332	0	0	0	0	0	0	0	0	0	0	0	0
ENSGALG00000025333	0	0	0	0	0	0	0	0	0	0	0	0
ENSGALG00000025334	0	0	0	0	0.797461	0	0	0	0	0	0	0
ENSGALG00000025335	0	0	0	0	0	0	0	0	0	0	0	0
ENSGALG00000025440	19.3433	13.3686	16.3641	4.67088	18.0653	21.4138	15.5147	16.0322	16.6744	35.085	33.0332	32.286
ENSGALG00000002426	12.0116	10.0568	6.51284	7.212	25.8813	25.6271	18.6653	17.6778	25.628	28.3522	16.3943	18.9935
ENSGALG00000008645	2.32276	1.62177	2.53417	2.0377	9.61797	7.29497	2.11579	2.75527	5.82409	5.26436	3.16084	3.57179
ENSGALG00000008646	0	0.0653704	0.194329	0.0647131	0.06826	0	5.4303	6.26378	1.82382	1.38535	3.20363	3.39014
ENSGALG00000008641	4.09671	2.73879	2.67724	2.60134	12.3283	9.18673	2.92075	1.99954	7.18683	6.97654	1.73976	1.47953
ENSGALG00000011794	20.1387	19.6493	11.7077	12.3583	29.7958	28.6176	15.2445	14.1863	15.7799	15.6648	11.9442	12.1115
ENSGALG00000011797	14.3798	12.4045	10.7205	11.485	24.4595	25.5839	16.5904	16.389	15.8369	15.6493	13.9321	14.8985
ENSGALG00000011796	0.171496	0	0.0552692	0.11043	0.0582415	0	0.0579162	0.113712	0.622455	1.18203	0.725196	0.361571
ENSGALG00000011799	1.83547	2.0595	0.621109	0.709145	5.98411	4.78287	1.30171	1.36915	15.3892	15.7803	1.88069	2.51537
ENSGALG00000011798	70.6508	76.6274	96.5842	99.8963	34.9681	32.8753	24.7215	26.4647	20.0754	21.5935	20.5378	20.161
ENSGALG00000027935	0	0	0	0	0	0	0	0	0	0	0	0
ENSGALG00000002424	1.71784	1.56796	1.50013	1.21321	3.59446	3.43535	0.973129	0.642998	1.76994	2.71378	0.775082	0.89571
ENSGALG00000025198	0	0	0	0	0	0	0	0	0	0	0	0
ENSGALG00000008648	89.2066	92.2299	68.5868	73.6588	127.747	147.883	109.784	94.0155	120.887	114.066	149.701	142.461
ENSGALG00000014368	2.78251	2.77266	2.0606	2.05858	3.92061	3.44837	12.2959	9.95105	14.4399	14.6254	10.6301	13.6676
ENSGALG00000005438	0.943415	0.723241	0.651518	0.846146	7.62077	5.30232	2.66261	4.08835	4.4759	3.15344	3.22219	1.918
ENSGALG00000027879	0	0	0	0	0	0	0	0	0	0	0	0
ENSGALG00000028716	11.9871	11.6426	5.37332	5.89435	14.2668	17.5946	13.2486	12.0848	4.0937	5.21813	3.13707	2.75704
ENSGALG00000028964	0.0677796	0	0	0	0	0.0692627	0	0.0674127	0.369016	0.0737633	0	0.142902
ENSGALG00000027878	19.2001	17.707	12.4603	11.0509	27.0647	25.13	20.385	23.5433	13.3171	14.1686	10.0098	13.17
ENSGALG00000010158	6.49569	6.20024	5.4622	5.14188	19.4499	19.4271	5.73273	5.06674	16.9578	16.1334	18.2337	17.0306
ENSGALG00000002487	1.90997	1.93432	2.26737	2.80225	15.0502	12.1553	3.23326	2.88551	6.58135	6.76197	2.90191	2.95643
ENSGALG00000004813	6.5773	6.97488	6.23169	5.67378	28.3866	24.3551	6.82696	6.11919	10.2562	10.5536	6.67573	6.45488
ENSGALG00000015658	0	0.165469	0.163965	0.0819026	0.51835	0.779854	0.515454	0.337344	2.95459	1.66106	1.32395	1.78777
ENSGALG00000015659	0.244822	0.29859	0.591755	0.354706	1.30952	1.25089	1.05416	1.52185	0.666448	1.26557	0.418089	0.516168
ENSGALG00000015308	4.27855	4.13131	4.84395	4.36814	26.4483	21.9515	10.1519	9.1061	14.8212	15.9954	10.73	10.3527
ENSGALG00000015309	0.0474562	0.0617373	0.0458823	0	0.145049	0.0161649	0.208345	0.0471994	0.103347	0.223798	0.108056	0.150081
ENSGALG00000015654	0	0	0	0	0	0	0	0	0.130541	0	0.116991	0
ENSGALG00000015307	0.175061	0.136645	0.169255	0.219816	0.463728	0.161002	0.248305	0.313404	0.552793	0.266722	0.734578	0.793538
ENSGALG00000010152	4.92944	5.66616	6.43076	6.26142	1.85755	1.48359	9.61212	9.8391	2.61023	2.97626	1.68033	2.06435
ENSGALG00000015305	0.272049	0.147466	0.146126	0.321163	1.10869	0.617783	0.0612497	0	0.592453	1.18427	0.23598	0.159326
ENSGALG00000010154	27.1873	25.4181	15.7611	16.792	39.0857	38.7708	22.4317	21.2064	31.3008	33.8717	35.5545	33.1999
ENSGALG00000015303	1.03416	1.24927	1.47599	1.66481	3.7128	2.56649	2.14539	1.86121	1.66229	3.26919	1.10529	1.66123
ENSGALG00000010156	0.286631	0.270926	0.372386	0.406629	0.866958	1.135	0.499119	0.445437	0.702234	0.633619	0.515711	0.887589
ENSGALG00000015301	0.397089	0.490756	0.486297	0.460252	2.85893	1.86658	1.09964	1.31647	1.67186	1.67096	0.82666	1.03255
ENSGALG00000000490	33.4114	34.5851	26.9484	28.2408	39.9195	41.6975	27.3256	26.0823	31.9207	31.5671	66.4656	65.6631
ENSGALG00000000894	8.29965	7.51953	5.94664	5.22506	11.5136	11.4346	5.29297	4.60643	6.2131	6.81459	1.41012	1.99201
ENSGALG00000000495	0	0	0	0	0	0	0	0	0	0	0	0
ENSGALG00000000497	0.106688	0	0.154725	0.0515245	0	0.272557	0.270225	0.159166	0.11617	0.464428	0	0.0562339
ENSGALG00000000498	8.48287	9.71159	9.39794	8.60924	6.13934	5.58962	20.223	20.37	4.7453	4.72322	9.97555	8.77223
ENSGALG00000019145	0.613207	0.747882	0.148217	0	3.74852	3.91641	0.310632	0.457416	2.67081	3.50355	0.149599	0.323212
ENSGALG00000019147	0	0	0	0	0.362364	0.272587	0.0450424	0.221089	0.0484094	0.14515	0.216922	0.0468667
ENSGALG00000027059	6.16691	7.9425	3.81592	2.38262	8.04227	9.83089	6.74776	6.13354	27.6657	27.1138	29.3676	24.1836
ENSGALG00000019141	1.03772	1.35	1.11478	1.89327	3.99408	16.2599	17.4057	16.6283	7.15629	7.15242	3.48802	4.25418
ENSGALG00000008708	1.32714	1.18949	1.41741	0.983762	10.251	8.64172	2.90804	2.87015	3.93198	4.11459	2.52993	2.96075
ENSGALG00000008709	3.6086	3.35714	5.38212	4.97157	0.256503	0.314443	0.113365	0.0556444	0.517814	0.304432	0.272979	0.235912
ENSGALG00000027876	1.70722	1.68087	1.14041	1.06434	2.87785	3.34641	2.75171	3.47314	1.92654	1.9255	3.10478	3.20673
ENSGALG00000025998	0.684061	0	0.661373	0	0	0	0	0	0	0	0	0.721117
ENSGALG00000016622	1.08073	1.08848	1.82012	1.48161	1.98904	1.88813	3.10818	2.73921	2.23966	2.88343	1.32678	1.28627
ENSGALG00000027647	0	0	0.661373	0	0	0	0	0	1.48971	0	0	0
ENSGALG00000008700	68.5898	68.6201	51.0675	55.2737	171.188	156.593	57.9188	55.9934	171.846	166.39	48.0356	50.9743
ENSGALG00000008701	3.87743	3.81648	5.30992	5.46948	3.55655	4.49677	8.55946	8.25573	2.69912	2.02943	1.57564	1.80999
ENSGALG00000008702	0.828766	1.25786	0.979341	0.88944	2.06402	2.1643	1.67931	1.28221	0.902419	1.00215	0.359443	1.16488
ENSGALG00000008703	53.6332	54.423	30.4212	31.6578	67.9597	68.6911	53.573	55.6742	42.2207	38.6094	26.2851	24.2069
ENSGALG00000008704	9.47776	9.88346	12.9732	12.4087	4.07441	2.49239	10.4334	10.2496	1.20427	1.06014	0.343078	0.478711
ENSGALG00000008705	3.87033	3.88417	3.80306	3.9214	6.87243	5.76302	3.56907	3.37803	4.81632	4.57304	6.47458	5.89516
ENSGALG00000025992	0.187392	0.182838	0.289884	0.2896	0.152737	0.53618	0.341738	0.260929	0.448901	0.367084	0.475451	0.671648
ENSGALG00000000891	17.1102	15.233	9.13472	10.5726	25.591	26.904	20.837	21.7734	29.985	25.2039	18.3273	17.5513
ENSGALG00000007851	0.0253514	0	0	0	0.0516574	0	0	0	0.0828131	0.220716	0.024739	0.133623
ENSGALG00000007853	0.17946	0.10506	0.0347017	0.173339	2.0478	1.94391	0.0727272	0.142791	1.01613	1.40619	0.0350251	0.113509
ENSGALG00000027133	0.298953	0.257372	0.30604	0.356698	0.429998	1.02431	0.427597	0.507219	0.708488	1.01431	0.394696	0.352224
ENSGALG00000007855	1.40911	0.740313	0.209596	0.523478	0.55217	1.77224	1.20799	0.862452	0.59013	0.825736	0.951974	1.37118
ENSGALG00000000892	0	0	0	0	0.142257	0	0	0	0	1.06368	0.817532	0
ENSGALG00000027642	0.355162	0	0.343383	0.343047	0.796069	0.580694	2.23094	1.34231	0.15469	0.23191	0.20795	0.149761
ENSGALG00000005299	49.9265	52.6816	51.0062	56.0804	72.066	80.5341	120.215	119.128	74.7739	76.2731	34.5703	40.0791
ENSGALG00000027872	6.09878	5.44629	5.29686	4.44302	5.47641	5.54563	14.3476	12.7998	9.11701	7.42466	8.27152	6.32019
ENSGALG00000018828	8.5375	7.96786	9.47455	7.85189	7.22333	7.88982	11.9215	12.9954	6.66904	5.97869	3.11517	4.73477
ENSGALG00000015406	0.0775269	0	0.149911	0	0	0	0	0.0771073	0.844167	1.1812	0.151308	0
ENSGALG00000021529	20.1063	21.2613	27.3728	28.7107	3.48796	4.16478	3.74375	3.94544	5.50287	6.32783	6.36344	6.81691
ENSGALG00000027513	5.90262	4.72768	5.96238	8.25408	2.24394	3.60106	23.7421	18.1377	2.68599	3.06804	1.80538	2.04316
ENSGALG00000010848	1.07726	1.2068	1.03189	1.07905	7.29666	4.79068	1.22279	1.45834	4.70286	4.72203	2.38476	1.87167
ENSGALG00000027640	0	0	0	0	0	0	0	0	0	0	0	0
ENSGALG00000010842	33.0616	35.0223	28.9638	29.9543	62.4246	64.7983	23.8777	24.04	40.3644	40.9658	34.1452	35.488
ENSGALG00000010843	4.42126	5.45571	4.02318	5.08686	11.6587	10.2984	9.35393	10.9287	9.62836	7.64192	4.7586	4.86638
ENSGALG00000010840	0.589693	0.525331	0.81802	0.742927	3.9966	3.01298	1.32476	1.8105	2.48464	2.37169	1.50117	1.35138
ENSGALG00000010841	0.474654	0.23156	0.826041	0.596002	2.51468	3.00725	1.34649	1.69951	5.22006	3.61591	0.41687	0.30022
ENSGALG00000021525	15.4596	12.0796	19.2262	15.6757	23.5279	24.0573	40.8139	42.81	53.2943	45.5863	31.4242	30.5653
ENSGALG00000010847	0.652929	1.01099	1.35861	1.30244	2.3572	2.49481	2.50222	2.68229	1.87012	1.79188	3.58747	3.29186
ENSGALG00000016629	0.596538	0.56631	0.82616	0.669625	5.3878	3.17976	1.71512	2.22892	1.87844	1.7546	0.660794	0.628852
ENSGALG00000027138	0	0.094329	0	0.186761	0.0984988	0	0	0.19231	0.210541	0	0	0
ENSGALG00000005870	4.31456	4.5694	2.87778	2.90135	7.55354	8.41332	2.91877	2.97397	3.07749	3.01639	0.58625	0.604519
ENSGALG00000005298	30.2811	35.2843	24.1516	25.3204	52.9725	57.9546	62.6086	62.5456	112.912	107.319	50.7376	57.7189
ENSGALG00000019836	21.2502	19.751	18.6439	18.6257	24.9736	27.2053	23.0846	24.5226	19.378	16.7052	9.78333	11.0237
ENSGALG00000027800	0.502489	2.45139	0.485823	0.970697	3.58365	0.513484	0.509091	3.99816	3.83002	3.2811	0.490351	2.64855
ENSGALG00000027967	0	0	0.715485	0	0	0	0	0	0	0	0	0
ENSGALG00000027966	0	0	0	0	0	0	0	0	0	0	0	0
ENSGALG00000027965	0.109797	0.14998	0.021231	0.0424205	0.178982	0.0673195	0.0667435	0.152883	0.215198	0.167286	0.257147	0.671317
ENSGALG00000027964	0.243722	0	0.0785463	0	0.165541	0.166037	0	0.242403	0.0884606	0.0884129	0.0792783	0.171283
ENSGALG00000027963	81.6721	77.7463	55.8825	62.4753	94.111	102.36	156.992	157.166	121.599	129.432	135.525	131.667
ENSGALG00000027962	0	0.100032	0	0	0	0	0	0	0	0	0	0
ENSGALG00000027961	0.261617	0.235624	0.350225	0.408197	0.55359	0.658072	1.12138	0.880682	0.657386	0.700833	0.942638	0.509149
ENSGALG00000025569	0	0	0	0	0	0	0	0	1.32295	2.64447	0	0
ENSGALG00000014014	0.458134	0.541107	0.520648	0.504613	0.786123	0.451732	1.3436	1.07119	1.51405	1.33829	2.49417	2.11821
ENSGALG00000014016	0.214784	0.488984	0.0692202	0	0.364714	0.438968	0.217606	0.0712073	0.31183	0.155831	0.0698653	0.0754731
ENSGALG00000014011	0.215352	0.60034	0.505653	0.416013	1.88063	2.54646	0.872727	0.611963	1.90943	1.60707	0.360258	0.648623
ENSGALG00000019570	1.63057	1.59095	2.06157	2.05955	8.30637	5.63962	0.889536	0.997999	2.86809	2.45703	1.22399	3.30558
ENSGALG00000014013	3.03506	2.97958	3.42346	3.58298	15.5565	10.702	5.96005	6.26086	4.73278	5.77005	3.54678	3.10072
ENSGALG00000014012	22.1066	23.1267	19.4058	19.2712	21.9943	23.6913	21.265	24.011	19.7697	19.3247	18.068	16.7419
ENSGALG00000023273	31.105	28.7274	21.082	22.0934	44.8346	47.8402	48.3931	49.2782	56.2334	55.8154	41.4756	45.1383
ENSGALG00000002888	0.436923	0.352804	0.233066	0.203733	0.828899	0.692819	0.473191	0.644345	0.65621	0.787027	0.6175	0.810005
ENSGALG00000023271	0	0.0563098	0.0557982	0.0557437	0	0.0884627	0	0.0574	0.0628412	0.282633	0.281591	0.0608386
ENSGALG00000021616	123.763	122.615	91.126	92.5582	157.553	178.652	220.879	198.573	138.553	143.44	120.328	136.409
ENSGALG00000006439	5.84553	4.92129	5.16723	5.29123	7.72526	8.87483	7.78363	7.14279	8.76555	6.94322	9.74626	9.64823
ENSGALG00000023279	45.9633	41.8535	54.2027	53.6483	23.8952	23.8703	34.0887	33.2768	21.7355	20.2344	14.2296	17.5108
ENSGALG00000004393	0.185176	0.126473	0.268551	0.143087	0.113197	0.0756911	0.0562825	0.055252	0	0.100762	0	0.0195207
ENSGALG00000029155	28.9457	25.8973	21.8228	22.407	32.7911	34.064	37.1603	40.4294	36.4108	32.0697	31.6116	29.8527
ENSGALG00000004390	1.6632	1.69135	1.31361	1.7196	17.1361	13.9558	4.31943	4.77621	5.12695	6.1949	2.56027	2.12371
ENSGALG00000004397	1.37078	1.69756	2.08992	1.68049	8.03039	6.3843	1.89623	2.07126	3.93243	3.98768	3.78148	3.39028
ENSGALG00000004396	23.243	22.1125	25.4531	24.7664	14.74	16.5346	17.0606	17.3248	21.9227	22.7425	29.5477	30.1692
ENSGALG00000004394	3.15983	2.4958	2.69134	1.74402	9.04477	9.30251	11.2809	9.12888	18.432	19.0771	27.5313	30.6928
ENSGALG00000004399	0.552154	0.846585	1.19479	0.914261	6.61666	4.78257	2.61057	1.56904	4.60938	3.77708	3.13027	3.27065
ENSGALG00000004398	1.6585	1.42782	2.62219	2.20501	3.04152	2.53222	4.38853	3.37668	1.69967	1.99603	1.409	1.33697
ENSGALG00000009516	2.34709	2.53226	2.26924	2.17983	12.0254	12.1075	4.18423	4.26474	8.994	7.88392	5.68193	5.82871
ENSGALG00000009517	43.7734	46.1476	28.4328	27.8814	106.961	110.513	102.336	107.965	182.194	201.564	85.9611	100.337
ENSGALG00000009514	0.0826849	0.0504222	0.00999281	0.0199661	0.463329	0.443594	0.230371	0.164475	0.596469	0.832356	0.867391	0.751789
ENSGALG00000021346	0	0	0.252254	0.126004	1.86074	0.666542	0.528671	0.259496	0.142047	0.709853	0	0
ENSGALG00000009512	70.0243	65.974	49.0838	47.345	296.407	334.75	115.395	114.479	517.291	503.675	80.7181	87.1969
ENSGALG00000009513	2.09786	1.61269	0.891214	1.19736	1.94305	2.04632	1.57796	1.83359	5.53768	4.18561	1.79904	1.97695
ENSGALG00000009510	5.83023	5.79588	7.55127	6.58762	9.30228	8.8805	7.46712	6.78336	4.67144	3.11261	6.33348	8.46532
ENSGALG00000009511	0.0589238	0.0431189	0.0284848	0.0142285	0.0300166	0.0602132	0.0447734	0.0293024	0.609524	0.416817	0.991883	0.72986
ENSGALG00000021610	2.09969	2.67902	3.35739	2.65208	0.411389	0.412621	1.14545	0.562241	0.967275	0.52732	0.709258	1.53237
ENSGALG00000009519	14.9433	15.4451	9.69712	9.73657	17.3149	18.842	15.268	16.777	15.8025	15.2427	4.62187	4.67245
ENSGALG00000009523	0.115037	0.126272	0.0139027	0.0833349	1.12808	0.705327	0.40792	0.286037	0.782879	1.20498	1.90839	2.04641
ENSGALG00000004429	21.0655	20.1132	22.6945	22.2073	21.0636	22.2338	20.0313	19.3652	22.6755	22.2375	16.2398	17.5115
ENSGALG00000027699	98.1141	96.6446	79.7698	82.6217	119.853	127.087	146.953	133.292	133.617	136.426	163.018	172.207
ENSGALG00000027698	25.9202	27.4537	20.467	19.4272	27.4302	29.7242	42.0386	42.0565	72.5425	74.0545	51.2064	58.8224
ENSGALG00000027695	17.6993	17.4669	14.4344	13.6373	16.7248	23.3331	21.1486	19.8207	8.31207	7.93999	13.1845	12.8897
ENSGALG00000027694	26.4493	26.2815	31.1676	29.7265	46.8409	53.0059	133.765	138.793	48.2942	47.6206	31.2997	28.7373
ENSGALG00000025809	12.3121	13.3347	10.4399	11.2378	14.8984	16.531	14.0886	13.791	14.4909	16.4344	13.22	14.8692
ENSGALG00000023731	1.27477	2.04337	3.2573	2.28668	1.66985	1.02352	1.38377	0.905623	1.78465	2.47734	2.48796	2.3037
ENSGALG00000027691	0	0	0	0	0	0	0.0447491	0	0	0	0	0.0232808
ENSGALG00000000940	0	0.0947793	0	0	0.197938	0	0	0.193228	0.317318	0.951441	0.28438	0
ENSGALG00000027693	0.354147	0.345541	0.366859	0.268767	0.695858	0.853041	0.128143	0.37739	1.65266	2.06471	0.222167	0.319998
ENSGALG00000027692	0.244454	0.238514	0	0.236115	0	0	0.247666	0	0	0	0	0
ENSGALG00000003602	0.0790579	0.167129	0.19109	0.24181	1.31559	0.969453	0.253639	0.275205	1.70733	1.29056	0.295735	0.236131
ENSGALG00000028798	0	0	0	0	0	0	0	0	0	0	0	0
ENSGALG00000001459	44.1039	46.8436	54.4589	60.2478	44.0357	40.1758	154.604	155.032	17.9745	15.6335	6.0254	6.64186
ENSGALG00000004176	313.713	322.075	218.769	220.554	380.416	416.451	694.553	693.5	869.474	880.642	868.589	895.945
ENSGALG00000001455	1.65259	1.61243	1.54624	1.18429	2.17252	2.0156	0.486087	1.00739	1.68336	1.5084	0.0520215	0.449576
ENSGALG00000004174	12.4517	11.7667	11.3974	12.1434	50.6831	44.5499	14.9673	14.3934	30.7605	34.8453	22.6542	22.6292
ENSGALG00000001453	11.4322	12.7976	10.4115	10.4507	17.3152	21.2264	29.3179	27.6136	11.3923	12.4414	16.8835	20.4982
ENSGALG00000001452	308.076	313.432	234.628	253.035	308.315	325.822	391.83	342.111	221.655	228.128	245.463	257.478
ENSGALG00000004171	2.39834	2.039	2.19675	2.37072	5.80152	4.9733	1.76199	2.07847	6.2309	6.0749	4.32496	4.25812
ENSGALG00000004170	53.533	54.8646	60.7098	61.8054	20.8043	17.5455	23.1421	20.3398	22.8021	22.4227	19.6872	22.6572
ENSGALG00000011872	0	0	0.235287	0.117528	1.48764	1.24342	0.616388	0.605102	2.51736	1.58905	0.474959	0.513081
ENSGALG00000009478	4.36363	5.36696	5.76386	5.72854	10.2378	9.04384	4.01622	4.34001	6.85946	7.08985	5.45773	5.86339
ENSGALG00000023738	12.5962	10.293	14.0052	11.4062	6.25629	8.20582	21.6949	21.1411	3.94326	3.94113	0.921898	1.16188
ENSGALG00000021399	0.227356	0.144672	0.315387	0.238696	0.332348	0.272736	1.45216	1.52389	1.29162	1.07577	1.92925	2.01116
ENSGALG00000009470	16.7583	18.5993	21.1442	24.2394	19.891	19.1371	21.9871	23.0012	28.01	27.8125	6.2552	6.93393
ENSGALG00000009473	2.76428	3.06912	2.6726	1.65723	9.2259	5.45472	3.57317	4.6454	8.51087	11.8258	3.99975	3.11499
ENSGALG00000013318	0.112591	0	0.217713	0.10875	0.114711	0.230109	0	0.559908	0.367791	0	0.109871	0.35607
ENSGALG00000009475	12.0733	11.5122	16.625	17.7572	55.3528	39.4425	13.8072	14.2822	27.4876	27.4728	19.7253	16.3912
ENSGALG00000009474	21.0713	21.7808	15.3935	14.7396	55.8362	61.5314	25.8475	26.8074	43.1613	44.6805	46.8876	46.069
ENSGALG00000009477	8.66837	9.52918	9.12634	8.62093	30.0417	26.0489	11.5992	10.9221	20.3785	20.0369	15.7323	16.1084
ENSGALG00000009476	2.82132	4.77684	2.8882	3.60672	10.2296	6.95324	6.47339	5.44703	4.24665	6.23108	4.2917	3.06162
ENSGALG00000004424	0.35631	0.347652	0.291494	0.37063	0.642265	0.532157	1.24959	1.19945	0.865485	1.22296	0.534929	0.98237
ENSGALG00000016404	0.710866	0.711375	0.669666	0.669012	6.36969	4.3399	0.831006	1.10585	2.18319	2.16218	0.320167	0.461153
ENSGALG00000005518	2.62659	2.39874	2.09253	2.27314	4.98815	5.60432	2.59723	2.71687	4.46162	4.29914	6.23356	4.80676
ENSGALG00000002239	8.06143	8.70228	5.83725	5.50021	14.9585	17.6675	6.36009	6.55071	7.80668	9.66908	5.45647	5.56898
ENSGALG00000009172	0.503635	0.517258	0.99949	0.486455	1.18827	0.948048	0.590817	0.158182	0.808158	0.836568	0.569069	0.475031
ENSGALG00000016405	163.473	155.6	119.021	121.736	245.007	261.262	274.009	278.268	192.653	203.568	210.618	192.693
ENSGALG00000002232	5.24258	6.13607	4.71731	5.05311	7.72019	7.46195	6.3492	6.30963	11.7048	10.6557	12.2202	12.0981
ENSGALG00000001146	15.3377	16.5169	13.2912	11.7967	28.2434	31.5788	23.3663	21.3565	27.5871	28.0668	25.0007	22.9353
ENSGALG00000005516	16.2023	16.1181	18.6427	16.9657	18.6563	14.9164	32.5276	31.3937	11.0975	10.3602	4.71776	5.4703
ENSGALG00000002237	33.4464	33.837	29.1104	27.6104	31.8586	31.5834	40.3543	33.1211	21.9619	23.2923	38.7981	37.0938
ENSGALG00000002234	1.31069	1.73557	2.19501	2.05722	1.52614	1.74596	2.75067	2.30457	3.54244	4.02449	3.47165	3.849
ENSGALG00000002235	15.6169	15.6728	17.6334	14.4108	13.0981	11.57	10.0018	10.1793	9.10972	8.64956	7.13	6.40877
ENSGALG00000026340	7.13569	7.62187	6.28175	5.91285	10.1589	9.78641	9.51242	9.00208	9.95767	10.8923	7.73296	7.20551
ENSGALG00000022685	384.047	368.08	309.839	298.177	347.47	388.507	642.84	654.646	687.892	671.122	701.663	759.725
ENSGALG00000026342	0	0	0	0	0	0	0	0.0775504	1.01882	0.42428	0	0.0821962
ENSGALG00000026343	0	0	0	1.74725	1.84302	0.924272	0	0	1.96972	2.95299	4.41316	0
ENSGALG00000026344	0	0	0	0	0	0	0.360668	0	0	0	0	0
ENSGALG00000026345	0.576757	0.549654	0.726214	0.62186	0.478293	0.548258	0.760994	0.813762	0.467359	0.744451	0.890049	0.650419
ENSGALG00000026346	0	0	0	0	0	0	0	0	0	0	0	0
ENSGALG00000026347	0	0	0.156158	0	0	0	0	0	45.5499	44.2948	0	1.53237
ENSGALG00000026348	0	0	0	0	0	0.125467	0	0.122116	0	0	0	0
ENSGALG00000016400	0.076435	0	0	0	1.32386	9.13858	2.78781	2.43268	0.915505	1.08138	0.820475	0.0805755
ENSGALG00000017366	47.0107	46.0861	43.1843	47.0249	77.2476	70.0621	62.3353	56.7516	45.717	52.8622	61.5663	54.2658
ENSGALG00000026618	0.332938	0	0	0.16079	0	0.510334	0.168656	0.496703	0	0.36233	0.649791	0.350973
ENSGALG00000026619	0	0	0	0	0	0	0	0	0	0	0	0
ENSGALG00000018958	0	0	0	0	0	0	0	0	0	0	0	0
ENSGALG00000013239	24.7991	25.824	15.8513	15.667	13.3209	13.8316	13.1338	12.8618	5.15496	4.56434	2.46496	2.24413
ENSGALG00000021397	173.413	182.595	117.961	125.953	190.733	185.586	195.403	190.143	185.636	206.497	221.611	221.7
ENSGALG00000013548	0.184867	0	0.178736	0.297602	0.502262	0.503767	0.249728	0.245156	1.14068	1.27419	0.180402	0
ENSGALG00000013549	21.4268	22.4277	22.2842	19.7621	18.0489	18.103	21.7399	21.7762	22.2443	21.4855	18.444	19.9572
ENSGALG00000013546	0	0	0	0	0.046883	0.14107	0.186484	0	0.651378	0.300474	0.17962	0.145528
ENSGALG00000013547	28.9391	30.2482	23.8042	25.8353	25.8067	32.2727	35.588	34.2953	58.4601	57.5868	40.4417	43.8237
ENSGALG00000013232	2.75787	2.7357	2.39976	1.82026	3.2781	4.32127	6.00733	6.44593	6.60653	6.40287	5.24795	5.08772
ENSGALG00000013233	0.981131	0.837627	0.830017	0.681133	13.5259	9.5247	3.82077	3.2629	5.74225	4.00405	2.33374	3.0382
ENSGALG00000013542	2.18228	2.45065	2.74686	2.26692	3.10433	4.03931	5.29794	5.07808	4.25927	5.78051	3.01354	3.77629
ENSGALG00000013235	14.3072	16.7102	12.7425	14.4999	43.8735	37.1629	17.4228	16.4028	18.0345	19.5588	19.395	18.277
ENSGALG00000013237	0.379233	0.321754	0.318831	0.270741	0.43677	0.387531	0.20046	0.459177	0.0897687	0.0538321	0.0965407	0.173816
ENSGALG00000013094	14.3796	14.2	15.1482	15.7051	16.2112	15.4058	26.0681	26.8029	14.8993	15.9143	57.658	56.1931
ENSGALG00000013095	28.7536	31.1428	24.9773	25.024	29.8699	29.458	38.9744	38.1632	16.5628	18.7432	30.7166	29.5095
ENSGALG00000013097	0.392683	0.613025	0.949149	0.796505	0.280054	0.321021	0.835469	0.351502	0.128274	0	0.0766396	0
ENSGALG00000013090	0.391362	0.70006	0.441445	0.409513	1.09651	1.19978	1.32168	1.13529	0.461654	1.4552	0.286431	0.240661
ENSGALG00000013091	4.56195	4.19854	6.03726	5.1251	20.0418	17.1593	11.6366	11.8097	5.42535	5.07032	6.06196	5.52531
ENSGALG00000013092	77.7343	80.6839	59.2517	60.7515	124.548	122.737	56.1255	53.534	73.711	77.3569	54.0202	51.3007
ENSGALG00000028166	39.7648	40.4912	37.842	37.1347	41.574	42.4787	37.756	39.6186	44.81	45.7676	39.1428	37.7489
ENSGALG00000013098	114.211	119.008	98.7416	95.1525	140.173	137.259	226.599	214.468	137.422	149.921	140.886	137.598
ENSGALG00000006437	2.47503	2.47193	1.79	1.63766	8.18042	7.26893	1.9547	2.09336	5.38998	5.11135	2.60542	2.2804
ENSGALG00000027031	0.099515	0	0.384858	0.576722	0.202777	0.305078	0.302467	0	0.108359	0	0.291333	0
ENSGALG00000028022	0	0	0.0974052	0	0.307931	0.102951	0	0	0.1097	0	0.196626	0.212408
ENSGALG00000027033	0	0	0	0	0	0	0	0	0	0	0	0
ENSGALG00000027032	0	0	0	0	0	0	0	0	0	0	0	0
ENSGALG00000027035	485.405	507.094	357.611	368.448	570.619	581.082	687.015	673.4	803.475	864.83	1086.05	1012.7
ENSGALG00000027034	0	0	0	0	0	0	0	0	0	0	0	0
ENSGALG00000027037	0.535548	0	1.03557	0	0.545631	0.547266	0	0	0.583142	0.582827	0	0
ENSGALG00000027036	8.57744	7.61794	6.53868	6.39952	4.50952	3.28692	11.7818	11.4567	7.45382	7.56947	16.2576	14.6934
ENSGALG00000027039	0	0	0	0	0	0	0	0	0	0	0	0
ENSGALG00000027038	0	0	0	0	0.531641	0	0	0	0.56819	0	0	0
ENSGALG00000028029	0.417453	0.244385	0.322886	0.483855	0.765563	1.02381	0.930461	0.830386	0	0.272584	0.0814737	0.528079
ENSGALG00000028028	10.9757	11.1552	11.3697	10.9168	6.05712	6.8764	6.08948	6.23789	3.41461	2.84397	5.80157	5.23417
ENSGALG00000028794	0.472588	0.115276	0.571142	0.798817	1.20371	1.69025	0.837894	2.11513	1.02917	0.514309	0.691758	1.37002
ENSGALG00000002725	21.108	18.1477	10.4785	13.1654	28.3043	28.9211	24.5021	26.0775	24.1692	24.1046	22.8612	19.8567
ENSGALG00000002726	2.61161	2.73347	2.49439	2.47666	10.1271	9.46197	4.47402	4.23468	9.65138	9.28443	5.06617	6.32376
ENSGALG00000002720	0	0.103891	0.669159	0.411388	0.325452	0.435236	2.31938	3.38889	2.26087	3.12874	0.311721	0.112247
ENSGALG00000002722	5.62839	4.33905	3.59422	5.0337	6.08834	8.59182	14.1502	15.5844	18.6128	17.1281	10.5441	11.5369
ENSGALG00000002723	1.95277	1.75023	1.73433	1.73263	2.47535	2.38996	1.44931	1.37761	1.63182	1.45796	1.83912	1.57982
ENSGALG00000025993	17.4436	17.6707	13.8238	12.153	18.5489	19.4811	9.46408	12.3245	9.13361	7.36518	5.8601	7.73723
ENSGALG00000002728	2.49657	1.99301	1.17031	0.767266	2.15818	2.74447	0.804798	1.05342	1.89467	1.48198	1.62417	1.63491
ENSGALG00000002729	4.36558	4.70785	2.47535	1.80714	13.0423	11.7397	3.75783	3.06875	12.5093	12.3954	8.52025	9.27333
ENSGALG00000022648	1.09807	0.285702	0.212329	0.141414	0.372913	0.748062	0.667495	0.728082	0.07971	0.079667	0.142872	0.308679
ENSGALG00000022641	20.5484	20.8202	14.3271	16.6032	27.5782	35.1313	37.2328	31.0488	33.1315	42.7897	22.1729	31.0343
ENSGALG00000028797	10.8075	11.2221	9.20283	9.19384	33.134	33.0306	57.3592	61.8314	70.6078	67.0088	93.4666	100.864
ENSGALG00000022644	0	0	0.193612	0	0.306037	0.102318	0.101442	0.298755	5.34224	4.14072	0.293125	0.105551
ENSGALG00000022647	0	0	0	0	0	0	0	0	0	0.78398	1.05447	1.32896
ENSGALG00000006867	20.419	20.4844	17.6036	17.4693	28.4581	27.3051	14.9169	13.5591	14.5805	15.0012	11.6775	11.7845
ENSGALG00000013899	20.6658	23.1893	12.7893	13.315	30.089	34.3384	23.5882	23.2768	20.8668	19.5372	25.5806	25.4374
ENSGALG00000006431	11.0636	13.4222	12.8611	13.82	15.2385	11.7035	19.6567	18.1997	13.4952	12.1109	12.1261	11.2183
ENSGALG00000013890	1.83116	1.62423	1.28758	1.84909	3.05286	2.63673	1.34925	1.73846	2.26579	1.26815	6.49791	5.79105
ENSGALG00000006865	1.01201	1.11084	1.03959	1.12004	9.23659	7.13133	2.69142	2.36954	3.5354	3.14343	2.4689	3.51164
ENSGALG00000013892	0.59798	0.393193	0.728968	0.640362	1.56283	1.40811	0.816561	0.943832	1.58534	1.71181	2.1058	2.5763
ENSGALG00000013893	0.180562	0.264261	0.203669	0.261604	1.50235	1.10708	0.182934	0.598615	1.27795	1.60477	0.117467	0.539305
ENSGALG00000015344	0.792308	0.62343	0.864872	0.543103	1.64049	1.72376	0.673246	1.29642	2.08723	1.55762	1.17222	0.67357
ENSGALG00000006864	1.40128	0.927202	0.794197	0.777864	3.47891	2.32074	0.718005	0.865054	2.01688	2.01579	0.361505	0.22073
ENSGALG00000006863	68.2387	64.9065	67.3972	63.8142	66.2061	72.9877	98.0095	97.2248	56.4231	53.9159	79.4711	79.9813
ENSGALG00000016927	2.00429	1.5786	1.86778	1.67935	7.1102	5.23142	3.47408	2.762	11.1224	12.4567	2.8749	2.97838
ENSGALG00000006862	0.949704	0.5295	0.393517	0.393132	1.24404	0.970485	0	0.134938	1.92048	1.62414	0.397185	0.715107
ENSGALG00000012149	28.8605	31.6348	31.7301	31.6354	41.5352	48.8051	38.6967	34.3468	36.8844	37.6542	30.7062	30.8412
ENSGALG00000012148	2.61208	2.73879	2.71391	2.78657	3.17762	2.78875	3.19937	2.40406	3.22627	2.75782	1.55982	2.096
ENSGALG00000006861	24.0313	27.2495	18.5595	19.099	32.645	37.1675	40.5052	38.974	41.8828	43.5095	46.1269	53.4809
ENSGALG00000012140	0	0	0	0	0	0	0	0	0	0	0	0
ENSGALG00000012143	0.107534	0	0	0	0	0.219774	0	0	5.03489	5.50028	0.209873	0.566796
ENSGALG00000006860	2.88865	3.2497	2.04504	2.97308	11.0967	10.0331	3.32641	3.26551	10.6908	10.1353	5.68397	5.40802
ENSGALG00000012145	0.494853	0.321885	0.07974	0.238986	0.168057	0.16856	0	0.246087	4.31064	3.14148	0	0.521659
ENSGALG00000012144	5.58194	5.44629	4.49734	6.17779	3.96908	5.46641	3.94691	3.81681	3.41888	3.10064	4.08533	3.92287
ENSGALG00000012147	2.76675	2.52866	1.90748	2.21007	12.322	11.9534	3.37082	2.57762	6.7244	6.40316	3.29231	2.99047
ENSGALG00000012146	6.27859	5.85966	8.76242	8.06831	5.84056	5.96964	3.87196	3.96397	10.5818	9.98194	12.9997	13.1223
ENSGALG00000025496	0	0	0	0	0	0	0	0	0	0	0	0
ENSGALG00000015866	10.9448	10.4534	9.34285	9.55692	18.8345	17.7102	17.7077	17.279	13.0154	14.06	13.8579	15.391
ENSGALG00000015865	0.936353	0.942601	1.49446	1.73705	4.52763	3.91849	3.77956	3.37036	4.77416	5.17595	5.67096	5.12339
ENSGALG00000015864	0.65007	0.828078	1.05625	1.0901	5.44566	3.8566	1.64653	1.73312	3.16563	3.25235	2.51985	2.21766
ENSGALG00000015862	51.3589	50.6086	42.6401	43.4198	60.0073	49.8759	150.243	141.741	203.94	208.519	344.245	335.005
ENSGALG00000015860	2.91076	3.15913	1.77075	1.99014	4.63162	5.07997	1.95496	3.18776	3.20505	3.23892	1.78725	1.65489
ENSGALG00000019276	0.362652	0.259482	0.373999	0.303577	0.147792	0.123529	0.195955	0.216413	0.710785	0.789335	0.188742	0.0764593
ENSGALG00000025492	0	0	0	0	0	0	0	0	0	0	0	0
ENSGALG00000015869	1.50198	1.96086	3.33385	3.26929	10.6041	7.43645	4.47942	4.33428	5.68957	5.38721	5.36736	4.14792
ENSGALG00000015868	0.193357	0.282987	0.373888	0.186761	1.92073	1.28432	3.08538	2.69235	1.47378	1.73602	2.35858	0.968197
ENSGALG00000008498	0.0415747	0	0	0	0.16943	0	0	0	0	0	0.0811409	0
ENSGALG00000008499	0.233158	0.308378	0.0250472	0.0400364	0.522606	0.333564	0.0629923	0.0979117	0.22567	0.253742	0.151684	0.0928533
ENSGALG00000008490	0.062892	0	0.0202687	0	0.0640762	0	0.0212394	0.0208505	0.273925	0.342221	0	0
ENSGALG00000008491	1.85883	1.72519	3.26561	2.78072	3.27956	2.98825	2.08995	1.69095	3.33224	3.74983	3.1412	3.63229
ENSGALG00000005972	0	0	0.0695567	0	0.0366487	0.073517	0.0728879	0.0357767	0	0	0	0
ENSGALG00000005973	18.8218	16.7255	11.5765	12.3556	21.853	23.899	15.8836	15.0788	14.3039	13.64	10.6756	10.4428
ENSGALG00000005974	12.4745	11.1686	13.7397	13.5893	12.1317	12.5121	24.6485	23.5803	51.5734	50.215	44.9578	45.9885
ENSGALG00000005975	0	0	0	0	1.04522	0.911611	0.090381	0.399268	0.631391	0.728134	0.261162	0.235104
ENSGALG00000008496	6.2219	5.47283	6.51684	6.35112	8.5001	8.42923	2.36387	2.20338	7.64736	6.69424	3.35778	5.39125
ENSGALG00000008497	5.35008	5.46644	8.31589	7.39314	11.1428	8.11202	4.70085	4.25376	11.9432	11.5417	9.79486	9.3
ENSGALG00000025499	0	0	0	0	0	0	0	1.9747	1.08095	3.24109	0	0
ENSGALG00000023590	3.12999	2.77838	2.68488	1.9776	5.82638	7.09437	5.8892	5.52391	8.91757	8.1188	3.03142	3.29954
ENSGALG00000028265	66.5357	62.549	52.6587	52.6072	69.4382	72.2787	63.234	61.7102	62.5913	59.6739	42.3759	43.9927
ENSGALG00000023595	0.094545	0	0	0	0	0	0	0	0	0	0	0
ENSGALG00000012365	13.5357	13.7825	9.7438	9.17575	17.3014	17.9321	21.8437	22.0541	14.7001	14.3326	16.652	16.9312
ENSGALG00000012364	1.45678	1.42138	1.28042	1.70556	20.0593	16.6459	5.05391	5.26872	10.623	9.60843	5.12635	4.37441
ENSGALG00000012367	2.56419	2.69433	1.354	1.23836	4.15986	4.33357	2.63785	2.43261	4.03777	3.97119	1.13564	1.95455
ENSGALG00000017246	22.1686	22.7114	17.3182	22.5259	52.8062	56.8608	46.5818	40.8782	38.2358	34.5963	51.9628	54.1238
ENSGALG00000012361	1.15383	1.50105	0.937715	0.888343	2.29999	1.89677	1.35534	1.30558	1.70247	1.67425	0.856704	0.749188
ENSGALG00000001006	1.46948	1.70261	1.39115	1.06452	2.80716	2.78429	0.992526	0.943905	2.83347	2.79862	0.328622	0.387271
ENSGALG00000012363	1.18351	1.10964	1.19789	1.22351	3.25941	2.48495	1.85479	2.04154	3.92647	4.13566	2.85121	2.65119
ENSGALG00000012362	0.863871	1.08602	0.706724	0.72208	1.82798	1.83345	0.740571	0.545259	1.60995	1.86219	2.15614	2.06651
ENSGALG00000005268	3.83978	3.59661	3.83617	2.89286	8.60656	8.08302	3.65681	4.30273	8.19479	8.60824	5.77042	5.61292
ENSGALG00000012369	4.62482	5.64842	2.90799	2.90515	8.83069	7.43604	4.71834	4.24596	2.74681	3.51965	4.9865	4.80716
ENSGALG00000017248	11.2304	11.1617	8.36266	9.29773	29.5641	27.942	13.0034	15.6791	25.9001	20.1168	16.5408	17.5744
ENSGALG00000015799	1.08538	1.47429	0.370369	0.308339	26.3227	18.8986	1.27213	0.994835	4.9359	5.188	0.643802	0.628173
ENSGALG00000015795	0.510594	0.53377	0.493659	0.281815	3.08409	2.72064	0.480352	0.689198	3.01813	2.69897	0.7118	0.576699
ENSGALG00000015794	0.631557	0.396135	0.414343	0.762518	2.27505	1.89003	0.731262	0.69544	4.83835	4.56572	1.47472	1.35532
ENSGALG00000015797	0.0997589	0.194669	0.482251	0.096356	0.508186	0.101942	0	0.595314	0.651747	0.108566	0	0.105163
ENSGALG00000015791	108.04	127.246	90.6531	89.3295	214.939	227.124	176.388	163.409	190.501	195.5	165.736	175.669
ENSGALG00000015793	0.562955	0.329564	0.217713	0.326251	1.49124	0.920437	0.912561	0.335945	0.490388	1.96049	1.31845	1.06821
ENSGALG00000015792	3.70263	3.63045	4.62028	4.77432	4.94308	4.65967	5.63616	5.84136	8.59961	8.47587	4.59214	4.48004
ENSGALG00000028792	0	0	0	0	0	0	0	0	0	0	0	0
ENSGALG00000029088	0	0	0	0	0.164067	0	0	0	0	0	0.0785726	0
ENSGALG00000029089	0	0.0693063	0	0	0.14474	0.290347	0.431794	0.141296	2.16566	2.93753	9.49638	8.91076
ENSGALG00000029082	0	0	0	0	0	0	0	0	0.844167	0	0	0
ENSGALG00000029083	1.00498	1.40458	0.866604	0.813287	4.0956	3.94134	0.908108	0.702379	1.27174	1.62577	0.662637	0.830355
ENSGALG00000029080	0	0	0	0	0	0	0	0	0	0	0	0
ENSGALG00000029081	0	0	0	0	0	0	0	0	0	0	0	0
ENSGALG00000029086	0	0	0	0	0	0	0	0	0	0	0	0
ENSGALG00000029087	0	0	0	0	0	0	0	0	0	0	0	0
ENSGALG00000029084	4.33795	4.34648	3.82306	4.96351	5.37154	6.80275	8.51942	7.36779	6.83085	6.26428	6.75678	6.19105
ENSGALG00000029085	0	0	0	0	0	0	0	0	0	0	0	0
ENSGALG00000011145	6.8015	6.81085	10.21	9.16271	5.14247	4.75549	5.36762	5.66098	1.16936	1.09081	2.58502	1.69814
ENSGALG00000011146	1.01605	1.04967	0.866777	0.519558	0.426249	1.28258	0.726632	0.534996	1.04126	0.975657	0.349942	0.063005
ENSGALG00000011141	0.155845	0.126715	0	0.125441	0	0.0796278	0.394732	0.232503	0.0282826	0.226138	0.101387	0.301194
ENSGALG00000027953	0	0	0	0	0	0	0	0	0	0	0	0
ENSGALG00000011148	3.48193	3.68042	4.38658	4.91734	5.67061	5.6876	4.40959	4.56497	7.23806	7.89441	18.1989	18.7976
ENSGALG00000011149	2.45263	2.8041	3.24415	3.86592	3.0047	2.81382	3.15561	2.91825	7.60219	7.5817	6.66624	6.94751
ENSGALG00000024101	8.67182	7.36933	7.57284	6.61975	6.55508	7.86108	9.91939	7.37289	13.4022	12.0251	15.0138	19.3153
ENSGALG00000024103	9.97089	11.062	10.2357	9.51921	15.2575	16.6802	16.9665	18.0151	36.6371	34.0407	26.7858	26.1761
ENSGALG00000024104	12.3851	10.6382	9.72279	8.48634	11.1085	12.548	11.7971	14.3185	21.9	22.0034	39.1503	34.7046
ENSGALG00000024106	0	0	0	0	0	0	0	0	0	0.110876	0	0
ENSGALG00000024107	0.117127	0	0	0	0	0.11969	0	0	0	0	0	0
ENSGALG00000021198	0	0	0.0433628	0	0.0913895	0	0	0	0.0976723	0.0976195	0	0
ENSGALG00000005587	99.0677	102.468	106.507	104.294	411.608	373.343	146.951	144.952	200.634	198.99	171.566	165.147
ENSGALG00000027478	0	0.19956	0	0	0	0	0	0	0.0742358	0.296783	0	0
ENSGALG00000021193	3.04994	3.10156	2.65806	2.40651	4.20151	6.67232	4.52621	4.99875	9.96296	7.76036	10.1864	11.7738
ENSGALG00000011492	2.55696	2.35839	2.2597	2.2382	25.0131	17.3718	4.43227	4.33125	8.3526	8.91332	4.48356	4.69602
ENSGALG00000011493	4.76715	4.45884	4.16403	3.65188	8.54147	9.23899	5.2628	4.77405	5.69199	5.5458	5.45407	5.5106
ENSGALG00000011322	0	0	0	0	0	0	0	0	0	0.191132	0	0
ENSGALG00000011323	9.0104	8.64038	8.92112	8.37406	11.1044	11.4857	10.2895	10.9326	11.8004	11.457	9.82008	10.4451
ENSGALG00000011324	38.6466	25.621	17.1094	13.1228	32.1042	41.0089	38.9229	41.7872	17.3421	14.0402	13.3138	15.4054
ENSGALG00000011325	270.137	253.256	177.993	178.239	258.695	272.644	303.769	314.775	289.886	293.985	262.481	270.112
ENSGALG00000011494	7.10358	7.89879	7.57953	8.06663	17.8977	19.8479	6.93756	7.60616	15.7485	14.3471	8.93041	10.3556
ENSGALG00000011327	5.97519	6.75593	5.77702	6.78985	8.77345	11.7809	4.91418	4.29983	9.18524	9.40979	5.93376	5.8913
ENSGALG00000011328	9.74813	9.92298	9.30242	9.21181	12.9843	11.902	25.3104	22.1609	19.6207	16.3953	20.1372	25.5793
ENSGALG00000011329	2.54706	2.66347	2.09817	1.76515	11.7416	9.18566	5.3462	5.44144	9.00429	8.39035	3.61127	3.45563
ENSGALG00000011498	6.79742	10.0292	10.3656	8.75407	20.8325	19.7655	11.7018	13.5213	14.8632	18.1028	16.5561	17.9432
ENSGALG00000011499	13.4407	14.7186	11.9248	13.471	17.7214	17.936	19.3846	19.124	25.5857	23.8167	22.0658	20.8031
ENSGALG00000001002	51.0013	46.5045	31.0418	34.785	78.8832	86.5235	87.7262	89.2991	80.7484	77.3034	54.4136	57.2086
ENSGALG00000016118	0.183616	0.119436	0.177526	0.118235	0.124716	0.437813	0.620095	0.547868	0.333224	0	0	0.258084
ENSGALG00000016119	15.1784	14.4626	13.6866	13.1151	68.1058	60.9066	18.2597	17.1297	25.4806	28.8527	20.1466	21.2014
ENSGALG00000007604	0	0	0	0	0	0	0	0	0.391048	0	0	0
ENSGALG00000010422	67.4775	61.8609	35.4111	38.9852	112.696	125.76	133.918	123.189	153.667	151.982	175.778	168.881
ENSGALG00000007606	483.441	487.629	273.013	272.24	673.454	707.157	616.156	612.867	565.778	554.446	341.613	365.717
ENSGALG00000007607	0.134218	0.196435	0.19465	0.388919	0.820471	0.82293	0.0679907	0.200237	2.48448	1.97191	0.589392	0.919676
ENSGALG00000007603	12.6667	13.2472	7.30968	7.58928	14.8208	16.4023	13.1539	11.8107	9.05125	9.19713	9.46367	9.09662
ENSGALG00000007608	0.615914	1.00158	1.29022	1.04108	4.81091	4.19594	3.01602	2.39927	4.80632	4.5803	5.35924	4.59905
ENSGALG00000007609	17.0781	16.9098	11.8102	11.7987	20.1543	21.1291	16.6916	17.2179	3.28287	3.25993	3.18886	3.69088
ENSGALG00000001602	244.837	244.923	147.612	153.096	291.829	299.94	218.171	216.584	205.389	208.791	120.905	113.126
ENSGALG00000001603	22.7885	22.4485	34.3202	32.5935	13.6552	10.1135	3.40399	2.94212	8.62914	7.39241	7.02067	5.89025
ENSGALG00000001600	5.29893	5.80795	6.93848	6.66303	4.81774	4.98851	4.02993	3.99764	6.78449	7.08354	6.16169	6.64159
ENSGALG00000022080	3.29046	3.35009	4.28788	2.90186	2.47788	2.4853	1.0146	2.13434	3.73867	3.11387	5.3051	5.12766
ENSGALG00000001606	7.78038	7.5913	5.99645	6.84639	17.236	17.4857	8.6961	7.93104	10.0697	11.2093	12.1587	10.9163
ENSGALG00000001607	7.55404	8.96557	8.23006	8.05867	10.9126	11.1758	4.62624	3.58837	8.90059	7.48472	8.19674	7.07184
ENSGALG00000001604	8.3773	8.45767	7.79799	6.66598	11.1824	12.0231	9.94053	9.73785	10.3214	10.3837	16.2282	15.8215
ENSGALG00000001605	1.93817	2.35419	1.49146	1.37539	3.74783	4.40579	3.36623	2.75383	3.2733	3.87418	1.35097	2.50183
ENSGALG00000001608	0.153965	0.278986	0.0425309	0.0849786	0.201682	0.134857	0.111419	0.218759	1.98782	1.48407	0.536591	0.486914
ENSGALG00000028821	12.4113	14.8165	15.0701	14.2444	25.7362	24.0228	8.28425	7.98735	8.9035	11.5206	14.035	13.6993
ENSGALG00000010323	2.12875	0.830806	0.905583	0.822452	1.73506	2.26234	2.41552	1.60909	3.2451	3.05801	0.997116	0.987387
ENSGALG00000010322	16.0533	15.8018	13.4606	10.4286	32.856	36.2934	40.3008	40.4107	38.0538	34.9411	19.8246	19.4689
ENSGALG00000015133	0	0	0	0	0	0	0	0	0.0800701	0	0	0
ENSGALG00000015132	17.4853	19.8129	17.1757	17.3798	35.4996	29.373	11.2006	10.212	33.208	29.1796	23.6599	24.1391
ENSGALG00000010326	0.613702	1.06927	0.890022	1.10086	2.85832	2.7773	1.95412	1.48235	1.67061	1.14494	0.898317	1.10905
ENSGALG00000010457	1.85752	2.0256	0.845137	1.37201	3.3397	4.01965	3.87456	2.93422	8.32836	9.03734	2.55904	2.07333
ENSGALG00000010324	36.2796	39.3661	23.093	27.3104	60.7715	56.7976	38.6529	34.6708	36.9733	39.7635	47.1834	51.9913
ENSGALG00000010459	10.9072	12.3898	9.79592	10.5352	13.8908	15.0797	11.7818	10.7684	17.9604	17.0197	14.7395	15.1617
ENSGALG00000015138	0.77402	0.588808	0.72298	0.77296	1.97817	1.59532	1.28926	1.42223	1.94274	1.94169	1.42103	1.52126
ENSGALG00000026479	0	0	0	0	0	0	0	0	0.311009	0.0777102	0	0
ENSGALG00000017074	3.00658	2.86018	0.87206	0.726006	2.98661	3.22599	3.57915	2.69128	13.8317	13.2516	1.39363	2.06014
ENSGALG00000025671	0	0	0	0.473653	0	0	0	0	0	0	0	0
ENSGALG00000014767	7.67236	9.5034	6.62876	6.99019	21.3993	19.406	8.32445	9.41678	17.7157	18.4167	12.6377	11.9312
ENSGALG00000025673	0	0	0	0	0	0	0	0	0	0	0	0
ENSGALG00000025672	0.50561	1.47997	0.488841	0.976726	1.54539	0.516674	3.07352	1.50862	2.20218	1.65074	1.97359	0
ENSGALG00000020827	0.0355008	0.0519571	0.0343233	0	0.0723384	0.0362776	0	0	0.135295	0.0772697	0	0.0374238
ENSGALG00000025674	0.946549	0.923547	6.40609	3.65704	0.964372	0.967261	3.83594	4.70713	4.12268	0	0.923685	3.9913
ENSGALG00000025677	0	0	0	0	0.637969	0	0	0	0	0	0	0
ENSGALG00000004244	0.959176	0.900551	1.41729	0.769134	3.9827	3.36585	1.15513	0.953984	2.2859	2.73765	1.85435	1.64071
ENSGALG00000025679	0	0	0	0	2.962	0	0	0	2.11042	0	0.945677	0
ENSGALG00000025678	0	0	1.08556	0.542251	2.28789	0.573686	0	0.558363	2.44517	0	0	0
ENSGALG00000025857	0.402726	0.341687	0.203149	0.405901	0.945495	1.10936	1.52563	1.79375	1.96379	2.07707	1.02521	1.23671
ENSGALG00000025856	0	0	0	0	0.975717	0	0	0.317501	0	0.347411	0	0
ENSGALG00000025851	1.9252	2.16195	1.22919	0.666623	5.14418	4.97399	1.72968	1.51737	2.72914	1.54172	4.60812	4.25044
ENSGALG00000025850	0	0	0	0	0	0	0	0	0	0	0	0
ENSGALG00000025853	0	0	0	0	0	0	0	0	0	0	0	0
ENSGALG00000025852	0	0	0.72205	0.721344	0	0	0	0	0	0	0.728779	0
ENSGALG00000025510	0	0	0	0	0	0	0	0	0	0	0	0
ENSGALG00000007462	186.552	196.783	221.705	212.569	130.768	114.19	327.532	323.233	99.8757	86.8162	92.0075	98.9834
ENSGALG00000007463	60970.2	59747.8	75431.7	77811.4	2640.46	1968.45	2733.13	2895.54	658.802	640.605	1319.69	1378.28
ENSGALG00000007465	28.1211	27.1238	18.0427	19.0817	25.7003	30.9065	33.3802	32.4491	34.3339	32.7047	30.77	35.8854
ENSGALG00000007466	3.70015	3.2649	3.8574	5.06566	1.9013	1.01926	3.87915	4.22414	0.875865	0.700314	1.09893	0.678363
ENSGALG00000007467	3.4275	4.26387	4.30798	2.40018	5.84917	6.56719	6.77144	6.56224	9.79678	10.5375	8.36178	8.85227
ENSGALG00000007468	192236	190268	264636	261544	9593.22	6508.92	9758.38	10072.8	2739.94	2651.94	5699.28	5739.88
ENSGALG00000015225	11.5967	10.9682	9.43191	8.26826	28.8301	27.5631	7.16727	8.64244	24.1291	22.5341	13.5547	11.5779
ENSGALG00000025512	0	0	0	0	0	0	0	0	0	0	0	0
ENSGALG00000004792	0.228661	0.427616	0.479	0.331291	1.99963	1.77195	0.50194	0.568558	2.59356	2.34331	2.04543	1.56681
ENSGALG00000020033	0	0	0	0	0	0	0	0	0	0	0	0
ENSGALG00000004243	0.324963	0.158533	0.62837	0.313878	0.496623	0.498111	0.987697	0.484806	3.71535	1.94508	3.80536	3.0831
ENSGALG00000004790	12.6803	12.8693	6.6772	5.90519	23.7042	26.8412	15.1984	15.5394	26.8748	29.5094	15.8542	18.0816
ENSGALG00000025515	0	0	0	0	0	0	0	0	0	0	0	0
ENSGALG00000005660	0.933261	0.919873	0.92993	1.01181	4.57952	3.10433	1.53406	1.67646	2.47828	2.76713	1.71921	1.97767
ENSGALG00000021778	0	0	0	0	0	0	0	0	0	0	0	0
ENSGALG00000021779	0	0	0	0	0	0	0	0	0	0	0	0
ENSGALG00000005661	0	0.130741	0.129553	0	0.955641	0.273858	0.0678788	0.133272	0.437716	0.145827	0.588421	0.494395
ENSGALG00000021774	0	0	0	0	0	0	0	0	0	0	0	0
ENSGALG00000021775	0	0	0	0	0	0	0	0	0.942953	0	0	1.82581
ENSGALG00000021776	0	0	0	0	0	0	0	0	1.2846	0	0	0
ENSGALG00000021777	1.10004	0	0	0	0	0	0	0	0	0	0	0
ENSGALG00000021770	0	0	0	0	0	0	0	0	2.06134	1.03011	0	0
ENSGALG00000021771	0	0	0	0	0	0	0	0	0	2.46082	0	0
ENSGALG00000021772	71.3422	64.254	44.2154	45.9391	54.0482	49.5368	50.0396	44.575	155.365	156.276	240.988	227.549
ENSGALG00000021773	0	0	0	0	0	0	0	0	0	2.72584	0	0
ENSGALG00000000807	0	1.10313	0	0.364011	0.383963	0.385113	2.29091	1.49931	0	0	0	0.397282
ENSGALG00000000806	1.10519	1.26426	0.405308	0.294481	0.893037	0.739937	0.193054	0.341135	0.165988	0.248847	0	0.160698
ENSGALG00000000804	15.0181	15.885	13.492	14.3774	30.8048	32.7984	13.3303	12.8218	23.5161	27.047	13.8771	15.9016
ENSGALG00000000803	0.0797289	0	0	0	0	0.162947	0	0.0792974	0.173629	0.433838	0.077803	0
ENSGALG00000000802	18.0996	18.8019	11.7968	12.3941	25.9634	27.5595	23.0358	22.2558	16.3744	13.3277	16.2125	14.8559
ENSGALG00000000800	10.9128	11.0073	8.3052	7.44245	14.3861	13.9394	11.3923	10.8537	11.6417	11.2342	6.87158	7.34539
ENSGALG00000004249	3.61419	2.9523	3.29116	2.39492	6.03716	6.18408	2.25661	2.21529	3.66082	3.15575	1.10728	1.37336
ENSGALG00000025732	5.87613	8.5211	4.89942	4.00943	5.21783	7.60229	4.3148	4.5575	1.93711	3.16811	2.2095	2.21636
ENSGALG00000000808	0.0244381	0	0	0	0.0497964	0.0499456	0.0247591	0.0243058	0	0	0	0
ENSGALG00000026179	4.01755	2.70661	1.6647	1.3859	6.91945	8.01542	8.62523	8.84786	14.1653	17.1766	57.4074	55.6624
ENSGALG00000026178	4.07424	3.4187	4.01789	3.38432	6.30944	6.91122	3.1371	4.21427	3.90396	3.19242	3.97582	2.66286
ENSGALG00000002810	18.0195	17.9237	14.3035	16.5921	18.5016	18.4854	13.4968	15.0628	22.9038	18.7709	18.4053	17.813
ENSGALG00000026173	9.24604	7.8123	7.557	5.80031	13.4989	15.0005	23.4671	23.227	70.1628	63.3821	26.603	23.3122
ENSGALG00000026172	64.5082	66.4373	52.4689	44.7528	94.4114	108.297	161.963	170.836	123.201	127.731	83.9333	106.187
ENSGALG00000026171	0	0	0	0	0	0	0	0	0	0	0	0
ENSGALG00000014768	1.21258	1.02686	0.707844	0.773447	10.3029	8.18285	2.9438	3.66357	5.48068	6.67286	6.65323	7.57314
ENSGALG00000026177	0	0	0	0	0	0	0	0	0	0	0	0
ENSGALG00000026176	0	0	0	0	0	0	0	0	0	0	0	0
ENSGALG00000026175	17.9957	16.7924	16.9317	17.3235	15.3198	18.0809	18.8439	15.7361	24.0005	19.8472	22.0396	30.9385
ENSGALG00000011387	16.5654	17.2572	14.5145	14.4794	31.6449	34.8255	13.5706	12.5284	25.6236	25.3046	17.4913	18.8043
ENSGALG00000027124	0	0	0	0	0	0	0	0	0	0.885897	0	0
ENSGALG00000025339	1.37972	2.01928	0.666978	2.6653	0.702847	0.704953	1.39784	1.37225	0	0	0.673194	0
ENSGALG00000004587	2.36257	3.01267	4.34226	3.45685	2.8122	2.89233	1.49304	1.39591	3.05647	3.05482	3.05878	3.64951
ENSGALG00000004584	9.18649	9.47108	7.17087	8.32013	13.151	13.9616	9.43901	8.64499	15.0469	14.8405	12.6469	12.0434
ENSGALG00000004585	3.67566	3.92642	4.16647	4.56027	3.03464	3.75609	5.90696	6.24002	3.51928	4.00016	2.50463	2.50524
ENSGALG00000004582	10.007	9.9516	7.81452	7.06337	6.56821	5.70295	9.55357	7.65604	15.2968	10.681	1.31456	1.42007
ENSGALG00000004583	57.3871	57.4648	62.4375	60.7491	35.4598	37.7504	28.4336	26.7374	38.9381	39.0813	27.3379	30.9107
ENSGALG00000004581	6.34997	6.81375	6.40185	6.13336	6.05462	6.27313	7.51835	6.90065	7.37415	8.02675	13.4971	14.2624
ENSGALG00000029131	10.9319	13.2375	9.67278	9.28622	22.0268	25.9827	19.9754	21.3085	18.227	16.199	7.42935	4.37296
ENSGALG00000004588	715.275	706.398	485.916	500.605	867.559	923.195	1231.69	1271.64	1516.81	1497.99	1362.56	1381.56
ENSGALG00000004589	13.7403	13.4242	15.7865	12.8668	12.4395	11.6574	12.1669	10.5848	18.1958	17.0754	13.4796	13.8315
ENSGALG00000000113	2.62283	2.60562	1.98257	1.52002	4.61565	4.62948	1.83595	0.853736	2.85593	3.21767	3.44366	2.36274
ENSGALG00000000112	1.07545	0.403582	0.159966	0.31962	1.01141	0.845371	1.92772	1.5633	2.34205	2.79094	6.7812	6.27899
ENSGALG00000000115	0.255583	0.498744	0.494213	0.370297	0.520791	1.30588	0.647352	0.6355	0.278297	0.41722	0.124705	0
ENSGALG00000000114	0	0.127284	0	0.63002	0.13291	0	0.793007	1.03798	0	0	0.381908	0.275041
ENSGALG00000000117	11.8358	11.7985	15.8186	15.7855	1.58667	0.992297	1.4293	1.31202	3.47129	3.54917	6.54376	6.39299
ENSGALG00000000119	0	0.1091	0.324327	0.540017	0.227846	0.342793	0.566433	0.556062	0	0	0.98205	0.117875
ENSGALG00000027862	0	0	0	0	0	0	0	0	0	0	0	0
ENSGALG00000019491	0.138441	0	0.401548	0.401155	0.141048	0.28294	1.68312	0.82615	0	0	0.135097	0
ENSGALG00000005769	17.041	18.4161	10.2487	11.0595	43.473	42.3235	10.5583	10.1871	17.6788	18.8862	5.32489	5.09219
ENSGALG00000005768	5.90062	5.95843	5.41354	5.56146	7.90251	8.28279	6.52453	7.91957	7.04679	6.42154	6.17602	5.81896
ENSGALG00000019943	0	0	0	0	0	0.126228	0	0.122857	2.95907	1.88203	0	0.130217
ENSGALG00000005767	17.8931	19.6936	13.7668	13.0811	27.8029	30.1384	19.9498	19.4691	26.8407	27.1103	21.9888	22.0417
ENSGALG00000005766	0.177847	0.247893	0.368462	0.245401	0.0776554	0.0519254	0.0257405	0	0.221317	0	0.148758	0.026783
ENSGALG00000005763	14.9531	15.5184	19.6395	19.4026	7.22181	6.32202	20.5547	21.2496	2.8364	2.6168	1.5643	1.63705
ENSGALG00000005762	0.412915	0.748207	0.228126	0.113951	0.42069	0.42195	0.179288	0.0586686	1.02768	1.21971	0.57563	0
ENSGALG00000003770	117.82	127.498	114.661	116.79	256.992	278.133	315.542	321.365	438.587	421.319	187.85	181.6
ENSGALG00000020415	21.9385	22.5319	14.6057	14.2197	33.8214	40.609	31.0979	29.2844	49.9765	51.2061	26.0095	28.7057
ENSGALG00000016078	0.578656	0.680833	0.855651	0.673988	4.66439	4.33053	1.43116	1.5573	2.0385	1.75957	0.73076	0.699708
ENSGALG00000027863	24.5712	26.3773	32.7011	30.0579	4.89659	5.03404	7.18212	8.84315	3.33617	3.00747	3.57613	4.74979
ENSGALG00000003772	47.7064	47.5543	31.6525	36.6069	50.9335	67.3613	71.6407	63.5088	68.2445	70.0533	55.6202	71.3553
ENSGALG00000013639	0	0	0	0	0	0	0	0	0	0	0	0
ENSGALG00000017075	0.228168	0.31681	0.229085	0.237337	2.18158	1.73974	0.497895	0.637158	3.22979	3.54321	1.04477	1.03612
ENSGALG00000020410	7.66808	7.29926	4.24935	4.69681	13.5765	12.3272	7.24774	7.20805	9.21505	10.5839	8.25852	10.055
ENSGALG00000003802	0.813451	0.623608	0.252795	0.280608	2.78229	2.67188	0.58867	0.37563	2.02456	2.11831	0.935552	0.704388
ENSGALG00000020411	0	0	0	0	0	0	0.231016	0	0	0	0	0
ENSGALG00000003775	0.808327	0.757754	0.873461	0.443958	4.16618	2.49424	0.786831	0.709369	3.57243	3.79473	0.649601	0.969071
ENSGALG00000027738	0	0	0	0	0	0	0	0	0	0	0	0
ENSGALG00000016065	0.465161	0.453857	0.749556	0.437774	4.59338	3.75397	1.28089	1.1744	2.88316	2.622	1.50144	0.892705
ENSGALG00000003800	15.0141	12.8488	12.5293	11.3828	21.1506	23.8711	11.5147	10.4697	17.8097	17.7544	10.0268	8.88634
ENSGALG00000026972	0	0	0	0	0	0	0	0	0	0	0	0
ENSGALG00000008023	5.97677	5.86786	5.79654	5.17942	7.24646	5.34649	4.50846	4.44443	6.00108	4.49838	5.05111	4.96584
ENSGALG00000027732	6.17893	5.83243	5.68789	5.39649	7.9113	8.08015	7.89109	8.39412	10.2725	8.8886	4.79371	4.86651
ENSGALG00000027733	0	0	0	0	0	0	0	0	0	0	0	0
ENSGALG00000027730	0.022419	0	0.0433508	0	0.0456822	0.0687286	0.045427	0	0	0.0975926	0	0.0236334
ENSGALG00000017071	1.23128	1.27886	1.82406	1.53455	4.47154	3.20643	0.865168	1.20486	2.87602	3.24188	2.51935	2.49127
ENSGALG00000027736	0	0	0	0	0	0	0	0	0	0	0	0
ENSGALG00000019741	27.0422	29.7591	20.4615	16.7006	37.98	50.4619	38.9591	36.87	36.0726	38.4616	14.848	17.1334
ENSGALG00000027734	37.625	30.7694	34.8278	30.7696	44.5373	46.5702	31.2357	30.3451	42.2948	37.4588	23.2056	21.6897
ENSGALG00000005189	16.0488	17.8337	15.2148	15.444	34.216	33.5896	14.4832	13.7155	26.5848	24.6783	21.6211	23.5132
ENSGALG00000005188	0.736973	0.555067	0.68753	0.724323	2.95071	2.60282	1.55881	1.74888	1.49231	1.67442	1.32479	1.32209
ENSGALG00000014202	0	0.0458309	0	0.0453701	0.0957137	0	0.0475895	0.0934364	0.102294	0.0511193	0	0
ENSGALG00000014203	1.2121	1.37037	1.22771	1.20792	2.17582	2.41827	2.67047	2.44936	3.43573	3.43387	2.6285	2.1296
ENSGALG00000027220	0	0.162756	0.161277	0.0805599	0	0.25569	0.422503	0.497721	0.363269	0.363072	0.244171	0
ENSGALG00000027221	0	0	0	0	0	0	0	0	0	0	0	0
ENSGALG00000014206	0.150375	0.048907	0	0.0968306	0.357483	0.051222	0.152351	0.0498539	0.382058	0.709154	0.538058	0.581245
ENSGALG00000027223	0	0	0	0	0	0	0	0	0	0	0	0
ENSGALG00000014208	0.263441	0.0428398	0.127352	0.339273	0.492069	0.628146	0.222418	0.436692	0.860559	0.238915	0.0428462	0.0925705
ENSGALG00000014209	6.34064	6.35326	12.1322	11.3136	4.64194	3.1815	1.5002	1.94477	3.2867	3.40888	2.72323	2.7617
ENSGALG00000005183	10.2046	7.67649	6.3264	8.65267	13.5713	15.2837	17.5205	13.2484	19.5087	22.0415	10.1102	14.2885
ENSGALG00000005182	99.7879	109.82	74.6547	78.8238	120.398	138.502	144.664	152.376	173.716	191.074	163.16	166.027
ENSGALG00000027228	2.03508	1.32375	1.31172	0.65522	3.45566	1.38641	0	0	1.47729	2.21474	1.32395	0.715107
ENSGALG00000023027	2.71797	2.91711	4.4673	3.15031	9.96893	6.38812	7.43493	6.08234	5.47511	4.43688	7.02864	7.87931
ENSGALG00000023024	4.56855	5.94337	5.88937	5.48246	11.1428	13.7226	6.5922	5.78305	7.23572	9.94374	3.78271	4.08633
ENSGALG00000023025	0.674147	0.822205	0.706104	0.596888	2.28947	2.18151	0.853754	0.502874	2.26335	1.03935	0.822328	0.592221
ENSGALG00000017098	31.0801	32.2394	23.7457	25.1287	46.9498	47.2845	35.9135	35.8225	35.1518	37.1994	52.0108	51.8481
ENSGALG00000012579	0.477929	0.361394	0.577597	0.611655	3.53023	2.55182	0.726312	0.819965	2.68007	1.80742	1.11932	0.932064
ENSGALG00000028931	40.2139	35.3235	36.1554	38.528	71.5613	87.3935	162.639	167.855	201.47	178.831	92.3414	110.837
ENSGALG00000027297	0	0	0	0	0	0	0	0	0	0	0	0
ENSGALG00000012570	0.955789	0.865147	0.99089	1.00104	6.08909	5.47189	2.34503	2.59988	4.81494	3.68445	3.09027	3.67821
ENSGALG00000017091	0.724093	0.799456	0.994846	1.03068	2.3879	2.60925	2.12359	1.91415	0.809191	0.580644	1.72931	1.68733
ENSGALG00000012572	0	0	0	0	0	0	0	0	0	0	0	0
ENSGALG00000017093	0	0	0.0183543	0.0183364	0.0386828	0.0193994	0.0384667	0.0188812	0.206711	0.330559	0	0
ENSGALG00000012574	5.77756	5.7844	3.83512	3.83137	10.4988	9.47281	6.63975	7.07566	5.77459	5.84185	5.51178	5.72692
ENSGALG00000012575	4.58141	4.19538	2.94473	2.62047	8.30533	8.2256	4.0063	3.25836	3.67872	3.52353	4.80792	4.47884
ENSGALG00000012576	0.0391613	0.0509461	0.0378624	0.0882593	0.186194	0.22677	0.290956	0.142814	0.156352	0.198886	0.0764306	0.123848
ENSGALG00000012577	0.189751	0.413004	0.254018	0.16918	2.3645	2.02853	0.399276	0.464552	3.131	2.97046	4.89982	3.92367
ENSGALG00000027299	0.368155	0.139692	0.37572	0.395108	3.06321	1.94376	0.766706	0.996777	1.51441	1.53585	0.698566	0.344976
ENSGALG00000005656	1.75216	2.17217	1.61433	2.26979	9.24078	7.22519	2.2764	1.90669	4.53401	4.32966	1.85064	1.67323
ENSGALG00000006220	0.127392	0.106539	0.0879761	0.123046	0.0927073	0.111582	0.147503	0.144802	0.217977	0.138638	0.515017	0.306954
ENSGALG00000025738	6.3129	8.33616	7.70972	7.15203	12.9119	10.1373	11.2528	12.0382	7.95929	8.31658	6.8552	6.40469
ENSGALG00000003608	0	0	0.0776168	0.0775409	0.0817909	0	0	0	0	0	0	0
ENSGALG00000028930	0	0	0	0	0	0	0	0	0	0	0	0
ENSGALG00000006988	1.50196	1.43545	1.24399	0.975404	2.59567	3.50967	1.41782	1.61619	3.38252	3.53689	2.16601	2.16153
ENSGALG00000006989	3.16006	3.0216	3.78852	3.54063	8.30647	8.2022	1.28063	1.44576	4.54199	3.78294	0.555072	0.599624
ENSGALG00000006239	0.417453	0.0678846	0.336339	0.134404	0.141771	0.0710978	0	0	0	0.0757177	0	0.0733443
ENSGALG00000006236	1.1895	1.61474	2.05009	2.19794	1.10652	0.369944	0.83835	0.308625	1.74572	0.450265	1.21124	0.708747
ENSGALG00000006237	1.5945	1.80139	1.83912	2.08049	9.86111	9.03309	2.57904	3.61689	4.62987	3.71407	3.22115	4.0105
ENSGALG00000006986	0	0	0	0	0.112685	0	0	0	0	0.481466	0	0
ENSGALG00000006235	18.8945	19.6377	22.9612	20.7747	14.1143	13.8514	13.1654	13.6671	17.4836	15.6048	6.04886	5.86519
ENSGALG00000003604	4.70682	3.964	3.64057	4.88125	4.74497	4.9617	6.9271	6.751	3.93825	4.85275	2.94927	2.6637
ENSGALG00000006981	1.14501	0.867459	0.651195	0.728625	5.79166	7.58475	1.63772	1.64792	3.18291	4.11943	1.01219	1.12183
ENSGALG00000006982	1.41962	1.52026	1.80773	2.27418	8.67811	5.73198	3.01687	2.65169	6.10774	6.89575	4.29115	5.25608
ENSGALG00000006231	1.63401	1.23196	1.508	0.789134	2.42149	2.04925	1.35448	1.10807	2.74971	2.18241	2.17437	1.64422
ENSGALG00000029041	0.819334	0.799423	0.372781	0.372417	1.12938	1.18202	0.341805	0.8149	1.94173	1.94069	0.188128	0.101614
ENSGALG00000022832	0	0.217008	0.215037	0.214826	0.679803	0.45456	0	0.442419	0.242179	0	0.217041	0
ENSGALG00000023459	0.086141	0	0.166568	0	0	0.0880259	0	0	0.0937964	0	0.0840602	0.0908073
ENSGALG00000024338	28.2419	25.9347	22.219	21.7961	23.9781	32.1137	42.9195	42.409	22.0086	20.6408	29.1809	29.4799
ENSGALG00000002519	10.2197	11.5509	7.92415	8.55167	16.0821	15.1479	15.7872	16.7561	14.1578	15.6918	25.6232	25.7599
ENSGALG00000002518	0.354235	0.0691254	0.273989	0	0.288724	0.217192	0.287111	0.140927	0.385716	0.385508	0.48395	0.672163
ENSGALG00000002517	38.7922	33.7311	23.7082	28.3444	46.4851	67.7799	93.469	88.5592	116.651	120.307	90.0285	89.203
ENSGALG00000024332	55.2076	56.5618	60.1578	61.7926	24.5235	25.9544	22.8792	19.765	30.6066	29.7805	29.5037	32.0398
ENSGALG00000002515	12.0116	11.7197	7.57216	7.36878	27.8245	28.0737	9.4971	9.4443	26.9094	25.4817	60.0331	57.836
ENSGALG00000002514	61.3316	65.6098	39.1554	42.475	108.918	119.876	51.674	52.3683	49.3751	47.0288	30.5565	30.6551
ENSGALG00000002513	28.4571	25.4191	40.1073	36.1581	6.61528	4.62819	32.1607	34.0832	1.52748	1.57028	0.938693	0.971785
ENSGALG00000002511	0.608519	0.593731	0.561594	0.774777	0.7327	0.70663	1.205	1.04539	7.86082	9.45197	0.755771	0.379058
ENSGALG00000002510	21.9453	20.904	25.4962	26.5273	17.5844	17.5573	20.572	18.6419	22.6484	22.0129	22.4059	27.5798
ENSGALG00000004965	16.7856	15.9671	11.5953	10.9517	15.7917	16.4362	13.927	15.6484	18.2774	19.8703	18.9581	17.6703
ENSGALG00000004966	0.0794566	0.103368	0.0256071	0.012791	0.25635	0.311248	0.107334	0.0395133	0.432589	0.504415	0.452301	0.181482
ENSGALG00000004967	1.27674	1.58936	2.12827	1.36076	1.92874	2.56437	1.07049	0.700596	1.67783	1.77275	0.773318	0.835388
ENSGALG00000004960	1.75053	2.16438	2.43935	2.56703	4.88113	3.10692	5.12672	4.82844	4.48358	4.46573	5.021	5.25964
ENSGALG00000004963	53.328	52.032	41.0437	34.2423	61.0038	67.8398	90.9373	99.3786	52.9449	54.104	44.3275	49.5913
ENSGALG00000005815	10.7247	10.9738	8.64579	9.94332	20.6009	18.4645	6.94277	6.81566	15.4923	17.0892	17.0929	15.0634
ENSGALG00000004969	0.257198	0.62737	0.373002	0.248425	0.786123	1.18272	2.21491	1.15113	0.560111	1.11962	0.250985	0.542261
ENSGALG00000013771	0.0809177	0.0592135	0.0977925	0.195394	0.927465	0.516802	0.47139	0.563359	0.440545	0.352245	0.138185	0.170602
ENSGALG00000003978	0.15287	0.149155	0.1478	0.221483	1.24599	0.859182	0.0774391	0.304085	1.24842	0.665462	0.596709	0.564028
ENSGALG00000003979	2.90936	2.75264	2.24461	2.95204	5.56899	5.82592	4.22784	5.17343	8.28777	8.02744	6.05097	4.70886
ENSGALG00000013775	0	0.0814855	0.02307	0.0115237	0.218796	0.0853424	0.0604373	0.0711968	0.272811	0.389519	0.710194	0.905544
ENSGALG00000013777	17.8316	18.8961	17.3163	18.8202	36.2945	33.7082	15.7129	17.1869	25.374	26.0885	10.2945	10.1249
ENSGALG00000013776	0.274934	0.156481	0.598084	0.287685	3.71146	2.85632	1.67127	1.25329	0.72347	0.448808	0.201219	0.0724567
ENSGALG00000003972	0.343267	0.287078	0.474117	0.899941	0.599537	0.701556	1.04333	0.877908	1.97566	0.213469	0.717803	0.878806
ENSGALG00000013954	0.357396	0.381149	0.666978	0.658298	1.86297	1.31648	1.31363	1.15732	0.289606	0.352767	0.251434	0.24533
ENSGALG00000003970	2.35084	2.27946	2.39992	2.25654	22.627	17.4874	7.41145	6.95625	9.0466	8.94637	6.18397	5.52589
ENSGALG00000003971	182.151	181.788	126.791	129.413	230.144	243.377	311.457	314.424	403.564	415.217	429.056	432.111
ENSGALG00000006456	10.27	12.6574	7.4209	6.16064	73.3537	57.6657	11.3906	9.67681	28.3687	29.5299	4.95821	2.73507
ENSGALG00000006457	138.036	140.396	80.4697	81.0657	213.334	229.897	117.694	116.501	107.184	108.003	57.2051	58.6813
ENSGALG00000006454	5.55216	5.00053	6.35904	6.35282	2.78484	2.74954	10.9906	11.0442	1.99969	2.23101	0.291741	0.0450225
ENSGALG00000003975	1.0172	0.858359	0.61134	0.584188	5.76995	5.05681	1.81044	1.72261	2.81389	2.42343	0.617038	0.753507
ENSGALG00000006184	21.8038	19.2942	17.8221	16.0774	25.1576	27.2713	22.369	22.4041	21.7568	22.793	17.9882	20.991
ENSGALG00000006186	0.523734	0.0730009	0.217013	0.289068	0.952849	0.841019	0.37901	0.446485	20.4893	20.7632	1.64277	1.30139
ENSGALG00000006180	6.31248	7.00511	6.77379	5.76214	5.31822	5.08606	4.09377	5.53665	6.57134	7.24722	6.31231	6.23396
ENSGALG00000006181	2.43722	2.68065	4.19866	2.56809	27.3142	23.6376	9.02396	7.13988	31.8458	33.6612	24.4754	23.1699
ENSGALG00000006182	53.1162	52.9636	35.2836	33.5993	69.0992	74.6702	56.8108	57.8837	52.2572	54.5865	42.3609	44.8827
ENSGALG00000028935	4.61639	4.89587	4.68506	5.01282	12.9122	13.3904	3.42789	2.96587	8.461	7.80113	4.30901	4.47351
ENSGALG00000006188	17.377	19.4685	17.0657	18.002	27.4219	24.4232	19.2714	21.0994	24.1739	21.9535	9.78919	8.61018
ENSGALG00000006189	0.434537	0.565303	0.560167	0.279809	0.442719	0.59206	0.440246	0.288123	0.946309	1.4187	1.13077	1.37423
ENSGALG00000000324	1.54597	2.02854	2.47398	1.59621	0.977634	1.85218	1.99836	1.74968	0.754609	1.5084	1.76873	3.65281
ENSGALG00000007129	6.22905	6.4363	9.40775	10.0712	28.1052	22.9904	23.9108	25.3008	26.0562	30.6527	9.51431	10.645
ENSGALG00000007128	22.7331	23.0002	22.8166	22.3379	75.6079	68.1893	27.6327	29.3199	61.6833	62.9355	45.0851	45.6599
ENSGALG00000007125	1.31674	1.40793	1.69161	1.11502	8.21457	8.33135	2.85082	3.0139	4.30127	3.59227	3.27393	3.00431
ENSGALG00000007124	43.3167	40.6285	19.7731	23.3807	46.2501	55.4335	52.5135	45.1497	60.4546	58.8895	45.2803	55.5592
ENSGALG00000007127	9.97036	9.25292	5.05526	6.01582	12.4822	14.7982	7.4267	6.72989	9.34937	9.45589	18.7587	16.914
ENSGALG00000007126	0.855622	0.834829	1.51836	1.05658	2.11864	1.22851	0.768106	0.926396	1.81615	2.21592	1.93413	1.86103
ENSGALG00000007121	0	0	0	0	0	0.0793745	0	0	0	0	0	0
ENSGALG00000029139	0.290726	0.283661	0.240929	0.280809	0.169257	0.339528	0.336623	0.536997	0.949688	0.723181	0.486348	0.481603
ENSGALG00000007123	0.361792	0.1765	0.612138	0.786265	3.13314	3.78951	0.916363	1.25942	3.25004	2.75612	1.32395	0.0953476
ENSGALG00000028616	1.03736	1.26041	0.41632	0.207956	0.578298	0.600032	0.297449	0.486671	0.404932	0.191706	0.2865	0.144431
ENSGALG00000016483	1.72968	1.52943	2.66525	2.24498	0.275352	0.110471	1.36907	1.12896	0.294281	0.117649	0.0527469	0
ENSGALG00000017674	3.93887	3.55847	1.41046	1.69089	5.20208	9.54087	8.86803	7.98019	18.903	15.0825	6.83328	5.99767
ENSGALG00000017675	195.109	194.15	176.229	167.903	182.898	202.195	255.098	279.385	231.02	230.708	193.254	201.774
ENSGALG00000019862	0	0	0	0	0	0	0	0	0	0	0	0
ENSGALG00000027499	0	0	0	0	0	0	0	0	0.102058	0	0	0
ENSGALG00000022857	1.34181	0.654602	1.94596	0.216007	6.37969	5.48469	2.26573	1.11212	9.00986	6.08446	3.70997	3.30049
ENSGALG00000022850	25.6009	24.7147	21.5074	23.0286	24.8146	28.7882	30.3241	29.3382	23.9274	22.707	18.6708	18.9142
ENSGALG00000027617	0.290726	0.26475	0.318561	0.205926	4.56148	3.66408	0.549818	0.79035	2.55361	2.44676	0.453925	0.653812
ENSGALG00000011809	0.163067	0.190926	0.189191	0.236257	0.215979	0.349935	0.132168	0.145966	0.159803	0.177463	0.11139	0.0859504
ENSGALG00000011808	0	0	0.0684973	0	0.216543	0	0	0	0.23143	0.771016	0	0.298739
ENSGALG00000016679	1.21065	1.05926	1.21503	1.2901	0.442432	0.531165	2.2198	1.8585	0.422698	0.43679	0.205462	0.29825
ENSGALG00000016678	0	0.185032	0.183351	0.183172	0.724542	0.0968951	0.048033	0.0943071	0.0516235	0.103191	0.508914	0.29987
ENSGALG00000028937	156.902	159.262	94.6072	106.533	210.133	247.398	310.661	334.548	405.758	461.309	371.666	392.827
ENSGALG00000011801	1.11321	0.791988	0.919327	0.784025	0.874254	0.497685	1.24531	1.26865	1.01011	1.33768	0.384737	0
ENSGALG00000011800	3.09862	3.11779	3.30791	1.80822	2.26906	2.17691	1.63507	1.82985	2.74137	2.35349	2.5828	2.82413
ENSGALG00000011803	7.08447	6.11473	14.16	13.7514	4.51116	3.89818	8.41981	7.38488	6.08224	8.22883	5.11853	3.73412
ENSGALG00000011802	0	0.251345	0	0.165879	0	0.175495	0.0869965	0.0854037	0.186999	0.093449	0	0.0905199
ENSGALG00000011805	6.17155	6.46946	8.7777	7.48823	3.94933	2.76239	11.5234	12.0227	1.11075	0.388551	0.79636	0.376372
ENSGALG00000016676	37.5075	37.0635	21.5287	21.067	49.2084	56.5132	34.9954	32.4486	8.59546	9.41017	5.96667	6.49369
ENSGALG00000016675	0.766509	1.19661	1.18574	0.666326	1.17141	1.09659	1.08721	0.533652	1.33541	0.917596	2.61798	2.7473
ENSGALG00000011806	0.772185	0.486077	0.577993	0.721785	0.304538	0.17818	0.681384	1.01575	0.542458	0.840355	0.19446	0.18381
ENSGALG00000025464	3.08346	4.21193	0.596238	1.19131	2.51321	0.630185	1.24959	1.22671	0	0	1.80538	3.25049
ENSGALG00000010811	54.6481	58.0664	81.3964	81.2789	82.7761	68.3115	68.6411	68.5159	70.6965	70.0606	57.8071	54.9202
ENSGALG00000007299	65.3895	64.9893	49.982	55.7615	128.69	124.273	73.8316	71.441	84.7206	82.4648	78.7575	79.2683
ENSGALG00000007298	11.5411	12.8622	11.6543	11.6924	10.9223	8.96317	10.9652	10.0502	9.66244	9.37811	10.5616	11.0848
ENSGALG00000025460	5.47906	1.5274	0.756763	1.51205	3.18984	7.19866	0	2.33546	2.55685	1.70365	3.05527	1.65025
ENSGALG00000027613	0.044678	0	0	0	0	0	0	0	0.194594	0.291733	0	0
ENSGALG00000025462	0	1.04507	0	1.03456	0	0	1.08517	0	1.16628	0	0	0
ENSGALG00000020103	0.247803	0.241781	0.59896	0.4787	2.14598	0.379838	0.251058	0	0.134913	0.539359	0.120909	0.130613
ENSGALG00000026991	0.524631	0.666637	0.353882	0.412459	1.4295	1.34651	0.568607	0.448984	1.4215	1.14189	1.91687	1.94211
ENSGALG00000007292	2.4145	2.35583	1.33396	1.11054	3.27995	2.9373	3.26163	3.77368	2.75427	4.00405	3.02937	2.78771
ENSGALG00000007291	19.7681	16.0871	19.6967	21.5118	57.4307	43.577	18.716	13.4795	25.7547	27.5257	27.2933	23.933
ENSGALG00000026992	22.8312	22.0431	16.8347	17.5495	20.1758	19.3812	13.6849	14.9402	9.80523	9.79994	5.94902	6.51052
ENSGALG00000020108	0.0827269	0.161433	0	0	0	0.169074	0	0	0	0.18006	0	0
ENSGALG00000010761	42.8438	46.1271	33.1383	35.2463	53.3339	59.6835	49.0446	49.0772	47.7238	47.0013	32.1977	38.4159
ENSGALG00000026997	0	0.0545877	0.108183	0.0540388	0.0570007	0	0.113365	0.111289	0.0609193	0.0608864	0.218383	0.235912
ENSGALG00000026996	1.48006	1.44409	0.715485	1.42957	3.01585	0	0	2.20807	0	0.805361	0	0
ENSGALG00000010812	0.0999303	0.0390008	0.0257643	0.0257391	0.196836	0.136156	0.0202486	0	0.108811	0.246505	0.104018	0.0491603
ENSGALG00000028936	1.4833	1.45883	1.13581	1.15762	3.21588	4.26836	3.47443	3.8475	3.8892	4.20995	2.87177	2.52685
ENSGALG00000024592	0	0	0	0	0	0	0	0	0	0	0	0
ENSGALG00000016691	560.413	568.66	535.716	539.468	477.222	463.887	707.872	698.068	388.138	416.044	773.097	764.95
ENSGALG00000016690	311.806	307.885	445.473	449.995	258.9	222.752	905.119	873.794	59.6878	59.7673	19.8342	18.8291
ENSGALG00000016693	0.123292	0.0902215	0.208604	0.178629	0.502452	1.29139	0.562101	0.613121	0.402745	0.905688	0.481253	0.422403
ENSGALG00000028330	2.0751	2.37176	3.26737	2.51971	1.99336	1.2723	1.98223	1.29729	1.22659	1.09689	0.694277	1.43751
ENSGALG00000027618	4.02884	3.32618	3.29595	1.89582	3.26271	3.06136	3.55847	1.64391	3.14956	3.8224	1.71374	3.15809
ENSGALG00000003527	35.3875	32.9563	41.8817	43.124	19.9342	18.6774	21.4543	23.5841	47.0367	47.4056	61.5223	66.036
ENSGALG00000008663	7.53485	8.27071	9.49644	6.62802	32.9002	28.4615	15.5403	18.3337	10.2556	13.6179	7.61544	14.7513
ENSGALG00000008910	0.215281	0.328203	0.182124	0.220934	0.205626	0.164994	0.381692	0.200734	0.937654	0.966433	0	0.0425518
ENSGALG00000008661	7.22915	7.86168	5.24204	4.29136	5.52395	7.46429	8.6211	7.6394	8.0356	8.85077	7.12801	6.82693
ENSGALG00000008660	1.30721	1.04354	0.976611	1.26261	0.0605372	0.42503	0.963185	1.18194	0.582291	0.452648	0.521848	1.37802
ENSGALG00000008667	557.404	573.93	388.653	408.586	765.726	828.927	789.414	766.936	549.148	569.667	665.173	643.071
ENSGALG00000008666	0	0	0	0	0	0	0	0	0	0.29302	0	0
ENSGALG00000008916	0.822255	0.9257	1.1619	0.42765	10.3751	10.2122	4.10121	2.57923	8.05796	6.19508	5.06125	4.40066
ENSGALG00000008918	0.288664	0.563298	0.83727	0.650574	0.784264	1.17992	0.682398	1.53121	2.51454	1.9896	3.00471	1.01434
ENSGALG00000008669	0.0963352	0	0	0	0	0.295329	0.195202	0	0.209793	0.524199	1.03409	0.406215
ENSGALG00000016696	0	0.079148	0.0392144	0.0783522	0	0.0828943	0.246555	0.242041	0	0.220702	0	0.213784
ENSGALG00000008025	0.753831	0.786589	1.10337	0.960709	3.38144	2.91012	1.11378	1.16628	2.58787	2.56369	2.20686	2.06392
ENSGALG00000017567	7.35206	6.35992	7.10822	6.88165	7.56771	2.32359	14.2062	16.2076	5.03435	5.52654	19.8962	18.3771
ENSGALG00000004458	0	0	0	0	0	0	0	0	0.280499	0	0	0
ENSGALG00000015632	0.915483	0.984382	0.054191	0.162414	1.18018	1.451	0.170359	0.111493	0.956155	0.630314	0.0546961	0.118172
ENSGALG00000015633	0.828257	0.931105	0.783378	0.643481	7.75977	5.40947	1.0398	1.37893	1.47043	1.78316	0.860962	0.683314
ENSGALG00000015630	0.4513	0.33025	1.03629	0.817323	6.26474	4.43881	1.54315	2.58093	10.4424	8.65637	4.23884	3.5681
ENSGALG00000006037	57.8728	59.5742	31.2948	29.5743	113.743	124.834	58.4513	57.4257	34.7076	32.6383	13.1118	13.7622
ENSGALG00000015637	3082.68	3096.49	2079.32	2137.11	3464.93	3560.05	4670.64	4749.47	4378.56	4590.45	4686.68	4682.2
ENSGALG00000015634	0.843349	0.744487	0.815378	0.698212	1.80029	1.35426	2.64466	2.11693	2.62371	2.79711	5.13381	7.78962
ENSGALG00000015635	0.299843	0.213487	0.470105	0.446163	1.45313	1.15937	0.525461	0.55614	0.970645	0.908386	0.719637	0.683428
ENSGALG00000015324	0.319228	0.155735	0.462961	0.616678	0.650478	0.24466	0.0808556	0.15875	3.12838	2.60558	1.63547	1.76674
ENSGALG00000015325	2.3045	2.38077	2.59942	2.74963	10.3123	10.0893	2.81547	2.3145	5.06782	5.85189	8.00322	7.57383
ENSGALG00000015326	281.007	263.156	203.424	212.532	306.101	344.112	327.029	316.663	264.013	273.724	185.623	201.047
ENSGALG00000015327	11.6781	11.2267	8.96621	10.3674	17.847	17.725	19.4872	14.5186	18.0454	18.2226	19.524	17.5609
ENSGALG00000015320	31.6501	32.6591	28.9558	27.754	32.9268	35.85	18.7102	17.6728	26.2936	24.5274	26.558	27.3448
ENSGALG00000015321	0.427988	0.668139	0.331034	0.248033	3.31395	0.962176	0.346888	0.510805	1.21166	1.39731	0.668239	0.270703
ENSGALG00000000478	1.76689	2.01949	1.64728	1.53596	1.81302	1.84424	1.44487	1.41842	1.41545	0.906499	0.529579	0.611999
ENSGALG00000000479	0.749225	0.804119	0.181094	0.180917	0.648832	1.68436	1.40427	1.63937	5.34354	5.99295	9.68743	9.43823
ENSGALG00000000476	0.73195	0.306069	1.06151	0.959475	1.17186	1.33565	0.423752	0.727988	1.08164	1.25175	0.459173	0.275571
ENSGALG00000000477	0.200254	0.195388	0.0968061	0.193423	0.306037	0.306954	0.101442	0.0995851	1.19928	1.41656	0	0.105551
ENSGALG00000000474	1680.89	1778.41	1147.67	1215.39	2165.18	2122.87	3286.81	3283.13	3693.23	3781.8	3567.25	3728.47
ENSGALG00000015328	19.8114	23.0939	18.4589	17.7462	52.4262	47.9062	16.5608	13.6564	25.0606	25.1182	19.5881	21.5738
ENSGALG00000000470	10.7198	11.4398	8.42094	7.56335	59.5142	52.8033	12.7273	11.9945	19.4693	19.8689	5.14869	5.07638
ENSGALG00000029168	2.46553	2.57839	4.3329	5.19703	3.60832	2.88139	5.49266	5.24306	2.00235	1.8975	0.584877	0.301551
ENSGALG00000010426	0.801285	0.722584	1.29118	1.10229	3.64893	3.00233	1.26692	1.32825	2.40597	2.81426	1.77711	1.68938
ENSGALG00000027813	0	0	0	0	0	0	0	0.736024	0	0	0	0
ENSGALG00000026995	3.79882	3.177	3.54165	3.53819	4.83793	8.31845	8.24727	10.2553	2.21594	4.28183	4.89861	5.00575
ENSGALG00000006742	7.09912	7.79884	8.38893	7.46647	9.05438	9.13525	7.51205	9.20506	6.18402	4.34936	5.33685	4.3239
ENSGALG00000007879	10.7062	13.928	8.03631	7.89755	57.5305	48.055	10.9384	11.0526	21.6429	25.2692	6.3479	5.33354
ENSGALG00000007878	114.789	111.248	83.5805	90.1192	157.28	179.079	257.327	248.25	189.518	190.967	216.854	214.654
ENSGALG00000007877	9.97469	10.2545	11.2904	12.2193	20.7216	20.734	7.986	8.32372	14.5169	15.0915	11.5381	10.2586
ENSGALG00000007875	0.22675	0.312338	0.180542	0.231898	0.190251	0.272602	0.472971	0.384715	0.101665	0.348378	0.208257	0.239033
ENSGALG00000007874	0	0.11062	0.21923	0.109508	1.73265	1.62198	1.49324	1.35314	0.617253	1.48061	0.885091	0.35855
ENSGALG00000001644	12.3044	13.7146	15.7121	14.1882	10.9234	12.6599	9.3442	9.21509	8.5719	9.85351	9.76227	10.5903
ENSGALG00000007871	0.179039	0.0194098	0.038467	0.0384294	0.405357	0.264271	0.0201546	0.0791424	0.0866447	0.303093	0.232953	0.146796
ENSGALG00000007870	13.9944	12.3707	13.2232	10.8662	15.5288	15.2972	12.6156	13.1968	15.0158	16.3653	6.17523	7.34036
ENSGALG00000017271	0.0124394	0.0242742	0.0120268	0	0.0380208	0.0381347	0.0126028	0.012372	0.0135449	0.0541502	0.0849722	0.0262264
ENSGALG00000002492	5.55654	4.93357	5.10363	4.53511	2.29277	2.1009	1.63257	1.85136	1.45208	1.75365	2.06048	2.05014
ENSGALG00000028607	0.168537	0	0.162947	0	0.17171	0.344449	0.170751	0	0	0	0	0
ENSGALG00000016784	0.370701	0.13396	0.0530972	0.145875	1.02114	0.659415	0.153011	0.20483	0.553144	0.567787	0.160776	0.188154
ENSGALG00000010861	6.7836	7.18978	5.04113	5.01051	9.54035	10.0039	5.79465	6.45585	8.51616	8.91687	5.86691	6.78651
ENSGALG00000010862	0	0	0	0	0	0	0	0	0	0	0	0
ENSGALG00000010863	5.20435	4.5876	3.71308	2.84276	7.71582	7.8123	4.18182	4.8906	6.40942	6.44502	4.06291	2.87556
ENSGALG00000010864	0.558194	0.680786	1.03439	1.12324	0.142176	0.23767	1.50807	1.89684	0.658451	0.455604	0	0
ENSGALG00000010865	0	0.032078	0	0	0.100488	0.134385	0.0333088	0.32699	0.680175	0.250455	0.609572	0.797131
ENSGALG00000010866	0.306893	0.449152	0.259625	0.629901	0.390839	0.784019	0.893907	0.534155	0.208854	0.542727	0.22461	0
ENSGALG00000010867	0.0907505	0	0	0	0	0	0	0	0.197631	0.197524	0	0
ENSGALG00000010868	0	0.0610492	0.0483956	0.0604354	0.0382487	0.0383633	0.0380351	0.0871235	0.0817564	0.0408561	0.07327	0
ENSGALG00000010869	0.823402	0.803392	1.23532	0.987287	3.50026	2.69835	0.60409	1.18606	2.72065	2.99728	2.07805	1.37684
ENSGALG00000024261	263.243	265.56	155.283	158.243	335.92	377.173	347.542	342.053	284.565	270.708	184.162	179.96
ENSGALG00000022335	2.89929	2.72004	1.18594	0.215415	2.84027	5.24176	0.677858	0.665447	3.52122	4.00474	0.326453	0.705311
ENSGALG00000014038	16.3668	14.9418	11.3821	11.5097	45.0516	39.416	9.16363	8.37709	25.8461	21.1969	13.8232	12.8139
ENSGALG00000027909	26.5654	26.3362	15.2662	15.1997	44.0224	44.3723	39.615	37.9347	41.1241	45.9784	33.1074	32.5594
ENSGALG00000027908	0.360191	0.567708	0.482186	0.454952	1.80664	1.84036	1.03863	0.826712	2.74541	2.5027	1.37893	0.817822
ENSGALG00000014033	2.63015	2.37377	1.78004	2.09586	8.64195	6.11453	2.39824	2.41972	4.15265	3.00547	1.6683	1.59426
ENSGALG00000019552	0.797043	1.14605	1.25731	0.952188	5.49202	6.98741	0.297505	0.500671	10.483	11.4133	1.96494	1.72466
ENSGALG00000014031	4.03467	4.08242	3.57579	2.92278	6.88913	6.48984	6.7371	7.54264	9.92546	10.9365	7.61923	6.45861
ENSGALG00000014030	0.170003	0.082936	0.0273942	0.109469	0.519613	0.434308	0.200943	0.366347	0.678742	0.863387	0.276495	0.0896062
ENSGALG00000014037	0	0	0	0.0946167	0	0	0	0.097428	0.106664	0.426424	0	0
ENSGALG00000014036	18.4599	18.9494	12.921	11.9487	22.5952	23.5798	15.4555	15.6825	29.9065	29.0532	23.362	22.5005
ENSGALG00000016783	0.16845	0.143811	0.244294	0.244055	2.61722	1.80742	1.15197	1.00523	1.28394	1.05409	0.780808	0.599314
ENSGALG00000019554	0	0.263433	0.19578	0	0.0687695	0.896682	0.615468	0.738465	0.220491	0.29383	0	0
ENSGALG00000028842	0	0	0	0	0	0	0	0	0	0	0	0
ENSGALG00000024933	0	0	0	0	0	0	0	0	0	0	0	0
ENSGALG00000027464	0	0	0	0	0	0	0	0	0	0	0	0
ENSGALG00000008289	9.83561	9.93416	8.38643	9.16593	27.9978	27.0211	9.91475	9.41369	20.639	21.354	11.7202	12.0617
ENSGALG00000029166	17.5533	17.0553	13.9304	15.471	20.9389	25.1123	35.8641	30.0428	25.9621	21.3316	21.8398	22.8989
ENSGALG00000008288	0.636759	0.447325	0.344758	0.393624	3.01019	2.13427	1.21283	0.91197	1.24803	2.07892	1.16819	1.69156
ENSGALG00000004379	1.03687	1.54413	1.23111	1.19477	8.84032	7.0823	2.59858	2.82239	3.20878	3.80094	3.17748	4.02697
ENSGALG00000004378	33.4687	32.4254	42.6417	40.5796	13.6276	13.0964	10.5665	11.3694	14.1474	13.8512	10.3788	10.8392
ENSGALG00000007058	20.7764	21.4241	14.2761	15.9401	28.7072	30.3199	15.523	15.4807	20.2395	20.7957	12.6462	12.9287
ENSGALG00000027361	0.679304	0.883728	0.218925	0.328066	2.19163	0.231389	0.688228	0.337814	2.46558	2.21782	3.31447	1.6709
ENSGALG00000004370	3.44039	4.49468	2.31149	2.75981	5.10924	5.95877	3.24928	3.0158	2.41277	2.28455	2.44684	3.135
ENSGALG00000004373	15.2079	18.9019	29.0409	25.6603	25.9737	19.2807	50.2508	52.155	3.16072	3.43371	1.17	0.665216
ENSGALG00000004372	28.5866	30.1588	25.5124	26.8901	42.9897	46.1288	54.4353	56.8224	63.9708	61.7238	152.031	156.58
ENSGALG00000004375	20.0239	20.0376	17.7733	18.276	68.0989	63.456	16.7803	15.6315	37.2417	37.389	21.4417	19.4329
ENSGALG00000011937	27.1229	23.3504	26.0221	25.1256	19.0113	18.9265	19.4322	20.6287	24.1327	22.723	29.6831	30.6762
ENSGALG00000004377	4.99553	5.73745	5.36452	4.82513	60.3239	43.928	12.0273	12.4304	18.4059	19.3389	14.3368	14.1856
ENSGALG00000004376	1.45705	1.19717	1.9648	1.77771	1.60168	1.76321	1.51504	0.953399	1.46129	1.41877	0.336756	0.161682
ENSGALG00000008285	8.23141	9.34799	5.7731	5.70229	26.5684	28.8888	8.16866	7.71712	23.4359	22.9459	9.8432	11.0956
ENSGALG00000007728	39.9436	41.5776	55.1242	55.0067	8.76368	9.26143	11.3859	11.0791	16.2562	16.355	10.7417	10.4921
ENSGALG00000009538	11.2853	10.2823	5.85662	6.57224	24.3482	25.6931	11.6017	13.535	26.5642	20.7703	35.2243	43.3875
ENSGALG00000009539	1.32363	1.04931	1.4397	1.03876	3.96137	1.26806	0.502882	0.493675	1.62142	1.62054	0.807286	1.22091
ENSGALG00000021365	99.3261	102.339	61.8018	67.0286	152.649	188.834	170.044	174.307	140.455	155.849	134.319	118.109
ENSGALG00000021364	0	0	0	0	0	0	0	0	0	0	0	0
ENSGALG00000009534	2.1208	1.55194	2.15298	2.04845	10.1554	8.92165	2.39934	3.05851	6.77387	6.61634	4.58754	3.65161
ENSGALG00000011931	146.128	145.456	82.6619	78.6265	206.358	241.124	197.642	195.161	169.539	167.285	135.548	134.241
ENSGALG00000009536	14.2248	15.1455	14.9577	14.7926	13.0116	14.3769	44.3396	47.9167	20.8592	25.1983	34.855	40.991
ENSGALG00000009537	1.95428	1.76011	1.59878	1.45201	4.44163	4.76218	2.51302	2.16798	2.29165	2.78121	1.98042	1.98091
ENSGALG00000009530	0.635531	0.512246	0.614453	0.480406	3.57531	2.59775	2.96745	2.22606	1.23358	1.7742	1.83357	1.25253
ENSGALG00000008287	96.7623	98.6422	56.1668	57.9445	150.04	150.581	118.629	111.425	122.676	122.61	72.1192	82.9556
ENSGALG00000009532	1.81847	2.7136	2.32697	2.40219	10.5168	8.60812	3.27832	3.75024	3.61073	3.92891	1.77454	2.11431
ENSGALG00000009533	4.73344	4.40496	4.09573	3.18886	15.9671	15.8321	4.75533	5.08366	8.79229	9.04727	5.55068	4.44474
ENSGALG00000009457	0.200996	0	0.388659	0	0	0.205394	1.22182	0.799631	1.53201	0.43748	0.392281	0.635651
ENSGALG00000009456	10.1424	9.58667	9.19313	9.15863	11.329	12.1457	7.14478	8.48506	12.4817	12.7337	7.86121	9.16043
ENSGALG00000009455	13.6004	13.8694	12.6516	12.5591	27.8822	28.1863	10.8685	9.97582	15.9483	14.6023	9.13962	9.69815
ENSGALG00000008286	4.89422	5.26432	4.56086	5.12596	6.00768	6.83914	4.89878	5.01435	7.89744	6.70599	7.04891	7.1174
ENSGALG00000009453	28.5237	30.2927	34.2117	35.4107	53.5285	44.649	54.9818	55.3851	50.8176	55.0176	34.3922	33.8051
ENSGALG00000009452	7.09237	7.27688	2.9827	2.74939	8.66785	9.96134	2.06222	2.59384	11.4974	11.197	2.07942	3.00068
ENSGALG00000009451	40.545	42.7391	29.0821	30.3853	126.415	116.868	38.4746	40.6372	54.7929	53.1947	45.8031	44.3267
ENSGALG00000009450	2.78931	3.63596	4.5522	4.28911	8.27541	8.32301	4.02416	3.92829	11.2255	13.3564	13.3048	13.4318
ENSGALG00000008281	0.858885	0.875258	1.14411	1.01394	0.777828	0.702143	1.54697	1.86034	2.43156	2.20176	2.01153	2.23335
ENSGALG00000016781	3.27722	2.8668	2.85896	3.09266	15.3514	12.8953	8.10988	7.88646	12.018	12.1959	8.47302	9.86788
ENSGALG00000016212	1.8421	2.56762	1.61138	2.28762	5.1835	5.10939	1.77743	1.39591	1.3372	1.62287	1.6264	1.75694
ENSGALG00000005114	5.27921	4.68265	8.3522	7.98745	10.0802	7.20555	10.3231	10.3544	11.2154	11.2897	9.61889	10.0796
ENSGALG00000014069	33.5145	33.75	22.6672	21.9768	31.5611	35.3475	32.6308	39.3728	18.4138	17.1491	38.9308	37.0316
ENSGALG00000015250	4.76927	4.72147	7.69264	7.99972	12.7758	8.93894	3.95982	3.19315	14.4901	14.3303	14.5752	11.8456
ENSGALG00000008283	0	0	0	0	0	0.0499606	0	0	0	0.053207	0.0477099	0
ENSGALG00000028393	0	0	0	0	0	0	0	0	0	0	0	0
ENSGALG00000023241	7.46493	8.55524	5.72805	6.40914	12.9172	12.3505	11.2845	9.89937	12.9021	11.3477	14.2223	13.6151
ENSGALG00000015252	40.3024	37.6973	46.7186	48.0476	13.2627	14.2957	12.8369	13.9829	12.0199	12.5801	11.5853	12.076
ENSGALG00000002497	19.3888	17.8242	16.1091	13.3149	22.6085	21.6837	15.1774	19.8041	16.8814	16.8316	22.5661	20.9511
ENSGALG00000015253	3.63934	3.68526	4.6408	4.40825	2.26481	3.23652	5.95924	5.6936	3.72715	3.29696	8.67701	7.21674
ENSGALG00000009169	3.00596	3.45326	2.48438	2.34147	25.3402	21.8985	5.01025	4.72564	10.1888	10.4999	3.59571	2.29993
ENSGALG00000025718	4.81826	3.77331	1.77757	1.7146	5.03817	3.95191	3.34002	2.83748	4.21097	4.00171	0.804268	1.33665
ENSGALG00000016780	0	0.143022	0	0	0	0	0.0247517	0	0.106408	0.159525	0.143044	0
ENSGALG00000007055	0.252022	0.196718	0.0487328	0.170398	0.385152	0.463567	0.2298	0.275724	0.493955	0.740533	0.245935	0.345377
ENSGALG00000002327	0.108901	0.425017	0.210578	0.262965	0.721182	0.778985	0.165497	0.0541556	0.592893	0.829602	0.478215	0.344399
ENSGALG00000028847	5.7468	7.03028	5.16134	5.269	6.85065	7.64623	4.41844	4.70022	5.90811	5.52396	3.13136	3.76709
ENSGALG00000007726	4.51055	4.89158	5.62799	5.94629	15.5563	13.6565	6.03647	6.0775	11.2995	10.5969	8.77345	8.48169
ENSGALG00000004115	102.773	100.756	84.8882	87.9965	203.831	206.884	77.6297	73.3418	130.737	123.475	75.8012	82.2559
ENSGALG00000001434	11.2353	12.9708	12.5156	14.1885	15.8904	16.7938	21.9173	22.4183	25.6452	25.8972	27.4777	29.72
ENSGALG00000001437	6.39358	4.97426	1.73729	2.17958	14.22	14.6897	6.60459	6.73303	16.8357	15.9625	10.9287	9.55924
ENSGALG00000004116	0	0.095664	0.0236987	0.0473511	0.174812	0.325624	0.223503	0.268169	0.40035	0.533512	0.0478391	0
ENSGALG00000001431	0.0613669	0.0898135	0.0296658	0.148184	0	0.0940646	0.124346	0.0305174	0.200462	0.166961	0	0
ENSGALG00000004110	42.1381	45.3774	19.3865	19.5988	73.0568	78.6583	28.4409	28.0988	31.1535	31.2018	15.3033	13.9446
ENSGALG00000001433	1.35047	1.68366	1.01553	1.23194	4.20413	4.60006	2.05232	1.8655	4.08468	4.81732	2.48927	1.66089
ENSGALG00000004112	22.3845	20.0827	17.5776	17.4022	27.3672	32.9167	31.4182	31.8746	33.2911	33.392	42.5688	43.9136
ENSGALG00000007724	0	0	0	0	0	0	0	0	0	0.108966	0	0
ENSGALG00000004119	0.134329	0.131064	0.19481	0.19462	0.479003	0.411804	0.136094	0.200403	0.292533	0.292375	0.589878	1.06204
ENSGALG00000006313	1.78339	1.87103	2.41023	2.00039	3.82932	4.11513	1.90396	2.47942	4.61458	4.84165	2.91924	3.73978
ENSGALG00000013565	17.8618	18.2279	15.3988	15.0124	54.5422	54.3783	23.3021	21.5501	25.4765	25.909	18.7182	19.5048
ENSGALG00000006312	109.698	107.963	79.0833	83.7778	145.91	148.699	128.714	124.236	120.73	124.698	108.692	109.722
ENSGALG00000009189	0	0	0	0	0	0	0	0	0	0	0	0
ENSGALG00000013563	24.1502	23.3872	15.2172	17.2943	30.0114	38.844	36.2807	36.9089	33.6862	34.1787	16.7681	20.7016
ENSGALG00000009185	0.0856425	0.208903	0	0.165442	0.872551	0.306308	0.0433838	0.255537	1.25892	0.838829	0.250721	0.315986
ENSGALG00000009163	160.284	164.43	131.064	144.582	273.14	331.535	505.23	524.752	358.762	376.872	204.501	186.519
ENSGALG00000020745	0.112643	0.219811	0.290418	0.217601	0.765092	0.306954	0.114123	0.186722	0.490614	0.408624	0.732813	0.277071
ENSGALG00000013568	0.370202	0.0401339	0.0397693	0.119191	0.502896	0.546437	0.291717	0.327287	0.537469	0.895297	0.441539	0.476979
ENSGALG00000013569	222.788	226.064	159.26	164.114	269.829	324.558	392.373	290.77	342.519	379.512	251.403	250.188
ENSGALG00000006642	2.34407	2.24552	2.67839	1.93479	4.29877	4.57297	3.19528	3.77261	2.97005	3.47865	4.49172	3.59426
ENSGALG00000028593	0	0	0	0	0	0	0	0	0	0	0	0
ENSGALG00000028592	0	0.343336	0	0	1.19504	1.07876	0.118837	0	0.638599	1.40416	0.114462	0
ENSGALG00000028591	0	0	0	0	0	0	0	0	0	0	0	0
ENSGALG00000028590	12.3079	11.8648	10.5299	10.0635	17.4111	18.3983	23.4141	22.5744	21.5648	19.5296	22.4658	24.6424
ENSGALG00000028597	46.459	46.6313	49.1735	49.9413	38.6823	43.7048	36.3042	38.6463	34.9032	35.3681	30.1956	30.3227
ENSGALG00000006317	25.5899	26.4065	25.963	26.5479	15.6645	17.6485	8.64203	8.06485	21.9014	17.5346	29.2879	29.3074
ENSGALG00000014699	0.151815	0.158001	0.058712	0.0977576	1.55705	1.08596	0.338381	0.201325	1.03592	0.947248	2.98271	2.3259
ENSGALG00000014698	7.84672	8.69543	5.45121	5.79723	18.3979	19.3823	6.23876	4.72907	9.78889	9.98154	5.24846	4.13589
ENSGALG00000014697	2.75747	3.27829	3.98782	3.35724	24.7179	19.3458	6.73773	7.23663	14.18	13.8445	5.47217	5.56941
ENSGALG00000014696	1.08518	1.14466	0.765625	0.708219	2.68933	2.33774	0.936008	1.05014	4.5189	4.48454	1.90328	1.63865
ENSGALG00000014695	0.0722728	0	0	0.0232692	0.0981781	0.172327	0.0244074	0.119803	0.0524638	0.0524354	0.070527	0.0507919
ENSGALG00000006640	6.2688	6.27215	5.79641	6.20909	8.10547	7.78035	7.32115	5.69074	9.95342	10.1217	6.87371	6.1518
ENSGALG00000014692	3.16777	4.63618	3.94927	3.54282	32.1042	27.0893	7.98123	7.91801	3.7216	3.3567	2.15574	2.50452
ENSGALG00000014691	2.30266	2.2051	2.72102	2.88311	25.5455	21.3953	6.3507	6.48889	9.19342	9.14205	4.82697	5.70887
ENSGALG00000014690	1.79167	1.90915	3.00864	2.82354	4.17922	3.08358	2.10182	1.21925	1.82255	1.79591	2.80663	2.28635
ENSGALG00000025716	0	0	0	0	0.0578758	0	0	0	0	0	0	0
ENSGALG00000026638	0.153591	0.299717	0	0.0741759	0.234724	0.863235	0.466827	0.534659	0.836203	0.668601	2.32315	2.1858
ENSGALG00000026639	33.5593	40.0944	44.649	37.8012	21.1327	18.6965	24.0876	24.717	15.2346	12.032	9.73866	13.202
ENSGALG00000026634	523.751	502.746	348.351	328.717	702.767	803.202	1005.67	1021.54	1058.62	1016.44	865.632	867.185
ENSGALG00000026635	0	0	0	0	0	0	0	0	0	0	0	0
ENSGALG00000026636	0.346397	0.929442	1.00472	1.00374	0.970527	1.06193	2.45663	1.1197	0.942953	1.31942	1.85916	2.73871
ENSGALG00000026637	0.949561	0.589581	0.250382	0.291827	0.395771	0.882126	0.39356	0.343426	1.22194	0.798528	0.0421192	0
ENSGALG00000026630	0.760778	0	0	0	1.5502	0	0	0	0	0	0.742401	1.60398
ENSGALG00000017130	0.790734	0.578639	0.91468	0.791038	2.93477	2.30868	1.54502	1.79761	2.9674	2.81213	1.52949	2.26254
ENSGALG00000026632	0	0	0	0	0	0.840247	0	0	0	0	0	0
ENSGALG00000026633	0.114733	0.22389	0.221856	0	0.467574	0.468975	0.290601	0.228225	0.187394	0.499449	0	0.241897
ENSGALG00000026017	0.319376	0.348275	0.108982	0.163314	0.440232	0.63353	0.41874	0.485813	0.777343	0.981377	1.50331	1.3269
ENSGALG00000027360	0	0	0	0	0	0	0	0	0	0	0	0
ENSGALG00000022662	3.87634	4.03429	5.7466	5.99059	9.21511	6.33786	4.71272	5.91156	12.9439	14.6243	10.5916	7.08297
ENSGALG00000022661	1.77285	2.01806	1.99972	1.14158	3.76297	1.81164	1.19743	0.440813	2.09127	2.73326	0.288337	1.09018
ENSGALG00000000674	8.91499	8.45053	8.61931	8.48822	11.8776	11.3162	19.2736	19.1986	19.5252	17.8285	52.3466	51.5145
ENSGALG00000029008	24.0856	24.1448	22.7464	22.0861	42.0892	44.7597	13.6425	11.9776	17.5947	20.5161	10.8098	10.6597
ENSGALG00000000675	32.6364	31.6504	16.2643	16.0384	48.5572	57.2878	37.4912	36.215	32.8678	32.8931	27.5656	25.7355
ENSGALG00000028608	0.991858	0.89863	0.273989	0.479012	0.433086	0.506781	0.358889	0.352318	1.31143	1.07942	1.24444	1.71775
ENSGALG00000020292	0.316744	0.421427	0.0278399	0.0278127	0.70409	1.0593	0.0583464	0.171834	0.689787	0.752088	0.280994	0.0607095
ENSGALG00000027018	0	0.0808809	0	0	0.422281	0.169418	0.0839844	0.24734	0.0902623	0.360854	0	0
ENSGALG00000027017	74.0743	73.9768	89.7539	86.6324	20.4451	17.7425	35.5349	37.4875	29.2608	29.34	53.9796	55.461
ENSGALG00000027016	0	0	0	0	0	0	0	0	2.60699	2.60558	0	0
ENSGALG00000028775	0	0	0	0	0	0	0	0	0	0	0	0
ENSGALG00000027014	0.0892579	0.174178	0	0	0	0.091211	0	0.0887749	0	0	0	0
ENSGALG00000020298	0	0	0	0	0	0	0	0	0	0.083261	0	0
ENSGALG00000027012	0	0	0	0.208007	0	0	0.436363	0	0	0	0	0
ENSGALG00000027011	0	0	0	0	0	0	0	0	0	0	0	0
ENSGALG00000025714	0	0	0	0	0	0	0	0	0	0	0	0
ENSGALG00000005246	0.0668884	0.130526	0.145508	0.0969102	0.17037	0.17088	0.0508254	0.0498948	0.254915	0.0909919	0.114227	0.158652
ENSGALG00000002967	3.24498	3.53518	4.54243	4.61491	5.29378	3.78389	2.21863	2.13841	5.0074	5.54633	7.05199	7.09336
ENSGALG00000002964	10.0133	12.4043	6.92689	6.32461	21.595	23.5715	7.77557	9.17676	12.0838	10.4114	7.26114	7.64225
ENSGALG00000005245	1.71667	2.05316	1.17787	1.01626	3.89291	4.07434	2.52467	3.08429	1.68833	1.02451	0.378271	0.467009
ENSGALG00000002746	10.5107	10.2163	8.6717	8.7019	22.8451	19.9062	7.32234	7.08871	7.95689	9.67384	8.59622	7.02796
ENSGALG00000002747	12.3673	12.4083	11.1012	10.4738	16.0544	15.338	8.36478	8.48466	16.2912	16.9546	27.0706	27.5142
ENSGALG00000002744	0.108373	0.0906334	0.119747	0.0747684	0.220826	0.316411	0.109796	0.092388	0.303438	0.303274	0.332372	0.146884
ENSGALG00000002745	16.1521	16.7179	17.1171	15.9174	11.6627	10.4337	10.971	10.1791	15.8975	13.6058	15.0993	12.8598
ENSGALG00000005538	0.123287	0.142162	0.184216	0.205687	0.194122	0.229064	0.227104	0.222946	0.866483	1.00019	0.448425	0.425343
ENSGALG00000005539	5.46706	5.83822	4.45334	3.74214	13.5522	13.2849	12.1245	9.76176	4.45297	5.01274	3.82272	3.72113
ENSGALG00000002749	41.5451	42.2306	25.561	24.1984	52.9733	59.3072	50.305	44.0499	54.6137	54.4198	18.1823	17.7837
ENSGALG00000005248	0.58955	0.309736	0.789226	0.700849	5.68308	3.38299	1.1027	1.21782	2.27149	3.25734	2.434	2.8684
ENSGALG00000005249	2.72627	2.03413	2.51181	2.38544	20.2275	16.1256	6.23907	5.51873	12.8521	12.6706	6.5102	5.81553
ENSGALG00000025698	3.19228	5.19118	10.288	8.22237	27.1033	19.5728	43.662	44.9793	26.0699	29.5299	62.8226	55.526
ENSGALG00000025715	0.212541	0.207376	0	0.615873	0	0	0.861334	0	0	0.231305	0.207407	0.672163
ENSGALG00000028733	0	0	0	0	0	0	0	0	0	0	0	0
ENSGALG00000027104	0	0.0592282	0	0.117265	0.0618464	0.248127	0.0615009	0	0.0660981	0.462437	0.0592371	0
ENSGALG00000028262	12.3356	12.7336	6.62583	9.09442	10.8072	11.2049	12.0751	10.7278	12.5235	12.0627	7.38542	7.72693
ENSGALG00000022994	2.8198	2.09966	2.94151	2.72361	1.58765	1.28909	5.33779	3.32117	3.8784	3.95706	1.59308	1.48628
ENSGALG00000022991	66.5922	67.3264	52.3949	57.7777	78.6078	85.4137	137.959	133.948	127.643	128.324	105.879	114.256
ENSGALG00000003561	2.5901	2.98847	2.04708	3.0577	4.46095	4.60035	6.70611	6.17443	4.72286	6.24155	4.33292	4.94074
ENSGALG00000003560	1.37972	0.973837	0.397349	0.652149	3.23011	3.44977	1.0112	1.10948	2.20555	2.33215	4.06781	4.30147
ENSGALG00000003563	34.6523	35.6526	24.3751	23.2029	38.0479	44.3793	33.8322	36.934	36.247	32.8406	37.1251	40.9159
ENSGALG00000003562	4.55927	4.25139	2.62252	3.14952	6.08569	5.60264	3.91753	4.1902	13.3223	13.7862	3.21014	2.34229
ENSGALG00000006045	2.53798	1.60501	2.72645	1.63427	19.2496	14.9367	3.80936	3.27216	13.5618	14.424	8.43902	6.98592
ENSGALG00000006044	0	0.106682	0.0528565	0	0.111398	0.111732	0.110776	0.163122	0	0.178488	0.0533492	0
ENSGALG00000003567	18.7825	19.8927	11.7694	12.5514	25.3373	23.7724	29.7734	26.6657	37.2847	37.8741	67.5214	69.5557
ENSGALG00000003566	1.51507	1.29347	1.22068	1.06705	6.303	4.48338	1.37508	1.63244	3.16195	4.39685	1.41687	1.69696
ENSGALG00000003569	21.5947	21.3613	17.2224	18.407	11.9639	12.7624	21.4752	21.4779	8.01856	9.53043	7.23478	8.81208
ENSGALG00000003568	0.982041	0.828693	0.846825	0.435817	1.35207	2.11555	0.591588	0.686348	1.47392	1.76197	1.19142	1.20311
ENSGALG00000025712	17.1739	16.1276	10.5502	11.3848	19.7958	20.9843	20.7581	20.6528	27.3232	26.607	23.6783	25.4332
ENSGALG00000028730	0	0	0	0	0	0	0	0	0	0	0	0
ENSGALG00000026425	1.23338	0	0	0	0	1.26037	0	0	0	1.34227	0	0
ENSGALG00000026424	16.5247	15.851	16.3474	15.2202	16.7293	18.7388	23.276	23.1619	15.7156	15.0242	18.1327	17.8241
ENSGALG00000028778	0.145104	0.353944	0.491019	0.911002	2.8828	1.40865	2.71969	3.31932	2.60699	2.13184	0.778793	1.37668
ENSGALG00000020233	0.392305	0.574157	0.189647	0.189461	0	0.100222	0	0	0.96113	1.92122	0	0
ENSGALG00000012695	114.961	110.006	75.3839	77.7707	136.534	141.923	137.567	136.039	117.219	121.012	83.9762	102.041
ENSGALG00000012166	3.64911	3.177	4.45081	3.63308	4.91896	5.27791	3.35579	2.95933	4.1568	3.66578	2.7392	1.95298
ENSGALG00000012165	13.3512	14.7657	8.83533	9.4527	64.4801	54.507	10.3091	11.2484	11.9618	11.4969	3.09905	2.93786
ENSGALG00000012164	0	0.0707888	0	0	0.147836	0.0741395	0	0	0	0	0	0
ENSGALG00000012163	0	0.321559	0.212425	0.424434	0.783471	0.898078	0.890393	0.655568	1.67466	1.3151	0.750416	0.231614
ENSGALG00000012162	0	0	0	0	0	0	0	0	0	0	0	0
ENSGALG00000012160	0.271646	0.290287	0.275143	0.212403	4.71811	3.64833	0.825644	0.849124	1.01413	1.04173	0.151477	0.21818
ENSGALG00000025713	0	0	0	0	0	0	0	0	0	0	0	0
ENSGALG00000012699	3.05591	3.54714	5.29783	4.78375	15.1378	10.3375	7.31311	6.23596	2.9259	2.86698	2.0052	2.4994
ENSGALG00000012169	125.199	123.782	90.4399	87.7651	128.102	143.931	133.536	130.558	112.158	109.895	17.4784	17.1877
ENSGALG00000026420	0.664855	0.891961	1.12491	1.04354	0.0846717	0.169851	0.463093	0.206643	0.361971	0.135666	0.0405497	0.131413
ENSGALG00000015809	10.6477	9.87101	11.4417	10.7369	8.9394	7.56222	4.93507	5.74534	14.8919	16.6509	13.011	15.2073
ENSGALG00000015808	16.2272	16.8754	11.4278	13.2872	22.7921	24.9758	18.6731	19.8588	22.6139	21.5842	12.2511	10.7706
ENSGALG00000027177	0	0	0	0	0.151721	0.0415023	0.0274315	0.0134646	0	0.014733	0	0.0856273
ENSGALG00000015805	67.1291	68.6511	51.5576	50.5967	96.5185	99.7663	99.7312	94.289	144.21	149.042	123.853	114.843
ENSGALG00000015804	0.719587	0.739712	0.732991	0.930858	8.14304	6.55234	1.83562	1.86591	4.09957	4.53087	2.25709	2.19443
ENSGALG00000015807	5.49952	5.92271	4.76534	5.26181	13.3205	11.7169	5.6769	6.24377	8.19149	6.88843	5.4173	5.14112
ENSGALG00000015806	20.0727	18.228	13.7596	13.7014	26.685	30.6968	14.4186	12.3104	18.0708	19.524	10.7213	11.7284
ENSGALG00000015800	14.4495	13.3187	8.53022	8.39325	18.385	20.1072	10.9626	11.6229	14.1385	13.6598	14.5228	11.6172
ENSGALG00000015803	4.29832	3.93547	4.80571	5.27325	19.8415	16.3413	7.69828	7.17237	11.4235	9.93198	4.91014	4.85328
ENSGALG00000015802	36.2742	38.3483	23.8063	21.8323	43.2881	48.8153	61.7758	62.7306	61.7418	70.1617	79.3611	87.9418
ENSGALG00000027956	0	0.0664645	0	0	0	0	0	0	0	0	0	0
ENSGALG00000002053	43.5223	40.7362	35.5707	32.5877	51.422	54.6394	49.2848	46.3225	60.8326	59.2279	182.463	179.756
ENSGALG00000010935	0.161012	0.172061	0.148259	0.0888686	0.265595	0.313401	0.73019	0.594809	0.267157	0.308733	0.351656	0.145487
ENSGALG00000027401	20.5122	19.6638	20.5946	19.6739	18.9985	20.0082	30.1552	25.6798	22.1008	22.245	18.7569	19.6576
ENSGALG00000019315	29.0998	29.8153	21.0856	19.1667	61.8144	69.3852	31.6659	33.5453	34.6543	33.6696	17.0752	17.2428
ENSGALG00000019317	12.2587	11.8668	12.0151	12.3057	18.133	16.1693	11.2973	11.2102	22.4479	24.2966	13.2316	12.9735
ENSGALG00000019316	97.171	97.1265	65.2953	66.9288	134.614	147.199	149.933	151.581	147.953	150.251	142.328	148.996
ENSGALG00000027954	0	0	0	0	0	0	0	0	0	0	0	0
ENSGALG00000019313	5.50724	5.59645	5.24421	5.50004	7.00837	7.15679	5.15849	4.40262	7.71647	8.43604	5.49589	5.71794
ENSGALG00000019312	0.33918	0.330938	0.765172	0.436814	0	0	0	0	1.10797	1.84562	1.10329	1.90695
ENSGALG00000027955	1.02931	1.30345	0.974	1.03651	1.60651	2.55126	1.53097	1.61185	4.48315	4.62373	2.56455	2.49335
ENSGALG00000006131	7.29691	8.36783	9.1164	9.19902	5.21367	3.87355	24.0025	27.663	3.55995	4.43464	2.58933	2.29767
ENSGALG00000027403	0.167152	0	0.161609	0.161451	0.340599	0	0.169348	0	0.182007	1.09145	0	0
ENSGALG00000026280	26.1833	22.4355	17.0389	16.698	34.3714	36.018	43.8721	36.2245	52.086	54.0671	40.6193	38.7485
ENSGALG00000006130	12.3363	13.1451	3.06025	3.05726	24.641	26.5394	33.7127	30.7545	21.9164	22.8761	55.6771	67.1616
ENSGALG00000026718	22.9593	20.4295	24.538	24.6275	36.9908	34.7482	48.4979	51.4898	21.187	22.4032	17.245	20.8339
ENSGALG00000027952	0	0	0	0	0	0	0	0	0.212052	0.0706457	0	0
ENSGALG00000006133	0.722514	0	0.23285	0.232623	1.96298	0.984432	0.488004	0	0.786724	0.786299	0	0
ENSGALG00000026428	106.732	114.314	70.4533	69.7303	160.214	166.231	153.007	151.687	138.192	121.608	113.802	124.364
ENSGALG00000023822	0	0	0	0	0.201791	0	0	0	0	0.215547	0	0.20879
ENSGALG00000012342	1.02979	0.972353	1.02775	1.13905	4.36594	4.07351	2.54099	2.72574	2.06176	2.00642	3.14441	2.67892
ENSGALG00000012341	50.5097	51.2161	40.376	36.6395	82.0307	89.0514	76.2405	76.816	82.6093	83.3085	52.1576	45.3922
ENSGALG00000003320	0.0351862	0.0171656	0.0170096	0.0339859	0.0716974	0.143824	0.12477	0.104987	0.095783	0.134024	0.240354	0.370922
ENSGALG00000017267	0	0.400126	0.297368	0.297077	0.31336	0.104766	0.10387	0.203936	3.23739	1.00417	3.90181	5.72806
ENSGALG00000012346	0.938946	1.30875	1.32928	1.57091	2.7503	2.65573	1.91955	1.90108	1.20496	1.47802	0.52358	0.371178
ENSGALG00000012345	3.21845	4.21251	2.65633	2.5021	8.07766	6.25688	4.05603	4.76251	9.48772	9.05545	5.28558	7.28209
ENSGALG00000024298	1.50747	1.13141	2.13015	2.24007	3.0717	3.67339	5.58042	5.36291	7.82839	10.0957	4.3	4.46178
ENSGALG00000017269	0.0710635	0.138673	0.0343533	0.0343197	0.0905019	0.290474	0.0719971	0.123688	0.193447	0.13534	0.156031	0.0561848
ENSGALG00000012348	22.4753	24.7429	16.0232	15.6919	66.717	68.0564	19.0307	18.797	15.9941	17.764	11.1444	11.4106
ENSGALG00000006134	100.589	98.6107	118.98	114.072	99.5597	64.1901	381.179	390.131	16.7253	18.2773	7.8737	7.87563
ENSGALG00000021272	1.2447	1.21445	1.52433	0.721344	3.29715	2.88305	2.85838	3.30123	7.49941	5.59894	6.72096	6.56062
ENSGALG00000003457	5.8061	7.07406	7.26624	7.23067	16.8755	22.7387	15.9153	17.9982	34.4345	31.5613	29.5372	31.5973
ENSGALG00000003456	1.91124	1.71257	0.377113	0.414418	2.38436	2.63065	0.276621	0.193969	2.88805	2.41956	0.114188	0.0411178
ENSGALG00000003920	12.6266	13.204	14.02	14.4042	11.7101	10.9453	8.61873	8.5019	11.3488	12.6204	10.5929	10.1403
ENSGALG00000006138	1.38263	1.25599	1.94523	1.86965	0.534319	2.16317	1.21724	1.23289	0.394545	0.549989	0.353591	0.361868
ENSGALG00000028736	0	0	0	0	0	0	0	0	0	0	0	0
ENSGALG00000023920	3.18169	3.74867	4.29502	3.01517	4.64833	4.60091	5.35221	4.47802	3.07225	3.13592	3.28058	1.89851
ENSGALG00000011122	0.0435778	0	0.0421324	0	0.0443983	0	0.132451	0	0.759208	1.23305	0	0
ENSGALG00000011123	4.32847	5.4494	4.9049	5.12488	59.748	43.2569	13.4861	13.6558	30.0526	31.8599	17.9403	16.51
ENSGALG00000011120	0.0440018	0.0858649	0.113446	0.127502	0.149434	0.104917	0.0594398	0.175054	0.479122	0.60656	0.257633	0.340159
ENSGALG00000011121	16.4538	16.5948	12.894	12.4464	15.0696	14.5484	16.67	18.2941	12.5224	13.3827	12.3043	9.49419
ENSGALG00000011126	7.11722	6.74698	10.4	9.88201	6.53023	5.88862	2.99081	3.59968	8.05796	8.84577	8.58297	9.37846
ENSGALG00000011127	0	0	0	0	0	0	0	0	0	0	0	0
ENSGALG00000011124	6.59585	6.08511	7.22947	7.06471	6.05469	5.50559	10.3215	12.1135	4.76431	5.11709	2.86776	2.99467
ENSGALG00000005980	309.292	282.351	181.42	220.171	325.186	400.089	413.604	246.882	490.36	479.029	467.949	560.246
ENSGALG00000011128	45.7651	49.0805	31.6205	33.2465	70.9269	76.4551	42.4978	43.3159	62.7875	57.514	51.4099	49.4693
ENSGALG00000011129	0.120064	0.117146	0.116082	0	0.366973	0.368073	0	0	0	0	0	0
ENSGALG00000005983	97.8194	99.3067	63.4867	70.7739	128.811	144.641	108.133	102.525	90.9074	93.1269	64.8413	62.3544
ENSGALG00000005982	4.13915	4.78644	4.06539	5.26715	14.1462	11.9954	3.59445	3.26726	8.20321	8.81845	8.18519	9.48859
ENSGALG00000028737	5.77651	4.30126	5.29098	3.1568	3.25239	3.80583	10.6267	9.67621	1.57247	2.81237	2.81849	3.52546
ENSGALG00000028735	0	0	0	0	0	0	0	0	0	0	0	0
ENSGALG00000005985	0.201294	0.157122	0.0778471	0.272198	0.287118	0.287978	0.367089	0.44045	0.657549	0.0438129	0.275004	0.0848792
ENSGALG00000028773	69.4353	68.751	58.11	58.5115	47.9138	41.5114	49.2486	50.5492	61.1106	62.0243	46.4068	50.5207
[truncated: 15,110 more rows]
