# Supplementary material for: Gene Expression Profiling Reveals Potential Players of Left-Right Asymmetry in Female Chicken Gonads
Source: Int J Mol Sci. 2017 Jun 20;18(6):1299. doi: 10.3390/ijms18061299 (PMC5486120; doi:10.3390/ijms18061299)
Supplement: Supplementary file 1 [file ijms-18-01299-s001.zip › Table S3.xlsx]

## Sheet: E6
gene	E6FR_normalize	E6FL_normalize	foldChange	log2FoldChange	pval	padj	up/down	significant	Position	Gene	NR:Seq-id	NR:Score	NR:Evalue	NR:Description	NT:Seq-id	NT:Score	NT:Evalue	NT:Description	Uniprot:UniProtKB-AC	Uniprot:Score	Uniprot:Evalue	Uniprot:Description	COG:gene	COG:Score	COG:Eval	COG:num	Pfam:pfam_ID	Pfam:pfam_Name	Pfam:pfam_Description	GO:biological_process	GO:cellular_component	GO:molecular_function	KEGG:KO	KEGG:Description
ENSGALG00000027526	56.6426	124.584	0.454653	-1.13716	4.84288e-05	0.000476143	down	yes	chr23:4824370-4834663:-	ENSGALG00000027526	gi|430768620|ref|NP_001258917.1|	836	7e-96	collagen alpha-2(IX) chain precursor [Gallus gallus]	gi|430768619|ref|NM_001271988.1|	1581	0	Gallus gallus collagen, type IX, alpha 2 (COL9A2), mRNA	P12108	290	3e-84	Collagen alpha-2(IX) chain	.	.	.	.	pfam01391	Collagen	Collagen triple helix repeat (20 copies). Members of this family belong to the collagen superfamily. Collagens are generally extracellular structural proteins involved in formation of connective tissue structure. The alignment contains 20 copies of the G-X-Y repeat that forms a triple helix. The first position of the repeat is glycine, the second and third positions can be any residue but are fre…	.	GO:0005581|collagen trimer;GO:0005578|proteinaceous extracellular matrix;	.	.	.
ENSGALG00000003529	39.3528	105.211	0.374036	-1.41875	7.88904e-06	9.20163e-05	down	yes	chr23:5187126-5190581:-	ENSGALG00000003529	gi|513221534|ref|XP_417811.3|	1503	0	PREDICTED: syncoilin isoform X3 [Gallus gallus]	gi|513221533|ref|XM_417811.3|	1425	0	PREDICTED: Gallus gallus syncoilin, intermediate filament protein (SYNC), transcript variant X3, mRNA	Q9H7C4	300	2e-94	Syncoilin	.	.	.	.	pfam00038	Filament	Intermediate filament protein.	GO:0045103|intermediate filament-based process;	GO:0005829|cytosol;GO:0005882|intermediate filament;GO:0031594|neuromuscular junction;GO:0048471|perinuclear region of cytoplasm;GO:0042383|sarcolemma;GO:0030018|Z disc;	GO:0005198|structural molecule activity;	K10377	SYNC1; syncoilin 1
ENSGALG00000029023	158.913	626.371	0.253704	-1.97878	3.67784e-43	9.86645e-41	down	yes	chr8:23769011-23778972:+	ENSGALG00000029023	gi|350534842|ref|NP_001232910.1|	1310	2e-162	doublesex- and mab-3-related transcription factor B1 [Gallus gallus]	gi|350534841|ref|NM_001245981.1|	998	0	Gallus gallus DMRT-like family B with proline-rich C-terminal, 1 (DMRTB1), mRNA	Q96MA1	100	6e-21	Doublesex- and mab-3-related transcription factor B1	.	.	.	.	pfam00751	DM	DM DNA binding domain. The DM domain is named after dsx and mab-3. dsx contains a single amino-terminal DM domain, whereas mab-3 contains two amino-terminal domains. The DM domain has a pattern of conserved zinc chelating residues C2H2C4. The dsx DM domain has been shown to dimerise and bind palindromic DNA.	GO:0006355|regulation of transcription, DNA-templated;GO:0006351|transcription, DNA-templated;	GO:0005634|nucleus;	GO:0046872|metal ion binding;GO:0042803|protein homodimerization activity;GO:0043565|sequence-specific DNA binding;	.	.
ENSGALG00000012027	287.894	134.896	2.13419	1.09369	1.72691e-09	3.69564e-08	up	yes	chr5:5838066-6002800:-	ENSGALG00000012027	gi|45382337|ref|NP_990182.1|	3916	0	spondin-1 precursor [Gallus gallus]	gi|45382336|ref|NM_204851.1|	3041	0	Gallus gallus spondin 1, extracellular matrix protein (SPON1), mRNA	Q9W770	1510	0	Spondin-1	.	.	.	.	pfam06468	Spond_N	Spondin_N. This conserved region is found at the in the N-terminal half of several Spondin proteins. Spondins are involved in patterning axonal growth trajectory through either inhibiting or promoting adhesion of embryonic nerve cells.	GO:0007155|cell adhesion;	GO:0005578|proteinaceous extracellular matrix;	.	.	.
ENSGALG00000004157	7.86051	29.2918	0.268352	-1.8978	0.00388426	0.0221539	down	yes	chr28:4614335-4622270:+	ENSGALG00000004157	gi|483502482|gb|EOA95602.1|	1469	0	Mannose-6-phosphate receptor-binding protein 1, partial [Anas platyrhynchos]	gi|513227863|ref|XM_004948955.1|	931	0	PREDICTED: Gallus gallus perilipin 3-like (LOC420156), transcript variant X4, mRNA	Q5BLZ2	329	3e-106	Perilipin-3	.	.	.	.	pfam03036	Perilipin	Perilipin family. The perilipin family includes lipid droplet-associated protein (perilipin) and adipose differentiation-related protein (adipophilin).	GO:0006810|transport;	GO:0010008|endosome membrane;GO:0005811|lipid particle;	.	.	.
ENSGALG00000005171	225.404	475.443	0.474093	-1.07676	7.37911e-14	2.73719e-12	down	yes	chr9:7749592-7765345:-	ENSGALG00000005171	gi|71725353|ref|NP_001025179.1|	728	2e-93	AP-1 complex subunit sigma-3 [Gallus gallus]	gi|71725352|ref|NM_001030008.1|	971	0	Gallus gallus adaptor-related protein complex 1, sigma 3 subunit (AP1S3), mRNA	Q7TN05	264	1e-86	AP-1 complex subunit sigma-3	SPAP27G11.06c	154	2e-44	COG5030	pfam01217	Clat_adaptor_s	Clathrin adaptor complex small chain.	GO:0006605|protein targeting;GO:0016192|vesicle-mediated transport;	GO:0005905|coated pit;GO:0030659|cytoplasmic vesicle membrane;GO:0005794|Golgi apparatus;GO:0030117|membrane coat;	GO:0008565|protein transporter activity;	K12395	AP1S3; AP-1 complex subunit sigma-3
ENSGALG00000028949	52.0034	138.292	0.376041	-1.41104	9.33521e-05	0.000848928	down	yes	chr19:6078720-6082597:-	ENSGALG00000028949	gi|363741147|ref|XP_003642454.1|	2525	0	PREDICTED: coronin-6 isoformX1 [Gallus gallus]	gi|513216097|ref|XM_003642406.2|	1485	0	PREDICTED: Gallus gallus coronin 6 (CORO6), transcript variant X1, mRNA	Q6QEF8	820	0	Coronin-6	.	.	.	.	pfam08954	DUF1900	Domain of unknown function (DUF1900). This domain is predominantly found in the structural protein coronin, and is duplicated in some sequences. It has no known function.	GO:0030036|actin cytoskeleton organization;	GO:0015629|actin cytoskeleton;	GO:0051015|actin filament binding;	K13886	CORO1B; coronin-1B
ENSGALG00000007284	63.4377	141.116	0.449544	-1.15347	1.20738e-05	0.000135362	down	yes	chr12:13443050-13474267:+	ENSGALG00000007284	gi|45382359|ref|NP_990725.1|	1355	1e-178	synaptoporin precursor [Gallus gallus]	gi|45382358|ref|NM_205394.1|	2576	0	Gallus gallus synaptoporin (SYNPR), mRNA	P22831	432	1e-143	Synaptoporin	.	.	.	.	pfam01284	MARVEL	Membrane-associating domain. MARVEL domain-containing proteins are often found in lipid-associating proteins - such as Occludin and MAL family proteins. It may be part of the machinery of membrane apposition events, such as transport vesicle biogenesis.	.	GO:0030054|cell junction;GO:0030285|integral component of synaptic vesicle membrane;GO:0043005|neuron projection;GO:0030672|synaptic vesicle membrane;	GO:0005215|transporter activity;	.	.
ENSGALG00000021126	607.39	251.957	2.41069	1.26945	1.30905e-22	1.07464e-20	up	yes	chr15:8034378-8042034:+	ENSGALG00000021126	gi|513210583|ref|XP_415227.4|	2299	0	PREDICTED: solute carrier family 2, facilitated glucose transporter member 11-like [Gallus gallus]	gi|513210582|ref|XM_415227.4|	1485	0	PREDICTED: Gallus gallus solute carrier family 2, facilitated glucose transporter member 11-like (LOC416935), mRNA	Q9BYW1	348	2e-112	Solute carrier family 2, facilitated glucose transporter member 11	CAC1339	105	1e-23	COG0477	pfam00083	Sugar_tr	Sugar (and other) transporter.	GO:0046323|glucose import;GO:0035428|hexose transmembrane transport;GO:0015992|proton transport;GO:0055085|transmembrane transport;	GO:0005887|integral component of plasma membrane;GO:0005886|plasma membrane;	GO:0005355|glucose transmembrane transporter activity;GO:0005351|sugar:proton symporter activity;	K08148	SLC2A11, GLUT11; MFS transporter, SP family, solute carrier family 2 (facilitated glucose transporter), member 11
ENSGALG00000027676	24.11	92.6293	0.260285	-1.94184	9.67286e-08	1.58641e-06	down	yes	chrJH376001.1:4459-6632:-	ENSGALG00000027676	gi|513239106|ref|XP_004950750.1|	297	7e-28	PREDICTED: PERQ amino acid-rich with GYF domain-containing protein 2-like isoform X3 [Gallus gallus]	gi|513239105|ref|XM_004950693.1|	610	0	PREDICTED: Gallus gallus PERQ amino acid-rich with GYF domain-containing protein 2-like (LOC100857670), transcript variant X3, mRNA	.	.	.	.	.	.	.	.	pfam13863	DUF4200	Domain of unknown function (DUF4200). This family is found in eukaryotes. It is a coiled-coil domain of unknwon function.	.	.	.	.	.
ENSGALG00000029168	379.879	177.485	2.14035	1.09785	1.73451e-10	4.26473e-09	up	yes	chr1:121292944-121316437:+	ENSGALG00000029168	gi|513163631|ref|XP_416821.4|	1110	6e-136	PREDICTED: collectrin isoform X3 [Gallus gallus]	gi|513163630|ref|XM_416821.4|	2937	0	PREDICTED: Gallus gallus transmembrane protein 27 (TMEM27), transcript variant X3, mRNA	Q0VCT4	297	2e-89	Collectrin	.	.	.	.	pfam06697	DUF1191	Protein of unknown function (DUF1191). This family contains hypothetical plant proteins of unknown function.	.	GO:0016021|integral component of membrane;	GO:0008237|metallopeptidase activity;GO:0008241|peptidyl-dipeptidase activity;	.	.
ENSGALG00000011712	13.6573	40.7119	0.335462	-1.57578	0.00282738	0.0168622	down	yes	chr2:43197023-43212426:+	ENSGALG00000011712	gi|4377562|emb|CAA59271.1|	1981	0	CP49 [Gallus gallus]	gi|953184|emb|X84806.1|	1467	0	G.gallus mRNA for CP49	Q13515	511	2e-177	Phakinin	.	.	.	.	pfam00038	Filament	Intermediate filament protein.	GO:0048469|cell maturation;GO:0045104|intermediate filament cytoskeleton organization;GO:0070307|lens fiber cell development;GO:0050896|response to stimulus;GO:0007601|visual perception;	GO:0005737|cytoplasm;GO:0005882|intermediate filament;GO:0005886|plasma membrane;	GO:0005200|structural constituent of cytoskeleton;GO:0005212|structural constituent of eye lens;	K10379	BFSP2; beaded filament structural protein 2, phakinin
ENSGALG00000010439	109.72	490.581	0.223653	-2.16067	1.19011e-20	8.35466e-19	down	yes	chr9:23399168-23405755:-	ENSGALG00000010439	gi|432094860|gb|ELK26268.1|	2303	0	Tubulin alpha-3 chain [Myotis davidii]	gi|513200407|ref|XM_422851.4|	2035	0	PREDICTED: Gallus gallus tubulin alpha-3 chain-like (LOC425049), mRNA	Q68FR8	885	0	Tubulin alpha-3 chain	SPBC800.05c	717	0	COG5023	pfam03953	Tubulin_C	Tubulin C-terminal domain. This family includes the tubulin alpha, beta and gamma chains. Members of this family are involved in polymer formation. Tubulins are GTPases. FtsZ can polymerize into tubes, sheets, and rings in vitro and is ubiquitous in eubacteria and archaea. Tubulin is the major component of microtubules. (The FtsZ GTPases have been split into their won family).	GO:0007017|microtubule-based process;GO:0051258|protein polymerization;	GO:0005737|cytoplasm;GO:0005874|microtubule;	GO:0005525|GTP binding;GO:0003924|GTPase activity;GO:0005200|structural constituent of cytoskeleton;	K07374	TUBA; tubulin alpha
ENSGALG00000005368	66.0299	31.7045	2.08266	1.05843	0.00505021	0.0277808	up	yes	chrZ:81313474-81351273:-	ENSGALG00000005368	gi|513233273|ref|XP_004949762.1|	5127	0	PREDICTED: centrosomal protein of 120 kDa isoform X6 [Gallus gallus]	gi|513233274|ref|XM_004949706.1|	2904	0	PREDICTED: Gallus gallus centrosomal protein 120kDa (CEP120), transcript variant X7, mRNA	Q8N960	1427	0	Centrosomal protein of 120 kDa	.	.	.	.	pfam12416	DUF3668	Cep120 protein. This family includes the Cep120 protein which is associated with centriole structure and function.	GO:0030953|astral microtubule organization;GO:0021987|cerebral cortex development;GO:0022027|interkinetic nuclear migration;GO:0022008|neurogenesis;GO:0032886|regulation of microtubule-based process;GO:0032880|regulation of protein localization;	GO:0005813|centrosome;GO:0005737|cytoplasm;	.	K16459	CEP120; centrosomal protein CEP120
ENSGALG00000028602	42.3646	104.032	0.407228	-1.29609	0.00236636	0.0144394	down	yes	chr13:8824620-8863288:+	ENSGALG00000028602	gi|902917796|ref|XP_013047340.1|	1013	2e-123	PREDICTED: neuron-specific protein family member 2 [Anser cygnoides domesticus]	gi|513206640|ref|XM_001231713.3|	2500	0	PREDICTED: Gallus gallus neuron-specific protein family member 2-like (LOC416212), transcript variant 1, mRNA	Q9Y328	296	7e-91	Neuron-specific protein family member 2	.	.	.	.	pfam06387	Calcyon	D1 dopamine receptor-interacting protein (calcyon). This family consists of several D1 dopamine receptor-interacting (calcyon) proteins. D1/D5 dopamine receptors in the basal ganglia, hippocampus, and cerebral cortex modulate motor, reward, and cognitive behaviour. D1-like dopamine receptors likely modulate neocortical and hippocampal neuronal excitability and synaptic function via Ca(2+) as well…	GO:0048268|clathrin coat assembly;GO:0007212|dopamine receptor signaling pathway;	GO:0030659|cytoplasmic vesicle membrane;GO:0032580|Golgi cisterna membrane;GO:0016021|integral component of membrane;GO:0032585|multivesicular body membrane;	.	.	.
ENSGALG00000026483	15.2177	49.2726	0.308846	-1.69504	0.000494838	0.00367109	down	yes	chr3:109447790-109456799:+	ENSGALG00000026483	gi|513179755|ref|XP_426227.4|	8124	0	PREDICTED: tudor domain-containing protein 6 [Gallus gallus]	gi|513179754|ref|XM_426227.4|	4764	0	PREDICTED: Gallus gallus tudor domain containing 6 (TDRD6), mRNA	O60522	55.8	4e-06	Tudor domain-containing protein 6	.	.	.	.	pfam00567	TUDOR	Tudor domain.	GO:0010467|gene expression;GO:0007281|germ cell development;GO:0007275|multicellular organismal development;GO:0034587|piRNA metabolic process;GO:0007283|spermatogenesis;	GO:0033391|chromatoid body;GO:0005737|cytoplasm;GO:0005783|endoplasmic reticulum;GO:0043186|P granule;	.	K18405	TDRD1_4_6_7; tudor domain-containing protein 1/4/6/7
ENSGALG00000023818	67.1037	183.954	0.364785	-1.45488	1.59088e-09	3.42404e-08	down	yes	chr27:4835441-4835971:+	ENSGALG00000023818	gi|50838655|dbj|BAD34492.1|	715	2e-93	heat shock protein 25 [Gallus gallus]	gi|46017865|emb|BX933448.2|	524	0	Gallus gallus finished cDNA, clone ChEST664m13	.	.	.	.	.	.	.	.	pfam00011	HSP20	Hsp20/alpha crystallin family.	.	.	.	.	.
ENSGALG00000027311	498.106	1739.21	0.286397	-1.80391	2.16254e-91	3.24879e-88	down	yes	chr27:3204183-3219385:-	ENSGALG00000027311	gi|128155|sp|P18519.1|TNR16_CHICK	2163	0	RecName: Full=Tumor necrosis factor receptor superfamily member 16; AltName: Full=Gp80-LNGFR; AltName: Full=Low affinity neurotrophin receptor p75NTR; AltName: Full=Low-affinity nerve growth factor receptor; Short=NGF receptor; AltName: Full=p75 ICD; Flags: Precursor	gi|225784822|ref|NM_001146133.1|	1307	0	Gallus gallus nerve growth factor receptor (NGFR), mRNA	P18519	837	0	Tumor necrosis factor receptor superfamily member 16	.	.	.	.	pfam00531	Death	Death domain.	GO:0006915|apoptotic process;GO:0030154|cell differentiation;GO:0032922|circadian regulation of gene expression;GO:0007399|nervous system development;GO:0007165|signal transduction;	GO:0016021|integral component of membrane;	.	.	.
ENSGALG00000027316	23.0614	0.965095	23.8955	4.57866	0.00830601	0.0421494	up	yes	chr25:1132880-1134156:+	ENSGALG00000027316	gi|288869476|ref|NP_001165847.1|	1682	0	cornulin [Gallus gallus]	gi|288869475|ref|NM_001172376.1|	1137	0	Gallus gallus cornulin (CRNN), mRNA	Q9UBG3	120	6e-29	Cornulin	.	.	.	.	pfam10243	MIP-T3	Microtubule-binding protein MIP-T3. This protein, which interacts with both microtubules and TRAF3 (tumor necrosis factor receptor-associated factor 3), is conserved from worms to humans. The N-terminal region is the microtubule binding domain and is well-conserved; the C-terminal 100 residues, also well-conserved, constitute the coiled-coil region which binds to TRAF3. The central region of the …	GO:0009408|response to heat;GO:0016337|single organismal cell-cell adhesion;	GO:0005737|cytoplasm;GO:0070062|extracellular exosome;GO:0016020|membrane;	GO:0005509|calcium ion binding;	.	.
ENSGALG00000011205	202.385	97.991	2.06534	1.04638	1.06573e-06	1.48382e-05	up	yes	chr3:40939403-41033678:-	ENSGALG00000011205	gi|768353517|ref|XP_011573708.1|	2034	0	PREDICTED: SPARC-related modular calcium-binding protein 2 [Aquila chrysaetos canadensis]	gi|513175996|ref|XM_419600.4|	1590	0	PREDICTED: Gallus gallus SPARC related modular calcium binding 2 (SMOC2), transcript variant X11, mRNA	Q9H3U7	723	0	SPARC-related modular calcium-binding protein 2	.	.	.	.	pfam00086	Thyroglobulin_1	Thyroglobulin type-1 repeat. Thyroglobulin type 1 repeats are thought to be involved in the control of proteolytic degradation. The domain usually contains six conserved cysteines. These form three disulphide bridges. Cysteines 1 pairs with 2, 3 with 4 and 5 with 6.	GO:0030198|extracellular matrix organization;GO:0010811|positive regulation of cell-substrate adhesion;GO:0007165|signal transduction;	GO:0005604|basement membrane;GO:0005614|interstitial matrix;	GO:0005509|calcium ion binding;GO:0008201|heparin binding;	.	.
ENSGALG00000019211	35.6868	143.493	0.248701	-2.00751	1.0347e-11	2.87857e-10	down	yes	chr1:91188528-91198039:-	ENSGALG00000019211	gi|118083700|ref|XP_416657.2|	2205	0	PREDICTED: protein maelstrom homolog isoform X4 [Gallus gallus]	gi|513162229|ref|XM_416657.4|	1230	0	PREDICTED: Gallus gallus maelstrom homolog (Drosophila) (MAEL), transcript variant X4, mRNA	Q96JY0	407	2e-137	Protein maelstrom homolog	.	.	.	.	pfam13017	Maelstrom	piRNA pathway germ-plasm component. Maelstrom is a germ-plasm component protein, that is shown to be functionally involved in the piRNA pathway. It is conserved throughout Eukaryota, though it appears to have been lost from all examined teleost fish species. The domain architecture shows that it is coupled with several DNA- and RNA- related domains such as HMG box, SR-25-like and HDAC_interact do…	GO:0030154|cell differentiation;GO:0000902|cell morphogenesis;GO:0043046|DNA methylation involved in gamete generation;GO:0009566|fertilization;GO:0010467|gene expression;GO:0031047|gene silencing by RNA;GO:0008630|intrinsic apoptotic signaling pathway in response to DNA damage;GO:0007140|male meiosis;GO:0007275|multicellular organismal development;GO:0043066|negative regulation of apoptotic proc…	GO:0030849|autosome;GO:0000785|chromatin;GO:0033391|chromatoid body;GO:0005737|cytoplasm;GO:0005634|nucleus;GO:0043186|P granule;GO:0048471|perinuclear region of cytoplasm;GO:0071547|piP-body;GO:0001741|XY body;	GO:0003677|DNA binding;	K18411	MAEL; protein maelstrom
ENSGALG00000027198	212.393	104.604	2.03046	1.0218	9.88447e-07	1.38134e-05	up	yes	chr1:113256480-113283351:+	ENSGALG00000027198	gi|50730139|ref|XP_416786.1|	818	2e-97	PREDICTED: transmembrane protein 47 [Gallus gallus]	gi|513163263|ref|XM_416786.4|	3747	0	PREDICTED: Gallus gallus transmembrane protein 47 (TMEM47), mRNA	Q9JJG6	306	3e-94	Transmembrane protein 47	.	.	.	.	pfam13903	Claudin_2	PMP-22/EMP/MP20/Claudin tight junction. Members of this family are claudins, that form tight junctions between cells.	.	GO:0005911|cell-cell junction;GO:0016021|integral component of membrane;GO:0005886|plasma membrane;	.	.	.
ENSGALG00000011624	59.6879	250.098	0.238658	-2.06698	7.51129e-14	2.77936e-12	down	yes	chr3:44860100-44870618:-	ENSGALG00000011624	gi|513176246|ref|XP_426152.4|	2859	0	PREDICTED: poly(A)-specific ribonuclease (PARN)-like domain containing 1 isoform X4 [Gallus gallus]	gi|513176245|ref|XM_426152.4|	1699	0	PREDICTED: Gallus gallus poly(A)-specific ribonuclease (PARN)-like domain containing 1 (PNLDC1), transcript variant X4, mRNA	Q8NA58	594	0	Poly(A)-specific ribonuclease PARN-like domain-containing protein 1	.	.	.	.	pfam04857	CAF1	CAF1 family ribonuclease. The major pathways of mRNA turnover in eukaryotes initiate with shortening of the polyA tail. CAF1 encodes a critical component of the major cytoplasmic deadenylase in yeast. Both Caf1p is required for normal mRNA deadenylation in vivo and localizes to the cytoplasm. Caf1p copurifies with a Ccr4p-dependent polyA-specific exonuclease activity. Some members of this family …	.	GO:0016021|integral component of membrane;GO:0005634|nucleus;	GO:0003676|nucleic acid binding;	.	.
ENSGALG00000006130	40.8964	150.48	0.271772	-1.87953	3.17067e-11	8.40089e-10	down	yes	chr20:10049567-10060098:+	ENSGALG00000006130	gi|52138681|ref|NP_001004393.1|	663	5e-83	stathmin-3 [Gallus gallus]	gi|45421910|emb|CR352356.1|	983	0	Gallus gallus finished cDNA, clone ChEST536k13	O93388	259	2e-84	Stathmin-3	.	.	.	.	pfam00836	Stathmin	Stathmin family. The Stathmin family of proteins play an important role in the regulation of the microtubule cytoskeleton. They regulate microtubule dynamics by promoting depolymerization of microtubules and/or preventing polymerization of tubulin heterodimers.	GO:0031122|cytoplasmic microtubule organization;GO:0007019|microtubule depolymerization;GO:0035021|negative regulation of Rac protein signal transduction;GO:0031175|neuron projection development;GO:0051493|regulation of cytoskeleton organization;GO:0043087|regulation of GTPase activity;GO:0031110|regulation of microtubule polymerization or depolymerization;	GO:0005737|cytoplasm;GO:0043005|neuron projection;	GO:0015631|tubulin binding;	.	.
ENSGALG00000002590	14.1858	38.2276	0.371087	-1.43017	0.00723237	0.037376	down	yes	chr12:25698-75398:-	ENSGALG00000002590	gi|513204189|ref|XP_003642015.2|	6382	0	PREDICTED: E3 SUMO-protein ligase RanBP2-like isoform X1 [Gallus gallus]	gi|513204188|ref|XM_003641967.2|	4015	0	PREDICTED: Gallus gallus RANBP2-like and GRIP domain containing 1 (RGPD1), transcript variant X1, mRNA	Q9ERU9	92.4	3e-17	E3 SUMO-protein ligase RanBP2	.	.	.	.	pfam13414	TPR_11	TPR repeat.	GO:0046907|intracellular transport;GO:0051028|mRNA transport;GO:0033132|negative regulation of glucokinase activity;GO:0006457|protein folding;GO:0016925|protein sumoylation;GO:0015031|protein transport;GO:0090526|regulation of gluconeogenesis involved in cellular glucose homeostasis;GO:0001975|response to amphetamine;	GO:0005739|mitochondrion;GO:0042405|nuclear inclusion body;GO:0031965|nuclear membrane;GO:0044614|nuclear pore cytoplasmic filaments;GO:0044615|nuclear pore nuclear basket;	GO:0016874|ligase activity;GO:0003755|peptidyl-prolyl cis-trans isomerase activity;GO:0003723|RNA binding;GO:0008270|zinc ion binding;	K12172	RANBP2, NUP358; E3 SUMO-protein ligase RanBP2
ENSGALG00000008262	15.7126	96.7581	0.162391	-2.62246	2.22396e-11	6.0091e-10	down	yes	chr10:19423607-19441975:-	ENSGALG00000008262	gi|363737843|ref|XP_003641914.1|	6401	0	PREDICTED: ras-specific guanine nucleotide-releasing factor 1 isoform X1 [Gallus gallus]	gi|513202179|ref|XM_003641866.2|	3954	0	PREDICTED: Gallus gallus Ras protein-specific guanine nucleotide-releasing factor 1 (RASGRF1), transcript variant X1, mRNA	Q13972	2261	0	Ras-specific guanine nucleotide-releasing factor 1	.	.	.	.	pfam00617	RasGEF	RasGEF domain. Guanine nucleotide exchange factor for Ras-like small GTPases.	GO:0090630|activation of GTPase activity;GO:0008283|cell proliferation;GO:0007616|long-term memory;GO:0031175|neuron projection development;GO:0043547|positive regulation of GTPase activity;GO:0046579|positive regulation of Ras protein signal transduction;GO:2000310|regulation of N-methyl-D-aspartate selective glutamate receptor activity;GO:0048168|regulation of neuronal synaptic plasticity;GO:00…	GO:0005829|cytosol;GO:0030426|growth cone;GO:0043005|neuron projection;GO:0005886|plasma membrane;	GO:0005085|guanyl-nucleotide exchange factor activity;GO:0005088|Ras guanyl-nucleotide exchange factor activity;GO:0005089|Rho guanyl-nucleotide exchange factor activity;	.	.
ENSGALG00000009020	71.3234	32.7412	2.1784	1.12327	0.00210722	0.0130436	up	yes	chr3:12844082-12878172:+	ENSGALG00000009020	gi|513174526|ref|XP_415035.4|	6257	0	PREDICTED: protein jagged-1 [Gallus gallus]	gi|513174525|ref|XM_415035.4|	3651	0	PREDICTED: Gallus gallus jagged 1 (JAG1), mRNA	P78504	2159	0	Protein jagged-1	.	.	.	.	pfam01414	DSL	Delta serrate ligand.	GO:0001525|angiogenesis;GO:0035909|aorta morphogenesis;GO:0042491|auditory receptor cell differentiation;GO:0001974|blood vessel remodeling;GO:0061309|cardiac neural crest cell development involved in outflow tract morphogenesis;GO:0003215|cardiac right ventricle morphogenesis;GO:0060411|cardiac septum morphogenesis;GO:0001709|cell fate determination;GO:0061073|ciliary body morphogenesis;GO:00720…	GO:0045177|apical part of cell;GO:0005576|extracellular region;GO:0005887|integral component of plasma membrane;GO:0016020|membrane;GO:0005886|plasma membrane;	GO:0005509|calcium ion binding;GO:0008083|growth factor activity;GO:0005112|Notch binding;GO:0005198|structural molecule activity;	K06052	JAGGED; jagged
ENSGALG00000027492	116.456	250.276	0.46531	-1.10373	2.01218e-08	3.69097e-07	down	yes	chr8:3904086-3968947:-	ENSGALG00000027492	gi|363736322|ref|XP_422217.3|	2335	0	PREDICTED: uncharacterized protein C14orf80 homolog isoform X7 [Gallus gallus]	gi|513196109|ref|XM_422217.4|	2207	0	PREDICTED: Gallus gallus chromosome 8 open reading frame, human C14orf80 (C14ORF80), transcript variant X7, mRNA	.	.	.	.	.	.	.	.	pfam14970	DUF4509	Domain of unknown function (DUF4509). This family of proteins is found in eukaryotes. Proteins in this family are typically between 212 and 449 amino acids in length. There is a conserved WLL sequence motif.	.	.	.	.	.
ENSGALG00000027703	12.5751	49.1116	0.256052	-1.96549	0.000100581	0.000904811	down	yes	chr19:5749123-5751483:-	ENSGALG00000027703	gi|541972954|ref|XP_005439954.1|	896	4e-118	PREDICTED: uncharacterized serine/threonine-protein kinase SgK494-like [Falco cherrug]	gi|541972953|ref|XM_005439897.1|	442	0	PREDICTED: Falco cherrug uncharacterized LOC102059355 (LOC102059355), mRNA	Q96LW2	295	6e-99	Uncharacterized serine/threonine-protein kinase SgK494	.	.	.	.	pfam00069	Pkinase	Protein kinase domain.	.	.	GO:0005524|ATP binding;GO:0004674|protein serine/threonine kinase activity;	.	.
ENSGALG00000006833	8.90913	29.4349	0.302672	-1.72417	0.00730003	0.0376997	down	yes	chr1:4053533-4127906:+	ENSGALG00000006833	gi|195539501|ref|NP_001124213.1|	4893	0	inter-alpha-trypsin inhibitor heavy chain H2 precursor [Gallus gallus]	gi|195539500|ref|NM_001130741.1|	2736	0	Gallus gallus inter-alpha-trypsin inhibitor heavy chain 2 (ITIH2), mRNA	P97279	1282	0	Inter-alpha-trypsin inhibitor heavy chain H2	alr4412	122	1e-27	COG2304	pfam06668	ITI_HC_C	Inter-alpha-trypsin inhibitor heavy chain C-terminus. This family represents the C-terminal region of inter-alpha-trypsin inhibitor heavy chains. Inter-alpha-trypsin inhibitors are glycoproteins with a high inhibitory activity against trypsin, built up from different combinations of four polypeptides: bikunin and the three heavy chains that belong to this family (HC1, HC2, HC3). The heavy chains …	GO:0030212|hyaluronan metabolic process;	GO:0005576|extracellular region;	GO:0004867|serine-type endopeptidase inhibitor activity;	.	.
ENSGALG00000000044	15.226	55.3668	0.275003	-1.86248	6.99198e-05	0.000652831	down	yes	chr14:13557654-13560150:+	ENSGALG00000000044	gi|118098247|ref|XP_426858.2|	2738	0	PREDICTED: WAP, Kazal, immunoglobulin, Kunitz and NTR domain-containing protein 1 [Gallus gallus]	gi|513209418|ref|XM_426858.4|	1731	0	PREDICTED: Gallus gallus WAP, follistatin/kazal, immunoglobulin, kunitz and netrin domain containing 1 (WFIKKN1), mRNA	Q96NZ8	690	0	WAP, Kazal, immunoglobulin, Kunitz and NTR domain-containing protein 1	.	.	.	.	pfam00014	Kunitz_BPTI	Kunitz/Bovine pancreatic trypsin inhibitor domain. Indicative of a protease inhibitor, usually a serine protease inhibitor. Structure is a disulfide rich alpha+beta fold. BPTI (bovine pancreatic trypsin inhibitor) is an extensively studied model structure. Certain family members are similar to the tick anticoagulant peptide (TAP). This is a highly selective inhibitor of factor Xa in the blood coa…	GO:0048747|muscle fiber development;GO:0043392|negative regulation of DNA binding;GO:0032091|negative regulation of protein binding;GO:0060021|palate development;GO:0001501|skeletal system development;	GO:0005576|extracellular region;	GO:0008191|metalloendopeptidase inhibitor activity;GO:0004867|serine-type endopeptidase inhibitor activity;	.	.
ENSGALG00000009945	36.1315	92.844	0.389164	-1.36155	5.05067e-05	0.000494307	down	yes	chr1:35273571-35305258:-	ENSGALG00000009945	gi|313850988|ref|NP_001186554.1|	2322	0	carboxypeptidase M precursor [Gallus gallus]	gi|313850987|ref|NM_001199625.1|	1344	0	Gallus gallus carboxypeptidase M (CPM), mRNA	Q80V42	571	0	Carboxypeptidase M	sll0236	70.9	4e-12	COG2866	pfam00246	Peptidase_M14	Zinc carboxypeptidase.	.	GO:0031225|anchored component of membrane;GO:0009986|cell surface;GO:0070062|extracellular exosome;GO:0005886|plasma membrane;	GO:0004181|metallocarboxypeptidase activity;GO:0008270|zinc ion binding;	K01296	CPM; carboxypeptidase M [EC:3.4.17.12]
ENSGALG00000008544	198.618	51.5601	3.85217	1.94567	1.85993e-15	8.12259e-14	up	yes	chr3:15666219-15743112:+	ENSGALG00000008544	gi|118405146|ref|NP_001072941.1|	4802	0	sodium/calcium exchanger 1 precursor [Gallus gallus]	gi|118405145|ref|NM_001079473.1|	2778	0	Gallus gallus solute carrier family 8 (sodium/calcium exchanger), member 1 (SLC8A1), mRNA	P23685	1690	0	Sodium/calcium exchanger 1	.	.	.	.	pfam03160	Calx-beta	Calx-beta domain.	GO:1901660|calcium ion export;GO:0070509|calcium ion import;GO:0055013|cardiac muscle cell development;GO:0060048|cardiac muscle contraction;GO:0007154|cell communication;GO:0034614|cellular response to reactive oxygen species;GO:0006883|cellular sodium ion homeostasis;GO:0035050|embryonic heart tube development;GO:0001892|embryonic placenta development;GO:0003007|heart morphogenesis;GO:0048747|m…	GO:0016323|basolateral plasma membrane;GO:0005887|integral component of plasma membrane;GO:0030315|T-tubule;	GO:0005432|calcium:sodium antiporter activity;GO:0046872|metal ion binding;	.	.
ENSGALG00000007269	71.2395	813.792	0.0875402	-3.51391	6.61611e-92	1.10438e-88	down	yes	chr4:10725032-10784779:+	ENSGALG00000007269	gi|513180881|ref|XP_004940786.1|	2346	0	PREDICTED: gamma-aminobutyric acid receptor subunit alpha-3 isoform X4 [Gallus gallus]	gi|513180882|ref|XM_420268.3|	5145	0	PREDICTED: Gallus gallus gamma-aminobutyric acid (GABA) A receptor, alpha 3 (GABRA3), transcript variant X3, mRNA	P34903	758	0	Gamma-aminobutyric acid receptor subunit alpha-3	.	.	.	.	pfam02931	Neur_chan_LBD	Neurotransmitter-gated ion-channel ligand binding domain. This family is the extracellular ligand binding domain of these ion channels. This domain forms a pentameric arrangement in the known structure.	GO:1902476|chloride transmembrane transport;GO:0007214|gamma-aminobutyric acid signaling pathway;GO:0034220|ion transmembrane transport;GO:0050877|neurological system process;GO:0042391|regulation of membrane potential;GO:0042493|response to drug;GO:0007268|synaptic transmission;GO:0055085|transmembrane transport;GO:0006810|transport;	GO:0030054|cell junction;GO:0034707|chloride channel complex;GO:1902711|GABA-A receptor complex;GO:0005887|integral component of plasma membrane;GO:0043005|neuron projection;GO:0005886|plasma membrane;GO:0045211|postsynaptic membrane;GO:0045202|synapse;	GO:0008503|benzodiazepine receptor activity;GO:0005254|chloride channel activity;GO:0004890|GABA-A receptor activity;GO:0005237|inhibitory extracellular ligand-gated ion channel activity;	K05175	GABRA; gamma-aminobutyric acid receptor subunit alpha
ENSGALG00000007268	32.5493	76.509	0.425432	-1.233	0.000649031	0.00465635	down	yes	chr12:13138124-13311248:-	ENSGALG00000007268	gi|118096978|ref|XP_001233835.1|	6431	0	PREDICTED: calcium-dependent secretion activator 1 isoformX2 [Gallus gallus]	gi|513205540|ref|XM_001233868.3|	3916	0	PREDICTED: Gallus gallus Ca++-dependent secretion activator (CADPS), transcript variant X3, mRNA	Q9ULU8	2454	0	Calcium-dependent secretion activator 1	.	.	.	.	pfam06292	DUF1041	Domain of Unknown Function (DUF1041). This family consists of several eukaryotic domains of unknown function. Members of this family are often found in tandem repeats and co-occur with pfam00168, pfam00130 and pfam00169 domains.	GO:0050432|catecholamine secretion;GO:0006887|exocytosis;GO:0015031|protein transport;GO:0016082|synaptic vesicle priming;GO:0016050|vesicle organization;	GO:0030054|cell junction;GO:0030659|cytoplasmic vesicle membrane;GO:0005829|cytosol;GO:0045202|synapse;	GO:0008289|lipid binding;GO:0046872|metal ion binding;GO:0019901|protein kinase binding;	.	.
ENSGALG00000002167	59.7298	143.636	0.415842	-1.26589	1.96566e-06	2.60866e-05	down	yes	chr10:821410-827514:-	ENSGALG00000002167	gi|513200576|ref|XP_004943683.1|	2833	0	PREDICTED: protein PAT1 homolog 2 isoform X10 [Gallus gallus]	gi|513200575|ref|XM_004943626.1|	1222	0	PREDICTED: Gallus gallus protein associated with topoisomerase II homolog 2 (yeast) (PATL2), transcript variant X10, mRNA	B5DEB9	530	1e-174	Protein PAT1 homolog 2	.	.	.	.	pfam09770	PAT1	Topoisomerase II-associated protein PAT1. Members of this family are necessary for accurate chromosome transmission during cell division.	GO:0017148|negative regulation of translation;	GO:0005737|cytoplasm;GO:0005634|nucleus;	GO:0003723|RNA binding;	K12617	PATL1, PAT1; DNA topoisomerase 2-associated protein PAT1
ENSGALG00000026103	336.517	960.253	0.350446	-1.51273	1.61184e-36	3.10444e-34	down	yes	chr14:6742071-6744272:+	ENSGALG00000026103	gi|45382807|ref|NP_989991.1|	1138	2e-154	voltage-dependent calcium channel gamma-3 subunit [Gallus gallus]	gi|45382806|ref|NM_204660.1|	736	0	Gallus gallus calcium channel, voltage-dependent, gamma subunit 3 (CACNG3), mRNA	Q0VD05	407	9e-142	Voltage-dependent calcium channel gamma-3 subunit	.	.	.	.	pfam00822	PMP22_Claudin	PMP-22/EMP/MP20/Claudin family.	GO:0070588|calcium ion transmembrane transport;GO:2000311|regulation of alpha-amino-3-hydroxy-5-methyl-4-isoxazole propionate selective glutamate receptor activity;GO:0019226|transmission of nerve impulse;	GO:0032281|AMPA glutamate receptor complex;	GO:0016247|channel regulator activity;GO:0005245|voltage-gated calcium channel activity;	K04868	CACNG3; voltage-dependent calcium channel gamma-3
ENSGALG00000014746	24.1268	2.85951	8.4374	3.0768	0.000230623	0.00187786	up	yes	chr1:77385714-77417888:+	ENSGALG00000014746	gi|118083369|ref|XP_416530.2|	3837	0	PREDICTED: transient receptor potential cation channel subfamily V member 6 isoform X3 [Gallus gallus]	gi|513161263|ref|XM_004938142.1|	3127	0	PREDICTED: Gallus gallus transient receptor potential cation channel, subfamily V, member 6 (TRPV6), transcript variant X4, mRNA	Q9H1D0	1022	0	Transient receptor potential cation channel subfamily V member 6	.	.	.	.	pfam00520	Ion_trans	Ion transport protein. This family contains Sodium, Potassium, Calcium ion channels. This family is 6 transmembrane helices in which the last two helices flank a loop which determines ion selectivity. In some sub-families (e.g. Na channels) the domain is repeated four times, whereas in others (e.g. K channels) the protein forms as a tetramer in the membrane. A bacterial structure of the protein i…	GO:0055074|calcium ion homeostasis;GO:0070588|calcium ion transmembrane transport;GO:0006816|calcium ion transport;GO:0034220|ion transmembrane transport;GO:0035898|parathyroid hormone secretion;GO:0017158|regulation of calcium ion-dependent exocytosis;GO:0055085|transmembrane transport;	GO:0070062|extracellular exosome;GO:0005887|integral component of plasma membrane;GO:0005886|plasma membrane;	GO:0005262|calcium channel activity;GO:0005516|calmodulin binding;	.	.
ENSGALG00000000187	57.6996	128.141	0.450282	-1.1511	4.98842e-05	0.000488853	down	yes	chr27:27258-43145:-	ENSGALG00000000187	gi|513225392|ref|XP_418057.4|	1139	4e-147	PREDICTED: uncharacterized protein LOC419936 isoform X2 [Gallus gallus]	gi|513225391|ref|XM_418057.4|	909	0	PREDICTED: Gallus gallus uncharacterized LOC419936 (LOC419936), transcript variant X2, mRNA	.	.	.	.	.	.	.	.	pfam15449	Retinal	Retinal protein. This family of proteins is found in the photoreceptor cells of the retina. Mutations of the gene encoding this protein have been associated with retinal disorders such as retinitis pigmentosa and late-onset progressive retinal atrophy. The function of this family of proteins is unknown, but it is likely to be important in the development and function of the retina.	.	.	.	.	.
ENSGALG00000010250	1228.53	2751.97	0.446418	-1.16353	2.63594e-62	1.58399e-59	down	yes	chrLGE22C19W28_E50C23:713333-717769:-	ENSGALG00000010250	gi|45384378|ref|NP_990263.1|	943	7e-122	keratin, type II cytoskeletal cochleal [Gallus gallus]	gi|45384377|ref|NM_204932.1|	795	0	Gallus gallus keratin 7 (KRT7), mRNA	O93532	367	3e-123	Keratin, type II cytoskeletal cochleal	.	.	.	.	pfam00038	Filament	Intermediate filament protein.	.	GO:0045095|keratin filament;	GO:0005198|structural molecule activity;	K07605	KRT2; type II keratin, basic
ENSGALG00000010252	54.4699	148.407	0.36703	-1.44603	6.785e-08	1.14787e-06	down	yes	chrLGE22C19W28_E50C23:730957-744928:+	ENSGALG00000010252	gi|513233506|ref|XP_428853.3|	2355	0	PREDICTED: keratin, type II cytoskeletal 80-like isoform X3 [Gallus gallus]	gi|513233505|ref|XM_428853.4|	1380	0	PREDICTED: Gallus gallus keratin 80 (KRT80), transcript variant X3, mRNA	Q6KB66	355	1e-116	Keratin, type II cytoskeletal 80	.	.	.	.	pfam00038	Filament	Intermediate filament protein.	.	GO:0005737|cytoplasm;GO:0005882|intermediate filament;GO:0045095|keratin filament;	GO:0005198|structural molecule activity;	K07605	KRT2; type II keratin, basic
ENSGALG00000005011	16.7613	44.9296	0.373056	-1.42254	0.00377195	0.0216447	down	yes	chr10:9870132-9896086:-	ENSGALG00000005011	gi|513201449|ref|XP_424123.4|	3314	0	PREDICTED: SHC-transforming protein 4 isoform X3 [Gallus gallus]	gi|513201451|ref|XM_004943806.1|	2954	0	PREDICTED: Gallus gallus SHC (Src homology 2 domain containing) family, member 4 (SHC4), transcript variant X4, mRNA	Q6S5L8	765	0	SHC-transforming protein 4	.	.	.	.	pfam00640	PID	Phosphotyrosine interaction domain (PTB/PID).	GO:0006915|apoptotic process;GO:0035556|intracellular signal transduction;GO:0008284|positive regulation of cell proliferation;GO:0010468|regulation of gene expression;GO:0048863|stem cell differentiation;GO:0007169|transmembrane receptor protein tyrosine kinase signaling pathway;	GO:0030054|cell junction;GO:0005622|intracellular;GO:0005886|plasma membrane;GO:0045211|postsynaptic membrane;	GO:0019901|protein kinase binding;GO:0030971|receptor tyrosine kinase binding;	K17449	SHC4; SHC- transforming protein 4
ENSGALG00000011709	194.441	87.9828	2.20999	1.14404	2.51238e-07	3.85531e-06	up	yes	chr2:43178586-43193963:+	ENSGALG00000011709	gi|363730100|ref|XP_418792.2|	2140	0	PREDICTED: transmembrane protein 108 isoform X3 [Gallus gallus]	gi|513169327|ref|XM_418792.4|	1692	0	PREDICTED: Gallus gallus transmembrane protein 108 (TMEM108), transcript variant X3, mRNA	Q6UXF1	361	3e-115	Transmembrane protein 108	.	.	.	.	pfam11244	Med25_NR-box	Mediator complex subunit 25 C-terminal NR box-containing. The overall function of the full-length Med25 is efficiently to coordinate the transcriptional activation of RAR/RXR (retinoic acid receptor/retinoic X receptor) in higher eukaryotic cells. Human Med25 consists of several domains with different binding properties, the N-terminal, VWA, domain, an SD1 - synapsin 1 - domain from residues 229-…	.	GO:0016021|integral component of membrane;	.	.	.
ENSGALG00000020514	18.8334	51.5959	0.365017	-1.45396	0.00345187	0.0200299	down	yes	chr5:492025-495903:-	ENSGALG00000020514	gi|513185784|ref|XP_003641322.2|	1813	0	PREDICTED: syntaxin-3 isoform X1 [Gallus gallus]	gi|513185783|ref|XM_003641274.2|	1575	0	PREDICTED: Gallus gallus syntaxin 3 (STX3), transcript variant X1, mRNA	Q13277	440	2e-150	Syntaxin-3	SPCC825.03c	90.5	3e-19	COG5074	pfam00804	Syntaxin	Syntaxin. Syntaxins are the prototype family of SNARE proteins. They usually consist of three main regions - a C-terminal transmembrane region, a central SNARE domain which is characteristic of and conserved in all syntaxins (pfam05739), and an N-terminal domain that is featured in this entry. This domain varies between syntaxin isoforms; in syntaxin 1A it is found as three alpha-helices with a l…	GO:0006887|exocytosis;GO:0006886|intracellular protein transport;GO:0060291|long-term synaptic potentiation;GO:0031175|neuron projection development;GO:0045785|positive regulation of cell adhesion;GO:0008284|positive regulation of cell proliferation;GO:0050921|positive regulation of chemotaxis;GO:2000010|positive regulation of protein localization to cell surface;GO:1903078|positive regulation of…	GO:0016324|apical plasma membrane;GO:0042582|azurophil granule;GO:0005911|cell-cell junction;GO:0030425|dendrite;GO:0012505|endomembrane system;GO:0070062|extracellular exosome;GO:0030426|growth cone;GO:0016021|integral component of membrane;GO:0030027|lamellipodium;GO:0043005|neuron projection;GO:0005886|plasma membrane;GO:0031201|SNARE complex;GO:0042581|specific granule;GO:0008021|synaptic ves…	GO:0050544|arachidonic acid binding;GO:0005484|SNAP receptor activity;GO:0000149|SNARE binding;	K08486	STX1B_2_3; syntaxin 1B/2/3
ENSGALG00000011511	1635.6	6101.56	0.268062	-1.89936	4.5255e-246	3.39933e-242	down	yes	chr5:50128409-50229625:-	ENSGALG00000011511	gi|45384340|ref|NP_990641.1|	1812	0	creatine kinase B-type [Gallus gallus]	gi|45384339|ref|NM_205310.1|	1081	0	Gallus gallus creatine kinase, brain (CKB), mRNA	P05122	702	0	Creatine kinase B-type	CAC3190	74.3	1e-13	COG3869	pfam00217	ATP-gua_Ptrans	ATP:guanido phosphotransferase, C-terminal catalytic domain. The substrate binding site is located in the cleft between N and C-terminal domains, but most of the catalytic residues are found in the larger C-terminal domain.	GO:0016310|phosphorylation;	GO:0005737|cytoplasm;GO:0005615|extracellular space;	GO:0005524|ATP binding;GO:0004111|creatine kinase activity;	K00933	E2.7.3.2; creatine kinase [EC:2.7.3.2]
ENSGALG00000000337	54.5705	137.381	0.397221	-1.33199	1.17804e-06	1.62364e-05	down	yes	chr28:411369-420242:-	ENSGALG00000000337	gi|514742375|ref|XP_005018722.1|	351	9e-39	PREDICTED: cortexin-1 [Anas platyrhynchos]	gi|513226450|ref|XR_213703.1|	613	0	PREDICTED: Gallus gallus cortexin 1 (CTXN1), misc_RNA	Q8K129	79	2e-17	Cortexin-1	.	.	.	.	pfam11057	Cortexin	Cortexin of kidney. In the middle of cortexin protein there is a single membrane-spanning domain which indicates that this protein may be a membrane protein involved in intracellular or extracellular signalling of the kidney or brain, since it is expressed specifically in the kidneys and brain only. The protein is highly conserved among species. Cortexin is also thought to be important to neurons…	.	GO:0016021|integral component of membrane;	.	.	.
ENSGALG00000008499	6.82865	50.0588	0.136413	-2.87395	3.83659e-07	5.71797e-06	down	yes	chr1:9561909-9881531:+	ENSGALG00000008499	gi|24212083|sp|Q9PU36.1|PCLO_CHICK	21442	0	RecName: Full=Protein piccolo; AltName: Full=Aczonin	gi|6433843|emb|Y19187.1|	15609	0	Gallus gallus mRNA for partial aczonin, XL spliced variant (acz gene)	Q9PU36	8264	0	Protein piccolo (Fragment)	YOR086c	54.7	9e-06	COG5038	pfam05715	zf-piccolo	Piccolo Zn-finger. This (predicted) Zinc finger is found in the bassoon and piccolo proteins. There are eight conserved cysteines, suggesting that it coordinates two zinc ligands.	GO:0007010|cytoskeleton organization;GO:0007416|synapse assembly;	GO:0030054|cell junction;GO:0048786|presynaptic active zone;GO:0045202|synapse;	GO:0005509|calcium ion binding;GO:0005544|calcium-dependent phospholipid binding;GO:0005522|profilin binding;	.	.
ENSGALG00000005481	50.8039	23.2334	2.18668	1.12874	0.00946811	0.0469282	up	yes	chr12:8419790-8451084:-	ENSGALG00000005481	gi|733907648|ref|XP_010716791.1|	2811	0	PREDICTED: rho guanine nucleotide exchange factor 3 isoform X2 [Meleagris gallopavo]	gi|71895418|ref|NM_001030595.1|	3709	0	Gallus gallus Rho guanine nucleotide exchange factor (GEF) 3 (ARHGEF3), mRNA	Q5ZLX4	1087	0	Rho guanine nucleotide exchange factor 3	SPAC1006.06	110	2e-23	COG5422	pfam00621	RhoGEF	RhoGEF domain. Guanine nucleotide exchange factor for Rho/Rac/Cdc42-like GTPases Also called Dbl-homologous (DH) domain. It appears that pfam00169 domains invariably occur C-terminal to RhoGEF/DH domains.	GO:0035556|intracellular signal transduction;GO:0035023|regulation of Rho protein signal transduction;	GO:0005737|cytoplasm;	GO:0005089|Rho guanyl-nucleotide exchange factor activity;	.	.
ENSGALG00000003160	67.6238	156.593	0.431846	-1.21141	1.5485e-06	2.08825e-05	down	yes	chr28:3502158-3512634:+	ENSGALG00000003160	gi|480354941|ref|NP_001264694.1|	1649	0	ceramide synthase 1 [Gallus gallus]	gi|480354940|ref|NM_001277765.1|	982	0	Gallus gallus ceramide synthase 1 (CERS1), mRNA	P27545	445	3e-153	Ceramide synthase 1	SPAC1A6.09c	55.8	9e-08	COG5058	pfam03798	TRAM_LAG1_CLN8	TLC domain.	GO:0046513|ceramide biosynthetic process;	GO:0005789|endoplasmic reticulum membrane;GO:0016021|integral component of membrane;GO:0043231|intracellular membrane-bounded organelle;	GO:0050291|sphingosine N-acyltransferase activity;	K04710	CERS; ceramide synthetase [EC:2.3.1.24]
ENSGALG00000008352	8.90075	29.8996	0.297688	-1.74813	0.00627606	0.0333281	down	yes	chr10:19638558-19641543:-	ENSGALG00000008352	gi|45383752|ref|NP_989513.1|	1977	0	creatine kinase U-type, mitochondrial precursor [Gallus gallus]	gi|45383751|ref|NM_204182.1|	1185	0	Gallus gallus creatine kinase, mitochondrial 1A (CKMT1A), mRNA	P70079	766	0	Creatine kinase U-type, mitochondrial	SA0482	97.4	6e-22	COG3869	pfam00217	ATP-gua_Ptrans	ATP:guanido phosphotransferase, C-terminal catalytic domain. The substrate binding site is located in the cleft between N and C-terminal domains, but most of the catalytic residues are found in the larger C-terminal domain.	.	GO:0005743|mitochondrial inner membrane;	GO:0005524|ATP binding;GO:0004111|creatine kinase activity;	K00933	E2.7.3.2; creatine kinase [EC:2.7.3.2]
ENSGALG00000012298	483.14	240.876	2.00576	1.00415	2.28949e-12	6.93449e-11	up	yes	chr4:60340370-60360614:-	ENSGALG00000012298	gi|363733517|ref|XP_427970.3|	2078	0	PREDICTED: zinc transporter ZIP8 [Gallus gallus]	gi|513183834|ref|XM_427970.4|	1376	0	PREDICTED: Gallus gallus solute carrier family 39 (zinc transporter), member 8 (SLC39A8), mRNA	Q5FVQ0	573	0	Zinc transporter ZIP8	RSc2227	82.8	7e-17	COG0428	pfam02535	Zip	ZIP Zinc transporter. The ZIP family consists of zinc transport proteins and many putative metal transporters. The main contribution to this family is from the Arabidopsis thaliana ZIP protein family these proteins are responsible for zinc uptake in the plant. Also found within this family are C. elegans proteins of unknown function which are annotated as being similar to human growth arrest indu…	GO:0070574|cadmium ion transmembrane transport;GO:0006829|zinc II ion transport;	GO:0016021|integral component of membrane;GO:0031090|organelle membrane;GO:0005886|plasma membrane;	GO:0046873|metal ion transmembrane transporter activity;	K14714	SLC39A8, ZIP8; solute carrier family 39 (zinc transporter), member 8
ENSGALG00000015284	43.4551	97.008	0.447954	-1.15858	0.000379695	0.00290436	down	yes	chrZ:51161498-51174131:-	ENSGALG00000015284	gi|513231486|ref|XP_424860.4|	1941	0	PREDICTED: RGM domain family member B [Gallus gallus]	gi|513231485|ref|XM_424860.4|	1487	0	PREDICTED: Gallus gallus RGM domain family, member B (RGMB), mRNA	Q6NW40	602	0	RGM domain family member B	.	.	.	.	pfam06535	RGM_N	Repulsive guidance molecule (RGM) N-terminus. This family consists of the N-terminal region of several mammalian and one bird sequence from Gallus gallus (Chicken). All of the mammalian proteins are hypothetical and have no known function but RGMA from the chicken is annotated as being a repulsive guidance molecule (RGM). RGM is a GPI-linked axon guidance molecule of the retinotectal system. RGM …	GO:0007411|axon guidance;GO:0030509|BMP signaling pathway;GO:0007155|cell adhesion;GO:0045893|positive regulation of transcription, DNA-templated;GO:0007165|signal transduction;	GO:0046658|anchored component of plasma membrane;GO:0005793|endoplasmic reticulum-Golgi intermediate compartment;GO:0045121|membrane raft;GO:0005886|plasma membrane;	GO:0015026|coreceptor activity;GO:0042802|identical protein binding;	K06847	RGM; RGM domain family
ENSGALG00000009155	225.371	497.659	0.452862	-1.14286	1.11629e-15	4.97625e-14	down	yes	chr3:16172663-16238767:+	ENSGALG00000009155	gi|513174722|ref|XP_004935335.1|	2634	0	PREDICTED: secretogranin-1 isoform X3 [Gallus gallus]	gi|513174724|ref|XM_419377.4|	1976	0	PREDICTED: Gallus gallus chromogranin B (secretogranin 1) (CHGB), transcript variant X2, mRNA	Q9GLG4	92	8e-18	Secretogranin-1	.	.	.	.	pfam01271	Granin	Granin (chromogranin or secretogranin).	GO:0006887|exocytosis;	GO:0005576|extracellular region;GO:0030141|secretory granule;	.	.	.
ENSGALG00000005073	18.3803	77.5456	0.237026	-2.07688	3.08724e-07	4.67066e-06	down	yes	chr8:9879705-9912133:+	ENSGALG00000005073	gi|513196837|ref|XP_004943359.1|	1387	0	PREDICTED: phosducin isoform X6 [Gallus gallus]	gi|513196839|ref|XM_004943303.1|	1645	0	PREDICTED: Gallus gallus phosducin (PDC), transcript variant X7, mRNA	P20942	405	3e-135	Phosducin	.	.	.	.	pfam02114	Phosducin	Phosducin.	GO:0050896|response to stimulus;GO:0007601|visual perception;	GO:0005829|cytosol;GO:0005634|nucleus;GO:0001917|photoreceptor inner segment;GO:0001750|photoreceptor outer segment;	.	K08327	PDC; phosducin
ENSGALG00000017092	533.474	254.798	2.09372	1.06607	1.03012e-12	3.28566e-11	up	yes	chr1:175190314-175268212:-	ENSGALG00000017092	gi|363729510|ref|XP_417120.3|	4221	0	PREDICTED: PAB-dependent poly(A)-specific ribonuclease subunit 3 isoform X8 [Gallus gallus]	gi|363729509|ref|XM_417120.3|	5282	0	PREDICTED: Gallus gallus PAN3 poly(A) specific ribonuclease subunit homolog (S. cerevisiae) (PAN3), transcript variant X8, mRNA	Q58A45	1379	0	PAB-dependent poly(A)-specific ribonuclease subunit PAN3	.	.	.	.	pfam00069	Pkinase	Protein kinase domain.	GO:0000290|deadenylation-dependent decapping of nuclear-transcribed mRNA;GO:0010467|gene expression;GO:0006397|mRNA processing;GO:0000288|nuclear-transcribed mRNA catabolic process, deadenylation-dependent decay;GO:0000289|nuclear-transcribed mRNA poly(A) tail shortening;GO:0010606|positive regulation of cytoplasmic mRNA processing body assembly;GO:0006605|protein targeting;GO:0090503|RNA phospho…	GO:0000932|cytoplasmic mRNA processing body;GO:0005829|cytosol;GO:0031251|PAN complex;	GO:0005524|ATP binding;GO:0046872|metal ion binding;GO:0044822|poly(A) RNA binding;GO:0004672|protein kinase activity;	K12572	PAN3; PAB-dependent poly(A)-specific ribonuclease subunit 3
ENSGALG00000013659	7.86051	84.7302	0.0927711	-3.43018	1.83641e-13	6.401e-12	down	yes	chr3:49915188-49952437:-	ENSGALG00000013659	gi|363731371|ref|XP_426166.3|	2938	0	PREDICTED: NADPH oxidase 3 isoform X7 [Gallus gallus]	gi|513176572|ref|XR_210483.1|	1707	0	PREDICTED: Gallus gallus NADPH oxidase 3 (NOX3), transcript variant X13, misc_RNA	Q9HBY0	862	0	NADPH oxidase 3	PA0545	57	8e-08	COG4097	pfam08030	NAD_binding_6	Ferric reductase NAD binding domain.	GO:0009590|detection of gravity;GO:0048840|otolith development;GO:0007264|small GTPase mediated signal transduction;GO:0042554|superoxide anion generation;GO:0001659|temperature homeostasis;	GO:0005737|cytoplasm;GO:0070062|extracellular exosome;GO:0043020|NADPH oxidase complex;GO:0005886|plasma membrane;	GO:0016175|superoxide-generating NADPH oxidase activity;	K08008	NOX, GP91; NADPH oxidase
ENSGALG00000004129	29.4202	150.73	0.195184	-2.35709	4.50369e-09	9.04531e-08	down	yes	chr7:5546056-5553781:+	ENSGALG00000004129	gi|82129765|sp|Q710A0.1|SPP24_CHICK	899	2e-119	RecName: Full=Secreted phosphoprotein 24; Short=Spp-24; AltName: Full=Secreted phosphoprotein 2; Flags: Precursor [Gallus gallus]	gi|40643322|emb|AJ428876.1|	802	0	Gallus gallus mRNA for secreted phosphoprotein 24 precursor (SPP2 gene)	Q710A0	350	9e-121	Secreted phosphoprotein 24	.	.	.	.	pfam07448	Spp-24	Secreted phosphoprotein 24 (Spp-24). This family represents a conserved region approximately 140 residues long within secreted phosphoprotein 24 (Spp-24), which seems to be restricted to vertebrates. This is a non-collagenous protein found in bone that is related in sequence to the cystatin family of thiol protease inhibitors. This suggests that Spp-24 could function to modulate the thiol proteas…	GO:0046849|bone remodeling;	GO:0005576|extracellular region;	.	.	.
ENSGALG00000012718	75.048	33.9921	2.20781	1.14262	0.00147557	0.00957971	up	yes	chr1:54813504-54834785:-	ENSGALG00000012718	gi|527264535|ref|XP_005150490.1|	3861	0	PREDICTED: host cell factor 2 [Melopsittacus undulatus]	gi|513159663|ref|XM_001234927.3|	3602	0	PREDICTED: Gallus gallus host cell factor C2 (HCFC2), transcript variant X1, mRNA	Q9Y5Z7	1095	0	Host cell factor 2	.	.	.	.	pfam13415	Kelch_3	Galactose oxidase, central domain.	GO:0000122|negative regulation of transcription from RNA polymerase II promoter;GO:0006357|regulation of transcription from RNA polymerase II promoter;GO:0016032|viral process;	GO:0005737|cytoplasm;GO:0005654|nucleoplasm;GO:0005634|nucleus;GO:0005886|plasma membrane;	GO:0003713|transcription coactivator activity;	K14966	HCFC; host cell factor
ENSGALG00000014713	32.5158	154.305	0.210724	-2.24657	2.2249e-14	8.70435e-13	down	yes	chrZ:16787971-16819236:+	ENSGALG00000014713	gi|743405597|ref|NP_990039.2|	3147	0	probable ATP-dependent RNA helicase DDX4 [Gallus gallus]	gi|9967267|dbj|AB004836.1|	1923	0	Gallus gallus mRNA for Cvh, complete cds	Q5W5U4	688	0	Probable ATP-dependent RNA helicase DDX4	.	.	.	.	pfam00270	DEAD	DEAD/DEAH box helicase. Members of this family include the DEAD and DEAH box helicases. Helicases are involved in unwinding nucleic acids. The DEAD box helicases are involved in various aspects of RNA metabolizm, including nuclear transcription, pre mRNA splicing, ribosome biogenesis, nucleocytoplasmic transport, translation, RNA decay and organellar gene expression.	GO:0007141|male meiosis I;GO:0007275|multicellular organismal development;GO:0032880|regulation of protein localization;GO:0010501|RNA secondary structure unwinding;GO:0030317|sperm motility;GO:0007283|spermatogenesis;	GO:0033391|chromatoid body;GO:0005737|cytoplasm;GO:0005829|cytosol;GO:0005634|nucleus;GO:0048471|perinuclear region of cytoplasm;GO:0071546|pi-body;GO:0071547|piP-body;GO:0030529|ribonucleoprotein complex;	GO:0005524|ATP binding;GO:0004004|ATP-dependent RNA helicase activity;GO:0003676|nucleic acid binding;	K13982	DDX4, VASA; probable ATP-dependent RNA helicase DDX4 [EC:3.6.4.13]
ENSGALG00000016597	60.9042	178.789	0.340648	-1.55365	1.87889e-07	2.93721e-06	down	yes	chr3:104988422-104996116:+	ENSGALG00000016597	gi|513179455|ref|XP_004935924.1|	1043	2e-131	PREDICTED: stathmin-4 isoform X11 [Gallus gallus]	gi|513179472|ref|XM_420017.4|	2027	0	PREDICTED: Gallus gallus stathmin-like 4 (STMN4), transcript variant X8, mRNA	P63043	368	4e-119	Stathmin-4	.	.	.	.	pfam00836	Stathmin	Stathmin family. The Stathmin family of proteins play an important role in the regulation of the microtubule cytoskeleton. They regulate microtubule dynamics by promoting depolymerization of microtubules and/or preventing polymerization of tubulin heterodimers.	GO:0007019|microtubule depolymerization;GO:0031175|neuron projection development;GO:0051493|regulation of cytoskeleton organization;GO:0031110|regulation of microtubule polymerization or depolymerization;	GO:0030424|axon;GO:0005737|cytoplasm;GO:0005794|Golgi apparatus;GO:0030426|growth cone;GO:0043005|neuron projection;	GO:0015631|tubulin binding;	.	.
ENSGALG00000010030	53.4548	25.092	2.13035	1.09109	0.00982978	0.048465	up	yes	chr5:35253580-35299381:-	ENSGALG00000010030	gi|513188097|ref|XP_426440.3|	6439	0	PREDICTED: bromodomain adjacent to zinc finger domain protein 1A isoform X4 [Gallus gallus]	gi|513188096|ref|XM_426440.3|	4579	0	PREDICTED: Gallus gallus bromodomain adjacent to zinc finger domain, 1A (BAZ1A), transcript variant X4, mRNA	Q9NRL2	1895	0	Bromodomain adjacent to zinc finger domain protein 1A	YGR252w	83.6	1e-15	COG5076	pfam10537	WAC_Acf1_DNA_bd	ATP-utilizing chromatin assembly and remodelling N-terminal. ACF (for ATP-utilizing chromatin assembly and remodelling factor) is a chromatin-remodelling complex that catalyses the ATP-dependent assembly of periodic nucleosome arrays. The WAC (WSTF/Acf1/cbp146) domain is an approximately 110-residue module present at the N-termini of Acf1-related proteins in a variety of organisms. The DNA-bindin…	GO:0006338|chromatin remodeling;GO:0006261|DNA-dependent DNA replication;GO:0006355|regulation of transcription, DNA-templated;GO:0006351|transcription, DNA-templated;	GO:0016590|ACF complex;GO:0008623|CHRAC;GO:0000228|nuclear chromosome;	GO:0008270|zinc ion binding;	K11655	BAZ1A, ACF1; bromodomain adjacent to zinc finger domain protein 1A
ENSGALG00000014999	66.4579	181.899	0.365356	-1.45262	1.6674e-05	0.000180471	down	yes	chrZ:25184265-25251593:-	ENSGALG00000014999	gi|513229857|ref|XP_004937428.1|	7520	0	PREDICTED: microtubule-associated protein 1B isoform X3 [Gallus gallus]	gi|513229856|ref|XM_004937371.1|	7689	0	PREDICTED: Gallus gallus microtubule-associated protein 1B (MAP1B), transcript variant X3, mRNA	P46821	1655	0	Microtubule-associated protein 1B	.	.	.	.	pfam03344	Daxx	Daxx Family. The Daxx protein (also known as the Fas-binding protein) is thought to play a role in apoptosis, but precise role played by Daxx remains to be determined. Daxx forms a complex with Axin.	GO:0048675|axon extension;GO:0009987|cellular process;GO:0016358|dendrite development;GO:0061162|establishment of monopolar cell polarity;GO:0001578|microtubule bundle formation;GO:0047497|mitochondrion transport along microtubule;GO:0032387|negative regulation of intracellular transport;GO:0045773|positive regulation of axon extension;	GO:0030054|cell junction;GO:0005737|cytoplasm;GO:0005829|cytosol;GO:0043197|dendritic spine;GO:0005874|microtubule;GO:0005875|microtubule associated complex;GO:0097481|neuronal postsynaptic density;GO:0001750|photoreceptor outer segment;GO:0005886|plasma membrane;	GO:0005198|structural molecule activity;	K10429	MAP1; microtubule-associated protein 1
ENSGALG00000008440	24.1184	60.2817	0.400095	-1.32159	0.0015247	0.00983539	down	yes	chr5:23292381-23294330:+	ENSGALG00000008440	gi|118091568|ref|XP_426423.2|	2185	0	PREDICTED: carbohydrate sulfotransferase 1 [Gallus gallus]	gi|513187383|ref|XM_426423.4|	1949	0	PREDICTED: Gallus gallus carbohydrate (keratan sulfate Gal-6) sulfotransferase 1 (CHST1), mRNA	O43916	701	0	Carbohydrate sulfotransferase 1	.	.	.	.	pfam00685	Sulfotransfer_1	Sulfotransferase domain.	GO:0005975|carbohydrate metabolic process;GO:0006012|galactose metabolic process;GO:0030203|glycosaminoglycan metabolic process;GO:0006954|inflammatory response;GO:0018146|keratan sulfate biosynthetic process;GO:0042339|keratan sulfate metabolic process;GO:0005976|polysaccharide metabolic process;GO:0044281|small molecule metabolic process;GO:0006790|sulfur compound metabolic process;	GO:0000139|Golgi membrane;GO:0016021|integral component of membrane;	GO:0045130|keratan sulfotransferase activity;GO:0008146|sulfotransferase activity;	K01022	CHST1; keratan sulfate 6-sulfotransferase 1 [EC:2.8.2.21]
ENSGALG00000021609	18.3971	50.184	0.366592	-1.44775	0.00937167	0.0465578	down	yes	chr23:5190679-5192349:-	ENSGALG00000021609	gi|513221534|ref|XP_417811.3|	580	6e-68	PREDICTED: syncoilin isoform X3 [Gallus gallus]	gi|513221533|ref|XM_417811.3|	665	0	PREDICTED: Gallus gallus syncoilin, intermediate filament protein (SYNC), transcript variant X3, mRNA	.	.	.	.	.	.	.	.	pfam02948	Amelogenin	Amelogenin. Amelogenins play a role in biomineralisation. They seem to regulate the formation of crystallites during the secretory stage of tooth enamel development. thought to play a major role in the structural organisation and mineralisation of developing enamel. They are found in the extracellular matrix. Mutations in X-chromosomal amelogenin can cause Amelogenesis imperfecta.	.	.	.	.	.
ENSGALG00000026574	246.26	880.937	0.279543	-1.83886	3.18388e-43	8.69662e-41	down	yes	chr17:460123-461472:-	ENSGALG00000026574	gi|158819067|ref|NP_001103648.1|	1572	0	POU domain class 5 transcription factor 3 isoform 2 [Gallus gallus]	gi|158819066|ref|NM_001110178.1|	876	0	Gallus gallus POU domain class 5 transcription factor 3 (Pou5f3), transcript variant 2, mRNA	B3DM25	295	7e-95	POU domain, class 5, transcription factor 1.1	.	.	.	.	pfam00157	Pou	Pou domain - N-terminal to homeobox domain.	GO:0007369|gastrulation;GO:0032926|negative regulation of activin receptor signaling pathway;GO:0030514|negative regulation of BMP signaling pathway;GO:0045605|negative regulation of epidermal cell differentiation;GO:0045892|negative regulation of transcription, DNA-templated;GO:0045893|positive regulation of transcription, DNA-templated;GO:0050767|regulation of neurogenesis;GO:0006351|transcript…	GO:0005634|nucleus;GO:0005667|transcription factor complex;	GO:0043565|sequence-specific DNA binding;GO:0003700|transcription factor activity, sequence-specific DNA binding;GO:0046332|SMAD binding;GO:0008134|transcription factor binding;GO:0044212|transcription regulatory region DNA binding;	.	.
ENSGALG00000015928	10.4863	33.2416	0.315456	-1.66449	0.00532611	0.0290979	down	yes	chr3:80944374-80961995:-	ENSGALG00000015928	gi|513178346|ref|XP_004940487.1|	3031	0	PREDICTED: probable ATP-dependent RNA helicase DDX43 isoform X4 [Gallus gallus]	gi|513178348|ref|XM_426195.4|	2395	0	PREDICTED: Gallus gallus DEAD (Asp-Glu-Ala-Asp) box polypeptide 43 (DDX43), transcript variant X3, mRNA	Q9NXZ2	741	0	Probable ATP-dependent RNA helicase DDX43	.	.	.	.	pfam00270	DEAD	DEAD/DEAH box helicase. Members of this family include the DEAD and DEAH box helicases. Helicases are involved in unwinding nucleic acids. The DEAD box helicases are involved in various aspects of RNA metabolizm, including nuclear transcription, pre mRNA splicing, ribosome biogenesis, nucleocytoplasmic transport, translation, RNA decay and organellar gene expression.	GO:0010501|RNA secondary structure unwinding;	GO:0005622|intracellular;	GO:0005524|ATP binding;GO:0004004|ATP-dependent RNA helicase activity;GO:0003723|RNA binding;	K17043	DDX43; ATP-dependent RNA helicase DDX43 [EC:3.6.4.13]
ENSGALG00000024136	26.7609	66.6617	0.401444	-1.31673	0.000819281	0.00571936	down	yes	chr25:1033745-1035340:-	ENSGALG00000024136	gi|46399083|gb|AAS92203.1|	365	5e-40	beta-keratin [Gallus gallus]	gi|485050265|ref|NM_001001310.4|	834	0	Gallus gallus beta-keratin (LOC408038), mRNA	P20308	66.6	1e-12	Feather keratin 4	.	.	.	.	pfam02422	Keratin	Keratin. This family represents avian keratin proteins, found in feathers, scale and claw.	.	GO:0005882|intermediate filament;	GO:0005200|structural constituent of cytoskeleton;	.	.
ENSGALG00000027980	166.253	342.424	0.48552	-1.0424	5.08787e-10	1.16163e-08	down	yes	chr6:29504247-29505285:+	ENSGALG00000027980	gi|363735385|ref|XP_003641548.1|	958	2e-125	PREDICTED: nanos homolog 1 [Gallus gallus]	gi|363735384|ref|XM_003641500.1|	1039	0	PREDICTED: Gallus gallus nanos homolog 1 (Drosophila) (NANOS1), mRNA	Q80WY3	167	2e-47	Nanos homolog 1	.	.	.	.	pfam05741	zf-nanos	Nanos RNA binding domain. This family consists of several conserved novel zinc finger domains found in the eukaryotic proteins Nanos and Xcat-2. In Drosophila melanogaster, Nanos functions as a localized determinant of posterior pattern. Nanos RNA is localized to the posterior pole of the maturing egg cell and encodes a protein that emanates from this localized source. Nanos acts as a translation…	GO:0016477|cell migration;GO:0010631|epithelial cell migration;GO:0017148|negative regulation of translation;GO:1900153|positive regulation of nuclear-transcribed mRNA catabolic process, deadenylation-dependent decay;	GO:0005737|cytoplasm;GO:0048471|perinuclear region of cytoplasm;	GO:0003723|RNA binding;GO:0030371|translation repressor activity;GO:0008270|zinc ion binding;	.	.
ENSGALG00000022896	53.9749	25.5745	2.11049	1.07758	0.0102056	0.0499897	up	yes	chr2:86065381-86068294:-	ENSGALG00000022896	gi|733881937|ref|XP_010706921.1|	1751	0	PREDICTED: iroquois-class homeodomain protein IRX-4 [Meleagris gallopavo]	gi|48976088|ref|NM_001001744.1|	733	0	Gallus gallus iroquois homeobox 4 (IRX4), mRNA	Q9YGS0	271	2e-83	Iroquois-class homeodomain protein IRX-4	.	.	.	.	pfam05920	Homeobox_KN	Homeobox KN domain. This is a homeobox transcription factor KN domain conserved from fungi to human and plants.	GO:0007275|multicellular organismal development;GO:0006355|regulation of transcription, DNA-templated;GO:0006351|transcription, DNA-templated;	GO:0005634|nucleus;	GO:0043565|sequence-specific DNA binding;	.	.
ENSGALG00000005992	148.393	70.1826	2.11439	1.08024	1.66722e-05	0.000180471	up	yes	chr10:10522804-10556067:+	ENSGALG00000005992	gi|513201509|ref|XP_004943872.1|	3978	0	PREDICTED: high affinity cAMP-specific and IBMX-insensitive 3',5'-cyclic phosphodiesterase 8A isoform X4 [Gallus gallus]	gi|513201508|ref|XM_004943815.1|	2439	0	PREDICTED: Gallus gallus phosphodiesterase 8A (PDE8A), transcript variant X4, mRNA	O60658	1292	0	High affinity cAMP-specific and IBMX-insensitive 3',5'-cyclic phosphodiesterase 8A	.	.	.	.	pfam00233	PDEase_I	3'5'-cyclic nucleotide phosphodiesterase.	GO:0006198|cAMP catabolic process;GO:0009187|cyclic nucleotide metabolic process;GO:0000160|phosphorelay signal transduction system;GO:0006355|regulation of transcription, DNA-templated;	GO:0005829|cytosol;GO:0070062|extracellular exosome;	GO:0004115|3',5'-cyclic-AMP phosphodiesterase activity;GO:0004114|3',5'-cyclic-nucleotide phosphodiesterase activity;GO:0046872|metal ion binding;	K18437	PDE8; high affinity cAMP-specific and IBMX-insensitive 3',5'-cyclic phosphodiesterase 8 [EC:3.1.4.53]
ENSGALG00000028532	50.2922	120.045	0.418946	-1.25517	1.4697e-05	0.000161017	down	yes	chrJH376212.1:3707-10218:+	ENSGALG00000028532	gi|513239358|ref|XP_422925.4|	1902	0	PREDICTED: protein FAM178B-like [Gallus gallus]	gi|513239357|ref|XM_422925.4|	1534	0	PREDICTED: Gallus gallus family with sequence similarity 178, member B (FAM178B), mRNA	.	.	.	.	.	.	.	.	pfam14816	FAM178	Family of unknown function, FAM178.	.	.	.	.	.
ENSGALG00000006202	56.542	25.5745	2.21087	1.14461	0.00555997	0.030187	up	yes	chr14:6949246-6957640:-	ENSGALG00000006202	gi|363739416|ref|XP_425247.3|	3558	0	PREDICTED: amiloride-sensitive sodium channel subunit beta isoform X6 [Gallus gallus]	gi|513208570|ref|XM_425247.4|	2128	0	PREDICTED: Gallus gallus sodium channel, non-voltage-gated 1, beta subunit (SCNN1B), transcript variant X6, mRNA	O97742	870	0	Amiloride-sensitive sodium channel subunit beta	.	.	.	.	pfam00858	ASC	Amiloride-sensitive sodium channel.	GO:0050891|multicellular organismal water homeostasis;GO:0050896|response to stimulus;GO:0050909|sensory perception of taste;GO:0055078|sodium ion homeostasis;GO:0035725|sodium ion transmembrane transport;	GO:0016324|apical plasma membrane;GO:0030659|cytoplasmic vesicle membrane;GO:0005887|integral component of plasma membrane;GO:0034706|sodium channel complex;	GO:0015280|ligand-gated sodium channel activity;	K04825	SCNN1B; amiloride-sensitive sodium channel subunit beta
ENSGALG00000015669	115.19	318.172	0.362036	-1.4658	3.80738e-09	7.72949e-08	down	yes	chrZ:65896892-65938677:+	ENSGALG00000015669	gi|363744882|ref|XP_424912.3|	2783	0	PREDICTED: polypyrimidine tract-binding protein 3 isoform X7 [Gallus gallus]	gi|513232405|ref|XM_424912.4|	1709	0	PREDICTED: Gallus gallus ROD1 regulator of differentiation 1 (S. pombe) (ROD1), transcript variant X7, mRNA	O95758	735	0	Polypyrimidine tract-binding protein 3	.	.	.	.	pfam13893	RRM_5	RNA recognition motif. (a.k.a. RRM, RBD, or RNP domain). The RRM motif is probably diagnostic of an RNA binding protein. RRMs are found in a variety of RNA binding proteins, including various hnRNP proteins, proteins implicated in regulation of alternative splicing, and protein components of snRNPs. The motif also appears in a few single stranded DNA binding proteins.	GO:0009653|anatomical structure morphogenesis;GO:0043249|erythrocyte maturation;GO:0006397|mRNA processing;GO:0048025|negative regulation of mRNA splicing, via spliceosome;GO:0033119|negative regulation of RNA splicing;GO:0008380|RNA splicing;	GO:0005634|nucleus;	GO:0000166|nucleotide binding;GO:0044822|poly(A) RNA binding;GO:0003723|RNA binding;	K17844	PTBP3, ROD1; polypyrimidine tract-binding protein 3
ENSGALG00000026742	1025.36	322.228	3.1821	1.66998	9.92961e-55	4.66164e-52	up	yes	chrAADN03016580.1:4875-5903:+	ENSGALG00000026742	.	.	.	.	gi|46240190|emb|CR387431.1|	552	0	Gallus gallus finished cDNA, clone ChEST2g24	.	.	.	.	.	.	.	.	pfam08508	DUF1746	Fungal domain of unknown function (DUF1746). This is a fungal domain of unknown function.	.	.	.	.	.
ENSGALG00000026747	14.6892	43.482	0.337821	-1.56567	0.00209124	0.01295	down	yes	chr3:7528251-7539974:-	ENSGALG00000026747	gi|325652066|ref|NP_001191795.1|	2186	0	TFIIA-alpha and beta-like factor [Gallus gallus]	gi|325652065|ref|NM_001204866.1|	1646	0	Gallus gallus general transcription factor IIA, 1-like (GTF2A1L), mRNA	Q9UNN4	341	2e-107	TFIIA-alpha and beta-like factor	SPBC28F2.09	61.2	4e-09	COG5149	pfam03153	TFIIA	Transcription factor IIA, alpha/beta subunit. Transcription initiation factor IIA (TFIIA) is a heterotrimer, the three subunits being known as alpha, beta, and gamma, in order of molecular weight. The N and C-terminal domains of the gamma subunit are represented in pfam02268 and pfam02751, respectively. This family represents the precursor that yields both the alpha and beta subunits. The TFIIA h…	GO:0050890|cognition;GO:0006355|regulation of transcription, DNA-templated;GO:0006366|transcription from RNA polymerase II promoter;GO:0006367|transcription initiation from RNA polymerase II promoter;	GO:0005737|cytoplasm;GO:0005672|transcription factor TFIIA complex;	GO:0003677|DNA binding;GO:0003713|transcription coactivator activity;	K03122	TFIIA1, GTF2A1, TOA1; transcription initiation factor TFIIA large subunit
ENSGALG00000026422	33.0527	11.3486	2.9125	1.54226	0.00773071	0.0396377	up	yes	chr7:27720360-27737634:-	ENSGALG00000026422	gi|513195746|ref|XP_422113.4|	7685	0	PREDICTED: poly [ADP-ribose] polymerase 14 [Gallus gallus]	gi|513195745|ref|XM_422113.4|	5208	0	PREDICTED: Gallus gallus poly (ADP-ribose) polymerase family, member 14 (PARP14), mRNA	Q460N5	1040	0	Poly [ADP-ribose] polymerase 14	TM0508_2	127	2e-31	COG2110	pfam01661	Macro	Macro domain. This domain is an ADP-ribose binding module. It is found in a number of otherwise unrelated proteins. It is found at the C-terminus of the macro-H2A histone protein. This domain is found in the non-structural proteins of several types of ssRNA viruses such as NSP3 from alphaviruses. This domain is also found on its own in a family of proteins from bacteria, archaebacteria, and eukar…	GO:0006355|regulation of transcription, DNA-templated;GO:0006351|transcription, DNA-templated;	GO:0005737|cytoplasm;GO:0016020|membrane;GO:0005634|nucleus;GO:0005886|plasma membrane;	GO:0003950|NAD+ ADP-ribosyltransferase activity;	K15261	PARP10_14_15; poly [ADP-ribose] polymerase 10/14/15 [EC:2.4.2.30]
ENSGALG00000015599	16.7696	48.3433	0.346887	-1.52746	0.00148258	0.00961692	down	yes	chr4:80966340-80969431:-	ENSGALG00000015599	gi|46048677|ref|NP_990717.1|	891	2e-109	sensory organ homeobox protein SOHo [Gallus gallus]	gi|545226|gb|S69380.1|	1784	0	SOHo-1=sensory organ homeobox-1 [chickens, embryonic retina, mRNA, 1819 nt]	Q9DE09	121	3e-28	Homeobox protein HMX1	.	.	.	.	pfam00046	Homeobox	Homeobox domain.	GO:0007275|multicellular organismal development;GO:0045892|negative regulation of transcription, DNA-templated;GO:0006351|transcription, DNA-templated;	GO:0005634|nucleus;	GO:0003677|DNA binding;GO:0000977|RNA polymerase II regulatory region sequence-specific DNA binding;GO:0001227|transcriptional repressor activity, RNA polymerase II transcription regulatory region sequence-specific binding;	K09349	NKX5, HMX; homeobox protein Nkx-5
ENSGALG00000028157	66.5249	33.188	2.00449	1.00323	0.00699612	0.0363803	up	yes	chr16:268887-287316:-	ENSGALG00000028157	gi|614252841|gb|AHX37047.1|	1184	3e-159	BG6 [Gallus gallus]	gi|513211506|ref|XM_003642236.2|	634	0	PREDICTED: Gallus gallus myelin-oligodendrocyte glycoprotein-like (LOC100858529), mRNA	P78410	100	7e-23	Butyrophilin subfamily 3 member A2	.	.	.	.	pfam07679	I-set	Immunoglobulin I-set domain.	GO:0072643|interferon-gamma secretion;GO:0002456|T cell mediated immunity;	GO:0016021|integral component of membrane;GO:0016020|membrane;GO:0005886|plasma membrane;	.	K06712	BTN; butyrophilin
ENSGALG00000023933	20.444	179.308	0.114017	-3.13269	2.09026e-24	2.01295e-22	down	yes	chr26:3082074-3082959:+	ENSGALG00000023933	gi|328925299|gb|AEB66273.1|	437	1e-51	G0/G1 switch protein 2 [Lonchura striata]	gi|312283675|ref|NM_001190924.3|	699	0	Gallus gallus G0/G1switch 2 (G0S2), mRNA	P27469	92	4e-22	G0/G1 switch protein 2	.	.	.	.	pfam15103	G0-G1_switch_2	G0/G1 switch protein 2. This family of proteins regulate apoptosis by binding to Bcl-2 and preventing the formation of the anti-apoptotic BAX-BCL2 heterodimers.	GO:0044255|cellular lipid metabolic process;GO:0097191|extrinsic apoptotic signaling pathway;GO:2001238|positive regulation of extrinsic apoptotic signaling pathway;GO:0044281|small molecule metabolic process;	GO:0005811|lipid particle;GO:0005739|mitochondrion;	.	.	.
ENSGALG00000012044	30.8968	65.1072	0.474552	-1.07536	0.0088541	0.0444718	down	yes	chr4:56333065-56644463:-	ENSGALG00000012044	gi|513183661|ref|XP_420641.4|	18318	0	PREDICTED: ankyrin-2 [Gallus gallus]	gi|513183660|ref|XM_420641.4|	8196	0	PREDICTED: Gallus gallus ankyrin 2, neuronal (ANK2), mRNA	Q01484	958	0	Ankyrin-2	all2748	201	9e-54	COG0666	pfam00791	ZU5	ZU5 domain. Domain present in ZO-1 and Unc5-like netrin receptors Domain of unknown function.	GO:0086014|atrial cardiac muscle cell action potential;GO:0086066|atrial cardiac muscle cell to AV node cell communication;GO:0003283|atrial septum development;GO:0007411|axon guidance;GO:0060048|cardiac muscle contraction;GO:0006874|cellular calcium ion homeostasis;GO:0034613|cellular protein localization;GO:0086046|membrane depolarization during SA node cell action potential;GO:1901021|positive…	GO:0031672|A band;GO:0016324|apical plasma membrane;GO:0016323|basolateral plasma membrane;GO:0043034|costamere;GO:0005856|cytoskeleton;GO:0005829|cytosol;GO:0005887|integral component of plasma membrane;GO:0014704|intercalated disc;GO:0005622|intracellular;GO:0031430|M band;GO:0097481|neuronal postsynaptic density;GO:0048471|perinuclear region of cytoplasm;GO:0005886|plasma membrane;GO:0045211|p…	GO:0051117|ATPase binding;GO:0019899|enzyme binding;GO:0044325|ion channel binding;GO:0015459|potassium channel regulator activity;GO:0030674|protein binding, bridging;GO:0019901|protein kinase binding;GO:0030507|spectrin binding;	K10380	ANK; ankyrin
ENSGALG00000019716	87.0611	39.2643	2.21731	1.14881	0.000548329	0.00401831	up	yes	chr27:4516078-4520185:-	ENSGALG00000019716	gi|485836965|ref|NP_001264910.1|	2057	0	keratin, type I cytoskeletal 20 [Gallus gallus]	gi|485836964|ref|NM_001277981.1|	1706	0	Gallus gallus keratin 20 (KRT20), mRNA	Q6IFU7	410	3e-136	Keratin, type I cytoskeletal 42	.	.	.	.	pfam00038	Filament	Intermediate filament protein.	.	GO:0005737|cytoplasm;GO:0005882|intermediate filament;	GO:0005198|structural molecule activity;	K07604	KRT1; type I keratin, acidic
ENSGALG00000011243	68.6641	209.922	0.327093	-1.61223	3.31248e-12	9.83467e-11	down	yes	chr2:34939869-35003900:-	ENSGALG00000011243	gi|45383684|ref|NP_989549.1|	1544	0	deleted in azoospermia-like [Gallus gallus]	gi|45383683|ref|NM_204218.1|	1817	0	Gallus gallus deleted in azoospermia-like (DAZL), mRNA	Q804A9	598	0	Deleted in azoospermia-like	.	.	.	.	pfam00076	RRM_1	RNA recognition motif. (a.k.a. RRM, RBD, or RNP domain). The RRM motif is probably diagnostic of an RNA binding protein. RRMs are found in a variety of RNA binding proteins, including various hnRNP proteins, proteins implicated in regulation of alternative splicing, and protein components of snRNPs. The motif also appears in a few single stranded DNA binding proteins. The RRM structure consists o…	GO:0007275|multicellular organismal development;GO:0048477|oogenesis;GO:0006417|regulation of translation;GO:0007283|spermatogenesis;	GO:0005737|cytoplasm;	GO:0000166|nucleotide binding;GO:0003723|RNA binding;	.	.
ENSGALG00000004138	47.2217	153.107	0.308422	-1.69702	5.16154e-10	1.17666e-08	down	yes	chr8:6098615-6113970:-	ENSGALG00000004138	gi|513196471|ref|XP_004943287.1|	3674	0	PREDICTED: tudor domain-containing protein 5 isoform X5 [Gallus gallus]	gi|513196470|ref|XM_004943230.1|	2423	0	PREDICTED: Gallus gallus tudor domain containing 5 (TDRD5), transcript variant X5, mRNA	E2QTD3	183	1e-45	Tudor domain-containing protein 5	.	.	.	.	pfam00567	TUDOR	Tudor domain.	GO:0043046|DNA methylation involved in gamete generation;GO:0030719|P granule organization;GO:0007286|spermatid development;	GO:0033391|chromatoid body;GO:0071546|pi-body;	.	.	.
ENSGALG00000015905	362.229	160.489	2.25704	1.17443	8.36737e-13	2.69749e-11	up	yes	chr2:124071734-124090805:+	ENSGALG00000015905	gi|363730870|ref|XP_418326.3|	2420	0	PREDICTED: Y+L amino acid transporter 2 [Gallus gallus]	gi|513172558|ref|XM_418326.4|	1610	0	PREDICTED: Gallus gallus solute carrier family 7 (amino acid transporter light chain, y+L system), member 7 (SLC7A7), mRNA	Q59I64	629	0	Y+L amino acid transporter 2	BS_ykbA	144	5e-37	COG0531	pfam13520	AA_permease_2	Amino acid permease.	.	GO:0016323|basolateral plasma membrane;GO:0016021|integral component of membrane;	GO:0015171|amino acid transmembrane transporter activity;	K13872	SLC7A6; solute carrier family 7 (L-type amino acid transporter), member 6
ENSGALG00000002993	20.4356	52.6325	0.38827	-1.36487	0.0024049	0.014633	down	yes	chr18:5124020-5286048:-	ENSGALG00000002993	gi|50757779|ref|XP_415644.1|	1764	0	PREDICTED: carbonic anhydrase-related protein 10 isoform X2 [Gallus gallus]	gi|513213547|ref|XM_415644.4|	2155	0	PREDICTED: Gallus gallus carbonic anhydrase X (CA10), transcript variant X2, mRNA	.	.	.	.	VCA0274	92.8	3e-19	COG3338	pfam00194	Carb_anhydrase	Eukaryotic-type carbonic anhydrase.	.	.	.	.	.
ENSGALG00000024447	39.831	93.1834	0.427448	-1.22618	0.000184733	0.00154696	down	yes	chr10:520507-523782:+	ENSGALG00000024447	gi|118405148|ref|NP_001072944.1|	466	7e-56	neuromedin B precursor [Gallus gallus]	gi|256818792|ref|NM_001079476.2|	648	0	Gallus gallus neuromedin B (NMB), mRNA	Q2T9U8	57.4	1e-09	Neuromedin-B	.	.	.	.	pfam02044	Bombesin	Bombesin-like peptide.	GO:0007218|neuropeptide signaling pathway;	GO:0005576|extracellular region;	.	K05223	NMB; neuromedin B
ENSGALG00000010379	28.3548	66.2149	0.428224	-1.22356	0.00167718	0.0106809	down	yes	chr4:34818548-34885635:-	ENSGALG00000010379	gi|45382765|ref|NP_990004.1|	428	3e-47	alpha-synuclein [Gallus gallus]	gi|46018911|emb|BX936116.2|	1178	0	Gallus gallus finished cDNA, clone ChEST488j1	Q91448	157	3e-44	Alpha-synuclein	.	.	.	.	pfam01387	Synuclein	Synuclein. There are three types of synucleins in humans, these are called alpha, beta and gamma. Alpha synuclein has been found mutated in families with autosomal dominant Parkinson's disease. A peptide of alpha synuclein has also been found in amyloid plaques in Alzheimer's patients.	GO:0014059|regulation of dopamine secretion;	GO:0030054|cell junction;GO:0005829|cytosol;GO:0005576|extracellular region;GO:0016020|membrane;GO:0005634|nucleus;GO:0045202|synapse;	GO:0005507|copper ion binding;	.	.
ENSGALG00000016444	3214.08	6866.77	0.468063	-1.09523	4.99883e-101	9.38718e-98	down	yes	chr3:96350213-96356450:-	ENSGALG00000016444	gi|268370110|ref|NP_001161238.1|	2494	0	ornithine decarboxylase [Gallus gallus]	gi|268370109|ref|NM_001167766.1|	1726	0	Gallus gallus ornithine decarboxylase 1 (ODC1), mRNA	P27118	933	0	Ornithine decarboxylase (Fragment)	SPAC144.04c	391	2e-129	COG0019	pfam02784	Orn_Arg_deC_N	Pyridoxal-dependent decarboxylase, pyridoxal binding domain. These pyridoxal-dependent decarboxylases acting on ornithine, lysine, arginine and related substrates This domain has a TIM barrel fold.	GO:0033387|putrescine biosynthetic process from ornithine;	GO:0005737|cytoplasm;	GO:0004586|ornithine decarboxylase activity;	K01581	E4.1.1.17, ODC1, speC, speF; ornithine decarboxylase [EC:4.1.1.17]
ENSGALG00000007222	131.07	46.3236	2.82944	1.50052	1.25705e-07	2.02843e-06	up	yes	chr9:13178354-13185135:+	ENSGALG00000007222	gi|733903006|ref|XP_003209174.2|	697	1e-88	PREDICTED: urotensin-2B isoform X1 [Meleagris gallopavo]	gi|47021918|emb|CR406384.1|	1016	0	Gallus gallus finished cDNA, clone ChEST756h12	Q765I0	98.2	2e-23	Urotensin-2B	.	.	.	.	pfam01496	V_ATPase_I	V-type ATPase 116kDa subunit family. This family consists of the 116kDa V-type ATPase (vacuolar (H+)-ATPases) subunits, as well as V-type ATP synthase subunit i. The V-type ATPases family are proton pumps that acidify intracellular compartments in eukaryotic cells for example yeast central vacuoles, clathrin-coated and synaptic vesicles. They have important roles in membrane trafficking processes…	GO:0008217|regulation of blood pressure;GO:0042312|regulation of vasodilation;	GO:0005576|extracellular region;	.	.	.
ENSGALG00000006371	121.162	57.7795	2.09698	1.06831	0.000120345	0.00106224	up	yes	chr13:15000021-15000779:-	ENSGALG00000006371	gi|513207270|ref|XP_004945049.1|	998	7e-136	PREDICTED: UPF0461 protein C5orf24 homolog isoform X4 [Gallus gallus]	gi|513207272|ref|XM_004944993.1|	566	0	PREDICTED: Gallus gallus chromosome 13 open reading frame, human C5orf24 (C13H5ORF24), transcript variant X5, mRNA	.	.	.	.	.	.	.	.	pfam07218	RAP1	Rhoptry-associated protein 1 (RAP-1). This family consists of several rhoptry-associated protein 1 (RAP-1) sequences which appear to be specific to Plasmodium falciparum.	.	.	.	.	.
ENSGALG00000011913	15.7462	49.1652	0.32027	-1.64264	0.00066269	0.00474076	down	yes	chr1:49298675-49306479:-	ENSGALG00000011913	gi|513159014|ref|XP_425473.4|	1830	0	PREDICTED: LOW QUALITY PROTEIN: neuronal-specific septin-3 [Gallus gallus]	gi|513159013|ref|XM_425473.4|	1612	0	PREDICTED: Gallus gallus septin 3 (SEPT3), mRNA	Q9Z1S5	666	0	Neuronal-specific septin-3	SPAC821.06	315	3e-100	COG5019	pfam00735	Septin	Septin. Members of this family include CDC3, CDC10, CDC11 and CDC12/Septin. Members of this family bind GTP. As regards the septins, these are polypeptides of 30-65kDa with three characteristic GTPase motifs (G-1, G-3 and G-4) that are similar to those of the Ras family. The G-4 motif is strictly conserved with a unique septin consensus of AKAD. Most septins are thought to have at least one coile…	GO:0007049|cell cycle;GO:0051301|cell division;	GO:0030054|cell junction;GO:0005737|cytoplasm;GO:0005856|cytoskeleton;GO:0045202|synapse;	GO:0005525|GTP binding;	K16938	SEPT3_9_12; septin 3/9/12
ENSGALG00000026781	20.9977	99.5102	0.21101	-2.24462	9.1984e-10	2.02919e-08	down	yes	chr1:174335143-174344760:-	ENSGALG00000026781	gi|497241744|ref|NP_001265073.1|	785	7e-95	arachidonate 5-lipoxygenase-activating protein [Gallus gallus]	gi|497241743|ref|NM_001278144.1|	1221	0	Gallus gallus arachidonate 5-lipoxygenase-activating protein (ALOX5AP), mRNA	P20292	256	7e-78	Arachidonate 5-lipoxygenase-activating protein	.	.	.	.	pfam01124	MAPEG	MAPEG family. This family is has been called MAPEG (Membrane Associated Proteins in Eicosanoid and Glutathione metabolizm). It includes proteins such as Prostaglandin E synthase. This enzyme catalyses the synthesis of PGE2 from PGH2 (produced by cyclooxygenase from arachidonic acid). Because of structural similarities in the active sites of FLAP, LTC4 synthase and PGE synthase, substrates for eac…	GO:0019369|arachidonic acid metabolic process;GO:0071277|cellular response to calcium ion;GO:0019370|leukotriene biosynthetic process;GO:0006691|leukotriene metabolic process;GO:2001300|lipoxin metabolic process;GO:0019372|lipoxygenase pathway;GO:0070207|protein homotrimerization;GO:0044281|small molecule metabolic process;	GO:0005783|endoplasmic reticulum;GO:0005789|endoplasmic reticulum membrane;GO:0016021|integral component of membrane;GO:0016020|membrane;GO:0005635|nuclear envelope;GO:0031965|nuclear membrane;	GO:0050544|arachidonic acid binding;GO:0008047|enzyme activator activity;GO:0047485|protein N-terminus binding;	.	.
ENSGALG00000023961	0.528504	17.4786	0.0302373	-5.04753	0.000159864	0.00136923	down	yes	chr7:195700-201192:+	ENSGALG00000023961	gi|47825371|ref|NP_001001461.1|	1884	0	growth/differentiation factor 8 precursor [Gallus gallus]	gi|262477593|gb|GU075927.1|	1125	0	Gallus gallus strain PB-1 breed Broiler myostatin (MSTN) mRNA, complete cds	O42220	730	0	Growth/differentiation factor 8	.	.	.	.	pfam00688	TGFb_propeptide	TGF-beta propeptide. This propeptide is known as latency associated peptide (LAP) in TGF-beta. LAP is a homodimer which is disulfide linked to TGF-beta binding protein.	GO:0048468|cell development;GO:0071549|cellular response to dexamethasone stimulus;GO:0009792|embryo development ending in birth or egg hatching;GO:0040007|growth;GO:0046716|muscle cell cellular homeostasis;GO:0033002|muscle cell proliferation;GO:0046627|negative regulation of insulin receptor signaling pathway;GO:0033673|negative regulation of kinase activity;GO:0045662|negative regulation of my…	GO:0005623|cell;GO:0005615|extracellular space;	GO:0005125|cytokine activity;GO:0005160|transforming growth factor beta receptor binding;	K05497	GDF8_11; growth differentiation factor 8/11
ENSGALG00000005898	114.804	506.058	0.226859	-2.14013	1.35513e-39	3.13202e-37	down	yes	chr13:378861-380094:+	ENSGALG00000005898	gi|513205960|ref|XP_423051.4|	1412	0	PREDICTED: dead end protein homolog 1 isoform X3 [Gallus gallus]	gi|513205959|ref|XM_423051.4|	973	0	PREDICTED: Gallus gallus dead end homolog 1 (zebrafish) (DND1), transcript variant X3, mRNA	Q8IYX4	269	2e-85	Dead end protein homolog 1	.	.	.	.	pfam00076	RRM_1	RNA recognition motif. (a.k.a. RRM, RBD, or RNP domain). The RRM motif is probably diagnostic of an RNA binding protein. RRMs are found in a variety of RNA binding proteins, including various hnRNP proteins, proteins implicated in regulation of alternative splicing, and protein components of snRNPs. The motif also appears in a few single stranded DNA binding proteins. The RRM structure consists o…	GO:0007281|germ cell development;GO:0007275|multicellular organismal development;GO:0060965|negative regulation of gene silencing by miRNA;	GO:0005737|cytoplasm;GO:0005634|nucleus;	GO:0017091|AU-rich element binding;GO:0000166|nucleotide binding;	.	.
ENSGALG00000002103	25.2006	75.2402	0.334935	-1.57805	4.027e-05	0.000403586	down	yes	chr11:1213866-1215689:+	ENSGALG00000002103	gi|733906119|ref|XP_010716186.1|	782	5e-102	PREDICTED: tubulin polymerization-promoting protein family member 3 [Meleagris gallopavo]	gi|46238538|emb|CR385779.1|	559	0	Gallus gallus finished cDNA, clone ChEST67c7	Q9BW30	266	4e-88	Tubulin polymerization-promoting protein family member 3	.	.	.	.	pfam05517	p25-alpha	p25-alpha. This family encodes a 25 kDa protein that is phosphorylated by a Ser/Thr-Pro kinase. It has been described as a brain specific protein, but it is found in Tetrahymena thermophila.	GO:0001578|microtubule bundle formation;GO:0046785|microtubule polymerization;	GO:0005737|cytoplasm;GO:0070062|extracellular exosome;GO:0005874|microtubule;	GO:0015631|tubulin binding;	.	.
ENSGALG00000010980	26.719	65.0356	0.410837	-1.28336	0.00130297	0.00862316	down	yes	chr2:31470769-31506970:+	ENSGALG00000010980	gi|513168703|ref|XP_004939405.1|	5245	0	PREDICTED: serine/threonine-protein kinase 31 isoform X6 [Gallus gallus]	gi|513168714|ref|XM_418720.4|	3014	0	PREDICTED: Gallus gallus serine/threonine kinase 31 (STK31), transcript variant X5, mRNA	Q9BXU1	1007	0	Serine/threonine-protein kinase 31	mlr6580_1	75.5	1e-13	COG0515	pfam00567	TUDOR	Tudor domain.	.	GO:0001669|acrosomal vesicle;	GO:0005524|ATP binding;GO:0004674|protein serine/threonine kinase activity;	K16316	STK31, TDRD8; serine/threonine-protein kinase 31 [EC:2.7.11.1]
ENSGALG00000013861	271.594	126.407	2.14857	1.10337	3.6501e-09	7.45048e-08	up	yes	chr3:53854460-53873283:-	ENSGALG00000013861	gi|513176846|ref|XP_003640967.2|	4041	0	PREDICTED: LOW QUALITY PROTEIN: tumor necrosis factor alpha-induced protein 3 isoform X1 [Gallus gallus]	gi|513176845|ref|XM_003640919.2|	1921	0	PREDICTED: Gallus gallus tumor necrosis factor, alpha-induced protein 3 (TNFAIP3), transcript variant X1, mRNA	P21580	1016	0	Tumor necrosis factor alpha-induced protein 3	.	.	.	.	pfam02338	OTU	OTU-like cysteine protease. This family is comprised of a group of predicted cysteine proteases, homologous to the Ovarian tumor (OTU) gene in Drosophila. Members include proteins from eukaryotes, viruses and pathogenic bacterium. The conserved cysteine and histidine, and possibly the aspartate, represent the catalytic residues in this putative group of proteases.	GO:0006915|apoptotic process;GO:0001922|B-1 B cell homeostasis;GO:0070301|cellular response to hydrogen peroxide;GO:0071222|cellular response to lipopolysaccharide;GO:0072666|establishment of protein localization to vacuole;GO:0006954|inflammatory response;GO:0045087|innate immune response;GO:0050869|negative regulation of B cell activation;GO:0045779|negative regulation of bone resorption;GO:200…	GO:0005813|centrosome;GO:0005737|cytoplasm;GO:0005829|cytosol;GO:0070062|extracellular exosome;GO:0005764|lysosome;GO:0005634|nucleus;	GO:0003677|DNA binding;GO:0070530|K63-linked polyubiquitin binding;GO:0016874|ligase activity;GO:0002020|protease binding;GO:0043621|protein self-association;GO:0043130|ubiquitin binding;GO:0004842|ubiquitin-protein transferase activity;GO:0004843|ubiquitin-specific protease activity;GO:0008270|zinc ion binding;	K11859	TNFAIP3, A20, OTUD7C; tumor necrosis factor, alpha-induced protein 3 [EC:3.4.19.12 6.3.2.19]
ENSGALG00000022234	80.09	320.405	0.249965	-2.0002	4.02463e-13	1.34659e-11	down	yes	chrLGE64:757334-788203:+	ENSGALG00000022234	gi|733931153|ref|XP_010726238.1|	882	2e-112	PREDICTED: coiled-coil domain-containing protein 81-like [Meleagris gallopavo]	gi|513233737|ref|XM_004949789.1|	413	0	PREDICTED: Gallus gallus coiled-coil domain-containing protein 81-like (LOC101749549), mRNA	Q5XIN9	93.6	8e-19	Coiled-coil domain-containing protein 81	.	.	.	.	pfam14908	DUF4496	Domain of unknown function (DUF4496). This domain family is found in eukaryotes, and is typically between 134 and 154 amino acids in length. Proteins in this family vary in length between 264 and 772 amino acid residues.	.	GO:0005813|centrosome;GO:0005737|cytoplasm;	GO:0003677|DNA binding;	.	.
ENSGALG00000015675	15.2177	1.9123	7.95777	2.99236	0.00493066	0.0271629	up	yes	chr1:97373313-97406932:+	ENSGALG00000015675	gi|513162375|ref|XP_416677.4|	5707	0	PREDICTED: multidrug resistance-associated protein 1-like isoform X2 [Gallus gallus]	gi|513162374|ref|XM_416677.4|	3380	0	PREDICTED: Gallus gallus ATP-binding cassette, sub-family C (CFTR/MRP), member 13, pseudogene (ABCC13), transcript variant X2, mRNA	O35379	1082	0	Multidrug resistance-associated protein 1	SPAC3F10.11c	781	0	COG1132	pfam00664	ABC_membrane	ABC transporter transmembrane region. This family represents a unit of six transmembrane helices. Many members of the ABC transporter family (pfam00005) have two such regions.	.	GO:0016323|basolateral plasma membrane;GO:0070062|extracellular exosome;GO:0005887|integral component of plasma membrane;GO:0016020|membrane;GO:0005886|plasma membrane;	GO:0005524|ATP binding;GO:0016887|ATPase activity;GO:0042626|ATPase activity, coupled to transmembrane movement of substances;	K05665	ABCC1; ATP-binding cassette, subfamily C (CFTR/MRP), member 1
ENSGALG00000010773	9.96614	32.205	0.30946	-1.69218	0.00538979	0.0293905	down	yes	chr3:35493725-35533009:+	ENSGALG00000010773	gi|363731595|ref|XP_419552.3|	898	2e-120	PREDICTED: gremlin-2 [Gallus gallus]	gi|513175691|ref|XM_419552.4|	709	0	PREDICTED: Gallus gallus gremlin 2 (GREM2), mRNA	Q9H772	295	6e-100	Gremlin-2	.	.	.	.	pfam03045	DAN	DAN domain. This domain contains 9 conserved cysteines and is extracellular. Therefore the cysteines may form disulphide bridges. This family of proteins has been termed the DAN family after the first member to be reported. This family includes DAN, Cerberus and Gremlin. The gremlin protein is an antagonist of bone morphogenetic protein signaling. It is postulated that all members of this family …	GO:0030509|BMP signaling pathway;GO:0019221|cytokine-mediated signaling pathway;GO:0048263|determination of dorsal identity;GO:0010172|embryonic body morphogenesis;GO:0060300|regulation of cytokine activity;GO:0038098|sequestering of BMP from receptor via BMP binding;	GO:0005576|extracellular region;GO:0005615|extracellular space;	GO:0008201|heparin binding;	.	.
ENSGALG00000010772	7.34877	40.7298	0.180427	-2.47051	3.60179e-05	0.000365359	down	yes	chr3:35238582-35471485:+	ENSGALG00000010772	gi|310750328|ref|NP_001185527.1|	2745	0	regulator of G-protein signaling 7 [Gallus gallus]	gi|310750327|ref|NM_001198598.1|	1899	0	Gallus gallus regulator of G-protein signaling 7 (RGS7), mRNA	O54829	896	0	Regulator of G-protein signaling 7	.	.	.	.	pfam00615	RGS	Regulator of G protein signaling domain. RGS family members are GTPase-activating proteins for heterotrimeric G-protein alpha-subunits.	GO:0007186|G-protein coupled receptor signaling pathway;GO:0035556|intracellular signal transduction;GO:0043547|positive regulation of GTPase activity;GO:0008277|regulation of G-protein coupled receptor protein signaling pathway;GO:0038032|termination of G-protein coupled receptor signaling pathway;	GO:0005737|cytoplasm;GO:0005829|cytosol;GO:0005834|heterotrimeric G-protein complex;GO:0005886|plasma membrane;GO:0043234|protein complex;	GO:0031681|G-protein beta-subunit binding;GO:0005096|GTPase activator activity;GO:0004871|signal transducer activity;	K16449	RGS; regulator of G-protein signaling
ENSGALG00000001963	45.6111	91.289	0.499634	-1.00106	0.00178212	0.0112585	down	yes	chr19:4294088-4303177:+	ENSGALG00000001963	gi|513215526|ref|XP_004946555.1|	1566	0	PREDICTED: serine/threonine/tyrosine interacting-like 1 isoform X3 [Gallus gallus]	gi|513215525|ref|XM_004946498.1|	1065	0	PREDICTED: Gallus gallus serine/threonine/tyrosine interacting-like 1 (STYXL1), transcript variant X3, mRNA	Q9Y6J8	323	6e-107	Serine/threonine/tyrosine-interacting-like protein 1	YIL113w	53.5	1e-07	COG2453	pfam00782	DSPc	Dual specificity phosphatase, catalytic domain. Ser/Thr and Tyr protein phosphatases. The enzyme's tertiary fold is highly similar to that of tyrosine-specific phosphatases, except for a "recognition" region.	GO:0035556|intracellular signal transduction;	GO:0005622|intracellular;	GO:0004721|phosphoprotein phosphatase activity;	K18047	STYXL1, DUSP24, MKSTYX; serine/threonine/tyrosine-interacting-like protein 1
ENSGALG00000001071	534.455	253.637	2.10717	1.07531	2.88371e-14	1.10951e-12	up	yes	chr19:785549-804855:+	ENSGALG00000001071	gi|733915944|ref|XP_010720134.1|	251	1e-20	PREDICTED: uncharacterized protein LOC104909266 [Meleagris gallopavo]	gi|513215164|ref|XM_003642387.2|	2651	0	PREDICTED: Gallus gallus elastin (supravalvular aortic stenosis, Williams-Beuren syndrome) (ELN), transcript variant 2, mRNA	.	.	.	.	.	.	.	.	pfam00242	DNA_pol_viral_N	DNA polymerase (viral) N-terminal domain.	.	.	.	.	.
ENSGALG00000022817	55.5688	210.136	0.264442	-1.91898	1.82548e-15	7.99538e-14	down	yes	chr3:107069509-107071114:+	ENSGALG00000022817	gi|48976031|ref|NP_001001194.1|	261	1e-26	gallinacin-7 preproprotein [Gallus gallus]	gi|48976030|ref|NM_001001194.1|	505	0	Gallus gallus Gal 7 (GAL7), mRNA	Q6QLR2	105	6e-28	Gallinacin-7	.	.	.	.	pfam00711	Defensin_beta	Beta defensin. The beta defensins are antimicrobial peptides implicated in the resistance of epithelial surfaces to microbial colonisation.	GO:0050829|defense response to Gram-negative bacterium;	GO:0005576|extracellular region;	.	.	.
ENSGALG00000021542	27.2643	90.9675	0.299715	-1.73834	1.18302e-06	1.62901e-05	down	yes	chr13:9672037-9674820:+	ENSGALG00000021542	gi|350536215|ref|NP_001232703.1|	299	3e-30	beta-synuclein [Taeniopygia guttata]	gi|45382772|ref|NM_204671.1|	828	0	Gallus gallus synuclein, beta (SNCB), mRNA	Q91ZZ3	104	5e-26	Beta-synuclein	.	.	.	.	pfam01387	Synuclein	Synuclein. There are three types of synucleins in humans, these are called alpha, beta and gamma. Alpha synuclein has been found mutated in families with autosomal dominant Parkinson's disease. A peptide of alpha synuclein has also been found in amyloid plaques in Alzheimer's patients.	GO:0042417|dopamine metabolic process;GO:0043524|negative regulation of neuron apoptotic process;GO:0050808|synapse organization;GO:0007268|synaptic transmission;	GO:0005737|cytoplasm;GO:0005794|Golgi apparatus;GO:0016234|inclusion body;GO:0005739|mitochondrion;GO:0005654|nucleoplasm;GO:0045202|synapse;	GO:0005509|calcium ion binding;	.	.
ENSGALG00000000098	42.4568	14.6191	2.90421	1.53814	0.00246636	0.0149585	up	yes	chr22:148116-238186:-	ENSGALG00000000098	gi|363742080|ref|XP_425758.3|	2389	0	PREDICTED: LOW QUALITY PROTEIN: anthrax toxin receptor 1 [Gallus gallus]	gi|513220400|ref|XM_425758.4|	1705	0	PREDICTED: Gallus gallus anthrax toxin receptor 1 (ANTXR1), mRNA	Q9H6X2	834	0	Anthrax toxin receptor 1	.	.	.	.	pfam05586	Ant_C	Anthrax receptor C-terminus region. This region is found in the putatively cytoplasmic C-terminus of the anthrax receptor.	GO:0031532|actin cytoskeleton reorganization;GO:0022414|reproductive process;GO:0007165|signal transduction;GO:0034446|substrate adhesion-dependent cell spreading;	GO:0009986|cell surface;GO:0010008|endosome membrane;GO:0070062|extracellular exosome;GO:0031527|filopodium membrane;GO:0016021|integral component of membrane;GO:0031258|lamellipodium membrane;GO:0005886|plasma membrane;	GO:0051015|actin filament binding;GO:0005518|collagen binding;GO:0046872|metal ion binding;GO:0004888|transmembrane signaling receptor activity;	.	.
ENSGALG00000005410	97.5893	44.5544	2.19034	1.13115	0.000293863	0.00231378	up	yes	chr12:7892863-7904972:-	ENSGALG00000005410	gi|45382433|ref|NP_990218.1|	2016	0	protein Wnt-5a [Gallus gallus]	gi|45382432|ref|NM_204887.1|	1528	0	Gallus gallus wingless-type MMTV integration site family, member 5A (WNT5A), mRNA	Q27Q52	711	0	Protein Wnt-5a	.	.	.	.	pfam00110	wnt	wnt family. Wnt genes have been identified in vertebrates and invertebrates but not in plants, unicellular eukaryotes or prokaryotes. In humans, 19 WNT proteins are known. Because of their insolubility little is known about Wnt protein structure, but all have 23 or 24 Cys residues whose spacing is highly conserved. Signal transduction by Wnt proteins (including the Wnt/beta-catenin, the Wnt/Ca++,…	GO:0051216|cartilage development;GO:0030154|cell differentiation;GO:0016055|Wnt signaling pathway;	GO:0005578|proteinaceous extracellular matrix;	.	K00444	WNT5; wingless-type MMTV integration site family, member 5
ENSGALG00000014930	84.8717	169.782	0.499887	-1.00033	2.03333e-05	0.000216798	down	yes	chrZ:24132638-24134407:+	ENSGALG00000014930	gi|513229782|ref|XP_004937419.1|	3088	0	PREDICTED: ectoderm-neural cortex protein 1 isoform X9 [Gallus gallus]	gi|513229785|ref|XM_424790.4|	1770	0	PREDICTED: Gallus gallus ectodermal-neural cortex 1 (with BTB-like domain) (ENC1), transcript variant X5, mRNA	O35709	1169	0	Ectoderm-neural cortex protein 1	.	.	.	.	pfam00651	BTB	BTB/POZ domain. The BTB (for BR-C, ttk and bab) or POZ (for Pox virus and Zinc finger) domain is present near the N-terminus of a fraction of zinc finger (pfam00096) proteins and in proteins that contain the pfam01344 motif such as Kelch and a family of pox virus proteins. The BTB/POZ domain mediates homomeric dimerization and in some instances heteromeric dimerization. The structure of the dimer…	GO:0017148|negative regulation of translation;GO:0010976|positive regulation of neuron projection development;GO:0010499|proteasomal ubiquitin-independent protein catabolic process;GO:0016567|protein ubiquitination;	GO:0031463|Cul3-RING ubiquitin ligase complex;GO:0005737|cytoplasm;GO:0005856|cytoskeleton;GO:0043025|neuronal cell body;GO:0000790|nuclear chromatin;GO:0016363|nuclear matrix;GO:0005730|nucleolus;GO:0005654|nucleoplasm;	.	K10462	KLHL25_37, ENC1, ENC2; kelch-like protein 25/37 (ectoderm-neural cortex protein)
ENSGALG00000007704	426.288	924.794	0.460954	-1.1173	1.03278e-25	1.14929e-23	down	yes	chr6:22243991-22247407:+	ENSGALG00000007704	gi|363735530|ref|XP_001233764.2|	659	4e-83	PREDICTED: nucleoplasmin-3 isoform X1 [Gallus gallus]	gi|513191651|ref|XM_001233763.3|	988	0	PREDICTED: Gallus gallus nucleophosmin/nucleoplasmin 3 (NPM3), transcript variant X1, mRNA	O75607	169	1e-49	Nucleoplasmin-3	.	.	.	.	pfam03066	Nucleoplasmin	Nucleoplasmin. Nucleoplasmins are also known as chromatin decondensation proteins. They bind to core histones and transfer DNA to them in a reaction that requires ATP. This is thought to play a role in the assembly of regular nucleosomal arrays.	GO:0006364|rRNA processing;GO:0009303|rRNA transcription;	GO:0005730|nucleolus;	GO:0044822|poly(A) RNA binding;	K11278	NPM3; nucleophosmin 3
ENSGALG00000017018	68.7395	33.1343	2.07457	1.05281	0.0044418	0.0248618	up	yes	chr1:169393304-169434359:-	ENSGALG00000017018	gi|363729273|ref|XP_417071.3|	4416	0	PREDICTED: LOW QUALITY PROTEIN: integrator complex subunit 6 [Gallus gallus]	gi|513165475|ref|XM_417071.4|	2990	0	PREDICTED: Gallus gallus integrator complex subunit 6 (INTS6), mRNA	Q9UL03	1470	0	Integrator complex subunit 6	.	.	.	.	pfam15300	INT_SG_DDX_CT_C	INTS6/SAGE1/DDX26B/CT45 C-terminus. This domain is found at the C-terminus of integrator complex subunit 6 (INTS6), sarcoma antigen 1 (SAGE1), protein DDX26B (DDX26B) and members of the cancer/testis antigen family 45.	GO:0007165|signal transduction;GO:0016180|snRNA processing;	GO:0015629|actin cytoskeleton;GO:0032039|integrator complex;GO:0005654|nucleoplasm;	GO:0004888|transmembrane signaling receptor activity;	K13143	INTS6, DDX26; integrator complex subunit 6
ENSGALG00000001289	73.8904	171.82	0.430046	-1.21744	3.36151e-06	4.19087e-05	down	yes	chr28:2579675-2585370:-	ENSGALG00000001289	gi|513227227|ref|XP_001233682.3|	2866	0	PREDICTED: SHC-transforming protein 2 isoform X1 [Gallus gallus]	gi|513227226|ref|XM_001233681.3|	1743	0	PREDICTED: Gallus gallus SHC (Src homology 2 domain containing) transforming protein 2 (SHC2), transcript variant X1, mRNA	O70142	767	0	SHC-transforming protein 2	.	.	.	.	pfam00640	PID	Phosphotyrosine interaction domain (PTB/PID).	GO:0000187|activation of MAPK activity;GO:0035556|intracellular signal transduction;GO:0007169|transmembrane receptor protein tyrosine kinase signaling pathway;	GO:0005622|intracellular;GO:0005886|plasma membrane;	GO:0019901|protein kinase binding;GO:0030971|receptor tyrosine kinase binding;	K17447	SHC2; SHC- transforming protein 2
ENSGALG00000013846	11.5433	73.7389	0.156543	-2.67537	3.23347e-09	6.70019e-08	down	yes	chr3:53682720-53762709:-	ENSGALG00000013846	gi|118088483|ref|XP_419718.2|	11057	0	PREDICTED: brefeldin A-inhibited guanine nucleotide-exchange protein 3 isoform X8 [Gallus gallus]	gi|513176843|ref|XM_419718.4|	6653	0	PREDICTED: Gallus gallus KIAA1244 (KIAA1244), transcript variant X8, mRNA	Q5TH69	3551	0	Brefeldin A-inhibited guanine nucleotide-exchange protein 3	.	.	.	.	pfam09324	DUF1981	Domain of unknown function (DUF1981). Members of this family of functionally uncharacterized domains are found in various plant and yeast protein transport proteins.	GO:0010923|negative regulation of phosphatase activity;GO:0043547|positive regulation of GTPase activity;GO:0032012|regulation of ARF protein signal transduction;GO:0016192|vesicle-mediated transport;	GO:0016021|integral component of membrane;GO:0005802|trans-Golgi network;	GO:0005086|ARF guanyl-nucleotide exchange factor activity;	K17572	ARFGEF3, KEPI; brefeldin A-inhibited guanine nucleotide-exchange protein 3
ENSGALG00000014653	60.317	129.392	0.466157	-1.10111	5.61744e-05	0.000539928	down	yes	chr25:1494541-1500679:+	ENSGALG00000014653	gi|363742816|ref|XP_422864.2|	1983	0	PREDICTED: HORMA domain-containing protein 1 isoform X2 [Gallus gallus]	gi|513223486|ref|XM_422864.3|	1816	0	PREDICTED: Gallus gallus HORMA domain containing 1 (HORMAD1), transcript variant X2, mRNA	E2RSQ2	478	3e-161	HORMA domain-containing protein 1	.	.	.	.	pfam02301	HORMA	HORMA domain. The HORMA (for Hop1p, Rev7p and MAD2) domain has been suggested to recognize chromatin states that result from DNA adducts, double stranded breaks or non-attachment to the spindle and acts as an adaptor that recruits other proteins. MAD2 is a spindle checkpoint protein which prevents progression of the cell cycle upon detection of a defect in mitotic spindle integrity.	GO:0001824|blastocyst development;GO:0042138|meiotic DNA double-strand break formation;GO:0007126|meiotic nuclear division;GO:0051598|meiotic recombination checkpoint;GO:0051177|meiotic sister chromatid cohesion;GO:0048477|oogenesis;GO:0060629|regulation of homologous chromosome segregation;GO:0007283|spermatogenesis;GO:0007130|synaptonemal complex assembly;	GO:0005694|chromosome;GO:0005634|nucleus;	.	.	.
ENSGALG00000002756	278.339	811.381	0.343044	-1.54354	1.28974e-28	1.74556e-26	down	yes	chr8:3868564-3869502:-	ENSGALG00000002756	gi|45383097|ref|NP_989870.1|	1603	0	transmembrane protein 121 [Gallus gallus]	gi|45383096|ref|NM_204539.1|	936	0	Gallus gallus transmembrane protein 121 (TMEM121), mRNA	Q8QFN3	622	0	Transmembrane protein 121	.	.	.	.	pfam14997	CECR6_TMEM121	CECR6/TMEM121 family. This family includes Cat eye syndrome critical region protein 6, a protein which has been identified in a screen for candidate genes for the developmental disorder Cat Eye Syndrome (CES). It also includes the TMEM121 transmembrane proteins. The function of this family is unknown.	.	GO:0016021|integral component of membrane;	.	.	.
ENSGALG00000008185	43.9585	17.1213	2.56748	1.36035	0.00546131	0.029705	up	yes	chr7:10696198-10732631:+	ENSGALG00000008185	gi|459352614|tpg|DAA64410.1|	6905	0	TPA_inf: aldehyde oxidase 1 [Gallus gallus]	gi|459352613|tpg|BK008661.1|	3966	0	TPA_inf: Gallus gallus aldehyde oxidase 1 mRNA, complete cds	Q06278	1798	0	Aldehyde oxidase	PA1523	526	7e-167	COG4631	pfam02738	Ald_Xan_dh_C2	Molybdopterin-binding domain of aldehyde dehydrogenase.	GO:0006954|inflammatory response;GO:0072593|reactive oxygen species metabolic process;GO:0044281|small molecule metabolic process;GO:0042816|vitamin B6 metabolic process;GO:0006766|vitamin metabolic process;GO:0006767|water-soluble vitamin metabolic process;	GO:0005737|cytoplasm;GO:0005829|cytosol;GO:0070062|extracellular exosome;	GO:0051537|2 iron, 2 sulfur cluster binding;GO:0004031|aldehyde oxidase activity;GO:0009055|electron carrier activity;GO:0050660|flavin adenine dinucleotide binding;GO:0005506|iron ion binding;GO:0043546|molybdopterin cofactor binding;GO:0051287|NAD binding;GO:0008762|UDP-N-acetylmuramate dehydrogenase activity;GO:0004854|xanthine dehydrogenase activity;	K00157	AOX; aldehyde oxidase [EC:1.2.3.1]
ENSGALG00000015635	61.3321	30.4	2.0175	1.01257	0.00903561	0.0452172	up	yes	chr4:81699702-81774162:-	ENSGALG00000015635	gi|513185026|ref|XP_004936259.1|	15177	0	PREDICTED: huntingtin isoform X3 [Gallus gallus]	gi|513185025|ref|XM_004936202.1|	9361	0	PREDICTED: Gallus gallus huntingtin (HTT), transcript variant X3, mRNA	P42858	4903	0	Huntingtin	.	.	.	.	pfam12372	DUF3652	Huntingtin protein region. This domain family is found in eukaryotes, and is approximately 40 amino acids in length. The family is found in association with pfam02985. This family is in the middle region of the Huntingtin protein associated with Huntington's disease. The protein is of unknown function, however it is known that a polyglutamine (CAG) repeat in the gene coding for it results in the …	GO:0009952|anterior/posterior pattern specification;GO:0008088|axon cargo transport;GO:0007569|cell aging;GO:0000052|citrulline metabolic process;GO:0008340|determination of adult lifespan;GO:0007212|dopamine receptor signaling pathway;GO:0007029|endoplasmic reticulum organization;GO:0016197|endosomal transport;GO:0006888|ER to Golgi vesicle-mediated transport;GO:0000132|establishment of mitotic …	GO:0005776|autophagosome;GO:0030424|axon;GO:0005814|centriole;GO:0030136|clathrin-coated vesicle;GO:0005737|cytoplasm;GO:0030659|cytoplasmic vesicle membrane;GO:0005829|cytosol;GO:0030425|dendrite;GO:0005783|endoplasmic reticulum;GO:0005794|Golgi apparatus;GO:0016234|inclusion body;GO:0005770|late endosome;GO:0005739|mitochondrion;GO:0043025|neuronal cell body;GO:0071598|neuronal ribonucleoprotei…	GO:0048487|beta-tubulin binding;GO:0050809|diazepam binding;GO:0034452|dynactin binding;GO:0045505|dynein intermediate chain binding;GO:0042802|identical protein binding;GO:0044325|ion channel binding;GO:0002039|p53 binding;GO:0005522|profilin binding;GO:0008134|transcription factor binding;	K04533	HD; huntingtin
ENSGALG00000015632	6.3169	48.7364	0.129614	-2.94771	0.000316319	0.00246348	down	yes	chr2:116997437-117055053:-	ENSGALG00000015632	gi|589058103|dbj|BAO51998.1|	5752	0	transient receptor potential ankyrin 1 [Gallus gallus]	gi|513172391|ref|XM_418294.4|	4285	0	PREDICTED: Gallus gallus transient receptor potential cation channel, subfamily A, member 1 (TRPA1), mRNA	Q6RI86	1441	0	Transient receptor potential cation channel subfamily A member 1	all2748	113	2e-25	COG0666	pfam12796	Ank_2	Ankyrin repeats (3 copies).	GO:0097553|calcium ion transmembrane import into cytosol;GO:0070588|calcium ion transmembrane transport;GO:0071313|cellular response to caffeine;GO:0071244|cellular response to carbon dioxide;GO:0070417|cellular response to cold;GO:0034605|cellular response to heat;GO:1903793|positive regulation of anion transport;GO:0035774|positive regulation of insulin secretion involved in cellular response t…	GO:0016324|apical plasma membrane;GO:0030424|axon;GO:0005887|integral component of plasma membrane;GO:0005622|intracellular;	GO:0005218|intracellular ligand-gated calcium channel activity;GO:0097604|temperature-gated cation channel activity;GO:0005245|voltage-gated calcium channel activity;	K04984	TRPA1, ANKTM1; transient receptor potential cation channel subfamily A member 1
ENSGALG00000008455	67.045	32.1334	2.08646	1.06106	0.00467016	0.0259371	up	yes	chr1:10867382-10986273:+	ENSGALG00000008455	gi|45383640|ref|NP_989574.1|	4072	0	semaphorin-3C precursor [Gallus gallus]	gi|45383639|ref|NM_204243.1|	2269	0	Gallus gallus sema domain, immunoglobulin domain (Ig), short basic domain, secreted, (semaphorin) 3C (SEMA3C), mRNA	O42236	1573	0	Semaphorin-3C	.	.	.	.	pfam01403	Sema	Sema domain. The Sema domain occurs in semaphorins, which are a large family of secreted and transmembrane proteins, some of which function as repellent signals during axon guidance. Sema domains also occur in the hepatocyte growth factor receptor and human plexin A-3.	GO:0030154|cell differentiation;GO:0007399|nervous system development;	GO:0005576|extracellular region;	.	K06840	SEMA3; semaphorin 3
ENSGALG00000028522	29.3951	73.721	0.398734	-1.3265	0.000389188	0.00296791	down	yes	chr3:54193387-54198421:-	ENSGALG00000028522	gi|118088512|ref|XP_426171.2|	1648	0	PREDICTED: solute carrier family 35 member D3 [Gallus gallus]	gi|513176870|ref|XM_426171.3|	4119	0	PREDICTED: Gallus gallus solute carrier family 35, member D3 (SLC35D3), mRNA	Q5M8T2	467	1e-149	Solute carrier family 35 member D3	.	.	.	.	pfam03151	TPT	Triose-phosphate Transporter family. This family includes transporters with a specificity for triose phosphate.	GO:0098656|anion transmembrane transport;GO:0034219|carbohydrate transmembrane transport;GO:0090481|pyrimidine nucleotide-sugar transmembrane transport;	GO:0016021|integral component of membrane;	GO:0015297|antiporter activity;GO:0015165|pyrimidine nucleotide-sugar transmembrane transporter activity;	K15281	SLC35D; solute carrier family 35
ENSGALG00000027427	157.286	414.554	0.379409	-1.39818	4.30122e-18	2.48528e-16	down	yes	chr3:72554067-72555128:+	ENSGALG00000027427	.	.	.	.	gi|513183922|ref|XR_210584.1|	307	3e-158	PREDICTED: Gallus gallus uncharacterized LOC101751736 (LOC101751736), misc_RNA	.	.	.	.	.	.	.	.	pfam15449	Retinal	Retinal protein. This family of proteins is found in the photoreceptor cells of the retina. Mutations of the gene encoding this protein have been associated with retinal disorders such as retinitis pigmentosa and late-onset progressive retinal atrophy. The function of this family of proteins is unknown, but it is likely to be important in the development and function of the retina.	.	.	.	.	.
ENSGALG00000028085	13.6154	49.773	0.273549	-1.87013	0.000167769	0.00142637	down	yes	chrJH375547.1:40253-46751:+	ENSGALG00000028085	gi|787166344|ref|NP_990327.2|	5566	0	tyrosine-protein kinase JAK3 [Gallus gallus]	gi|2645986|gb|AF034576.1|AF034576	3315	0	Gallus gallus Janus tyrosine kinase (JAK) mRNA, complete cds	P52333	1260	0	Tyrosine-protein kinase JAK3	.	.	.	.	pfam07714	Pkinase_Tyr	Protein tyrosine kinase.	GO:0030183|B cell differentiation;GO:0016477|cell migration;GO:0007167|enzyme linked receptor protein signaling pathway;GO:0030218|erythrocyte differentiation;GO:0045087|innate immune response;GO:0035771|interleukin-4-mediated signaling pathway;GO:0035556|intracellular signal transduction;GO:0060397|JAK-STAT cascade involved in growth hormone signaling pathway;GO:0002731|negative regulation of de…	GO:0005856|cytoskeleton;GO:0005829|cytosol;GO:0012505|endomembrane system;GO:0031234|extrinsic component of cytoplasmic side of plasma membrane;	GO:0005524|ATP binding;GO:0051427|hormone receptor binding;GO:0004715|non-membrane spanning protein tyrosine kinase activity;GO:0019903|protein phosphatase binding;GO:0004713|protein tyrosine kinase activity;	K11218	JAK3; Janus kinase 3 [EC:2.7.10.2]
ENSGALG00000028200	29.9068	70.8973	0.421833	-1.24526	0.000962262	0.00660395	down	yes	chrAADN03026785.1:21-1534:-	ENSGALG00000028200	gi|513237531|ref|XP_004950475.1|	1150	2e-155	PREDICTED: dihydropyrimidinase-related protein 5-like [Gallus gallus]	gi|513237530|ref|XM_004950418.1|	836	0	PREDICTED: Gallus gallus dihydropyrimidinase-related protein 5-like (LOC101750455), mRNA	Q9BPU6	293	7e-92	Dihydropyrimidinase-related protein 5	SMc01821	133	1e-33	COG0044	pfam03154	Atrophin-1	Atrophin-1 family. Atrophin-1 is the protein product of the dentatorubral-pallidoluysian atrophy (DRPLA) gene. DRPLA OMIM:125370 is a progressive neurodegenerative disorder. It is caused by the expansion of a CAG repeat in the DRPLA gene on chromosome 12p. This results in an extended polyglutamine region in atrophin-1, that is thought to confer toxicity to the protein, possibly through altering i…	GO:0007411|axon guidance;GO:0007399|nervous system development;GO:0007165|signal transduction;	GO:0005829|cytosol;GO:0030425|dendrite;GO:0043025|neuronal cell body;	GO:0016810|hydrolase activity, acting on carbon-nitrogen (but not peptide) bonds;	K07529	DPYSL5, CRAM; dihydropyrimidinase-like 5
ENSGALG00000005938	51.9363	134.86	0.385112	-1.37665	7.46563e-07	1.06917e-05	down	yes	chr14:6550414-6553689:+	ENSGALG00000005938	gi|733910206|ref|XP_010717815.1|	718	5e-91	PREDICTED: uncharacterized protein C7orf62 homolog isoform X2 [Meleagris gallopavo]	gi|46425788|emb|BX933868.2|	848	0	Gallus gallus finished cDNA, clone ChEST1003f2	.	.	.	.	.	.	.	.	pfam04165	DUF401	Protein of unknown function (DUF401). Members if this family are predicted to have 10 transmembrane regions.	.	.	.	.	.
ENSGALG00000028924	96.5239	46.7525	2.06457	1.04584	0.000795886	0.00557417	up	yes	chr25:719869-722103:+	ENSGALG00000028924	gi|363742743|ref|XP_003642685.1|	564	2e-72	PREDICTED: protein S100-A16 [Gallus gallus]	gi|513223231|ref|XM_003642637.2|	376	0	PREDICTED: Gallus gallus S100 calcium binding protein A16 (S100A16), mRNA	Q0VCM0	140	4e-42	Protein S100-A16	.	.	.	.	pfam13499	EF-hand_7	EF-hand domain pair.	GO:0051592|response to calcium ion;	GO:0005829|cytosol;GO:0070062|extracellular exosome;GO:0005730|nucleolus;GO:0005886|plasma membrane;	GO:0005509|calcium ion binding;GO:0044822|poly(A) RNA binding;	.	.
ENSGALG00000012542	18.8334	151.91	0.123977	-3.01186	3.07219e-12	9.1393e-11	down	yes	chr1:51881968-51884335:-	ENSGALG00000012542	gi|513159497|ref|XP_004937854.1|	1441	0	PREDICTED: GTP-binding protein Rhes isoform X3 [Gallus gallus]	gi|513159499|ref|XM_416293.4|	810	0	PREDICTED: Gallus gallus RASD family, member 2 (RASD2), transcript variant X2, mRNA	Q96D21	506	0	GTP-binding protein Rhes	.	.	.	.	pfam00071	Ras	Ras family. Includes sub-families Ras, Rab, Rac, Ral, Ran, Rap Ypt1 and more. Shares P-loop motif with GTP_EFTU, arf and myosin_head. See pfam00009 pfam00025, pfam00063. As regards Rab GTPases, these are important regulators of vesicle formation, motility and fusion. They share a fold in common with all Ras GTPases: this is a six-stranded beta-sheet surrounded by five alpha-helices.	GO:0007626|locomotory behavior;GO:0031397|negative regulation of protein ubiquitination;GO:0051897|positive regulation of protein kinase B signaling;GO:0033235|positive regulation of protein sumoylation;GO:0043949|regulation of cAMP-mediated signaling;GO:0007264|small GTPase mediated signal transduction;GO:0001963|synaptic transmission, dopaminergic;	GO:0005622|intracellular;GO:0005886|plasma membrane;	GO:0031681|G-protein beta-subunit binding;GO:0005525|GTP binding;GO:0003924|GTPase activity;	K07844	RASD2; RASD family, member 2
ENSGALG00000017079	85.5175	40.3367	2.12009	1.08413	0.00106836	0.00721671	up	yes	chr1:174350051-174363188:-	ENSGALG00000017079	gi|240849623|ref|NP_001155865.1|	5662	0	ubiquitin specific peptidase like 1 [Gallus gallus]	gi|371941003|ref|NM_001162393.2|	5950	0	Gallus gallus ubiquitin specific peptidase like 1 (USPL1), mRNA	Q3ULM6	516	7e-156	SUMO-specific isopeptidase USPL1	.	.	.	.	pfam15499	Peptidase_C98	Ubiquitin-specific peptidase-like, SUMO isopeptidase. Peptidase_C98 is a small family of SUMO - small ubiquitin-related modifier - isopeptidases found in eukaryotes. Reversible attachment of SUMO is an essential protein modification in all eukaryotic cells, The family neither binds nor cleaves ubiquitin, but is a potent SUMO isopeptidase, and the invariant residues required for SUMO binding and c…	GO:0030576|Cajal body organization;GO:0008283|cell proliferation;GO:0016926|protein desumoylation;	GO:0015030|Cajal body;GO:0005615|extracellular space;	GO:0032183|SUMO binding;GO:0070140|SUMO-specific isopeptidase activity;	.	.
ENSGALG00000017074	11.5265	37.4236	0.308001	-1.69899	0.00253499	0.0152883	down	yes	chr1:173859596-173861411:+	ENSGALG00000017074	gi|284009818|ref|NP_001165014.1|	1287	3e-175	ZAR1-like protein [Gallus gallus]	gi|284009817|ref|NM_001171543.1|	1060	0	Gallus gallus zygote arrest 1-like (ZAR1L), mRNA	Q7T3U0	266	7e-85	Zygote arrest protein 1	.	.	.	.	pfam13695	zf-3CxxC	Zinc-binding domain. This is a family with several pairs of CxxC motifs possibly representing a multiple zinc-binding region. Only one pair of cysteines is associated with a highly conserved histidine residue.	GO:0007275|multicellular organismal development;	GO:0005737|cytoplasm;	.	.	.
ENSGALG00000013804	258.205	613.306	0.421005	-1.24809	3.74837e-13	1.2626e-11	down	yes	chr4:64738412-64744643:-	ENSGALG00000013804	gi|118090512|ref|XP_420703.2|	1452	0	PREDICTED: polyprenol reductase [Gallus gallus]	gi|513184094|ref|XM_420703.4|	1937	0	PREDICTED: Gallus gallus steroid 5 alpha-reductase 3 (SRD5A3), mRNA	D2HBV9	308	2e-97	Polyprenol reductase	.	.	.	.	pfam02544	Steroid_dh	3-oxo-5-alpha-steroid 4-dehydrogenase. This family consists of 3-oxo-5-alpha-steroid 4-dehydrogenases, EC:1.3.99.5 Also known as Steroid 5-alpha-reductase, the reaction catalysed by this enzyme is: 3-oxo-5-alpha-steroid + acceptor <=> 3-oxo-delta(4)-steroid + reduced acceptor. The Steroid 5-alpha-reductase enzyme is responsible for the formation of dihydrotestosterone, this hormone promotes the d…	GO:0019348|dolichol metabolic process;GO:0006488|dolichol-linked oligosaccharide biosynthetic process;GO:0016095|polyprenol catabolic process;GO:0006486|protein glycosylation;	GO:0005783|endoplasmic reticulum;GO:0005789|endoplasmic reticulum membrane;GO:0016021|integral component of membrane;	GO:0003865|3-oxo-5-alpha-steroid 4-dehydrogenase activity;GO:0047751|cholestenone 5-alpha-reductase activity;GO:0016628|oxidoreductase activity, acting on the CH-CH group of donors, NAD or NADP as acceptor;	K12345	SRD5A3; 3-oxo-5-alpha-steroid 4-dehydrogenase 3 [EC:1.3.1.22 1.3.1.94]
ENSGALG00000012089	43.5138	89.4304	0.486566	-1.03929	0.00142263	0.00928418	down	yes	chr5:55195436-55251288:+	ENSGALG00000012089	gi|513189819|ref|XP_004936522.1|	3258	0	PREDICTED: uncharacterized protein C14orf37 isoform X6 [Gallus gallus]	gi|513189829|ref|XM_004936468.1|	3095	0	PREDICTED: Gallus gallus chromosome 5 open reading frame, human C14orf37 (C5H14ORF37), transcript variant X9, mRNA	Q86TY3	234	2e-63	Uncharacterized protein C14orf37	.	.	.	.	pfam07365	Toxin_8	Alpha conotoxin precursor. This family consists of several alpha conotoxin precursor proteins from a number of Conus species. The alpha-conotoxins are small peptide neurotoxins from the venom of fish-hunting cone snails which block nicotinic acetylcholine receptors (nAChRs).	.	GO:0016021|integral component of membrane;	.	.	.
ENSGALG00000009302	279.53	652.963	0.428095	-1.224	4.4733e-22	3.50013e-20	down	yes	chr6:28814903-28820582:+	ENSGALG00000009302	gi|118093051|ref|XP_421783.2|	1131	7e-151	PREDICTED: homeobox protein EMX2 isoform X2 [Gallus gallus]	gi|513192108|ref|XM_421783.3|	1147	0	PREDICTED: Gallus gallus empty spiracles homeobox 2 (EMX2), transcript variant X2, mRNA	Q04743	425	2e-146	Homeobox protein EMX2	.	.	.	.	pfam00046	Homeobox	Homeobox domain.	GO:0009952|anterior/posterior pattern specification;GO:0021846|cell proliferation in forebrain;GO:0021796|cerebral cortex regionalization;GO:0021542|dentate gyrus development;GO:0021885|forebrain cell migration;GO:0030182|neuron differentiation;GO:0006355|regulation of transcription, DNA-templated;GO:0072001|renal system development;GO:0042493|response to drug;	GO:0005634|nucleus;	GO:0043565|sequence-specific DNA binding;	K09317	EMX; homeobox protein EMX
ENSGALG00000026071	38.883	149.426	0.260216	-1.94222	1.12061e-06	1.55161e-05	down	yes	chrAADN03016184.1:1234-4587:+	ENSGALG00000026071	gi|343114805|gb|AEL88238.1|	2248	0	piwi-like protein 2, partial [Gallus gallus]	gi|343114804|gb|JN248386.1|	1609	0	Gallus gallus piwi-like protein 2 (Piwil2) mRNA, partial cds	Q8CDG1	543	0	Piwi-like protein 2	.	.	.	.	pfam02171	Piwi	Piwi domain. This domain is found in the protein Piwi and its relatives. The function of this domain is the dsRNA guided hydrolysis of ssRNA. Determination of the crystal structure of Argonaute reveals that PIWI is an RNase H domain, and identifies Argonaute as Slicer, the enzyme that cleaves mRNA in the RNAi RISC complex. In addition, Mg+2 dependence and production of 3'-OH and 5' phosphate prod…	GO:0043046|DNA methylation involved in gamete generation;GO:0031047|gene silencing by RNA;GO:0030718|germ-line stem cell population maintenance;GO:0051321|meiotic cell cycle;GO:0007275|multicellular organismal development;GO:0048477|oogenesis;GO:0034587|piRNA metabolic process;GO:0071442|positive regulation of histone H3-K14 acetylation;GO:2000617|positive regulation of histone H3-K9 acetylation;…	GO:0033391|chromatoid body;GO:0005737|cytoplasm;GO:0005829|cytosol;GO:0097433|dense body;GO:0043186|P granule;GO:0010370|perinucleolar chromocenter;GO:0071546|pi-body;	GO:0003729|mRNA binding;GO:0034584|piRNA binding;	K02156	AUB, PIWI; aubergine
ENSGALG00000026291	1292.17	2657.62	0.486212	-1.04034	5.33158e-53	2.28847e-50	down	yes	chr11:18310977-18316940:+	ENSGALG00000026291	gi|416739|sp|P33145.1|CADHK_CHICK	3383	0	RecName: Full=B-cadherin; AltName: Full=K-CAM protein; Flags: Precursor, partial [Gallus gallus]	gi|513204000|ref|XM_003641956.2|	2646	0	PREDICTED: Gallus gallus cadherin 3, type 1, P-cadherin (placental) (CDH3), mRNA	P33145	1307	0	B-cadherin (Fragment)	.	.	.	.	pfam01049	Cadherin_C	Cadherin cytoplasmic region. Cadherins are vital in cell-cell adhesion during tissue differentiation. Cadherins are linked to the cytoskeleton by catenins. Catenins bind to the cytoplasmic tail of the cadherin. Cadherins cluster to form foci of homophilic binding units. A key determinant to the strength of the binding that it is mediated by cadherins is the juxtamembrane region of the cadherin. T…	GO:0007156|homophilic cell adhesion via plasma membrane adhesion molecules;GO:0050678|regulation of epithelial cell proliferation;	GO:0005912|adherens junction;GO:0016021|integral component of membrane;GO:0005886|plasma membrane;	GO:0005509|calcium ion binding;	.	.
ENSGALG00000014209	669.888	320.549	2.08982	1.06338	1.14705e-18	6.94842e-17	up	yes	chr7:16380664-16402658:+	ENSGALG00000014209	gi|513194065|ref|XP_424099.4|	3834	0	PREDICTED: integral membrane protein GPR155 isoform X7 [Gallus gallus]	gi|513194073|ref|XM_004942731.1|	2584	0	PREDICTED: Gallus gallus G protein-coupled receptor 155 (GPR155), transcript variant X10, mRNA	Q5R9A7	1066	0	Integral membrane protein GPR155	.	.	.	.	pfam03547	Mem_trans	Membrane transport protein. This family includes auxin efflux carrier proteins and other transporter proteins from all domains of life.	GO:0035556|intracellular signal transduction;GO:0055085|transmembrane transport;	GO:0016021|integral component of membrane;GO:0005622|intracellular;	.	.	.
ENSGALG00000026928	38.7405	14.7443	2.62749	1.39369	0.00714112	0.0370062	up	yes	chrZ:55526380-55531189:-	ENSGALG00000026928	gi|513231764|ref|XP_004949426.1|	1720	0	PREDICTED: Krueppel-like factor 4 isoform X2 [Gallus gallus]	gi|513231763|ref|XM_004949369.1|	2634	0	PREDICTED: Gallus gallus Kruppel-like factor 4 (gut) (KLF4), transcript variant X2, mRNA	Q60793	454	1e-147	Krueppel-like factor 4	.	.	.	.	pfam13465	zf-H2C2_2	Zinc-finger double domain.	GO:0060070|canonical Wnt signaling pathway;GO:0030154|cell differentiation;GO:0071409|cellular response to cycloheximide;GO:0071363|cellular response to growth factor stimulus;GO:0070301|cellular response to hydrogen peroxide;GO:0071499|cellular response to laminar fluid shear stress;GO:1901653|cellular response to peptide;GO:0071300|cellular response to retinoic acid;GO:0009913|epidermal cell di…	GO:0000790|nuclear chromatin;GO:0005719|nuclear euchromatin;GO:0044798|nuclear transcription factor complex;GO:0005654|nucleoplasm;GO:0005634|nucleus;	GO:0008013|beta-catenin binding;GO:0001047|core promoter binding;GO:0000987|core promoter proximal region sequence-specific DNA binding;GO:0003677|DNA binding;GO:0003690|double-stranded DNA binding;GO:0046872|metal ion binding;GO:0035014|phosphatidylinositol 3-kinase regulator activity;GO:0000975|regulatory region DNA binding;GO:0001077|transcriptional activator activity, RNA polymerase II core p…	K17846	KLF4; krueppel-like factor 4
ENSGALG00000028991	38.2623	8.00652	4.77889	2.25668	0.000130873	0.00114843	up	yes	chr21:5571793-5573769:+	ENSGALG00000028991	gi|311307325|ref|NP_001185676.1|	381	4e-40	renal natriuretic peptide precursor [Gallus gallus]	gi|311307324|ref|NM_001198747.1|	523	0	Gallus gallus renal natriuretic peptide (RNP), mRNA	.	.	.	.	.	.	.	.	pfam00212	ANP	Atrial natriuretic peptide.	.	.	.	.	.
ENSGALG00000006785	32.0292	110.698	0.289339	-1.78917	1.28184e-07	2.06399e-06	down	yes	chr13:16213206-16217341:-	ENSGALG00000006785	gi|45382261|ref|NP_990746.1|	1578	0	interferon regulatory factor 1 [Gallus gallus]	gi|45382260|ref|NM_205415.1|	1018	0	Gallus gallus interferon regulatory factor 1 (IRF1), mRNA	Q90876	612	0	Interferon regulatory factor 1	.	.	.	.	pfam00605	IRF	Interferon regulatory factor transcription factor. This family of transcription factors are important in the regulation of interferons in response to infection by virus and in the regulation of interferon-inducible genes. Three of the five conserved tryptophan residues bind to DNA.	GO:0006915|apoptotic process;GO:0043374|CD8-positive, alpha-beta T cell differentiation;GO:0007050|cell cycle arrest;GO:0035458|cellular response to interferon-beta;GO:0071260|cellular response to mechanical stimulus;GO:0051607|defense response to virus;GO:0060333|interferon-gamma-mediated signaling pathway;GO:0045590|negative regulation of regulatory T cell differentiation;GO:0045892|negative re…	GO:0005737|cytoplasm;GO:0000790|nuclear chromatin;	GO:0000978|RNA polymerase II core promoter proximal region sequence-specific DNA binding;GO:0001077|transcriptional activator activity, RNA polymerase II core promoter proximal region sequence-specific binding;	K09444	IRF1; interferon regulatory factor 1
ENSGALG00000012652	61.8438	129.106	0.479017	-1.06185	9.17409e-05	0.0008363	down	yes	chr2:56365653-56391148:-	ENSGALG00000012652	gi|45384276|ref|NP_990370.1|	2748	0	potassium voltage-gated channel subfamily G member 2 [Gallus gallus]	gi|45384275|ref|NM_205039.1|	1699	0	Gallus gallus potassium voltage-gated channel, subfamily G, member 2 (KCNG2), mRNA	O73606	1063	0	Potassium voltage-gated channel subfamily G member 2	MA2034	89.7	6e-19	COG1226	pfam02214	BTB_2	BTB/POZ domain. In voltage-gated K+ channels this domain is responsible for subfamily-specific assembly of alpha-subunits into functional tetrameric channels. In KCTD1 this domain functions as a transcriptional repressor. It also mediates homomultimerization of KCTD1 and interaction of KCTD1 with the transcription factor AP-2-alpha.	GO:0071805|potassium ion transmembrane transport;GO:0051260|protein homooligomerization;	GO:0070062|extracellular exosome;GO:0016021|integral component of membrane;GO:0008076|voltage-gated potassium channel complex;	GO:0005251|delayed rectifier potassium channel activity;	.	.
ENSGALG00000002150	127.907	318.708	0.401331	-1.31714	3.23675e-13	1.10262e-11	down	yes	chr10:836912-863717:-	ENSGALG00000002150	gi|513200598|ref|XP_004943688.1|	2760	0	PREDICTED: cytoplasmic polyadenylation element-binding protein 1 isoform X9 [Gallus gallus]	gi|513200597|ref|XM_004943631.1|	3182	0	PREDICTED: Gallus gallus cytoplasmic polyadenylation element binding protein 1 (CPEB1), transcript variant X9, mRNA	Q9BZB8	909	0	Cytoplasmic polyadenylation element-binding protein 1	.	.	.	.	pfam14259	RRM_6	RNA recognition motif (a.k.a. RRM, RBD, or RNP domain).	GO:0071230|cellular response to amino acid stimulus;GO:0071456|cellular response to hypoxia;GO:0032869|cellular response to insulin stimulus;GO:0006397|mRNA processing;GO:2000766|negative regulation of cytoplasmic translation;GO:0006412|translation;	GO:0030054|cell junction;GO:0005737|cytoplasm;GO:0000932|cytoplasmic mRNA processing body;GO:0030425|dendrite;GO:1990124|messenger ribonucleoprotein complex;GO:0043005|neuron projection;GO:0005634|nucleus;GO:0014069|postsynaptic density;GO:0045211|postsynaptic membrane;GO:0045202|synapse;	GO:0046872|metal ion binding;GO:0035925|mRNA 3'-UTR AU-rich region binding;GO:0003730|mRNA 3'-UTR binding;GO:0000166|nucleotide binding;GO:0043022|ribosome binding;GO:0008135|translation factor activity, RNA binding;GO:0000900|translation repressor activity, nucleic acid binding;	K02602	ORB; oo18 RNA-binding protein
ENSGALG00000008786	104.225	46.8598	2.22419	1.15328	0.000140424	0.00122366	up	yes	chr7:13190344-13266973:-	ENSGALG00000008786	gi|513193782|ref|XP_004942730.1|	13943	0	PREDICTED: neurobeachin-like 1 isoform X10 [Gallus gallus]	gi|513193781|ref|XM_004942673.1|	11684	0	PREDICTED: Gallus gallus neurobeachin-like 1 (NBEAL1), transcript variant X10, mRNA	Q6ZS30	4264	0	Neurobeachin-like protein 1	.	.	.	.	pfam02138	Beach	Beige/BEACH domain.	GO:0016197|endosomal transport;	GO:0012505|endomembrane system;GO:0019898|extrinsic component of membrane;GO:0005622|intracellular;	GO:0005543|phospholipid binding;	.	.
ENSGALG00000001559	421.917	168.442	2.50483	1.32471	1.77561e-17	9.5609e-16	up	yes	chr10:2131957-2134350:+	ENSGALG00000001559	gi|54610206|gb|AAV35195.1|	2112	0	zona pellucida C [Gallus gallus]	gi|385719184|ref|NM_204389.2|	1377	0	Gallus gallus zona pellucida sperm-binding protein 3 (ZP3), mRNA	P79762	801	0	Zona pellucida sperm-binding protein 3	.	.	.	.	pfam00100	Zona_pellucida	Zona pellucida-like domain.	GO:0032570|response to progesterone;GO:0033574|response to testosterone;GO:0007338|single fertilization;	GO:0045177|apical part of cell;GO:0005623|cell;GO:0005615|extracellular space;GO:0016021|integral component of membrane;GO:0005886|plasma membrane;GO:0005578|proteinaceous extracellular matrix;	GO:0042802|identical protein binding;	.	.
ENSGALG00000022250	36.7355	75.276	0.48801	-1.03502	0.00358137	0.0206696	down	yes	chrJH376333.1:5380-6597:-	ENSGALG00000022250	gi|513240577|ref|XP_004951009.1|	371	5e-40	PREDICTED: uncharacterized protein LOC101752046 [Gallus gallus]	gi|513240576|ref|XM_004950952.1|	376	0	PREDICTED: Gallus gallus uncharacterized LOC101752046 (LOC101752046), mRNA	.	.	.	.	.	.	.	.	pfam06695	Sm_multidrug_ex	Putative small multi-drug export protein. This family contains a small number of putative small multi-drug export proteins.	.	.	.	.	.
ENSGALG00000014815	370.786	848.66	0.436907	-1.1946	1.48761e-26	1.73243e-24	down	yes	chr2:100699721-100729685:-	ENSGALG00000014815	gi|513172720|ref|XP_419145.4|	4442	0	PREDICTED: EMILIN-2 [Gallus gallus]	gi|513172719|ref|XM_419145.4|	1197	0	PREDICTED: Gallus gallus elastin microfibril interfacer 2 (EMILIN2), mRNA	Q8K482	951	0	EMILIN-2	.	.	.	.	pfam07546	EMI	EMI domain. The Pfam alignment is truncated at the C-terminus and does not include the final cysteine defined in Callebaut et al. This is to stop the family overlapping with other domains.	GO:0007155|cell adhesion;	GO:0005581|collagen trimer;GO:0031012|extracellular matrix;GO:0005576|extracellular region;GO:0005578|proteinaceous extracellular matrix;	.	.	.
ENSGALG00000012975	20.5111	59.0125	0.347572	-1.52462	0.00970868	0.0479382	down	yes	chr1:60139733-60238559:+	ENSGALG00000012975	gi|637299697|ref|XP_008108647.1|	4014	0	PREDICTED: IQ motif and SEC7 domain-containing protein 3 isoform X5 [Anolis carolinensis]	gi|513160102|ref|XM_004937919.1|	2859	0	PREDICTED: Gallus gallus IQ motif and Sec7 domain 3 (IQSEC3), transcript variant X6, mRNA	Q76M68	1149	0	IQ motif and SEC7 domain-containing protein 3	SPBC211.03c	132	2e-30	COG5307	pfam01369	Sec7	Sec7 domain. The Sec7 domain is a guanine-nucleotide-exchange-factor (GEF) for the pfam00025 family.	GO:0030036|actin cytoskeleton organization;GO:0090630|activation of GTPase activity;GO:0032012|regulation of ARF protein signal transduction;GO:0051056|regulation of small GTPase mediated signal transduction;	GO:0005737|cytoplasm;	GO:0005086|ARF guanyl-nucleotide exchange factor activity;	K12495	IQSEC; IQ motif and SEC7 domain-containing protein
ENSGALG00000020615	8.9259	33.5811	0.265802	-1.91158	0.00179125	0.0113106	down	yes	chr6:34412708-34434522:-	ENSGALG00000020615	gi|513192472|ref|XP_001232536.3|	1991	0	PREDICTED: serine/threonine-protein kinase 32C isoform X1 [Gallus gallus]	gi|513192471|ref|XM_001232535.3|	1290	0	PREDICTED: Gallus gallus serine/threonine kinase 32C (STK32C), transcript variant X1, mRNA	Q8QZV4	647	0	Serine/threonine-protein kinase 32C	.	.	.	.	pfam00069	Pkinase	Protein kinase domain.	.	.	GO:0005524|ATP binding;GO:0046872|metal ion binding;GO:0004674|protein serine/threonine kinase activity;	K08793	STK32, YANK; serine/threonine kinase 32 [EC:2.7.11.1]
ENSGALG00000011991	48.7737	370.429	0.131668	-2.92502	2.51594e-44	7.13152e-42	down	yes	chr4:54193101-54210894:-	ENSGALG00000011991	gi|481026645|ref|NP_001264756.1|	1270	8e-170	myozenin-2 [Gallus gallus]	gi|481026644|ref|NM_001277827.1|	1127	0	Gallus gallus myozenin 2 (MYOZ2), mRNA	Q5E9V3	352	6e-116	Myozenin-2	.	.	.	.	pfam05556	Calsarcin	Calcineurin-binding protein (Calsarcin). This family consists of several mammalian calcineurin-binding proteins. The calcium- and calmodulin-dependent protein phosphatase calcineurin has been implicated in the transduction of signals that control the hypertrophy of cardiac muscle and slow fibre gene expression in skeletal muscle. Calsarcin-1 and calsarcin-2 are expressed in developing cardiac and…	.	GO:0015629|actin cytoskeleton;GO:0030018|Z disc;	.	.	.
ENSGALG00000026616	3103.54	6258.51	0.495892	-1.0119	8.39403e-89	1.1464e-85	down	yes	chrAADN03011265.1:21-5724:+	ENSGALG00000026616	gi|45384378|ref|NP_990263.1|	669	5e-74	keratin, type II cytoskeletal cochleal [Gallus gallus]	gi|45384377|ref|NM_204932.1|	1667	0	Gallus gallus keratin 7 (KRT7), mRNA	O93532	262	2e-75	Keratin, type II cytoskeletal cochleal	.	.	.	.	pfam00038	Filament	Intermediate filament protein.	.	GO:0045095|keratin filament;	GO:0005198|structural molecule activity;	K07605	KRT2; type II keratin, basic
ENSGALG00000022113	11.5433	35.0645	0.329201	-1.60296	0.00524292	0.0287042	down	yes	chrAADN03022123.1:21-4719:+	ENSGALG00000022113	gi|701395399|ref|XP_009967560.1|	1309	5e-169	PREDICTED: LOW QUALITY PROTEIN: rho GTPase-activating protein 32-like, partial [Tyto alba]	gi|239799581|gb|AC233985.3|	466	0	Gallus gallus BAC clone CH261-168N7 from chromosome z, complete sequence	A7KAX9	448	2e-139	Rho GTPase-activating protein 32	.	.	.	.	pfam00620	RhoGAP	RhoGAP domain. GTPase activator proteins towards Rho/Rac/Cdc42-like small GTPases.	GO:0051056|regulation of small GTPase mediated signal transduction;GO:0007264|small GTPase mediated signal transduction;	GO:0015629|actin cytoskeleton;GO:0005938|cell cortex;GO:0030054|cell junction;GO:0005829|cytosol;GO:0043197|dendritic spine;GO:0005789|endoplasmic reticulum membrane;GO:0010008|endosome membrane;GO:0000139|Golgi membrane;GO:0014069|postsynaptic density;GO:0045211|postsynaptic membrane;	GO:0005096|GTPase activator activity;GO:0035091|phosphatidylinositol binding;	.	.
ENSGALG00000002944	17.8015	99.385	0.179117	-2.48103	5.87691e-11	1.5196e-09	down	yes	chr7:2785930-2886932:+	ENSGALG00000002944	gi|113951671|ref|NP_001039306.1|	7498	0	carbamoyl-phosphate synthase [ammonia], mitochondrial [Gallus gallus]	gi|113951670|ref|NM_001045841.1|	4898	0	Gallus gallus carbamoyl-phosphate synthase 1, mitochondrial (CPS1), mRNA	P07756	2454	0	Carbamoyl-phosphate synthase [ammonia], mitochondrial	SPBC215.08c	1097	0	COG0458	pfam02786	CPSase_L_D2	Carbamoyl-phosphate synthase L chain, ATP binding domain. Carbamoyl-phosphate synthase catalyses the ATP-dependent synthesis of carbamyl-phosphate from glutamine or ammonia and bicarbonate. This important enzyme initiates both the urea cycle and the biosynthesis of arginine and/or pyrimidines. The carbamoyl-phosphate synthase (CPS) enzyme in prokaryotes is a heterodimer of a small and large chain…	GO:0006207|'de novo' pyrimidine nucleobase biosynthetic process;GO:0055081|anion homeostasis;GO:0006526|arginine biosynthetic process;GO:0070409|carbamoyl phosphate biosynthetic process;GO:0071320|cellular response to cAMP;GO:0044344|cellular response to fibroblast growth factor stimulus;GO:0071377|cellular response to glucagon stimulus;GO:0071400|cellular response to oleic acid;GO:0006541|glutam…	GO:0005737|cytoplasm;GO:0005743|mitochondrial inner membrane;GO:0042645|mitochondrial nucleoid;GO:0005739|mitochondrion;GO:0005730|nucleolus;GO:0043234|protein complex;	GO:0005524|ATP binding;GO:0005509|calcium ion binding;GO:0004087|carbamoyl-phosphate synthase (ammonia) activity;GO:0004088|carbamoyl-phosphate synthase (glutamine-hydrolyzing) activity;GO:0004175|endopeptidase activity;GO:0016595|glutamate binding;GO:0072341|modified amino acid binding;GO:0005543|phospholipid binding;GO:0032403|protein complex binding;	K01948	CPS1; carbamoyl-phosphate synthase (ammonia) [EC:6.3.4.16]
ENSGALG00000001761	156.178	320.781	0.486869	-1.0384	2.03998e-09	4.32862e-08	down	yes	chrZ:2138644-2148421:-	ENSGALG00000001761	gi|71894829|ref|NP_001025796.1|	1365	0	HAUS augmin-like complex subunit 1 [Gallus gallus]	gi|71894828|ref|NM_001030625.1|	1138	0	Gallus gallus HAUS augmin-like complex, subunit 1 (HAUS1), mRNA	Q96CS2	247	2e-74	HAUS augmin-like complex subunit 1	.	.	.	.	pfam12718	Tropomyosin_1	Tropomyosin like. This family is a set of eukaryotic tropomyosins. Within the yeast Tmp1 and Tmp2, biochemical and sequence analyses indicate that Tpm2p spans four actin monomers along a filament, whereas Tpmlp spans five. Despite its shorter length, Tpm2p can compete with Tpm1p for binding to F-actin. Over-expression of Tpm2p in vivo alters the axial budding of haploids to a bipolar pattern, and…	GO:0051301|cell division;GO:0051297|centrosome organization;GO:0007067|mitotic nuclear division;GO:0051225|spindle assembly;	GO:0005813|centrosome;GO:0005737|cytoplasm;GO:0070652|HAUS complex;GO:0005874|microtubule;GO:0000922|spindle pole;	.	K16584	HAUS1; HAUS augmin-like complex subunit 1
ENSGALG00000011656	74.3519	33.9921	2.18733	1.12917	0.00167386	0.0106643	up	yes	chr5:51711521-51736637:-	ENSGALG00000011656	gi|733890861|ref|XP_010710348.1|	2000	0	PREDICTED: LOW QUALITY PROTEIN: protein AHNAK2 [Meleagris gallopavo]	gi|513190197|ref|XM_003641438.2|	912	0	PREDICTED: Gallus gallus protein AHNAK2-like (LOC100859120), mRNA	Q09666	223	3e-57	Neuroblast differentiation-associated protein AHNAK	.	.	.	.	pfam07248	DUF1431	Protein of unknown function (DUF1431). This family contains a number of Drosophila melanogaster proteins of unknown function. These contain several conserved cysteine residues.	GO:0051259|protein oligomerization;GO:0043484|regulation of RNA splicing;GO:1901385|regulation of voltage-gated calcium channel activity;	GO:0015629|actin cytoskeleton;GO:0044291|cell-cell contact zone;GO:0043034|costamere;GO:0005737|cytoplasm;GO:0005829|cytosol;GO:0070062|extracellular exosome;GO:0005925|focal adhesion;GO:0005765|lysosomal membrane;GO:0016020|membrane;GO:0005634|nucleus;GO:0005886|plasma membrane;GO:0042383|sarcolemma;GO:0030315|T-tubule;GO:0031982|vesicle;	GO:0044822|poly(A) RNA binding;GO:0044548|S100 protein binding;GO:0097493|structural molecule activity conferring elasticity;	.	.
ENSGALG00000025729	34.5041	95.2925	0.362086	-1.4656	0.00228765	0.0140122	down	yes	chr7:21863274-21864221:-	ENSGALG00000025729	gi|363736278|ref|XP_003641695.1|	1171	2e-156	PREDICTED: cyclin-dependent kinase 5 activator 2 [Gallus gallus]	gi|513195731|ref|XM_003641647.2|	948	0	PREDICTED: Gallus gallus cyclin-dependent kinase 5, regulatory subunit 2 (p39) (CDK5R2), mRNA	O35926	343	1e-114	Cyclin-dependent kinase 5 activator 2	.	.	.	.	pfam03261	CDK5_activator	Cyclin-dependent kinase 5 activator protein.	GO:0021549|cerebellum development;GO:0021766|hippocampus development;GO:0021819|layer formation in cerebral cortex;GO:0001764|neuron migration;GO:0045956|positive regulation of calcium ion-dependent exocytosis;GO:0045860|positive regulation of protein kinase activity;GO:0071902|positive regulation of protein serine/threonine kinase activity;GO:0021722|superior olivary nucleus maturation;	GO:0016533|cyclin-dependent protein kinase 5 holoenzyme complex;GO:0005737|cytoplasm;GO:0005886|plasma membrane;	GO:0016534|cyclin-dependent protein kinase 5 activator activity;GO:0008092|cytoskeletal protein binding;GO:0008289|lipid binding;	.	.
ENSGALG00000005852	33.5477	88.0722	0.380911	-1.39247	5.73188e-05	0.000549171	down	yes	chr20:9373970-9382871:-	ENSGALG00000005852	gi|118100717|ref|XP_417420.2|	2283	0	PREDICTED: tyrosine-protein kinase Srms [Gallus gallus]	gi|513218202|ref|XM_417420.3|	1721	0	PREDICTED: Gallus gallus src-related kinase lacking C-terminal regulatory tyrosine and N-terminal myristylation sites (SRMS), mRNA	Q62270	610	0	Tyrosine-protein kinase Srms	YAR019c	103	1e-21	COG0515	pfam07714	Pkinase_Tyr	Protein tyrosine kinase.	GO:0030036|actin cytoskeleton organization;GO:0030154|cell differentiation;GO:0016477|cell migration;GO:0045087|innate immune response;GO:0038083|peptidyl-tyrosine autophosphorylation;GO:0042127|regulation of cell proliferation;GO:0007169|transmembrane receptor protein tyrosine kinase signaling pathway;	GO:0005737|cytoplasm;GO:0031234|extrinsic component of cytoplasmic side of plasma membrane;	GO:0005524|ATP binding;GO:0004715|non-membrane spanning protein tyrosine kinase activity;GO:0004713|protein tyrosine kinase activity;GO:0005102|receptor binding;	.	.
ENSGALG00000012674	71.8938	35.8865	2.00337	1.00243	0.00541085	0.0294733	up	yes	chr1:54408435-54444482:-	ENSGALG00000012674	gi|513159599|ref|XP_004937872.1|	5879	0	PREDICTED: WASH complex subunit 7 isoform X1 [Gallus gallus]	gi|513159598|ref|XM_004937815.1|	3579	0	PREDICTED: Gallus gallus KIAA1033 (KIAA1033), transcript variant X1, mRNA	Q2M389	2116	0	WASH complex subunit 7	.	.	.	.	pfam14744	WASH-7_mid	WASH complex subunit 7. This family is the central, conserved region of proteins that form subunit 7 of the WASH complex. In species such as Drosophila this protein is the only component of the 'complex'. This complex is a nucleation promoting factor necessary for the activation of Arp2/3 that nucleates and organizes actin filaments by associating with a pre-existing filament to induce the assemb…	GO:0016197|endosomal transport;GO:0007032|endosome organization;GO:0015031|protein transport;	GO:0005769|early endosome;GO:0005768|endosome;GO:0005654|nucleoplasm;GO:0071203|WASH complex;	.	K18465	KIAA1033; WASH complex subunit 7
ENSGALG00000028399	55.5185	25.092	2.2126	1.14574	0.00602936	0.0323035	up	yes	chr16:247113-252747:-	ENSGALG00000028399	gi|614252832|gb|AHX37038.1|	1364	0	BG3 [Gallus gallus]	gi|513211531|ref|XM_003642240.2|	589	0	PREDICTED: Gallus gallus myelin-oligodendrocyte glycoprotein-like (LOC100858813), mRNA	Q61885	94	1e-20	Myelin-oligodendrocyte glycoprotein	.	.	.	.	pfam07686	V-set	Immunoglobulin V-set domain. This domain is found in antibodies as well as neural protein P0 and CTL4 amongst others.	GO:0007155|cell adhesion;	GO:0016021|integral component of membrane;GO:0043209|myelin sheath;	.	K17270	MOG; myelin-oligodendrocyte glycoprotein
ENSGALG00000000837	43.497	145.583	0.298778	-1.74286	6.55178e-10	1.47346e-08	down	yes	chr19:270155-288523:-	ENSGALG00000000837	gi|513215122|ref|XP_415708.4|	1407	0	PREDICTED: peptidyl-prolyl cis-trans isomerase FKBP6 [Gallus gallus]	gi|46428267|emb|CR389622.1|	891	0	Gallus gallus finished cDNA, clone ChEST872n4	F6PHZ6	400	2e-135	Inactive peptidyl-prolyl cis-trans isomerase FKBP6	SPBC839.17c	61.2	2e-10	COG0545	pfam00254	FKBP_C	FKBP-type peptidyl-prolyl cis-trans isomerase.	GO:0030154|cell differentiation;GO:0043046|DNA methylation involved in gamete generation;GO:0031047|gene silencing by RNA;GO:0007126|meiotic nuclear division;GO:0034587|piRNA metabolic process;GO:0006457|protein folding;GO:0007283|spermatogenesis;	GO:0005737|cytoplasm;GO:0005829|cytosol;GO:0000795|synaptonemal complex;	GO:0051879|Hsp90 protein binding;	K09572	FKBP6; FK506-binding protein 6 [EC:5.2.1.8]
ENSGALG00000011623	173.988	81.3523	2.1387	1.09673	2.4848e-06	3.19326e-05	up	yes	chr4:49890856-49977356:-	ENSGALG00000011623	gi|513183325|ref|XP_426316.4|	5432	0	PREDICTED: A disintegrin and metalloproteinase with thrombospondin motifs 3 isoform X2 [Gallus gallus]	gi|513183324|ref|XM_426316.4|	3151	0	PREDICTED: Gallus gallus ADAM metallopeptidase with thrombospondin type 1 motif, 3 (ADAMTS3), transcript variant X2, mRNA	O15072	1806	0	A disintegrin and metalloproteinase with thrombospondin motifs 3	.	.	.	.	pfam05986	ADAM_spacer1	ADAM-TS Spacer 1. This family represents the Spacer-1 region from the ADAM-TS family of metalloproteinases.	GO:0032964|collagen biosynthetic process;GO:0030574|collagen catabolic process;GO:0030199|collagen fibril organization;GO:0043206|extracellular fibril organization;GO:0030198|extracellular matrix organization;GO:1900748|positive regulation of vascular endothelial growth factor signaling pathway;GO:0016485|protein processing;GO:0010573|vascular endothelial growth factor production;	GO:0070062|extracellular exosome;GO:0005576|extracellular region;GO:0005615|extracellular space;GO:0005578|proteinaceous extracellular matrix;	GO:0004175|endopeptidase activity;GO:0008201|heparin binding;GO:0004222|metalloendopeptidase activity;GO:0008270|zinc ion binding;	K08619	ADAMTS3; a disintegrin and metalloproteinase with thrombospondin motifs 3 [EC:3.4.24.-]
ENSGALG00000027821	13.1288	47.8607	0.274312	-1.86611	0.000224874	0.00183304	down	yes	chr28:3104215-3111105:+	ENSGALG00000027821	gi|284520109|ref|NP_001165242.1|	7355	0	adenomatous polyposis coli protein 2 [Gallus gallus]	gi|284520108|ref|NM_001171771.1|	4155	0	Gallus gallus adenomatosis polyposis coli 2 (APC2), mRNA	Q9Z1K7	1510	0	Adenomatous polyposis coli protein 2	.	.	.	.	pfam00514	Arm	Armadillo/beta-catenin-like repeat. Approx. 40 amino acid repeat. Tandem repeats form super-helix of helices that is proposed to mediate interaction of beta-catenin with its ligands. CAUTION: This family does not contain all known armadillo repeats.	GO:0090090|negative regulation of canonical Wnt signaling pathway;GO:0016055|Wnt signaling pathway;	GO:0000139|Golgi membrane;GO:0005874|microtubule;GO:0005886|plasma membrane;	.	.	.
ENSGALG00000000443	17.2898	90.9496	0.190103	-2.39515	9.85358e-10	2.16419e-08	down	yes	chr25:205888-214237:-	ENSGALG00000000443	gi|513222621|ref|XP_003642667.2|	647	2e-82	PREDICTED: sperm-associated antigen 4 protein-like isoform X1 [Gallus gallus]	gi|513222617|ref|XM_424281.4|	369	0	PREDICTED: Gallus gallus sperm associated antigen 4 (SPAG4), transcript variant X2, mRNA	Q9JJF2	178	4e-51	Sperm-associated antigen 4 protein	.	.	.	.	pfam07738	Sad1_UNC	Sad1 / UNC-like C-terminal. The C. elegans UNC-84 protein is a nuclear envelope protein that is involved in nuclear anchoring and migration during development. The S. pombe Sad1 protein localizes at the spindle pole body. UNC-84 and and Sad1 share a common C-terminal region, that is often termed the SUN (Sad1 and UNC) domain. In mammals, the SUN domain is present in two proteins, Sun1 and Sun2. T…	.	GO:0005737|cytoplasm;GO:0005856|cytoskeleton;GO:0016021|integral component of membrane;GO:0031514|motile cilium;	.	.	.
ENSGALG00000002046	26.7693	108.196	0.247416	-2.01499	3.02018e-09	6.28423e-08	down	yes	chr6:2207933-2219027:-	ENSGALG00000002046	gi|513190332|ref|XP_421499.4|	2156	0	PREDICTED: synaptotagmin-15 isoform X4 [Gallus gallus]	gi|513190331|ref|XM_421499.4|	1342	0	PREDICTED: Gallus gallus synaptotagmin XV (SYT15), transcript variant X4, mRNA	Q9BQS2	493	5e-169	Synaptotagmin-15	.	.	.	.	pfam00168	C2	C2 domain.	GO:0048791|calcium ion-dependent exocytosis of neurotransmitter;GO:0017158|regulation of calcium ion-dependent exocytosis;GO:0016079|synaptic vesicle exocytosis;	GO:0016021|integral component of membrane;GO:0005886|plasma membrane;	GO:0005509|calcium ion binding;GO:0005544|calcium-dependent phospholipid binding;GO:0030276|clathrin binding;GO:0019905|syntaxin binding;	.	.
ENSGALG00000015736	127.555	461.432	0.276433	-1.855	2.72785e-17	1.44298e-15	down	yes	chr2:120505360-120515753:+	ENSGALG00000015736	gi|449267049|gb|EMC78017.1|	890	3e-119	Stathmin-2 [Columba livia]	gi|49170101|ref|NM_205181.1|	627	0	Gallus gallus stathmin-like 2 (STMN2), mRNA	Q90987	339	1e-117	Stathmin-2	.	.	.	.	pfam00836	Stathmin	Stathmin family. The Stathmin family of proteins play an important role in the regulation of the microtubule cytoskeleton. They regulate microtubule dynamics by promoting depolymerization of microtubules and/or preventing polymerization of tubulin heterodimers.	GO:1990090|cellular response to nerve growth factor stimulus;GO:0031115|negative regulation of microtubule polymerization;GO:0010976|positive regulation of neuron projection development;	GO:0030424|axon;GO:0005737|cytoplasm;GO:0030426|growth cone;GO:0030027|lamellipodium;GO:0016020|membrane;GO:0043005|neuron projection;GO:0043025|neuronal cell body;GO:0048471|perinuclear region of cytoplasm;	.	.	.
ENSGALG00000017417	158.25	330.61	0.478661	-1.06292	5.43634e-10	1.23743e-08	down	yes	chr18:2180734-2183708:+	ENSGALG00000017417	gi|513213714|ref|XP_004946266.1|	2074	0	PREDICTED: ubiquitin carboxyl-terminal hydrolase 43, partial [Gallus gallus]	gi|513213713|ref|XM_004946209.1|	1026	0	PREDICTED: Gallus gallus ubiquitin specific peptidase 43 (USP43), partial mRNA	Q8BUM9	410	3e-130	Ubiquitin carboxyl-terminal hydrolase 43	YJL197w	138	1e-33	COG5560	pfam00443	UCH	Ubiquitin carboxyl-terminal hydrolase.	GO:0043161|proteasome-mediated ubiquitin-dependent protein catabolic process;GO:0016579|protein deubiquitination;GO:0061136|regulation of proteasomal protein catabolic process;	.	GO:0004197|cysteine-type endopeptidase activity;GO:0004843|ubiquitin-specific protease activity;	K11856	USP43; ubiquitin carboxyl-terminal hydrolase 43 [EC:3.1.2.15]
ENSGALG00000013954	86.5075	42.5885	2.03124	1.02236	0.00179307	0.0113135	up	yes	chr2:97607396-97902750:+	ENSGALG00000013954	gi|513171731|ref|XP_004939783.1|	13396	0	PREDICTED: piezo-type mechanosensitive ion channel component 2 isoform X5 [Gallus gallus]	gi|513171730|ref|XM_004939726.1|	9464	0	PREDICTED: Gallus gallus family with sequence similarity 38, member B (FAM38B), transcript variant X5, mRNA	Q9H5I5	4028	0	Piezo-type mechanosensitive ion channel component 2	.	.	.	.	pfam12166	DUF3595	Protein of unknown function (DUF3595). This family of proteins is functionally uncharacterized.This family of proteins is found in eukaryotes. Proteins in this family are typically between 578 and 2525 amino acids in length.	GO:0006812|cation transport;GO:0050974|detection of mechanical stimulus involved in sensory perception;GO:0042391|regulation of membrane potential;GO:0009612|response to mechanical stimulus;	GO:0016021|integral component of membrane;	GO:0005261|cation channel activity;GO:0008381|mechanically-gated ion channel activity;	.	.
ENSGALG00000015814	447.797	175.822	2.54687	1.34873	6.0704e-16	2.80602e-14	up	yes	chr2:122448868-122455510:-	ENSGALG00000015814	gi|118087155|ref|XP_418315.2|	2412	0	PREDICTED: solute carrier family 7 member 13 isoform X4 [Gallus gallus]	gi|513172540|ref|XM_004939938.1|	2225	0	PREDICTED: Gallus gallus solute carrier family 7 (anionic amino acid transporter), member 13 (SLC7A13), transcript variant X5, mRNA	Q91WN3	425	3e-138	Solute carrier family 7 member 13	BS_ykbA	117	3e-27	COG0531	pfam13520	AA_permease_2	Amino acid permease.	GO:0003333|amino acid transmembrane transport;GO:1902475|L-alpha-amino acid transmembrane transport;GO:0015807|L-amino acid transport;	GO:0005887|integral component of plasma membrane;	GO:0015297|antiporter activity;GO:0015179|L-amino acid transmembrane transporter activity;	K13870	SLC7A13, AGT1; solute carrier family 7 (L-type amino acid transporter), member 13
ENSGALG00000012848	90.6014	42.5706	2.12826	1.08968	0.000727651	0.00515151	up	yes	chr1:56827922-56860120:-	ENSGALG00000012848	gi|513159834|ref|XP_416344.4|	4329	0	PREDICTED: lysine-specific demethylase 7, partial [Gallus gallus]	gi|513159833|ref|XM_416344.4|	3007	0	PREDICTED: Gallus gallus jumonji C domain containing histone demethylase 1 homolog D (S. cerevisiae) (JHDM1D), partial mRNA	Q6ZMT4	1339	0	Lysine-specific demethylase 7A	.	.	.	.	pfam02373	JmjC	JmjC domain, hydroxylase. The JmjC domain belongs to the Cupin superfamily. JmjC-domain proteins may be protein hydroxylases that catalyse a novel histone modification. This is confirmed to be a hydroxylase: the human JmjC protein named Tyw5p unexpectedly acts in the biosynthesis of a hypermodified nucleoside, hydroxy-wybutosine, in tRNA-Phe by catalyzing hydroxylation.	GO:0006325|chromatin organization;GO:0071557|histone H3-K27 demethylation;GO:0070544|histone H3-K36 demethylation;GO:0033169|histone H3-K9 demethylation;GO:0035574|histone H4-K20 demethylation;GO:0030901|midbrain development;GO:0045893|positive regulation of transcription, DNA-templated;GO:0006351|transcription, DNA-templated;	GO:0005730|nucleolus;GO:0005654|nucleoplasm;GO:0005634|nucleus;	GO:0071558|histone demethylase activity (H3-K27 specific);GO:0051864|histone demethylase activity (H3-K36 specific);GO:0032454|histone demethylase activity (H3-K9 specific);GO:0035575|histone demethylase activity (H4-K20 specific);GO:0005506|iron ion binding;GO:0035064|methylated histone binding;GO:0016706|oxidoreductase activity, acting on paired donors, with incorporation or reduction of molecu…	K11445	JHDM1D_E_F; JmjC domain-containing histone demethylation protein 1D/E/F
ENSGALG00000012271	53.933	19.4624	2.77113	1.47048	0.00087218	0.00604929	up	yes	chr4:59638502-59665944:+	ENSGALG00000012271	gi|766944236|ref|NP_001103254.2|	4799	0	microsomal triglyceride transfer protein large subunit precursor [Gallus gallus]	gi|475989785|gb|KC176805.1|	2670	0	Gallus gallus breed White Leghorn microsomal triglyceride transfer protein large subunit mRNA, complete cds	P55158	1273	0	Microsomal triglyceride transfer protein large subunit	.	.	.	.	pfam01347	Vitellogenin_N	Lipoprotein amino terminal region. This family contains regions from: Vitellogenin, Microsomal triglyceride transfer protein and apolipoprotein B-100. These proteins are all involved in lipid transport. This family contains the LV1n chain from lipovitellin, that contains two structural domains.	.	GO:0005783|endoplasmic reticulum;	GO:0008289|lipid binding;GO:0005319|lipid transporter activity;	.	.
ENSGALG00000004917	83.2862	168.406	0.494557	-1.01579	1.73049e-05	0.000186896	down	yes	chr19:6999880-7048320:+	ENSGALG00000004917	gi|118100378|ref|XP_415868.2|	1474	0	PREDICTED: double C2-like domains, beta isoform X2 [Gallus gallus]	gi|513216402|ref|XM_415868.3|	866	0	PREDICTED: Gallus gallus double C2-like domains, beta (DOC2B), transcript variant X2, mRNA	P70610	557	0	Double C2-like domain-containing protein beta	YNL087w	55.5	7e-07	COG5038	pfam02318	FYVE_2	FYVE-type zinc finger. This FYVE-type zinc finger is found at the N-terminus of effector proteins including rabphilin-3A and regulating synaptic membrane exocytosis protein 2.	GO:0048791|calcium ion-dependent exocytosis of neurotransmitter;GO:0006887|exocytosis;GO:0045956|positive regulation of calcium ion-dependent exocytosis;GO:0032024|positive regulation of insulin secretion;GO:0031340|positive regulation of vesicle fusion;GO:0008104|protein localization;GO:0016079|synaptic vesicle exocytosis;	GO:0005737|cytoplasm;GO:0005886|plasma membrane;	GO:0005509|calcium ion binding;GO:0005544|calcium-dependent phospholipid binding;GO:0030276|clathrin binding;GO:0019905|syntaxin binding;	.	.
ENSGALG00000018998	96.5155	254.28	0.379564	-1.39758	7.44188e-12	2.11741e-10	down	yes	chr13:9652962-9657656:-	ENSGALG00000018998	gi|513207143|ref|XP_424067.4|	4590	0	PREDICTED: netrin receptor UNC5A [Gallus gallus]	gi|513207142|ref|XM_424067.4|	1942	0	PREDICTED: Gallus gallus unc-5 homolog A (C. elegans) (UNC5A), mRNA	Q8K1S4	1433	0	Netrin receptor UNC5A	.	.	.	.	pfam00791	ZU5	ZU5 domain. Domain present in ZO-1 and Unc5-like netrin receptors Domain of unknown function.	GO:0033564|anterior/posterior axon guidance;GO:0006915|apoptotic process;GO:0007165|signal transduction;	GO:0005829|cytosol;GO:0016021|integral component of membrane;GO:0005886|plasma membrane;	.	K07521	UNC5; netrin receptor unc-5
ENSGALG00000024012	31.9873	178.95	0.17875	-2.48399	1.36296e-18	8.19029e-17	down	yes	chr25:2148707-2153155:-	ENSGALG00000024012	gi|513223906|ref|XP_423400.4|	1976	0	PREDICTED: tudor and KH domain-containing protein isoform X5 [Gallus gallus]	gi|513223905|ref|XM_423400.4|	803	0	PREDICTED: Gallus gallus tudor and KH domain containing (TDRKH), transcript variant X5, mRNA	Q9Y2W6	481	2e-161	Tudor and KH domain-containing protein	.	.	.	.	pfam00567	TUDOR	Tudor domain.	GO:0030154|cell differentiation;GO:0043046|DNA methylation involved in gamete generation;GO:0009566|fertilization;GO:0010467|gene expression;GO:0031047|gene silencing by RNA;GO:0007140|male meiosis;GO:0034587|piRNA metabolic process;GO:0007283|spermatogenesis;	GO:0005739|mitochondrion;GO:0071546|pi-body;GO:0071547|piP-body;	GO:0003723|RNA binding;	K18406	TDRKH, TDRD2; tudor domain-containing protein 2
ENSGALG00000012462	36.769	87.9291	0.418166	-1.25785	0.00170905	0.0108562	down	yes	chr7:34274371-34333241:+	ENSGALG00000012462	gi|648215700|ref|NP_001280234.1|	4969	0	kinesin heavy chain isoform 5C [Gallus gallus]	gi|513195472|ref|XM_004943025.1|	2550	0	PREDICTED: Gallus gallus kinesin family member 5C (KIF5C), transcript variant X3, mRNA	O60282	1815	0	Kinesin heavy chain isoform 5C	SPAC1834.07	317	2e-95	COG5059	pfam00225	Kinesin	Kinesin motor domain.	GO:0007411|axon guidance;GO:0030705|cytoskeleton-dependent intracellular transport;GO:0007018|microtubule-based movement;GO:0051028|mRNA transport;GO:0006996|organelle organization;GO:0008104|protein localization;	GO:0005737|cytoplasm;GO:0005871|kinesin complex;GO:0005874|microtubule;	GO:0005524|ATP binding;GO:0008574|ATP-dependent microtubule motor activity, plus-end-directed;GO:0003777|microtubule motor activity;	K10396	KIF5; kinesin family member 5
ENSGALG00000006629	5.75487	46.431	0.123945	-3.01223	5.50831e-07	8.02631e-06	down	yes	chr6:19941320-19946482:+	ENSGALG00000006629	gi|45382541|ref|NP_990569.1|	996	2e-134	retinol-binding protein 4 precursor [Gallus gallus]	gi|45382540|ref|NM_205238.1|	796	0	Gallus gallus retinol binding protein 4, plasma (RBP4), mRNA	P41263	388	9e-136	Retinol-binding protein 4	.	.	.	.	pfam00061	Lipocalin	Lipocalin / cytosolic fatty-acid binding protein family. Lipocalins are transporters for small hydrophobic molecules, such as lipids, steroid hormones, bilins, and retinoids. The family also encompasses the enzyme prostaglandin D synthase (EC:5.3.99.2). Alignment subsumes both the lipocalin and fatty acid binding protein signatures from PROSITE. This is supported on structural and functional grou…	GO:0042593|glucose homeostasis;GO:0030277|maintenance of gastrointestinal epithelium;GO:0001555|oocyte growth;GO:0032024|positive regulation of insulin secretion;GO:0006461|protein complex assembly;GO:0043627|response to estrogen;GO:0032526|response to retinoic acid;GO:0009615|response to virus;GO:0033189|response to vitamin A;GO:0042572|retinol metabolic process;GO:0034633|retinol transport;	GO:0030136|clathrin-coated vesicle;GO:0070062|extracellular exosome;GO:0005615|extracellular space;GO:0060417|yolk;GO:0060418|yolk plasma;	GO:0019904|protein domain specific binding;GO:0005102|receptor binding;GO:0016918|retinal binding;GO:0019841|retinol binding;GO:0034632|retinol transporter activity;	K18271	RBP4; retinol-binding protein 4
ENSGALG00000006337	215.833	464.97	0.464186	-1.10722	3.56383e-11	9.37644e-10	down	yes	chr1:3360996-3374236:+	ENSGALG00000006337	gi|45384326|ref|NP_990350.1|	1230	1e-162	K123 protein precursor [Gallus gallus]	gi|493794946|ref|NM_205019.2|	1922	0	Gallus gallus K123 protein (K123), mRNA	O94919	90.9	3e-17	Endonuclease domain-containing 1 protein	RSc0744	56.2	9e-08	COG1864	pfam01223	Endonuclease_NS	DNA/RNA non-specific endonuclease.	.	GO:0070062|extracellular exosome;GO:0016020|membrane;	GO:0004519|endonuclease activity;GO:0046872|metal ion binding;GO:0003676|nucleic acid binding;	K15049	ENDOD1; endonuclease domain-containing 1 protein
ENSGALG00000013417	208.098	425.313	0.489282	-1.03126	8.50621e-12	2.41111e-10	down	yes	chrJH376279.1:94791-101277:+	ENSGALG00000013417	gi|878293361|ref|NP_001108553.2|	1834	0	lysophosphatidic acid receptor 2 [Gallus gallus]	gi|164521118|gb|EU339318.1|	1047	0	Gallus gallus lysophosphatidic acid receptor 2 mRNA, complete cds	Q95KH4	468	3e-163	Lysophosphatidic acid receptor 2	.	.	.	.	pfam00001	7tm_1	7 transmembrane receptor (rhodopsin family). This family contains, amongst other G-protein-coupled receptors (GCPRs), members of the opsin family, which have been considered to be typical members of the rhodopsin superfamily. They share several motifs, mainly the seven transmembrane helices, GCPRs of the rhodopsin superfamily. All opsins bind a chromophore, such as 11-cis-retinal. The function of…	.	GO:0009986|cell surface;GO:0016021|integral component of membrane;GO:0005886|plasma membrane;	GO:0070915|lysophosphatidic acid receptor activity;	.	.
ENSGALG00000008014	32.0041	167.512	0.191055	-2.38794	1.05692e-16	5.27511e-15	down	yes	chr20:14054696-14055682:-	ENSGALG00000008014	gi|45383936|ref|NP_990584.1|	1287	2e-175	CCAAT/enhancer-binding protein beta [Gallus gallus]	gi|28396128|gb|AY212285.1|	987	0	Gallus gallus C/EBP beta transcription factor gene, complete cds	Q05826	500	8e-177	CCAAT/enhancer-binding protein beta	.	.	.	.	pfam07716	bZIP_2	Basic region leucine zipper.	GO:0050873|brown fat cell differentiation;GO:0071230|cellular response to amino acid stimulus;GO:0042742|defense response to bacterium;GO:0002432|granuloma formation;GO:0072574|hepatocyte proliferation;GO:0070059|intrinsic apoptotic signaling pathway in response to endoplasmic reticulum stress;GO:0097421|liver regeneration;GO:0043524|negative regulation of neuron apoptotic process;GO:0042130|nega…	GO:0000779|condensed chromosome, centromeric region;GO:0005737|cytoplasm;GO:0000790|nuclear chromatin;GO:0016363|nuclear matrix;GO:0005634|nucleus;	GO:0003682|chromatin binding;GO:0001158|enhancer sequence-specific DNA binding;GO:0001077|transcriptional activator activity, RNA polymerase II core promoter proximal region sequence-specific binding;GO:0003705|transcription factor activity, RNA polymerase II distal enhancer sequence-specific binding;GO:0000977|RNA polymerase II regulatory region sequence-specific DNA binding;	K10048	CEBPB; CCAAT/enhancer binding protein (C/EBP), beta
ENSGALG00000006609	335.804	823.766	0.407645	-1.29461	1.21938e-15	5.40378e-14	down	yes	chr9:3230463-3257134:+	ENSGALG00000006609	gi|513198968|ref|XP_422685.4|	5065	0	PREDICTED: ephrin type-B receptor 1 isoform X1 [Gallus gallus]	gi|541978174|ref|XM_005441710.1|	2170	0	PREDICTED: Falco cherrug EPH receptor B1 (EPHB1), mRNA	P54762	1890	0	Ephrin type-B receptor 1	.	.	.	.	pfam07714	Pkinase_Tyr	Protein tyrosine kinase.	GO:0001525|angiogenesis;GO:0007411|axon guidance;GO:0048593|camera-type eye morphogenesis;GO:0060326|cell chemotaxis;GO:0031589|cell-substrate adhesion;GO:0021952|central nervous system projection neuron axonogenesis;GO:0060996|dendritic spine development;GO:0060997|dendritic spine morphogenesis;GO:0050965|detection of temperature stimulus involved in sensory perception of pain;GO:0048013|ephrin …	GO:0030424|axon;GO:0005829|cytosol;GO:0030425|dendrite;GO:0031901|early endosome membrane;GO:0070062|extracellular exosome;GO:0005576|extracellular region;GO:0032433|filopodium tip;GO:0005887|integral component of plasma membrane;GO:0045121|membrane raft;GO:0005886|plasma membrane;	GO:0005524|ATP binding;GO:0008046|axon guidance receptor activity;GO:0005005|transmembrane-ephrin receptor activity;	K05110	EPHB1, ELK, NET; Eph receptor B1 [EC:2.7.10.1]
ENSGALG00000006358	58.2197	28.4162	2.04882	1.0348	0.0099655	0.0490215	up	yes	chr5:12025883-12030870:+	ENSGALG00000006358	gi|733888394|ref|XP_010709363.1|	1210	1e-166	PREDICTED: lysoplasmalogenase-like protein TMEM86A isoform X1 [Meleagris gallopavo]	gi|513186536|ref|XM_426403.4|	694	0	PREDICTED: Gallus gallus transmembrane protein 86A (TMEM86A), mRNA	Q3MHQ7	363	1e-125	Lysoplasmalogenase-like protein TMEM86A	VCA0703	67.4	7e-13	COG3714	pfam07947	YhhN	YhhN-like protein. The members of this family are similar to the hypothetical protein yhhN expressed by Escherichia coli. Many of the members of this family are annotated as being possible transmembrane proteins, and in fact they all have a high proportion of hydrophobic residues.	.	GO:0016021|integral component of membrane;	.	.	.
ENSGALG00000005951	29.8817	102.245	0.292257	-1.77469	1.61741e-07	2.55772e-06	down	yes	chr15:7955323-7957642:-	ENSGALG00000005951	gi|478247009|ref|NP_001264434.1|	959	2e-128	vacuolar protein sorting 29 homolog [Gallus gallus]	gi|478247008|ref|NM_001277505.1|	868	0	Gallus gallus vacuolar protein sorting 29 homolog (LOC416931), mRNA	B2RZ78	343	1e-117	Vacuolar protein sorting-associated protein 29	SPAC15E1.06	170	9e-51	COG0622	pfam12850	Metallophos_2	Calcineurin-like phosphoesterase superfamily domain. Members of this family are part of the Calcineurin-like phosphoesterase superfamily.	GO:0006886|intracellular protein transport;GO:0042147|retrograde transport, endosome to Golgi;GO:1990126|retrograde transport, endosome to plasma membrane;	GO:0005769|early endosome;GO:0005768|endosome;GO:0010008|endosome membrane;GO:0005770|late endosome;GO:0030904|retromer complex;	GO:0008270|zinc ion binding;	K18467	VPS29; vacuolar protein sorting-associated protein 29
ENSGALG00000027302	144.215	51.4885	2.80092	1.4859	3.88101e-08	6.85934e-07	up	yes	chr1:77900956-77908186:-	ENSGALG00000027302	gi|363728354|ref|XP_424100.3|	797	7e-95	PREDICTED: transmembrane protein 52B isoform X2 [Gallus gallus]	gi|513161310|ref|XM_424100.4|	1382	0	PREDICTED: Gallus gallus chromosome 1 open reading frame, human C12orf59 (C1H12ORF59), transcript variant X2, mRNA	Q4KMG9	147	3e-38	Transmembrane protein 52B	.	.	.	.	pfam14979	TMEM52	Transmembrane 52. This family of transmembrane proteins is found in eukaryotes. Proteins in this family are typically between 160 and 236 amino acids in length. There is a conserved LLCG sequence motif. The function of this family is unknown.	.	GO:0070062|extracellular exosome;GO:0016021|integral component of membrane;	.	.	.
ENSGALG00000023626	31.937	913.053	0.0349783	-4.8374	1.50705e-84	1.61717e-81	down	yes	chr18:2020996-2066954:+	ENSGALG00000023626	gi|46048659|ref|NP_990750.1|	3117	0	netrin-1 precursor [Gallus gallus]	gi|46048658|ref|NM_205419.1|	1844	0	Gallus gallus netrin 1 (NTN1), mRNA	Q90922	1202	0	Netrin-1	.	.	.	.	pfam00055	Laminin_N	Laminin N-terminal (Domain VI).	GO:0033564|anterior/posterior axon guidance;GO:0040023|establishment of nucleus localization;GO:0042472|inner ear morphogenesis;GO:0030517|negative regulation of axon extension;GO:0001764|neuron migration;GO:0045773|positive regulation of axon extension;GO:0008284|positive regulation of cell proliferation;GO:0030334|regulation of cell migration;GO:0016337|single organismal cell-cell adhesion;	GO:0005604|basement membrane;GO:0071944|cell periphery;GO:0005737|cytoplasm;	.	K06843	NTN1; netrin 1
ENSGALG00000016805	2278.06	878.791	2.59227	1.37421	2.54233e-79	2.24667e-76	up	yes	chr1:135521670-135527319:+	ENSGALG00000016805	gi|45382969|ref|NP_989932.1|	1662	0	sulfotransferase 1C1 [Gallus gallus]	gi|402692549|ref|NM_204601.2|	1395	0	Gallus gallus sulfotransferase family, cytosolic, 1C, member 3 (SULT1C3), mRNA	P50237	451	8e-156	Sulfotransferase 1C1	.	.	.	.	pfam00685	Sulfotransfer_1	Sulfotransferase domain.	.	GO:0005829|cytosol;	GO:0004062|aryl sulfotransferase activity;	K01025	E2.8.2.-
ENSGALG00000017691	22.5078	80.1909	0.280677	-1.83302	2.23608e-06	2.90846e-05	down	yes	chr2:80786851-80796524:-	ENSGALG00000017691	gi|513171156|ref|XP_426059.4|	1089	9e-147	PREDICTED: SUN domain-containing protein 3-like isoformX2 [Gallus gallus]	gi|41631801|emb|BX931273.1|	870	0	Gallus gallus finished cDNA, clone ChEST257f5	Q5SS91	178	1e-51	SUN domain-containing protein 3	.	.	.	.	pfam07738	Sad1_UNC	Sad1 / UNC-like C-terminal. The C. elegans UNC-84 protein is a nuclear envelope protein that is involved in nuclear anchoring and migration during development. The S. pombe Sad1 protein localizes at the spindle pole body. UNC-84 and and Sad1 share a common C-terminal region, that is often termed the SUN (Sad1 and UNC) domain. In mammals, the SUN domain is present in two proteins, Sun1 and Sun2. T…	.	GO:0016021|integral component of membrane;GO:0034993|LINC complex;	.	.	.
ENSGALG00000001518	9.94938	0.482548	20.6184	4.36586	0.00778885	0.039895	up	yes	chr18:3281613-3290010:+	ENSGALG00000001518	gi|513213331|ref|XP_004946139.1|	3716	0	PREDICTED: zinc finger protein 750 isoform X1 [Gallus gallus]	gi|513213332|ref|XM_004946083.1|	2802	0	PREDICTED: Gallus gallus zinc finger protein 750 (ZNF750), transcript variant X2, mRNA	Q32MQ0	705	0	Zinc finger protein 750	.	.	.	.	pfam15269	zf-C2H2_7	Zinc-finger. this is a family of eukaryotic zinc-fingers.	GO:0030154|cell differentiation;GO:0008544|epidermis development;GO:0045944|positive regulation of transcription from RNA polymerase II promoter;GO:0006366|transcription from RNA polymerase II promoter;	GO:0043231|intracellular membrane-bounded organelle;GO:0005730|nucleolus;GO:0005634|nucleus;	GO:0001046|core promoter sequence-specific DNA binding;GO:0046872|metal ion binding;GO:0001077|transcriptional activator activity, RNA polymerase II core promoter proximal region sequence-specific binding;	.	.
ENSGALG00000014616	42.5071	95.793	0.443739	-1.17222	0.000265252	0.00211512	down	yes	chr11:2113550-2114397:-	ENSGALG00000014616	gi|197127427|gb|ACH43925.1|	161	3e-13	putative metallothionein-I [Taeniopygia guttata]	gi|147901435|ref|NM_001097538.1|	192	4e-95	Gallus gallus metallothionein 3 (MT3), mRNA	.	.	.	.	.	.	.	.	pfam00131	Metallothio	Metallothionein.	.	.	.	.	.
ENSGALG00000009452	195.506	433.141	0.451368	-1.14762	4.64762e-14	1.74118e-12	down	yes	chr5:27313856-27374224:-	ENSGALG00000009452	gi|363734725|ref|XP_001231965.2|	2873	0	PREDICTED: polypeptide N-acetylgalactosaminyltransferase 16 isoformX1 [Gallus gallus]	gi|513187789|ref|XM_001231964.3|	5117	0	PREDICTED: Gallus gallus UDP-N-acetyl-alpha-D-galactosamine:polypeptide N-acetylgalactosaminyltransferase-like 1 (GALNTL1), transcript variant X1, mRNA	Q9JJ61	872	0	Polypeptide N-acetylgalactosaminyltransferase 16	.	.	.	.	pfam00535	Glycos_transf_2	Glycosyl transferase family 2. Diverse family, transferring sugar from UDP-glucose, UDP-N-acetyl- galactosamine, GDP-mannose or CDP-abequose, to a range of substrates including cellulose, dolichol phosphate and teichoic acids.	GO:0006486|protein glycosylation;	GO:0070062|extracellular exosome;GO:0000139|Golgi membrane;GO:0016021|integral component of membrane;	GO:0030246|carbohydrate binding;GO:0046872|metal ion binding;GO:0004653|polypeptide N-acetylgalactosaminyltransferase activity;	K00710	GALNT; polypeptide N-acetylgalactosaminyltransferase [EC:2.4.1.41]
ENSGALG00000008399	44.5457	17.6038	2.53046	1.3394	0.00782679	0.0400532	up	yes	chr2:98462087-98504384:-	ENSGALG00000008399	gi|363730683|ref|XP_423591.3|	8591	0	PREDICTED: ankyrin repeat domain-containing protein 12 isoform X1 [Gallus gallus]	gi|513171805|ref|XM_423591.4|	6953	0	PREDICTED: Gallus gallus ankyrin repeat domain 12 (ANKRD12), transcript variant X1, mRNA	Q6UB98	1988	0	Ankyrin repeat domain-containing protein 12	.	.	.	.	pfam12796	Ank_2	Ankyrin repeats (3 copies).	.	GO:0005737|cytoplasm;GO:0005654|nucleoplasm;	.	.	.
ENSGALG00000012938	36.165	145.137	0.249178	-2.00475	9.07598e-12	2.55813e-10	down	yes	chr1:59522891-59544615:+	ENSGALG00000012938	gi|50728972|ref|XP_416368.1|	1394	0	PREDICTED: protein AMN1 homolog isoformX2 [Gallus gallus]	gi|513160000|ref|XM_416368.3|	1771	0	PREDICTED: Gallus gallus antagonist of mitotic exit network 1 homolog (S. cerevisiae) (AMN1), transcript variant X2, mRNA	.	.	.	.	.	.	.	.	pfam12799	LRR_4	Leucine Rich repeats (2 copies). Leucine rich repeats are short sequence motifs present in a number of proteins with diverse functions and cellular locations. These repeats are usually involved in protein-protein interactions. Each Leucine Rich Repeat is composed of a beta-alpha unit. These units form elongated non-globular structures. Leucine Rich Repeats are often flanked by cysteine rich domai…	.	.	.	.	.
ENSGALG00000027373	58.2533	160.471	0.363015	-1.4619	1.51129e-08	2.84157e-07	down	yes	chr4:10485878-10487700:+	ENSGALG00000027373	gi|45383726|ref|NP_989526.1|	1141	3e-149	SRY-related protein CH3 [Gallus gallus]	gi|45383725|ref|NM_204195.1|	1790	0	Gallus gallus SRY (sex determining region Y)-box 3 (SOX3), mRNA	P48433	435	2e-147	Transcription factor SOX-3	.	.	.	.	pfam00505	HMG_box	HMG (high mobility group) box.	GO:0060324|face development;GO:0021854|hypothalamus development;GO:0045665|negative regulation of neuron differentiation;GO:0000122|negative regulation of transcription from RNA polymerase II promoter;GO:0048666|neuron development;GO:0021983|pituitary gland development;GO:0007423|sensory organ development;GO:0007530|sex determination;GO:0006351|transcription, DNA-templated;	GO:0005634|nucleus;	GO:0000979|RNA polymerase II core promoter sequence-specific DNA binding;GO:0001106|RNA polymerase II transcription corepressor activity;GO:0003700|transcription factor activity, sequence-specific DNA binding;	.	.
ENSGALG00000015895	377.145	1306.93	0.288574	-1.79299	1.90528e-37	3.81641e-35	down	yes	chr3:79492220-79493385:+	ENSGALG00000015895	gi|289684206|ref|NP_001166252.1|	1784	0	5-hydroxytryptamine receptor 1B [Gallus gallus]	gi|289684205|ref|NM_001172781.1|	1166	0	Gallus gallus 5-hydroxytryptamine (serotonin) receptor 1B, G protein-coupled (HTR1B), mRNA	P60020	601	0	5-hydroxytryptamine receptor 1B	.	.	.	.	pfam00001	7tm_1	7 transmembrane receptor (rhodopsin family). This family contains, amongst other G-protein-coupled receptors (GCPRs), members of the opsin family, which have been considered to be typical members of the rhodopsin superfamily. They share several motifs, mainly the seven transmembrane helices, GCPRs of the rhodopsin superfamily. All opsins bind a chromophore, such as 11-cis-retinal. The function of…	GO:0007198|adenylate cyclase-inhibiting serotonin receptor signaling pathway;GO:0046849|bone remodeling;GO:0071312|cellular response to alkaloid;GO:0035690|cellular response to drug;GO:0071502|cellular response to temperature stimulus;GO:0007631|feeding behavior;GO:0002031|G-protein coupled receptor internalization;GO:0030818|negative regulation of cAMP biosynthetic process;GO:0014063|negative re…	GO:0005737|cytoplasm;GO:0005887|integral component of plasma membrane;	GO:0008144|drug binding;GO:0051378|serotonin binding;GO:0004993|serotonin receptor activity;	K04153	HTR1; 5-hydroxytryptamine receptor 1
ENSGALG00000000893	10.4779	34.0099	0.308083	-1.69861	0.00401265	0.0227909	down	yes	chr11:19280394-19289813:+	ENSGALG00000000893	gi|513204137|ref|XP_004944414.1|	2458	0	PREDICTED: tyrosine aminotransferase isoform X3 [Gallus gallus]	gi|513204139|ref|XM_414240.3|	1958	0	PREDICTED: Gallus gallus tyrosine aminotransferase (TAT), transcript variant X2, mRNA	P17735	791	0	Tyrosine aminotransferase	PAB1810	170	1e-45	COG0436	pfam00155	Aminotran_1_2	Aminotransferase class I and II.	GO:0006103|2-oxoglutarate metabolic process;GO:0009058|biosynthetic process;GO:0034641|cellular nitrogen compound metabolic process;GO:0006536|glutamate metabolic process;GO:0006559|L-phenylalanine catabolic process;GO:0051384|response to glucocorticoid;GO:0046689|response to mercury ion;GO:0006979|response to oxidative stress;GO:0044281|small molecule metabolic process;GO:0006572|tyrosine catabo…	GO:0005829|cytosol;GO:0005739|mitochondrion;	GO:0016597|amino acid binding;GO:0080130|L-phenylalanine:2-oxoglutarate aminotransferase activity;GO:0004838|L-tyrosine:2-oxoglutarate aminotransferase activity;GO:0030170|pyridoxal phosphate binding;	K00815	TAT; tyrosine aminotransferase [EC:2.6.1.5]
ENSGALG00000001857	157.931	345.265	0.457421	-1.12841	2.40083e-10	5.75241e-09	down	yes	chr21:2478212-2493408:+	ENSGALG00000001857	gi|513219689|ref|XP_004947479.1|	1420	0	PREDICTED: protein FAM132A isoform X4 [Gallus gallus]	gi|513219691|ref|XM_417583.4|	1190	0	PREDICTED: Gallus gallus family with sequence similarity 132, member A (FAM132A), transcript variant X3, mRNA	A4IH36	397	2e-130	Adipolin	.	.	.	.	pfam00386	C1q	C1q domain. C1q is a subunit of the C1 enzyme complex that activates the serum complement system.	GO:0046324|regulation of glucose import;	GO:0005576|extracellular region;	GO:0005179|hormone activity;	.	.
ENSGALG00000000781	159.844	383.26	0.417064	-1.26166	1.42806e-14	5.67559e-13	down	yes	chr25:1934174-1936824:+	ENSGALG00000000781	gi|363742895|ref|XP_003642733.1|	337	7e-35	PREDICTED: protein AF1q-like isoformX1 [Gallus gallus]	gi|116517400|gb|AC172369.4|	1539	0	Gallus gallus BAC clone CH261-43N5 from chromosome ul, complete sequence	Q0VCT1	70.1	4e-13	Protein AF1q	.	.	.	.	pfam08670	MEKHLA	MEKHLA domain. The MEKHLA domain shares similarity with the PAS domain and is found in the 3' end of plant HD-ZIP III homeobox genes, and bacterial proteins.	GO:0097191|extrinsic apoptotic signaling pathway;GO:0097193|intrinsic apoptotic signaling pathway;GO:0043065|positive regulation of apoptotic process;GO:0051901|positive regulation of mitochondrial depolarization;GO:0090200|positive regulation of release of cytochrome c from mitochondria;GO:0045893|positive regulation of transcription, DNA-templated;	GO:0005737|cytoplasm;GO:0005622|intracellular;	.	.	.
ENSGALG00000002015	34.546	133.86	0.258076	-1.95413	2.58006e-08	4.66991e-07	down	yes	chr6:2108594-2115926:+	ENSGALG00000002015	gi|699667977|ref|XP_009900027.1|	469	2e-54	PREDICTED: gamma-synuclein [Picoides pubescens]	gi|45382762|ref|NM_204672.1|	867	0	Gallus gallus synuclein, gamma (breast cancer-specific protein 1) (SNCG), mRNA	Q9Z0F7	166	1e-48	Gamma-synuclein	.	.	.	.	pfam01387	Synuclein	Synuclein. There are three types of synucleins in humans, these are called alpha, beta and gamma. Alpha synuclein has been found mutated in families with autosomal dominant Parkinson's disease. A peptide of alpha synuclein has also been found in amyloid plaques in Alzheimer's patients.	GO:0008344|adult locomotory behavior;GO:0009306|protein secretion;GO:0014059|regulation of dopamine secretion;GO:0046928|regulation of neurotransmitter secretion;GO:0050808|synapse organization;GO:0007268|synaptic transmission;	GO:0030424|axon;GO:0005737|cytoplasm;GO:0070062|extracellular exosome;GO:0005815|microtubule organizing center;GO:0043025|neuronal cell body;GO:0048471|perinuclear region of cytoplasm;GO:0005819|spindle;	.	.	.
ENSGALG00000006720	28.8582	90.4671	0.318991	-1.64841	3.21114e-06	4.02008e-05	down	yes	chrAADN03020552.1:339-2357:-	ENSGALG00000006720	gi|513240577|ref|XP_004951009.1|	1315	3e-179	PREDICTED: uncharacterized protein LOC101752046 [Gallus gallus]	gi|513240576|ref|XM_004950952.1|	734	0	PREDICTED: Gallus gallus uncharacterized LOC101752046 (LOC101752046), mRNA	Q6ZN84	105	3e-24	Coiled-coil domain-containing protein 81	.	.	.	.	pfam14908	DUF4496	Domain of unknown function (DUF4496). This domain family is found in eukaryotes, and is typically between 134 and 154 amino acids in length. Proteins in this family vary in length between 264 and 772 amino acid residues.	.	GO:0005813|centrosome;GO:0005737|cytoplasm;	.	.	.
ENSGALG00000006728	517.032	226.936	2.27832	1.18797	7.45193e-17	3.76937e-15	up	yes	chr15:8768960-8794948:-	ENSGALG00000006728	gi|647567934|ref|NP_001280169.1|	2707	0	sodium/glucose cotransporter 1 [Gallus gallus]	gi|66793635|gb|AC159374.2|	2092	0	Gallus gallus BAC clone CH261-5A10 from chromosome unknown, complete sequence	P53791	880	0	Sodium/glucose cotransporter 1	BH2222	137	1e-32	COG4146	pfam00474	SSF	Sodium:solute symporter family. Membership of this family is supported by a significant blast score.	GO:0050892|intestinal absorption;GO:0001656|metanephros development;	GO:0016324|apical plasma membrane;GO:0005903|brush border;GO:0070062|extracellular exosome;GO:0016021|integral component of membrane;	GO:0005412|glucose:sodium symporter activity;	K14158	SLC5A1, SGLT1; solute carrier family 5 (sodium/glucose cotransporter), member 1
ENSGALG00000029130	36.7187	98.0626	0.374441	-1.41719	1.63853e-05	0.00017773	down	yes	chr5:16359116-16363336:-	ENSGALG00000029130	gi|513186963|ref|XP_004941580.1|	1435	0	PREDICTED: leucine-rich repeat-containing protein 55 isoform X2 [Gallus gallus]	gi|513186965|ref|XM_003641378.2|	1734	0	PREDICTED: Gallus gallus leucine rich repeat containing 55 (LRRC55), transcript variant X1, mRNA	Q6ZSA7	426	5e-137	Leucine-rich repeat-containing protein 55	.	.	.	.	pfam13855	LRR_8	Leucine rich repeat.	GO:0006811|ion transport;	GO:0016021|integral component of membrane;GO:0005886|plasma membrane;	.	.	.
ENSGALG00000002645	48.7234	112.842	0.431784	-1.21162	8.36488e-05	0.000767664	down	yes	chr15:3327008-3343689:-	ENSGALG00000002645	gi|149642713|ref|NP_001092322.1|	4534	0	piwi-like protein 1 [Gallus gallus]	gi|149642712|ref|NM_001098852.1|	2602	0	Gallus gallus piwi-like 1 (Drosophila) (PIWIL1), mRNA	A6N7Y9	1751	0	Piwi-like protein 1	.	.	.	.	pfam02171	Piwi	Piwi domain. This domain is found in the protein Piwi and its relatives. The function of this domain is the dsRNA guided hydrolysis of ssRNA. Determination of the crystal structure of Argonaute reveals that PIWI is an RNase H domain, and identifies Argonaute as Slicer, the enzyme that cleaves mRNA in the RNAi RISC complex. In addition, Mg+2 dependence and production of 3'-OH and 5' phosphate prod…	GO:0031047|gene silencing by RNA;GO:0051321|meiotic cell cycle;GO:0007275|multicellular organismal development;GO:0034587|piRNA metabolic process;GO:0006417|regulation of translation;GO:0007286|spermatid development;	GO:0033391|chromatoid body;GO:0005737|cytoplasm;GO:0097433|dense body;GO:0005845|mRNA cap binding complex;GO:0005634|nucleus;GO:0043186|P granule;GO:0005844|polysome;	GO:0003677|DNA binding;GO:0003729|mRNA binding;GO:0034584|piRNA binding;GO:0003727|single-stranded RNA binding;	K02156	AUB, PIWI; aubergine
ENSGALG00000003515	38.2288	12.2779	3.11363	1.6386	0.00253977	0.015311	up	yes	chr18:6825946-6842734:-	ENSGALG00000003515	gi|513213653|ref|XP_004946247.1|	3564	0	PREDICTED: platelet endothelial cell adhesion molecule isoform X4 [Gallus gallus]	gi|513213674|ref|XM_004946200.1|	2084	0	PREDICTED: Gallus gallus platelet/endothelial cell adhesion molecule 1 (PECAM1), transcript variant X14, mRNA	P16284	361	2e-111	Platelet endothelial cell adhesion molecule	.	.	.	.	pfam13895	Ig_2	Immunoglobulin domain. This domain contains immunoglobulin-like domains.	GO:0007596|blood coagulation;GO:0007155|cell adhesion;GO:0008037|cell recognition;GO:0050904|diapedesis;GO:0030198|extracellular matrix organization;GO:0072011|glomerular endothelium development;GO:0050900|leukocyte migration;GO:0006909|phagocytosis;GO:0030168|platelet activation;GO:0002576|platelet degranulation;GO:0007165|signal transduction;	GO:0030054|cell junction;GO:0070062|extracellular exosome;GO:0005615|extracellular space;GO:0016021|integral component of membrane;GO:0005886|plasma membrane;GO:0031092|platelet alpha granule membrane;	.	K06471	PECAM1, CD31; platelet/endothelial cell adhesion molecule
ENSGALG00000025914	9.96614	37.924	0.262793	-1.928	0.000829854	0.00577974	down	yes	chrJH376016.1:2943-7169:-	ENSGALG00000025914	gi|697477756|ref|XP_009671397.1|	545	9e-56	PREDICTED: U3 small nucleolar RNA-interacting protein 2 [Struthio camelus australis]	gi|4583578|emb|AJ240683.1|	117	2e-52	Gallus gallus DNA for LEI0336 SSCP marker	.	.	.	.	.	.	.	.	pfam08335	GlnD_UR_UTase	GlnD PII-uridylyltransferase. This is a family of bifunctional uridylyl-removing enzymes/uridylyltransferases (UR/UTases, GlnD) that are responsible for the modification (EC:2.7.7.59) of the regulatory protein P-II, or GlnB (pfam00543). In response to nitrogen limitation, these transferases catalyse the uridylylation of the PII protein, which in turn stimulates deadenylylation of glutamine synthe…	.	.	.	.	.
ENSGALG00000000874	171.379	365.157	0.46933	-1.09133	6.60934e-10	1.48419e-08	down	yes	chr11:350494-364200:-	ENSGALG00000000874	gi|513202472|ref|XP_001231665.3|	1987	0	PREDICTED: protein NDRG4-A isoformX1 [Gallus gallus]	gi|513202471|ref|XM_001231664.3|	1259	0	PREDICTED: Gallus gallus NDRG family member 4 (NDRG4), transcript variant X1, mRNA	Q6DIX1	682	0	Protein NDRG4	.	.	.	.	pfam03096	Ndr	Ndr family. This family consists of proteins from different gene families: Ndr1/RTP/Drg1, Ndr2, and Ndr3. Their similarity was previously noted. The precise molecular and cellular function of members of this family is still unknown. Yet, they are known to be involved in cellular differentiation events. The Ndr1 group was the first to be discovered. Their expression is repressed by the proto-oncog…	GO:0007420|brain development;GO:0070374|positive regulation of ERK1 and ERK2 cascade;GO:0007165|signal transduction;	GO:0005737|cytoplasm;GO:0005829|cytosol;	.	.	.
ENSGALG00000024357	591.249	284.858	2.07559	1.05352	1.65168e-16	8.1089e-15	up	yes	chr16:335307-346680:-	ENSGALG00000024357	gi|614252840|gb|AHX37046.1|	1716	0	BG12 [Gallus gallus]	gi|73532754|ref|NM_001031810.1|	1055	0	Gallus gallus MHC B-G antigen (BG8), transcript variant 1, mRNA	P78410	104	2e-25	Butyrophilin subfamily 3 member A2	.	.	.	.	pfam07686	V-set	Immunoglobulin V-set domain. This domain is found in antibodies as well as neural protein P0 and CTL4 amongst others.	GO:0072643|interferon-gamma secretion;GO:0002456|T cell mediated immunity;	GO:0016021|integral component of membrane;GO:0016020|membrane;GO:0005886|plasma membrane;	.	K06712	BTN; butyrophilin
ENSGALG00000005336	415.038	949.135	0.43728	-1.19337	7.51799e-29	1.02675e-26	down	yes	chr2:2334607-2343799:-	ENSGALG00000005336	gi|118085481|ref|XP_425960.2|	1048	7e-142	PREDICTED: guanylate kinase isoformX2 [Gallus gallus]	gi|513167313|ref|XM_001232000.2|	730	0	PREDICTED: Gallus gallus guanylate kinase 1 (GUK1), transcript variant X1, mRNA	Q64520	310	3e-105	Guanylate kinase	YDR454c	209	3e-66	COG0194	pfam00625	Guanylate_kin	Guanylate kinase.	GO:0046939|nucleotide phosphorylation;GO:0006163|purine nucleotide metabolic process;	.	GO:0005524|ATP binding;GO:0004385|guanylate kinase activity;	.	.
ENSGALG00000005843	367.976	806.25	0.456404	-1.13162	2.14051e-23	1.90277e-21	down	yes	chr20:9348414-9360272:-	ENSGALG00000005843	gi|586534608|ref|XP_006922187.1|	2451	0	PREDICTED: elongation factor 1-alpha 2 [Pteropus alecto]	gi|157824118|ref|NM_001032398.2|	1687	0	Gallus gallus eukaryotic translation elongation factor 1 alpha 2 (EEF1A2), mRNA	Q71V39	932	0	Elongation factor 1-alpha 2	SPCC794.09c	767	0	COG5256	pfam00009	GTP_EFTU	Elongation factor Tu GTP binding domain. This domain contains a P-loop motif, also found in several other families such as pfam00071, pfam00025 and pfam00063. Elongation factor Tu consists of three structural domains, this plus two C-terminal beta barrel domains.	.	GO:0005737|cytoplasm;GO:0005634|nucleus;	GO:0005525|GTP binding;GO:0003924|GTPase activity;GO:0003746|translation elongation factor activity;	K03231	EEF1A; elongation factor 1-alpha
ENSGALG00000016202	120.676	252.243	0.478411	-1.06368	5.17081e-08	8.92886e-07	down	yes	chr1:109325650-109359901:-	ENSGALG00000016202	gi|513163075|ref|XP_004934651.1|	1558	0	PREDICTED: heat shock factor 2-binding protein isoform X7 [Gallus gallus]	gi|513163083|ref|XM_004934596.1|	1477	0	PREDICTED: Gallus gallus heat shock transcription factor 2 binding protein (HSF2BP), transcript variant X9, mRNA	O75031	461	2e-158	Heat shock factor 2-binding protein	.	.	.	.	pfam07197	DUF1409	Protein of unknown function (DUF1409). This family represents a short conserved region (approximately 50 residues long), sometimes repeated, within a number of hypothetical Oryza sativa proteins of unknown function.	GO:0098779|mitophagy in response to mitochondrial depolarization;GO:0007283|spermatogenesis;GO:0006366|transcription from RNA polymerase II promoter;	GO:0005829|cytosol;	.	.	.
ENSGALG00000006647	49.2938	108.571	0.454023	-1.13916	0.000149386	0.00129201	down	yes	chr5:13542901-13564314:+	ENSGALG00000006647	gi|118091269|ref|XP_001232893.1|	3208	0	PREDICTED: dual specificity protein phosphatase 8 isoform X1 [Gallus gallus]	gi|513186609|ref|XM_001232892.2|	2063	0	PREDICTED: Gallus gallus dual specificity phosphatase 8 (DUSP8), transcript variant X1, mRNA	Q13202	729	0	Dual specificity protein phosphatase 8	SPBC17A3.06	82.4	4e-16	COG2453	pfam00782	DSPc	Dual specificity phosphatase, catalytic domain. Ser/Thr and Tyr protein phosphatases. The enzyme's tertiary fold is highly similar to that of tyrosine-specific phosphatases, except for a "recognition" region.	GO:0000188|inactivation of MAPK activity;GO:0035335|peptidyl-tyrosine dephosphorylation;GO:0006470|protein dephosphorylation;	GO:0005737|cytoplasm;GO:0005634|nucleus;	GO:0017017|MAP kinase tyrosine/serine/threonine phosphatase activity;GO:0004725|protein tyrosine phosphatase activity;GO:0008138|protein tyrosine/serine/threonine phosphatase activity;	K04459	DUSP, MKP; dual specificity MAP kinase phosphatase [EC:3.1.3.16 3.1.3.48]
ENSGALG00000010145	18.8417	45.4659	0.414415	-1.27085	0.00795337	0.0405854	down	yes	chr3:29337956-29424515:+	ENSGALG00000010145	gi|113206086|ref|NP_001038112.1|	4981	0	MAM domain-containing glycosylphosphatidylinositol anchor protein 1 precursor [Gallus gallus]	gi|113206085|ref|NM_001044647.1|	3056	0	Gallus gallus MAM domain containing glycosylphosphatidylinositol anchor 1 (MDGA1), mRNA	Q0WYX8	1923	0	MAM domain-containing glycosylphosphatidylinositol anchor protein 1	.	.	.	.	pfam00629	MAM	MAM domain. An extracellular domain found in many receptors.	GO:0001764|neuron migration;	GO:0046658|anchored component of plasma membrane;	.	.	.
ENSGALG00000002926	116.842	341.887	0.341757	-1.54896	9.39313e-18	5.20712e-16	down	yes	chr17:7013210-7024311:+	ENSGALG00000002926	gi|513212851|ref|XP_415429.4|	3259	0	PREDICTED: dopamine beta-hydroxylase [Gallus gallus]	gi|513212850|ref|XM_415429.4|	2149	0	PREDICTED: Gallus gallus dopamine beta-hydroxylase (dopamine beta-monooxygenase) (DBH), mRNA	P15101	919	0	Dopamine beta-hydroxylase	.	.	.	.	pfam03712	Cu2_monoox_C	Copper type II ascorbate-dependent monooxygenase, C-terminal domain. The N and C-terminal domains of members of this family adopt the same PNGase F-like fold.	GO:0048149|behavioral response to ethanol;GO:0001974|blood vessel remodeling;GO:0001816|cytokine production;GO:0042420|dopamine catabolic process;GO:0042596|fear response;GO:0042593|glucose homeostasis;GO:0042309|homoiothermy;GO:0002443|leukocyte mediated immunity;GO:0050900|leukocyte migration;GO:0007626|locomotory behavior;GO:0042711|maternal behavior;GO:0007613|memory;GO:0042421|norepinephrine…	GO:0034466|chromaffin granule lumen;GO:0042584|chromaffin granule membrane;GO:0016021|integral component of membrane;GO:0030658|transport vesicle membrane;	GO:0005507|copper ion binding;GO:0004500|dopamine beta-monooxygenase activity;GO:0031418|L-ascorbic acid binding;	K00503	DBH; dopamine beta-monooxygenase [EC:1.14.17.1]
ENSGALG00000023420	71.8519	34.9929	2.05333	1.03796	0.00405959	0.0229967	up	yes	chr7:15763092-15765488:-	ENSGALG00000023420	gi|118093551|ref|XP_428765.2|	1697	0	PREDICTED: homeobox protein Hox-D3 [Gallus gallus]	gi|513194016|ref|XM_428765.4|	1716	0	PREDICTED: Gallus gallus homeobox D3 (HOXD3), mRNA	A1L2P5	516	3e-176	Homeobox protein Hox-D3	.	.	.	.	pfam00046	Homeobox	Homeobox domain.	GO:0007275|multicellular organismal development;GO:0006351|transcription, DNA-templated;	GO:0005634|nucleus;	GO:0043565|sequence-specific DNA binding;GO:0003700|transcription factor activity, sequence-specific DNA binding;	K09303	HOX_3; homeobox protein HoxA/B/D3
ENSGALG00000005293	0	8.07808	#NAME?	#NAME?	0.0100633	0.0494424	down	yes	chr14:5968997-5970919:+	ENSGALG00000005293	gi|392513688|ref|NP_001254748.1|	343	1e-37	guanine nucleotide binding protein (G protein), gamma 13 [Gallus gallus]	gi|392513687|ref|NM_001267819.1|	801	0	Gallus gallus guanine nucleotide binding protein (G protein), gamma 13 (GNG13), mRNA	Q9JMF3	119	3e-32	Guanine nucleotide-binding protein G(I)/G(S)/G(O) subunit gamma-13	.	.	.	.	pfam00631	G-gamma	GGL domain. G-protein gamma like domains (GGL) are found in the gamma subunit of the heterotrimeric G protein complex and in regulators of G protein signaling (RGS) proteins. It is also found fused to an inactive Galpha in the Dictyostelium protein gbqA. G-gamma likely shares a common origin with the helical N-terminal unit of G-beta. All organisms that posses a G-beta possess a G-gamma.	GO:0007200|phospholipase C-activating G-protein coupled receptor signaling pathway;GO:0050909|sensory perception of taste;	GO:0030425|dendrite;GO:0005834|heterotrimeric G-protein complex;GO:0016020|membrane;	GO:0031681|G-protein beta-subunit binding;GO:0004871|signal transducer activity;	K04547	GNG13; guanine nucleotide-binding protein G(I)/G(S)/G(O) subunit gamma-13
ENSGALG00000004599	20.9641	50.9702	0.411302	-1.28173	0.00433536	0.0243659	down	yes	chr4:360637-369568:-	ENSGALG00000004599	gi|134085730|ref|NP_001076829.1|	2426	0	tumor necrosis factor receptor superfamily member 27 [Gallus gallus]	gi|134085729|ref|NM_001083360.1|	1537	0	Gallus gallus ectodysplasin A2 receptor (EDA2R), mRNA	Q9HAV5	211	1e-61	Tumor necrosis factor receptor superfamily member 27	.	.	.	.	pfam00020	TNFR_c6	TNFR/NGFR cysteine-rich region.	GO:0010668|ectodermal cell differentiation;GO:0008544|epidermis development;GO:0072332|intrinsic apoptotic signaling pathway by p53 class mediator;GO:0007275|multicellular organismal development;GO:0046330|positive regulation of JNK cascade;GO:0051092|positive regulation of NF-kappaB transcription factor activity;GO:0033209|tumor necrosis factor-mediated signaling pathway;	GO:0016021|integral component of membrane;GO:0005887|integral component of plasma membrane;GO:0005622|intracellular;	GO:0004872|receptor activity;GO:0005031|tumor necrosis factor-activated receptor activity;	K05163	EDA2R, TNFRSF27, XEDAR; tumor necrosis factor receptor superfamily member 27
ENSGALG00000005811	132.068	289.72	0.455849	-1.13337	7.81373e-10	1.73391e-08	down	yes	chr12:9064405-9086938:+	ENSGALG00000005811	gi|513205252|ref|XP_425157.4|	5555	0	PREDICTED: collagen alpha-1(VII) chain [Gallus gallus]	gi|513205251|ref|XM_425157.4|	4163	0	PREDICTED: Gallus gallus collagen, type VII, alpha 1 (COL7A1), mRNA	Q63870	63.5	4e-08	Collagen alpha-1(VII) chain	.	.	.	.	pfam00092	VWA	von Willebrand factor type A domain.	GO:0007155|cell adhesion;GO:0035987|endodermal cell differentiation;	GO:0005604|basement membrane;GO:0005581|collagen trimer;GO:0005576|extracellular region;GO:0005615|extracellular space;	GO:0042802|identical protein binding;GO:0004867|serine-type endopeptidase inhibitor activity;	K16628	COL7A; collagen, type VII, alpha
ENSGALG00000027281	30.9806	93.7733	0.330377	-1.59781	7.03039e-06	8.27075e-05	down	yes	chr27:4232205-4234052:+	ENSGALG00000027281	gi|363743512|ref|XP_003642859.1|	1254	8e-172	PREDICTED: phenylethanolamine N-methyltransferase isoform X1 [Gallus gallus]	gi|513226124|ref|XM_003642811.2|	909	0	PREDICTED: Gallus gallus phenylethanolamine N-methyltransferase (PNMT), transcript variant X1, mRNA	P11086	312	5e-104	Phenylethanolamine N-methyltransferase	.	.	.	.	pfam01234	NNMT_PNMT_TEMT	NNMT/PNMT/TEMT family.	GO:0042423|catecholamine biosynthetic process;GO:0034641|cellular nitrogen compound metabolic process;GO:0042418|epinephrine biosynthetic process;GO:0044281|small molecule metabolic process;	GO:0005829|cytosol;	GO:0004603|phenylethanolamine N-methyltransferase activity;	K00553	PNMT; phenylethanolamine N-methyltransferase [EC:2.1.1.28]
ENSGALG00000020840	0	13.7255	#NAME?	#NAME?	0.000294722	0.00231934	down	yes	chr6:17368972-17383658:+	ENSGALG00000020840	gi|513191190|ref|XP_004942175.1|	515	1e-62	PREDICTED: beta-microseminoprotein A1-like [Gallus gallus]	gi|513191189|ref|XM_004942118.1|	551	0	PREDICTED: Gallus gallus beta-microseminoprotein A1-like (LOC101750594), mRNA	O97936	97.1	2e-23	Beta-microseminoprotein A1	.	.	.	.	pfam05825	PSP94	Beta-microseminoprotein (PSP-94). This family consists of the mammalian specific protein beta-microseminoprotein. Prostatic secretory protein of 94 amino acids (PSP94), also called beta-microseminoprotein, is a small, nonglycosylated protein, rich in cysteine residues. It was first isolated as a major protein from human seminal plasma. The exact function of this protein is unknown.	.	GO:0005576|extracellular region;	.	.	.
ENSGALG00000003553	10.9812	33.5632	0.327181	-1.61184	0.00837107	0.0423715	down	yes	chr7:4209985-4288793:-	ENSGALG00000003553	gi|483510397|gb|EOA99658.1|	12494	0	ATP-binding cassette sub-family A member 12, partial [Anas platyrhynchos]	gi|513192908|ref|XM_421867.4|	6698	0	PREDICTED: Gallus gallus ATP-binding cassette, sub-family A (ABC1), member 12 (ABCA12), mRNA	Q86UK0	3082	0	ATP-binding cassette sub-family A member 12	.	.	.	.	pfam00005	ABC_tran	ABC transporter. ABC transporters for a large family of proteins responsible for translocation of a variety of compounds across biological membranes. ABC transporters are the largest family of proteins in many completely sequenced bacteria. ABC transporters are composed of two copies of this domain and two copies of a transmembrane domain pfam00664. These four domains may belong to a single polyp…	GO:0019725|cellular homeostasis;GO:0035627|ceramide transport;GO:0033344|cholesterol efflux;GO:0061436|establishment of skin barrier;GO:0031424|keratinization;GO:0055088|lipid homeostasis;GO:0006869|lipid transport;GO:0048286|lung alveolus development;GO:0033700|phospholipid efflux;GO:0010875|positive regulation of cholesterol efflux;GO:2000010|positive regulation of protein localization to cell …	GO:0005737|cytoplasm;GO:0005829|cytosol;GO:0097209|epidermal lamellar body;GO:0016021|integral component of membrane;GO:0005887|integral component of plasma membrane;GO:0005743|mitochondrial inner membrane;GO:0005886|plasma membrane;	GO:0034191|apolipoprotein A-I receptor binding;GO:0005524|ATP binding;GO:0042626|ATPase activity, coupled to transmembrane movement of substances;GO:0017127|cholesterol transporter activity;GO:0005319|lipid transporter activity;GO:0034040|lipid-transporting ATPase activity;GO:0005548|phospholipid transporter activity;GO:0005102|receptor binding;	K05646	ABCA12; ATP-binding cassette, subfamily A (ABC1), member 12
ENSGALG00000006826	79.704	169.961	0.468955	-1.09248	4.41586e-06	5.36293e-05	down	yes	chr10:13454717-13456486:+	ENSGALG00000006826	gi|513201735|ref|XP_004943914.1|	3100	0	PREDICTED: ectoderm-neural cortex protein 2 isoform X3 [Gallus gallus]	gi|513201734|ref|XM_004943857.1|	1770	0	PREDICTED: Gallus gallus kelch-like 25 (Drosophila) (KLHL25), transcript variant X3, mRNA	Q9H0H3	1105	0	Kelch-like protein 25	.	.	.	.	pfam07707	BACK	BTB And C-terminal Kelch. This domain is found associated with pfam00651 and pfam01344. The BACK domain is found juxtaposed to the BTB domain; they are separated by as little as two residues. This family appears to be closely related to the BTB domain (Finn RD, personal observation).	GO:0016567|protein ubiquitination;GO:0042787|protein ubiquitination involved in ubiquitin-dependent protein catabolic process;GO:0006446|regulation of translational initiation;	GO:0031463|Cul3-RING ubiquitin ligase complex;GO:0005737|cytoplasm;	.	K10462	KLHL25_37, ENC1, ENC2; kelch-like protein 25/37 (ectoderm-neural cortex protein)
ENSGALG00000017169	110.601	250.241	0.441978	-1.17795	3.26237e-09	6.74147e-08	down	yes	chr1:179756096-179782290:-	ENSGALG00000017169	gi|50731099|ref|XP_417165.1|	1806	0	PREDICTED: ELMO domain-containing protein 1 isoform 2 [Gallus gallus]	gi|513166044|ref|XM_417165.4|	2284	0	PREDICTED: Gallus gallus ELMO/CED-12 domain containing 1 (ELMOD1), transcript variant 2, mRNA	Q8N336	628	0	ELMO domain-containing protein 1	.	.	.	.	pfam04727	ELMO_CED12	ELMO/CED-12 family. This family represents a conserved domain which is found in a number of eukaryotic proteins including CED-12, ELMO I and ELMO II. ELMO1 is a component of signalling pathways that regulate phagocytosis and cell migration and is the mammalian orthologue of the C. elegans gene, ced-12. CED-12 is required for the engulfment of dying cells and cell migration. In mammalian cells, EL…	GO:1903955|positive regulation of protein targeting to mitochondrion;GO:0031647|regulation of protein stability;	GO:0005737|cytoplasm;GO:0005654|nucleoplasm;	GO:0005096|GTPase activator activity;	.	.
ENSGALG00000002564	125.307	390.123	0.321198	-1.63847	1.36294e-21	1.03411e-19	down	yes	chr8:3667316-3672669:+	ENSGALG00000002564	gi|326924905|ref|XP_003208663.1|	1089	2e-141	PREDICTED: regulator of G-protein signaling 4 [Meleagris gallopavo]	gi|45383389|ref|NM_204385.1|	2118	0	Gallus gallus regulator of G-protein signaling 4 (RGS4), mRNA	Q7SZC6	423	1e-142	Regulator of G-protein signaling 4	.	.	.	.	pfam00615	RGS	Regulator of G protein signaling domain. RGS family members are GTPase-activating proteins for heterotrimeric G-protein alpha-subunits.	GO:0038032|termination of G-protein coupled receptor signaling pathway;	.	.	K16449	RGS; regulator of G-protein signaling
ENSGALG00000017168	30.9722	217.946	0.142109	-2.81493	6.1146e-26	6.95906e-24	down	yes	chr1:179739172-179741023:-	ENSGALG00000017168	gi|677419542|gb|KFQ23999.1|	246	1e-23	hypothetical protein N331_01024, partial [Merops nubicus]	gi|41631338|emb|BX930810.1|	573	0	Gallus gallus finished cDNA, clone ChEST371i11	Q6SLE7	55.1	2e-09	Sarcolipin	.	.	.	.	pfam05366	Sarcolipin	Sarcolipin. Sarcolipin is a 31 amino acid integral membrane protein that regulates Ca-ATPase activity in skeletal muscle.	GO:0051924|regulation of calcium ion transport;GO:1901894|regulation of calcium-transporting ATPase activity;GO:1901077|regulation of relaxation of muscle;GO:0070296|sarcoplasmic reticulum calcium ion transport;	GO:0016021|integral component of membrane;GO:0016529|sarcoplasmic reticulum;GO:0033017|sarcoplasmic reticulum membrane;	GO:0030234|enzyme regulator activity;	.	.
ENSGALG00000001450	5.23475	51.989	0.10069	-3.31201	1.91828e-08	3.54469e-07	down	yes	chr24:2427011-2464846:-	ENSGALG00000001450	gi|513222130|ref|XP_425796.4|	6842	0	PREDICTED: protein turtle homolog B isoform X8 [Gallus gallus]	gi|513222129|ref|XM_425796.4|	4357	0	PREDICTED: Gallus gallus immunoglobulin superfamily, member 9B (IGSF9B), transcript variant X8, mRNA	Q9UPX0	2045	0	Protein turtle homolog B	.	.	.	.	pfam07679	I-set	Immunoglobulin I-set domain.	GO:0007156|homophilic cell adhesion via plasma membrane adhesion molecules;GO:0097151|positive regulation of inhibitory postsynaptic potential;	GO:0030425|dendrite;GO:0060077|inhibitory synapse;GO:0016021|integral component of membrane;GO:0043025|neuronal cell body;GO:0005886|plasma membrane;	.	.	.
ENSGALG00000010694	94.3345	206.241	0.4574	-1.12847	2.25482e-07	3.48142e-06	down	yes	chrZ:43412815-43443779:+	ENSGALG00000010694	gi|513231163|ref|XP_424425.4|	4400	0	PREDICTED: selenocysteine insertion sequence-binding protein 2 [Gallus gallus]	gi|513231162|ref|XM_424425.4|	2751	0	PREDICTED: Gallus gallus SECIS binding protein 2 (SECISBP2), mRNA	Q9QX72	462	1e-143	Selenocysteine insertion sequence-binding protein 2	.	.	.	.	pfam01111	CKS	Cyclin-dependent kinase regulatory subunit.	GO:0001514|selenocysteine incorporation;	GO:0005634|nucleus;	GO:0003730|mRNA 3'-UTR binding;GO:0003723|RNA binding;GO:0008135|translation factor activity, RNA binding;	.	.
ENSGALG00000011615	75.0648	29.9533	2.50607	1.32542	0.00143299	0.00933964	up	yes	chr3:44744676-44757319:+	ENSGALG00000011615	gi|513176228|ref|XP_419621.3|	2855	0	PREDICTED: solute carrier family 22 member 2 isoform X2 [Gallus gallus]	gi|513176227|ref|XM_419621.4|	1972	0	PREDICTED: Gallus gallus solute carrier family 22 (organic cation transporter), member 2 (SLC22A2), transcript variant X2, mRNA	O02713	813	0	Solute carrier family 22 member 2	.	.	.	.	pfam00083	Sugar_tr	Sugar (and other) transporter.	GO:0072488|ammonium transmembrane transport;GO:0015871|choline transport;GO:0015872|dopamine transport;GO:0015695|organic cation transport;GO:0015697|quaternary ammonium group transport;	GO:0005887|integral component of plasma membrane;	GO:0015220|choline transmembrane transporter activity;GO:0005329|dopamine transmembrane transporter activity;GO:0015651|quaternary ammonium group transmembrane transporter activity;	K08199	SLC22A2, OCT2; MFS transporter, OCT family, solute carrier family 22 (organic cation transporter), member 2
ENSGALG00000011613	21.5178	70.4326	0.305509	-1.71071	2.38276e-05	0.000249625	down	yes	chr2:42497780-42716189:-	ENSGALG00000011613	gi|513169301|ref|XP_418786.3|	2946	0	PREDICTED: copine-4 isoform X6 [Gallus gallus]	gi|513169300|ref|XM_418786.4|	1757	0	PREDICTED: Gallus gallus copine IV (CPNE4), transcript variant X6, mRNA	Q8BLR2	1069	0	Copine-4	.	.	.	.	pfam07002	Copine	Copine. This family represents a conserved region approximately 180 residues long within eukaryotic copines. Copines are Ca(2+)-dependent phospholipid-binding proteins that are thought to be involved in membrane-trafficking, and may also be involved in cell division and growth.	.	GO:0070062|extracellular exosome;	.	.	.
ENSGALG00000028616	17.2562	56.2424	0.306819	-1.70454	0.00217167	0.0134039	down	yes	chrJH376248.1:65-10958:-	ENSGALG00000028616	gi|513239568|ref|XP_427684.4|	6431	0	PREDICTED: cadherin EGF LAG seven-pass G-type receptor 2, partial [Gallus gallus]	gi|513239567|ref|XM_427684.4|	3665	0	PREDICTED: Gallus gallus cadherin EGF LAG seven-pass G-type receptor 2-like (LOC430126), partial mRNA	Q9HCU4	148	2e-34	Cadherin EGF LAG seven-pass G-type receptor 2	.	.	.	.	pfam00028	Cadherin	Cadherin domain.	GO:0033326|cerebrospinal fluid secretion;GO:0042384|cilium assembly;GO:0003341|cilium movement;GO:0048813|dendrite morphogenesis;GO:0007186|G-protein coupled receptor signaling pathway;GO:0007156|homophilic cell adhesion via plasma membrane adhesion molecules;GO:0021999|neural plate anterior/posterior regionalization;GO:0001764|neuron migration;GO:0022407|regulation of cell-cell adhesion;GO:00328…	GO:0005737|cytoplasm;GO:0016021|integral component of membrane;GO:0005886|plasma membrane;	GO:0005509|calcium ion binding;GO:0004930|G-protein coupled receptor activity;	K04601	CELSR2; cadherin EGF LAG seven-pass G-type receptor 2
ENSGALG00000025818	103.881	51.6674	2.01057	1.00761	0.000704957	0.0050121	up	yes	chr3:28548398-28582219:+	ENSGALG00000025818	gi|118087985|ref|XP_419478.2|	2385	0	PREDICTED: potassium channel subfamily K member 5 [Gallus gallus]	gi|513175275|ref|XM_419478.4|	5904	0	PREDICTED: Gallus gallus potassium channel, subfamily K, member 5 (KCNK5), mRNA	O95279	613	0	Potassium channel subfamily K member 5	MA2218	51.6	3e-06	COG1226	pfam07885	Ion_trans_2	Ion channel. This family includes the two membrane helix type ion channels found in bacteria.	GO:0007588|excretion;GO:0071805|potassium ion transmembrane transport;GO:0006813|potassium ion transport;GO:0030322|stabilization of membrane potential;	GO:0005887|integral component of plasma membrane;	GO:0005267|potassium channel activity;GO:0022841|potassium ion leak channel activity;GO:0005249|voltage-gated potassium channel activity;	K04916	KCNK5; potassium channel subfamily K member 5
ENSGALG00000022619	146.036	298.066	0.489946	-1.02931	2.97413e-05	0.00030666	down	yes	chrAADN03017309.1:21-9777:-	ENSGALG00000022619	gi|513240201|ref|XP_003643916.2|	3087	0	PREDICTED: zinc finger protein 541-like [Gallus gallus]	gi|513240200|ref|XM_003643868.2|	2129	0	PREDICTED: Gallus gallus zinc finger protein 541 (ZNF541), mRNA	Q4R2Z8	526	2e-167	Zinc finger protein 541 (Fragment)	.	.	.	.	pfam01448	ELM2	ELM2 domain. The ELM2 (Egl-27 and MTA1 homology 2) domain is a small domain of unknown function. It is found in the MTA1 protein that is part of the NuRD complex. The domain is usually found to the N terminus of a myb-like DNA binding domain pfam00249. ELM2 is also found associated with an ARID DNA binding domain pfam01388 in a member from Arabidopsis thaliana. This suggests that ELM2 may also be…	GO:0030154|cell differentiation;GO:0007275|multicellular organismal development;GO:0006355|regulation of transcription, DNA-templated;GO:0007283|spermatogenesis;GO:0006351|transcription, DNA-templated;	GO:0000118|histone deacetylase complex;GO:0005634|nucleus;	GO:0003677|DNA binding;GO:0046872|metal ion binding;	.	.
ENSGALG00000017044	33.0527	10.4014	3.17772	1.66799	0.00461483	0.0256487	up	yes	chr1:171102508-171244344:+	ENSGALG00000017044	gi|118084920|ref|XP_417089.2|	4805	0	PREDICTED: short transient receptor potential channel 4 [Gallus gallus]	gi|513165592|ref|XM_417089.4|	5757	0	PREDICTED: Gallus gallus transient receptor potential cation channel, subfamily C, member 4 (TRPC4), mRNA	Q9UBN4	1572	0	Short transient receptor potential channel 4	.	.	.	.	pfam00520	Ion_trans	Ion transport protein. This family contains Sodium, Potassium, Calcium ion channels. This family is 6 transmembrane helices in which the last two helices flank a loop which determines ion selectivity. In some sub-families (e.g. Na channels) the domain is repeated four times, whereas in others (e.g. K channels) the protein forms as a tetramer in the membrane. A bacterial structure of the protein i…	GO:0007411|axon guidance;GO:0070509|calcium ion import;GO:0070588|calcium ion transmembrane transport;GO:0006816|calcium ion transport;GO:0051480|cytosolic calcium ion homeostasis;GO:0014051|gamma-aminobutyric acid secretion;GO:0034220|ion transmembrane transport;GO:0006828|manganese ion transport;GO:0048709|oligodendrocyte differentiation;GO:0051924|regulation of calcium ion transport;GO:0055085…	GO:0016323|basolateral plasma membrane;GO:0034704|calcium channel complex;GO:0005901|caveola;GO:0009986|cell surface;GO:0030863|cortical cytoskeleton;GO:0005829|cytosol;GO:0005887|integral component of plasma membrane;GO:0005886|plasma membrane;	GO:0008013|beta-catenin binding;GO:0045296|cadherin binding;GO:0070679|inositol 1,4,5 trisphosphate binding;GO:0015279|store-operated calcium channel activity;	K04967	TRPC4; transient receptor potential cation channel subfamily C member 4
ENSGALG00000013604	16.2411	46.4488	0.349656	-1.51599	0.00197871	0.0123396	down	yes	chr3:48776284-48795822:+	ENSGALG00000013604	gi|1353216|sp|P48143.1|VIP_CHICK	904	2e-120	RecName: Full=VIP peptides; Contains: RecName: Full=Intestinal peptide PHI-27-like; Contains: RecName: Full=Vasoactive intestinal peptide; Short=VIP; AltName: Full=Vasoactive intestinal polypeptide; Flags: Precursor	gi|293336638|ref|NM_205366.2|	883	0	Gallus gallus vasoactive intestinal peptide (VIP), transcript variant 1, mRNA	P48143	269	2e-89	VIP peptides	.	.	.	.	pfam00123	Hormone_2	Peptide hormone. This family contains glucagon, GIP, secretin and VIP.	GO:0048242|epinephrine secretion;GO:0010467|gene expression;GO:0048255|mRNA stabilization;GO:0030819|positive regulation of cAMP biosynthetic process;GO:0032812|positive regulation of epinephrine secretion;GO:0010628|positive regulation of gene expression;GO:0090277|positive regulation of peptide hormone secretion;GO:0070459|prolactin secretion;	GO:0005623|cell;GO:0005576|extracellular region;GO:0005615|extracellular space;	.	K05264	VIP; vasoactive intestinal peptide
ENSGALG00000027147	8.94266	49.7014	0.179928	-2.47451	0.0003965	0.00301754	down	yes	chr28:1229980-1232619:+	ENSGALG00000027147	gi|363743663|ref|XP_001234815.2|	491	4e-58	PREDICTED: activated RNA polymerase II transcriptional coactivator p15-like [Gallus gallus]	gi|513226778|ref|XM_001234814.3|	988	0	PREDICTED: Gallus gallus activated RNA polymerase II transcriptional coactivator p15-like (LOC771551), mRNA	Q5ZK63	107	6e-27	Activated RNA polymerase II transcriptional coactivator p15	.	.	.	.	pfam02229	PC4	Transcriptional Coactivator p15 (PC4). p15 has a bipartite structure composed of an amino-terminal regulatory domain and a carboxy-terminal cryptic DNA-binding domain. The DNA-binding activity of the carboxy-terminal is disguised by the amino-terminal p15 domain. Activity is controlled by protein kinases that target the regulatory domain.	GO:0006355|regulation of transcription, DNA-templated;GO:0006351|transcription, DNA-templated;	GO:0005634|nucleus;	GO:0003677|DNA binding;GO:0003713|transcription coactivator activity;	.	.
ENSGALG00000025718	29.8817	65.0177	0.459592	-1.12157	0.00400544	0.0227586	down	yes	chr26:4027643-4028926:+	ENSGALG00000025718	gi|733922482|ref|XP_010722692.1|	348	9e-43	PREDICTED: probable E3 ubiquitin-protein ligase makorin-1 [Meleagris gallopavo]	gi|28850243|gb|AC140943.1|	1284	0	Gallus gallus BAC clone TAM32-50F18 from chromosome ul, complete sequence	Q9UHC7	72.4	2e-12	E3 ubiquitin-protein ligase makorin-1	.	.	.	.	pfam13639	zf-RING_2	Ring finger domain.	GO:0000209|protein polyubiquitination;	.	GO:0003682|chromatin binding;GO:0016874|ligase activity;GO:0044822|poly(A) RNA binding;GO:0004842|ubiquitin-protein transferase activity;GO:0008270|zinc ion binding;	K15687	MKRN; E3 ubiquitin-protein ligase makorin [EC:6.3.2.19]
ENSGALG00000024031	90.1735	294.205	0.306499	-1.70605	8.31152e-18	4.67656e-16	down	yes	chr27:2634670-2639226:-	ENSGALG00000024031	gi|363743358|ref|XP_003642826.1|	961	8e-127	PREDICTED: cytochrome b561 isoformX1 [Gallus gallus]	gi|513225774|ref|XM_003642778.2|	1039	0	PREDICTED: Gallus gallus cytochrome b-561 (CYB561), transcript variant X1, mRNA	Q95245	273	1e-88	Cytochrome b561	.	.	.	.	pfam03188	Cytochrom_B561	Eukaryotic cytochrome b561. Cytochrome b561 is a secretory vesicle-specific electron transport protein. It is an integral membrane protein, that binds two heme groups non-covalently. This is a eukaryotic family. Members of the 'prokaryotic cytochrome b561' family can be found in Pfam: PF01292.	GO:0022900|electron transport chain;GO:0055114|oxidation-reduction process;	GO:0016021|integral component of membrane;GO:0030658|transport vesicle membrane;	GO:0000293|ferric-chelate reductase activity;GO:0046872|metal ion binding;GO:0016491|oxidoreductase activity;GO:0022865|transmembrane electron transfer carrier;	K08360	CYB561; cytochrome b-561
ENSGALG00000015017	24.0681	6.18367	3.89221	1.96059	0.0065053	0.034327	up	yes	chr3:65223831-65235391:+	ENSGALG00000015017	gi|118088618|ref|XP_419781.2|	2310	0	PREDICTED: tubulin epsilon chain isoform X4 [Gallus gallus]	gi|513177618|ref|XM_419781.4|	1622	0	PREDICTED: Gallus gallus tubulin, epsilon 1 (TUBE1), transcript variant X4, mRNA	Q9UJT0	764	0	Tubulin epsilon chain	ECU03g0820i	200	1e-56	COG5023	pfam00091	Tubulin	Tubulin/FtsZ family, GTPase domain. This family includes the tubulin alpha, beta and gamma chains, as well as the bacterial FtsZ family of proteins. Members of this family are involved in polymer formation. FtsZ is the polymer-forming protein of bacterial cell division. It is part of a ring in the middle of the dividing cell that is required for constriction of cell membrane and cell envelope to …	GO:0007098|centrosome cycle;GO:0051258|protein polymerization;	GO:0005874|microtubule;GO:0000242|pericentriolar material;	GO:0005525|GTP binding;GO:0003924|GTPase activity;GO:0005200|structural constituent of cytoskeleton;	K10391	TUBE; tubulin epsilon
ENSGALG00000006106	13.0953	82.6747	0.158395	-2.6584	4.18868e-10	9.63653e-09	down	yes	chr20:9998639-10003173:-	ENSGALG00000006106	gi|513218345|ref|XP_004947191.1|	1587	0	PREDICTED: tumor necrosis factor receptor superfamily member 6B isoform X3 [Gallus gallus]	gi|41632318|emb|BX931790.1|	1059	0	Gallus gallus finished cDNA, clone ChEST546m10	O95407	276	1e-88	Tumor necrosis factor receptor superfamily member 6B	.	.	.	.	pfam00020	TNFR_c6	TNFR/NGFR cysteine-rich region.	GO:0006915|apoptotic process;GO:0043066|negative regulation of apoptotic process;	GO:0005615|extracellular space;	GO:0004872|receptor activity;	K05143	TNFRSF6B, DCR3; tumor necrosis factor receptor superfamily member 6B
ENSGALG00000005680	56.0889	159.899	0.350778	-1.51137	6.72213e-09	1.32008e-07	down	yes	chr6:16494814-16529024:-	ENSGALG00000005680	gi|513191111|ref|XP_004942160.1|	5095	0	PREDICTED: PH and SEC7 domain-containing protein 1 isoform X5 [Gallus gallus]	gi|513191110|ref|XM_004942103.1|	3323	0	PREDICTED: Gallus gallus pleckstrin and Sec7 domain containing (PSD), transcript variant X5, mRNA	A5PKW4	931	0	PH and SEC7 domain-containing protein 1	YDR170c	113	2e-24	COG5307	pfam01369	Sec7	Sec7 domain. The Sec7 domain is a guanine-nucleotide-exchange-factor (GEF) for the pfam00025 family.	GO:0030182|neuron differentiation;GO:0043547|positive regulation of GTPase activity;GO:0032012|regulation of ARF protein signal transduction;GO:0007165|signal transduction;	GO:0030054|cell junction;GO:0016021|integral component of membrane;GO:0005886|plasma membrane;GO:0001726|ruffle;	GO:0005086|ARF guanyl-nucleotide exchange factor activity;GO:0005543|phospholipid binding;GO:0004871|signal transducer activity;	K12494	PSD; PH and SEC7 domain-containing protein
ENSGALG00000011565	25.1503	59.835	0.420327	-1.25041	0.00257671	0.0155025	down	yes	chr5:50474601-50526971:+	ENSGALG00000011565	gi|513189408|ref|XP_004936444.1|	7163	0	PREDICTED: putative ATP-dependent RNA helicase TDRD9 isoform X7 [Gallus gallus]	gi|513189407|ref|XM_004936387.1|	4757	0	PREDICTED: Gallus gallus tudor domain containing 9 (TDRD9), transcript variant X7, mRNA	Q8NDG6	1683	0	Putative ATP-dependent RNA helicase TDRD9	.	.	.	.	pfam04408	HA2	Helicase associated domain (HA2). This presumed domain is about 90 amino acid residues in length. It is found is a diverse set of RNA helicases. Its function is unknown, however it seems likely to be involved in nucleic acid binding.	GO:0030154|cell differentiation;GO:0043046|DNA methylation involved in gamete generation;GO:0009566|fertilization;GO:0010467|gene expression;GO:0031047|gene silencing by RNA;GO:0007140|male meiosis;GO:0007275|multicellular organismal development;GO:0034587|piRNA metabolic process;GO:0006396|RNA processing;GO:0007283|spermatogenesis;	GO:0005737|cytoplasm;GO:0005634|nucleus;GO:0043186|P granule;GO:0071547|piP-body;	GO:0005524|ATP binding;GO:0004004|ATP-dependent RNA helicase activity;GO:0044822|poly(A) RNA binding;	K18408	TDRD9; ATP-dependent RNA helicase TDRD9 [EC:3.6.4.13]
ENSGALG00000013720	15.6875	48.8258	0.321295	-1.63803	0.0043442	0.0243973	down	yes	chr2:91997447-92017532:+	ENSGALG00000013720	gi|513171516|ref|XP_004935262.1|	2440	0	PREDICTED: F-box only protein 15 isoform X5 [Gallus gallus]	gi|513171525|ref|XM_004935207.1|	1370	0	PREDICTED: Gallus gallus F-box protein 15 (FBXO15), transcript variant X7, mRNA	.	.	.	.	.	.	.	.	pfam12937	F-box-like	F-box-like. This is an F-box-like family.	.	.	.	.	.
ENSGALG00000012969	153.125	362.672	0.422213	-1.24396	1.19706e-13	4.30224e-12	down	yes	chr1:60060402-60079772:+	ENSGALG00000012969	gi|513160067|ref|XP_416375.4|	4683	0	PREDICTED: DEAD/H (Asp-Glu-Ala-Asp/His) box helicase 11 isoform X3 [Gallus gallus]	gi|513160066|ref|XM_416375.4|	2806	0	PREDICTED: Gallus gallus DEAD/H (Asp-Glu-Ala-Asp/His) box helicase 11 (DDX11), transcript variant X3, mRNA	A8MPP1	1238	0	Putative ATP-dependent RNA helicase DDX11-like protein 8	SPAC3G6.11	536	5e-175	COG1199	pfam06733	DEAD_2	DEAD_2. This represents a conserved region within a number of RAD3-like DNA-binding helicases that are seemingly ubiquitous - members include proteins of eukaryotic, bacterial and archaeal origin. RAD3 is involved in nucleotide excision repair, and forms part of the transcription factor TFIIH in yeast.	GO:0006139|nucleobase-containing compound metabolic process;	GO:0005730|nucleolus;	GO:0005524|ATP binding;GO:0004003|ATP-dependent DNA helicase activity;GO:0003677|DNA binding;GO:0003723|RNA binding;	.	.
ENSGALG00000010827	3817.27	1901.65	2.00735	1.00529	3.44501e-69	2.46449e-66	up	yes	chr5:44167560-44307215:-	ENSGALG00000010827	gi|60302828|ref|NP_001012606.1|	2175	0	inositol-tetrakisphosphate 1-kinase [Gallus gallus]	gi|60302827|ref|NM_001012588.1|	6896	0	Gallus gallus inositol-tetrakisphosphate 1-kinase (ITPK1), mRNA	Q5F480	841	0	Inositol-tetrakisphosphate 1-kinase	.	.	.	.	pfam05770	Ins134_P3_kin	Inositol 1, 3, 4-trisphosphate 5/6-kinase. This family consists of several inositol 1, 3, 4-trisphosphate 5/6-kinase proteins. Inositol 1,3,4-trisphosphate is at a branch point in inositol phosphate metabolizm. It is dephosphorylated by specific phosphatases to either inositol 3,4-bisphosphate or inositol 1,3-bisphosphate. Alternatively, it is phosphorylated to inositol 1,3,4,6-tetrakisphosphate …	GO:0032957|inositol trisphosphate metabolic process;	GO:0005622|intracellular;	GO:0005524|ATP binding;GO:0047325|inositol tetrakisphosphate 1-kinase activity;GO:0052726|inositol-1,3,4-trisphosphate 5-kinase activity;GO:0052725|inositol-1,3,4-trisphosphate 6-kinase activity;GO:0016853|isomerase activity;GO:0000287|magnesium ion binding;	K00913	ITPK1; inositol-1,3,4-trisphosphate 5/6-kinase / inositol-tetrakisphosphate 1-kinase [EC:2.7.1.159 2.7.1.134]
ENSGALG00000015379	92.2624	251.599	0.366704	-1.44731	2.37141e-12	7.16814e-11	down	yes	chr1:87951757-87962695:+	ENSGALG00000015379	gi|50729726|ref|XP_416634.1|	1070	1e-143	PREDICTED: transgelin-3 [Gallus gallus]	gi|513162053|ref|XM_416634.4|	1128	0	PREDICTED: Gallus gallus transgelin 3 (TAGLN3), mRNA	Q3ZBY2	375	7e-129	Transgelin-3	YOR367w	81.6	3e-17	COG5199	pfam00307	CH	Calponin homology (CH) domain. The CH domain is found in both cytoskeletal proteins and signal transduction proteins. The CH domain is involved in actin binding in some members of the family. However in calponins there is evidence that the CH domain is not involved in its actin binding activity. Most member proteins have from two to four copies of the CH domain, however some proteins such as calp…	GO:0000122|negative regulation of transcription from RNA polymerase II promoter;	GO:0043209|myelin sheath;GO:0005634|nucleus;	.	.	.
ENSGALG00000015375	77.5732	38.2634	2.02735	1.01959	0.00326627	0.0191005	up	yes	chr1:87804275-87808822:+	ENSGALG00000015375	gi|363728501|ref|XP_416631.3|	1488	0	PREDICTED: PI-PLC X domain-containing protein 2 isoform X2 [Gallus gallus]	gi|513162034|ref|XM_416631.4|	869	0	PREDICTED: Gallus gallus phosphatidylinositol-specific phospholipase C, X domain containing 2 (PLCXD2), transcript variant X2, mRNA	Q0VAA5	392	2e-133	PI-PLC X domain-containing protein 2	.	.	.	.	pfam00388	PI-PLC-X	Phosphatidylinositol-specific phospholipase C, X domain. This associates with pfam00387 to form a single structural unit.	GO:0016042|lipid catabolic process;	.	GO:0008081|phosphoric diester hydrolase activity;GO:0004871|signal transducer activity;	.	.
ENSGALG00000003456	11.0148	44.5544	0.24722	-2.01613	0.000171738	0.00145518	down	yes	chr10:3588343-3607364:+	ENSGALG00000003456	gi|513201080|ref|XP_413756.3|	1787	0	PREDICTED: carbonic anhydrase 12 [Gallus gallus]	gi|513201079|ref|XM_413756.3|	1933	0	PREDICTED: Gallus gallus carbonic anhydrase XII (CA12), mRNA	O43570	435	1e-145	Carbonic anhydrase 12	BH0360	97.1	3e-21	COG3338	pfam00194	Carb_anhydrase	Eukaryotic-type carbonic anhydrase.	GO:0015701|bicarbonate transport;GO:0055064|chloride ion homeostasis;GO:0006730|one-carbon metabolic process;GO:0044281|small molecule metabolic process;	GO:0016021|integral component of membrane;GO:0005886|plasma membrane;	GO:0004089|carbonate dehydratase activity;GO:0008270|zinc ion binding;	K01672	E4.2.1.1; carbonic anhydrase [EC:4.2.1.1]
ENSGALG00000004083	0.528504	20.8385	0.0253619	-5.30119	2.31921e-05	0.000243817	down	yes	chr13:11646223-11753641:-	ENSGALG00000004083	gi|902883491|ref|XP_013031454.1|	4986	0	PREDICTED: glutamate receptor 1 isoform X2 [Anser cygnoides domesticus]	gi|48994234|ref|NM_001001774.1|	2737	0	Gallus gallus glutamate receptor, ionotropic, AMPA 1 (GRIA1), mRNA	Q38PU8	1699	0	Glutamate receptor 1	.	.	.	.	pfam00060	Lig_chan	Ligand-gated ion channel. This family includes the four transmembrane regions of the ionotropic glutamate receptors and NMDA receptors.	GO:0035235|ionotropic glutamate receptor signaling pathway;	GO:0032281|AMPA glutamate receptor complex;GO:0030054|cell junction;GO:0030425|dendrite;GO:0043197|dendritic spine;GO:0005789|endoplasmic reticulum membrane;GO:0014069|postsynaptic density;GO:0045211|postsynaptic membrane;	GO:0004971|AMPA glutamate receptor activity;GO:0005234|extracellular-glutamate-gated ion channel activity;	.	.
ENSGALG00000027109	36.7019	113.414	0.32361	-1.62767	2.24893e-07	3.47589e-06	down	yes	chr4:84441720-84468575:+	ENSGALG00000027109	gi|513185198|ref|XP_004936290.1|	1898	0	PREDICTED: spondin-2 isoform X5 [Gallus gallus]	gi|513185200|ref|XM_420847.4|	1934	0	PREDICTED: Gallus gallus spondin 2, extracellular matrix protein (SPON2), transcript variant X4, mRNA	Q9WV75	506	3e-163	Spondin-2	.	.	.	.	pfam06468	Spond_N	Spondin_N. This conserved region is found at the in the N-terminal half of several Spondin proteins. Spondins are involved in patterning axonal growth trajectory through either inhibiting or promoting adhesion of embryonic nerve cells.	GO:0007155|cell adhesion;GO:0045087|innate immune response;	GO:0031012|extracellular matrix;GO:0005578|proteinaceous extracellular matrix;	GO:0046872|metal ion binding;GO:0005102|receptor binding;	.	.
ENSGALG00000012470	17.8434	98.0447	0.181993	-2.45805	1.01116e-10	2.57033e-09	down	yes	chr7:34391457-34415276:+	ENSGALG00000012470	gi|118093935|ref|XP_001234906.1|	711	8e-89	PREDICTED: ly6/PLAUR domain-containing protein 6 isoform X1 [Gallus gallus]	gi|513195487|ref|XM_001234905.2|	844	0	PREDICTED: Gallus gallus LY6/PLAUR domain containing 6 (LYPD6), transcript variant X1, mRNA	Q8BPP5	207	1e-62	Ly6/PLAUR domain-containing protein 6	.	.	.	.	pfam00021	UPAR_LY6	u-PAR/Ly-6 domain. This extracellular disulphide bond rich domain is related to pfam00087.	.	GO:0005576|extracellular region;	.	.	.
ENSGALG00000015935	51.8777	140.758	0.368558	-1.44004	1.73045e-07	2.7193e-06	down	yes	chr4:85479636-85501396:+	ENSGALG00000015935	gi|733887180|ref|XP_003206068.2|	2645	0	PREDICTED: histone-lysine N-methyltransferase SMYD1 isoform X1 [Meleagris gallopavo]	gi|45383803|ref|NM_204155.1|	1440	0	Gallus gallus SET and MYND domain containing 1 (SMYD1), mRNA	Q8NB12	824	0	Histone-lysine N-methyltransferase SMYD1	SPBP8B7.07c	86.7	3e-17	COG2940	pfam01753	zf-MYND	MYND finger.	GO:0006338|chromatin remodeling;GO:0007507|heart development;GO:0045892|negative regulation of transcription, DNA-templated;GO:0045663|positive regulation of myoblast differentiation;GO:0010831|positive regulation of myotube differentiation;GO:0035914|skeletal muscle cell differentiation;GO:0006351|transcription, DNA-templated;	GO:0005737|cytoplasm;GO:0005634|nucleus;	GO:0003677|DNA binding;GO:0018024|histone-lysine N-methyltransferase activity;GO:0046872|metal ion binding;GO:0003714|transcription corepressor activity;	K11426	SMYD; SET and MYND domain-containing protein
ENSGALG00000009405	39.2858	13.243	2.96653	1.56878	0.00305664	0.018029	up	yes	chr4:20873025-20960836:+	ENSGALG00000009405	gi|161377425|ref|NP_001104484.1|	4603	0	glutamate receptor 2 isoform 2 precursor [Gallus gallus]	gi|297515504|ref|NM_001001775.3|	4032	0	Gallus gallus glutamate receptor, ionotropic, AMPA 2 (GRIA2), transcript variant 1, mRNA	P42262	1583	0	Glutamate receptor 2	TM0593	50.8	7e-06	COG0834	pfam00060	Lig_chan	Ligand-gated ion channel. This family includes the four transmembrane regions of the ionotropic glutamate receptors and NMDA receptors.	GO:0035235|ionotropic glutamate receptor signaling pathway;	GO:0032281|AMPA glutamate receptor complex;GO:0030054|cell junction;GO:0005789|endoplasmic reticulum membrane;GO:0005887|integral component of plasma membrane;GO:0045211|postsynaptic membrane;	GO:0004971|AMPA glutamate receptor activity;GO:0005234|extracellular-glutamate-gated ion channel activity;GO:0004970|ionotropic glutamate receptor activity;GO:0015277|kainate selective glutamate receptor activity;	K05198	GRIA2; glutamate receptor 2
ENSGALG00000018624	17.2898	50.2734	0.343914	-1.53988	0.00110939	0.00745696	down	yes	chr13:13676142-13677119:-	ENSGALG00000018624	gi|118097537|ref|XP_001234312.1|	153	2e-12	PREDICTED: thymosin beta-12-like isoform X1 [Gallus gallus]	gi|513207183|ref|XM_001234311.2|	138	3e-65	PREDICTED: Gallus gallus thymosin, beta 10 (TMSB10), transcript variant X1, mRNA	P62329	50.8	5e-09	Thymosin beta-4	.	.	.	.	pfam01290	Thymosin	Thymosin beta-4 family.	GO:0007015|actin filament organization;GO:0001649|osteoblast differentiation;GO:0030334|regulation of cell migration;GO:0042989|sequestering of actin monomers;	GO:0005856|cytoskeleton;GO:0005829|cytosol;GO:0005634|nucleus;	.	K05764	TMSB4; thymosin, beta 4
ENSGALG00000011153	69.2261	33.0806	2.09265	1.06533	0.00396831	0.0225818	up	yes	chr7:21382006-21420596:+	ENSGALG00000011153	gi|83721994|ref|NP_001032925.1|	9159	0	lymphocyte antigen 75 precursor [Gallus gallus]	gi|83721993|ref|NM_001037836.1|	5289	0	Gallus gallus lymphocyte antigen 75 (LY75), mRNA	O60449	1787	0	Lymphocyte antigen 75	.	.	.	.	pfam00059	Lectin_C	Lectin C-type domain. This family includes both long and short form C-type	GO:0006897|endocytosis;GO:0006955|immune response;GO:0006954|inflammatory response;	GO:0070062|extracellular exosome;GO:0005887|integral component of plasma membrane;	GO:0030246|carbohydrate binding;GO:0004872|receptor activity;	K06559	LY75; lymphocyte antigen 75
ENSGALG00000006635	117.304	28.4698	4.12028	2.04274	2.76636e-10	6.59667e-09	up	yes	chr10:12352256-12360181:+	ENSGALG00000006635	gi|52138643|ref|NP_001004370.1|	2420	0	ammonium transporter Rh type C [Gallus gallus]	gi|52138642|ref|NM_001004370.1|	1641	0	Gallus gallus Rh family, C glycoprotein (RHCG), mRNA	Q6XL41	936	0	Ammonium transporter Rh type C	sll0108	61.6	3e-09	COG0004	pfam00909	Ammonium_transp	Ammonium Transporter Family.	GO:0015696|ammonium transport;	GO:0016324|apical plasma membrane;GO:0016021|integral component of membrane;	GO:0008519|ammonium transmembrane transporter activity;	K06580	SLC42A, RHAG, RHBG, RHCG; ammonium transporter Rh
ENSGALG00000011862	86.0377	338.492	0.254179	-1.97608	1.06233e-24	1.06396e-22	down	yes	chr4:53143374-53154364:-	ENSGALG00000011862	gi|363733383|ref|XP_420624.3|	2596	0	PREDICTED: adenosine deaminase domain-containing protein 1 isoform X2 [Gallus gallus]	gi|513183478|ref|XM_420624.4|	1771	0	PREDICTED: Gallus gallus adenosine deaminase domain containing 1 (testis-specific) (ADAD1), transcript variant X2, mRNA	Q5SUE7	535	3e-177	Adenosine deaminase domain-containing protein 1	.	.	.	.	pfam02137	A_deamin	Adenosine-deaminase (editase) domain. Adenosine deaminases acting on RNA (ADARs) can deaminate adenosine to form inosine. In long double-stranded RNA, this process is non-specific; it occurs site-specifically in RNA transcripts. The former is important in defence against viruses, whereas the latter may affect splicing or untranslated regions. They are primarily nuclear proteins, but a longer isof…	GO:0007275|multicellular organismal development;GO:0006396|RNA processing;GO:0007286|spermatid development;	GO:0005634|nucleus;	GO:0004000|adenosine deaminase activity;GO:0003723|RNA binding;	.	.
ENSGALG00000021344	31.5091	64.1774	0.490969	-1.0263	0.00962594	0.0476162	down	yes	chr14:12873501-12931293:+	ENSGALG00000021344	gi|513209228|ref|XP_003642206.2|	5934	0	PREDICTED: uncharacterized protein LOC100858336 isoform X1 [Gallus gallus]	gi|513209234|ref|XM_004945395.1|	3322	0	PREDICTED: Gallus gallus uncharacterized LOC100858336 (LOC100858336), transcript variant X3, mRNA	Q0I2G6	69.3	7e-12	Nucleoside diphosphate kinase	STM2526	63.9	1e-10	COG0105	pfam00334	NDK	Nucleoside diphosphate kinase.	GO:0006241|CTP biosynthetic process;GO:0006183|GTP biosynthetic process;GO:0006228|UTP biosynthetic process;	GO:0005737|cytoplasm;	GO:0005524|ATP binding;GO:0046872|metal ion binding;GO:0004550|nucleoside diphosphate kinase activity;	K00940	E2.7.4.6, ndk; nucleoside-diphosphate kinase [EC:2.7.4.6]
ENSGALG00000004857	35.6784	12.7783	2.79211	1.48135	0.00720518	0.0372483	up	yes	chr8:8198959-8401728:+	ENSGALG00000004857	gi|118094245|ref|XP_426633.2|	4144	0	PREDICTED: protein FAM5C isoform X3 [Gallus gallus]	gi|513196735|ref|XM_004943288.1|	3142	0	PREDICTED: Gallus gallus family with sequence similarity 5, member C (FAM5C), transcript variant X4, mRNA	Q76B58	1538	0	BMP/retinoic acid-inducible neural-specific protein 3	.	.	.	.	pfam01823	MACPF	MAC/Perforin domain. The membrane-attack complex (MAC) of the complement system forms transmembrane channels. These channels disrupt the phospholipid bilayer of target cells, leading to cell lysis and death. A number of proteins participate in the assembly of the MAC. Freshly activated C5b binds to C6 to form a C5b-6 complex, then to C7 forming the C5b-7 complex. The C5b-7 complex binds to C8, wh…	GO:0007050|cell cycle arrest;GO:0071300|cellular response to retinoic acid;GO:0045930|negative regulation of mitotic cell cycle;GO:0045666|positive regulation of neuron differentiation;	GO:0030425|dendrite;GO:0005783|endoplasmic reticulum;GO:0005576|extracellular region;GO:0005739|mitochondrion;GO:0043025|neuronal cell body;	.	.	.
ENSGALG00000001437	50.9045	130.518	0.390019	-1.35838	2.78065e-06	3.52818e-05	down	yes	chr24:1860917-2105601:+	ENSGALG00000001437	gi|45382657|ref|NP_990042.1|	1832	0	protein CEPU-1 precursor [Gallus gallus]	gi|45382656|ref|NM_204711.1|	1248	0	Gallus gallus neurotrimin (NTM), mRNA	Q90773	320	2e-107	Protein CEPU-1	.	.	.	.	pfam07679	I-set	Immunoglobulin I-set domain.	GO:0007155|cell adhesion;	GO:0031225|anchored component of membrane;GO:0005886|plasma membrane;	.	K06774	HNT; neurotrimin
ENSGALG00000015914	1622.95	577.884	2.80845	1.48977	1.7076e-44	5.03005e-42	up	yes	chr2:124187670-124207058:-	ENSGALG00000015914	gi|45382893|ref|NP_990844.1|	1380	2e-176	calbindin [Gallus gallus]	gi|63142|emb|X06633.1|	2892	0	G.gallus gene encoding calbindin-D28K, exons 7, 8, 9, 10 and 11	P04354	536	9e-178	Calbindin	.	.	.	.	pfam13499	EF-hand_7	EF-hand domain pair.	GO:0006816|calcium ion transport;GO:0006874|cellular calcium ion homeostasis;GO:0071310|cellular response to organic substance;GO:0007626|locomotory behavior;GO:0007616|long-term memory;GO:0072205|metanephric collecting duct development;GO:0072286|metanephric connecting tubule development;GO:0072221|metanephric distal convoluted tubule development;GO:0035502|metanephric part of ureteric bud devel…	GO:0005829|cytosol;GO:0030425|dendrite;GO:0070062|extracellular exosome;GO:0043025|neuronal cell body;GO:0005634|nucleus;GO:0045211|postsynaptic membrane;GO:0012506|vesicle membrane;	GO:0005509|calcium ion binding;GO:0005499|vitamin D binding;GO:0008270|zinc ion binding;	K14757	CALB1, CALB; calbindin D28
ENSGALG00000016582	574.647	1184.74	0.485041	-1.04382	2.58326e-20	1.78019e-18	down	yes	chr3:104781669-104791026:+	ENSGALG00000016582	gi|487439701|ref|NP_001264928.1|	1435	0	PDZ binding kinase [Gallus gallus]	gi|487439700|ref|NM_001277999.1|	877	0	Gallus gallus PDZ binding kinase (PBK), mRNA	Q96KB5	418	1e-142	Lymphokine-activated killer T-cell-originated protein kinase	.	.	.	.	pfam00069	Pkinase	Protein kinase domain.	GO:0034644|cellular response to UV;GO:0007067|mitotic nuclear division;GO:0050728|negative regulation of inflammatory response;GO:0032435|negative regulation of proteasomal ubiquitin-dependent protein catabolic process;GO:0032873|negative regulation of stress-activated MAPK cascade;	GO:0005634|nucleus;	GO:0005524|ATP binding;GO:0004674|protein serine/threonine kinase activity;	K08865	PBK; PDZ-binding kinase [EC:2.7.12.2]
ENSGALG00000016584	212.376	97.1154	2.18684	1.12885	9.71455e-08	1.59151e-06	up	yes	chr1:122466941-122507987:-	ENSGALG00000016584	gi|479277999|ref|NP_001264667.1|	2539	0	epidermal growth factor-like protein 6 precursor [Gallus gallus]	gi|479277998|ref|NM_001277738.1|	2293	0	Gallus gallus EGF-like-domain, multiple 6 (EGFL6), mRNA	Q8IUX8	645	0	Epidermal growth factor-like protein 6	.	.	.	.	pfam00629	MAM	MAM domain. An extracellular domain found in many receptors.	GO:0007049|cell cycle;GO:0030154|cell differentiation;GO:0033631|cell-cell adhesion mediated by integrin;GO:0030198|extracellular matrix organization;GO:0007275|multicellular organismal development;GO:0010811|positive regulation of cell-substrate adhesion;	GO:0005604|basement membrane;GO:0005615|extracellular space;GO:0016020|membrane;GO:0005578|proteinaceous extracellular matrix;	GO:0005509|calcium ion binding;GO:0005178|integrin binding;	.	.
ENSGALG00000023069	10.4695	39.8005	0.263049	-1.92659	0.000617631	0.00445876	down	yes	chr2:44581825-44626570:-	ENSGALG00000023069	gi|363730112|ref|XP_426015.3|	3701	0	PREDICTED: LOW QUALITY PROTEIN: rab effector MyRIP [Gallus gallus]	gi|513169470|ref|XM_426015.4|	2257	0	PREDICTED: Gallus gallus myosin VIIA and Rab interacting protein (MYRIP), mRNA	Q8NFW9	784	0	Rab effector MyRIP	.	.	.	.	pfam04698	Rab_eff_C	Rab effector MyRIP/melanophilin C-terminus. This domain is found at the C-terminus of the Rab effector proteins MyRIP and melanophilin.	GO:0006886|intracellular protein transport;GO:0032024|positive regulation of insulin secretion;	GO:0015629|actin cytoskeleton;GO:0016324|apical plasma membrane;GO:0031045|dense core granule;GO:0000145|exocyst;GO:0042470|melanosome;GO:0048471|perinuclear region of cytoplasm;GO:0001750|photoreceptor outer segment;GO:0030667|secretory granule membrane;GO:0045202|synapse;GO:0030133|transport vesicle;	GO:0008270|zinc ion binding;	.	.
ENSGALG00000018401	62.9427	16.9245	3.71904	1.89493	0.00188289	0.011791	up	yes	chrAADN03024964.1:518-1148:+	ENSGALG00000018401	.	.	.	.	gi|513236419|ref|XR_214105.1|	202	1e-100	PREDICTED: Gallus gallus uncharacterized LOC101749161 (LOC101749161), misc_RNA	.	.	.	.	.	.	.	.	pfam04632	FUSC	Fusaric acid resistance protein family. This family includes a conserved region found in two proteins associated with fusaric acid resistance, from Burkholderia cepacia and Klebsiella oxytoca. These proteins are likely to be membrane transporter proteins.	.	.	.	.	.
ENSGALG00000011803	222.284	92.9335	2.39186	1.25813	2.28432e-09	4.81985e-08	up	yes	chr1:48184764-48198006:+	ENSGALG00000011803	gi|475505230|ref|NP_001264299.1|	843	1e-109	epithelial membrane protein 1 [Gallus gallus]	gi|475505229|ref|NM_001277370.1|	1195	0	Gallus gallus epithelial membrane protein 1 (EMP1), mRNA	Q5RCY3	204	1e-62	Epithelial membrane protein 1	.	.	.	.	pfam00822	PMP22_Claudin	PMP-22/EMP/MP20/Claudin family.	GO:0016049|cell growth;	GO:0016021|integral component of membrane;	.	.	.
ENSGALG00000013193	82.8918	29.8101	2.78066	1.47543	3.48921e-05	0.000354897	up	yes	chr2:86624614-86631727:-	ENSGALG00000013193	gi|71896525|ref|NP_001025507.1|	1963	0	iroquois-class homeodomain protein IRX-2 [Gallus gallus]	gi|543341982|ref|XM_005517353.1|	1816	0	PREDICTED: Pseudopodoces humilis iroquois homeobox 2 (IRX2), mRNA	Q66IK1	634	0	Iroquois-class homeodomain protein irx-2	.	.	.	.	pfam05920	Homeobox_KN	Homeobox KN domain. This is a homeobox transcription factor KN domain conserved from fungi to human and plants.	GO:0007420|brain development;GO:0009953|dorsal/ventral pattern formation;GO:0045665|negative regulation of neuron differentiation;GO:0001840|neural plate development;GO:0045666|positive regulation of neuron differentiation;GO:0045944|positive regulation of transcription from RNA polymerase II promoter;GO:0045893|positive regulation of transcription, DNA-templated;GO:0009954|proximal/distal patter…	GO:0005634|nucleus;	GO:0043565|sequence-specific DNA binding;	.	.
ENSGALG00000006000	81.7174	29.4528	2.77452	1.47224	3.74623e-05	0.000378223	up	yes	chr13:12982380-13153634:+	ENSGALG00000006000	gi|513207088|ref|XP_414611.4|	6075	0	PREDICTED: A disintegrin and metalloproteinase with thrombospondin motifs 2 isoform X2 [Gallus gallus]	gi|513207087|ref|XM_414611.4|	4152	0	PREDICTED: Gallus gallus ADAM metallopeptidase with thrombospondin type 1 motif, 2 (ADAMTS2), transcript variant X2, mRNA	P79331	1798	0	A disintegrin and metalloproteinase with thrombospondin motifs 2	.	.	.	.	pfam05986	ADAM_spacer1	ADAM-TS Spacer 1. This family represents the Spacer-1 region from the ADAM-TS family of metalloproteinases.	GO:0032964|collagen biosynthetic process;GO:0030574|collagen catabolic process;GO:0030199|collagen fibril organization;GO:0043206|extracellular fibril organization;GO:0030324|lung development;GO:0016485|protein processing;GO:0043588|skin development;GO:0007283|spermatogenesis;	GO:0005578|proteinaceous extracellular matrix;	GO:0004222|metalloendopeptidase activity;GO:0008270|zinc ion binding;	K08618	ADAMTS2; a disintegrin and metalloproteinase with thrombospondin motifs 2 [EC:3.4.24.14]
ENSGALG00000006009	84.8885	210.226	0.403796	-1.3083	3.40452e-09	7.01592e-08	down	yes	chr12:9689545-9717481:-	ENSGALG00000006009	gi|513205196|ref|XP_001234026.3|	2832	0	PREDICTED: podocalyxin-like 2 [Gallus gallus]	gi|513205195|ref|XM_001234025.3|	996	0	PREDICTED: Gallus gallus podocalyxin-like 2 (PODXL2), mRNA	Q9NZ53	406	5e-132	Podocalyxin-like protein 2	.	.	.	.	pfam06365	CD34_antigen	CD34/Podocalyxin family. This family consists of several mammalian CD34 antigen proteins. The CD34 antigen is a human leukocyte membrane protein expressed specifically by lymphohematopoietic progenitor cells. CD34 is a phosphoprotein. Activation of protein kinase C (PKC) has been found to enhance CD34 phosphorylation. This family contains several eukaryotic podocalyxin proteins. Podocalyxin is a …	GO:0050901|leukocyte tethering or rolling;	GO:0005887|integral component of plasma membrane;	GO:0005539|glycosaminoglycan binding;	K06818	PODXL2; podocalyxin-like 2
ENSGALG00000003014	29.3113	68.985	0.424893	-1.23483	0.00154959	0.00998434	down	yes	chr10:3121889-3127878:+	ENSGALG00000003014	gi|56606123|ref|NP_989747.1|	2586	0	neuronal acetylcholine receptor subunit alpha-3 precursor [Gallus gallus]	gi|56606122|ref|NM_204416.1|	1479	0	Gallus gallus cholinergic receptor, nicotinic, alpha 3 (neuronal) (CHRNA3), mRNA	P09481	1000	0	Neuronal acetylcholine receptor subunit alpha-3	.	.	.	.	pfam02931	Neur_chan_LBD	Neurotransmitter-gated ion-channel ligand binding domain. This family is the extracellular ligand binding domain of these ion channels. This domain forms a pentameric arrangement in the known structure.	GO:0035095|behavioral response to nicotine;GO:0098655|cation transmembrane transport;GO:0007399|nervous system development;GO:0050877|neurological system process;GO:0007274|neuromuscular synaptic transmission;GO:0042391|regulation of membrane potential;GO:0035094|response to nicotine;GO:0007165|signal transduction;GO:0060084|synaptic transmission involved in micturition;GO:0007271|synaptic transm…	GO:0005892|acetylcholine-gated channel complex;GO:0030054|cell junction;GO:0043005|neuron projection;GO:0045211|postsynaptic membrane;GO:0045202|synapse;	GO:0015464|acetylcholine receptor activity;GO:0004889|acetylcholine-activated cation-selective channel activity;	K04805	CHRNA3; nicotinic acetylcholine receptor alpha-3
ENSGALG00000003011	60.2751	524.001	0.115029	-3.11994	4.7977e-66	3.13373e-63	down	yes	chr18:5786851-5807221:+	ENSGALG00000003011	gi|363740684|ref|XP_415646.3|	2003	0	PREDICTED: target of myb1-like 1 isoform X2 [Gallus gallus]	gi|513213552|ref|XM_415646.4|	2406	0	PREDICTED: Gallus gallus target of myb1-like 1 (TOM1L1), transcript variant X2, mRNA	O75674	433	3e-141	TOM1-like protein 1	.	.	.	.	pfam03127	GAT	GAT domain. The GAT domain is responsible for binding of GGA proteins to several members of the ARF family including ARF1 and ARF3. The GAT domain stabilizes membrane bound ARF1 in its GTP bound state, by interfering with GAP proteins.	GO:0032147|activation of protein kinase activity;GO:0006886|intracellular protein transport;GO:0045839|negative regulation of mitotic nuclear division;GO:0031954|positive regulation of protein autophosphorylation;GO:0007165|signal transduction;GO:0043162|ubiquitin-dependent protein catabolic process via the multivesicular body sorting pathway;	GO:0005737|cytoplasm;GO:0005829|cytosol;GO:0005768|endosome;GO:0010008|endosome membrane;GO:0070062|extracellular exosome;GO:0005795|Golgi stack;GO:0005764|lysosome;	GO:0030276|clathrin binding;GO:0030295|protein kinase activator activity;GO:0019901|protein kinase binding;GO:0043130|ubiquitin binding;	.	.
ENSGALG00000007047	88.093	275.262	0.320034	-1.6437	6.64852e-16	3.04514e-14	down	yes	chr5:15915784-15924615:+	ENSGALG00000007047	gi|227908798|ref|NP_001153150.1|	746	3e-93	galanin isoform 1 precursor [Gallus gallus]	gi|227908797|ref|NM_001159678.1|	814	0	Gallus gallus galanin/GMAP prepropeptide (GAL), transcript variant 1, mRNA	Q9W6M9	218	7e-67	Galanin peptides	.	.	.	.	pfam06540	GMAP	Galanin message associated peptide (GMAP). This family consists of several galanin message associated peptides. In rat preprogalanin, galanin is C-terminally flanked by a 60 amino acid long peptide: galanin message-associated peptide (GMAP). GMAP sequences in different species show high degree of homology, but the biological function of this family is unknown.	GO:0007218|neuropeptide signaling pathway;GO:0045944|positive regulation of transcription from RNA polymerase II promoter;	GO:0005576|extracellular region;	GO:0005184|neuropeptide hormone activity;GO:0031764|type 1 galanin receptor binding;GO:0031765|type 2 galanin receptor binding;GO:0031766|type 3 galanin receptor binding;	.	.
ENSGALG00000004893	120.953	261.964	0.461715	-1.11493	4.38793e-06	5.34196e-05	down	yes	chr15:6520471-6521139:-	ENSGALG00000004893	gi|50756490|ref|XP_415183.1|	856	3e-113	PREDICTED: transmembrane protein 119 [Gallus gallus]	gi|513210331|ref|XM_415183.4|	663	0	PREDICTED: Gallus gallus transmembrane protein 119 (TMEM119), mRNA	Q4V9L6	157	8e-45	Transmembrane protein 119	.	.	.	.	pfam14257	DUF4349	Domain of unknown function (DUF4349). This family of proteins is found in bacteria and archaea. Proteins in this family are typically between 282 and 353 amino acids in length. There is a single completely conserved residue D that may be functionally important.	GO:0001649|osteoblast differentiation;	GO:0005783|endoplasmic reticulum;GO:0016021|integral component of membrane;	.	.	.
ENSGALG00000000653	20.9977	69.1639	0.303593	-1.71979	2.71751e-05	0.000282331	down	yes	chr26:1920859-1944417:+	ENSGALG00000000653	gi|52138691|ref|NP_001004395.1|	5378	0	contactin-2 precursor [Gallus gallus]	gi|52138690|ref|NM_001004395.1|	3914	0	Gallus gallus contactin 2 (axonal) (CNTN2), mRNA	P28685	2084	0	Contactin-2	.	.	.	.	pfam07679	I-set	Immunoglobulin I-set domain.	GO:0007158|neuron cell-cell adhesion;GO:0097090|presynaptic membrane organization;	GO:0031225|anchored component of membrane;GO:0005886|plasma membrane;	GO:0050839|cell adhesion molecule binding;	K06760	CNTN2; contactin 2
ENSGALG00000002878	54.4028	19.3909	2.80559	1.4883	0.00190496	0.0119094	up	yes	chr13:8487026-8506637:+	ENSGALG00000002878	gi|118097337|ref|XP_001231574.1|	3032	0	PREDICTED: CREB3 regulatory factor isoform X1 [Gallus gallus]	gi|513206603|ref|XM_001231573.3|	3774	0	PREDICTED: Gallus gallus chromosome 13 open reading frame, human C5orf41 (C13H5ORF41), transcript variant X1, mRNA	Q8IUR6	997	0	CREB3 regulatory factor	.	.	.	.	pfam00170	bZIP_1	bZIP transcription factor. The Pfam entry includes the basic region and the leucine zipper region.	GO:0042711|maternal behavior;GO:1900102|negative regulation of endoplasmic reticulum unfolded protein response;GO:1900170|negative regulation of glucocorticoid mediated signaling pathway;GO:0000122|negative regulation of transcription from RNA polymerase II promoter;GO:0032388|positive regulation of intracellular transport;GO:1902213|positive regulation of prolactin signaling pathway;GO:0045732|p…	GO:0005737|cytoplasm;GO:0016604|nuclear body;GO:0005634|nucleus;	GO:0043565|sequence-specific DNA binding;GO:0003700|transcription factor activity, sequence-specific DNA binding;	.	.
ENSGALG00000007573	19.3786	73.3637	0.264145	-1.9206	2.71527e-06	3.45983e-05	down	yes	chr13:17432186-17454165:+	ENSGALG00000007573	gi|71043946|ref|NP_001020782.1|	2031	0	serine/threonine-protein kinase 32A [Gallus gallus]	gi|71043945|ref|NM_001025611.1|	2202	0	Gallus gallus serine/threonine kinase 32A (STK32A), mRNA	Q8BGW6	625	0	Serine/threonine-protein kinase 32A	.	.	.	.	pfam00069	Pkinase	Protein kinase domain.	GO:0098779|mitophagy in response to mitochondrial depolarization;	GO:0005886|plasma membrane;	GO:0005524|ATP binding;GO:0046872|metal ion binding;GO:0004674|protein serine/threonine kinase activity;	K08793	STK32, YANK; serine/threonine kinase 32 [EC:2.7.11.1]
ENSGALG00000011906	11.5349	38.3529	0.300757	-1.73333	0.00188221	0.011791	down	yes	chr2:44049634-44214246:-	ENSGALG00000011906	gi|513169407|ref|XP_418812.4|	2612	0	PREDICTED: serine/threonine-protein kinase ULK4 isoform X7 [Gallus gallus]	gi|513169406|ref|XM_418812.4|	1839	0	PREDICTED: Gallus gallus unc-51-like kinase 4 (C. elegans) (ULK4), transcript variant X7, mRNA	Q5R4M2	650	0	Serine/threonine-protein kinase ULK4	.	.	.	.	pfam01602	Adaptin_N	Adaptin N terminal region. This family consists of the N terminal region of various alpha, beta and gamma subunits of the AP-1, AP-2 and AP-3 adaptor protein complexes. The adaptor protein (AP) complexes are involved in the formation of clathrin-coated pits and vesicles. The N-terminal region of the various adaptor proteins (APs) is constant by comparison to the C-terminal which is variable withi…	.	.	GO:0005524|ATP binding;GO:0004674|protein serine/threonine kinase activity;	K17545	ULK4; serine/threonine-protein kinase ULK4 [EC:2.7.11.1]
ENSGALG00000012332	27.8179	5.71901	4.86412	2.28218	0.00106046	0.00716979	up	yes	chr2:51732434-51735213:+	ENSGALG00000012332	gi|50733006|ref|XP_429784.1|	545	4e-68	PREDICTED: uncharacterized protein LOC420770 [Gallus gallus]	gi|513169934|ref|XM_429784.3|	648	0	PREDICTED: Gallus gallus uncharacterized LOC420770 (LOC420770), mRNA	.	.	.	.	.	.	.	.	pfam03006	HlyIII	Haemolysin-III related. Members of this family are integral membrane proteins. This family includes a protein with hemolytic activity from Bacillus cereus. It has been proposed that YOL002c encodes a Saccharomyces cerevisiae protein that plays a key role in metabolic pathways that regulate lipid and phosphate metabolizm. In eukaryotes, members are seven-transmembrane pass molecules found to encod…	.	.	.	.	.
ENSGALG00000004936	30.9722	117.167	0.264342	-1.91952	2.51547e-09	5.2713e-08	down	yes	chr4:1989272-1995319:+	ENSGALG00000004936	gi|513180305|ref|XP_001232995.2|	1960	0	PREDICTED: glycine receptor subunit alpha-4 isoform X1 [Gallus gallus]	gi|513180304|ref|XM_001232994.2|	1689	0	PREDICTED: Gallus gallus glycine receptor, alpha 4 (GLRA4), transcript variant X1, mRNA	Q61603	722	0	Glycine receptor subunit alpha-4	.	.	.	.	pfam02931	Neur_chan_LBD	Neurotransmitter-gated ion-channel ligand binding domain. This family is the extracellular ligand binding domain of these ion channels. This domain forms a pentameric arrangement in the known structure.	.	GO:0030054|cell junction;GO:0034707|chloride channel complex;GO:0005887|integral component of plasma membrane;GO:0045211|postsynaptic membrane;	GO:0005254|chloride channel activity;GO:0005230|extracellular ligand-gated ion channel activity;GO:0016594|glycine binding;GO:0022824|transmitter-gated ion channel activity;	K05271	GLRA4; glycine receptor alpha-4
ENSGALG00000023638	0.520122	10.8481	0.0479458	-4.38245	0.00684514	0.0357313	down	yes	chr18:1230861-1233486:-	ENSGALG00000023638	.	.	.	.	gi|513213295|ref|XM_001231790.3|	396	0	PREDICTED: Gallus gallus shisa homolog 6 (Xenopus laevis) (SHISA6), mRNA	.	.	.	.	.	.	.	.	pfam04793	Herpes_BBRF1	BRRF1-like protein. Family of herpesvirus proteins including Epstein-barr virus protein BBRF1.	.	.	.	.	.
ENSGALG00000010207	444.979	222.396	2.00083	1.0006	5.49599e-12	1.59022e-10	up	yes	chr4:33840149-33874853:+	ENSGALG00000010207	gi|513182421|ref|XP_004941067.1|	4659	0	PREDICTED: la-related protein 1B isoform X4 [Gallus gallus]	gi|513182420|ref|XM_004941010.1|	3875	0	PREDICTED: Gallus gallus La ribonucleoprotein domain family, member 1B (LARP1B), transcript variant X4, mRNA	Q659C4	1072	0	La-related protein 1B	SPAC1527.03	72.8	4e-12	COG5193	pfam05383	La	La domain. This presumed domain is found at the N-terminus of La RNA-binding proteins as well as other proteins. The function of this region is uncertain.	GO:0098779|mitophagy in response to mitochondrial depolarization;	GO:0005634|nucleus;	GO:0044822|poly(A) RNA binding;	.	.
ENSGALG00000005774	121.121	406.333	0.298082	-1.74622	1.68277e-24	1.63098e-22	down	yes	chr20:9083387-9103348:-	ENSGALG00000005774	gi|483525223|gb|EOB08907.1|	1122	2e-151	Sodium/potassium-transporting ATPase subunit beta-1-interacting protein 4, partial [Anas platyrhynchos]	gi|513218164|ref|XM_417414.3|	566	0	PREDICTED: Gallus gallus Na+/K+ transporting ATPase interacting 4 (NKAIN4), transcript variant X2, mRNA	Q6DEX3	334	5e-113	Sodium/potassium-transporting ATPase subunit beta-1-interacting protein 4	.	.	.	.	pfam05640	NKAIN	Na,K-Atpase Interacting protein. NKAIN (Na,K-Atpase INteracting) proteins are a family of evolutionary conserved transmembrane proteins that localize to neurons, that are critical for neuronal function, and that interact with the beta subunits, beta1 in vertebrates and beta in Drosophila, of Na,K-ATPase. NKAINs have highly conserved trans-membrane domains but otherwise no other characterized doma…	.	GO:0016021|integral component of membrane;GO:0005886|plasma membrane;	.	.	.
ENSGALG00000017179	64.4947	32.1155	2.00821	1.00591	0.00822607	0.0417924	up	yes	chr1:181229612-181286186:+	ENSGALG00000017179	gi|480540316|ref|NP_001264740.1|	1689	0	platelet-derived growth factor D precursor [Gallus gallus]	gi|480540315|ref|NM_001277811.1|	999	0	Gallus gallus platelet derived growth factor D (PDGFD), mRNA	Q9GZP0	551	0	Platelet-derived growth factor D	.	.	.	.	pfam00431	CUB	CUB domain.	GO:0071230|cellular response to amino acid stimulus;GO:0007275|multicellular organismal development;GO:0048008|platelet-derived growth factor receptor signaling pathway;GO:0051781|positive regulation of cell division;GO:0050730|regulation of peptidyl-tyrosine phosphorylation;	GO:0005788|endoplasmic reticulum lumen;GO:0070062|extracellular exosome;GO:0005576|extracellular region;GO:0000139|Golgi membrane;	.	K05450	PDGFC_D; platelet derived growth factor C/D
ENSGALG00000006025	123.78	60.6748	2.04005	1.02861	0.000164535	0.00140284	up	yes	chr2:4944068-4977259:-	ENSGALG00000006025	gi|308081891|ref|NP_989679.3|	12883	0	xin actin-binding repeat-containing protein 1 [Gallus gallus]	gi|308081890|ref|NM_204348.3|	9031	0	Gallus gallus xin actin-binding repeat containing 1 (XIRP1), mRNA	Q91957	3065	0	Xin actin-binding repeat-containing protein 1	.	.	.	.	pfam13868	Trichoplein	tumor suppressor, Mitostatin. Trichoplein or mitostatin, was first defined as a meiosis-specific nuclear structural protein. It has since been linked with mitochondrial movement. It is associated with the mitochondrial outer membrane, and over-expression leads to reduction in mitochondrial motility whereas lack of it enhances mitochondrial movement. The activity appears to be mediated through bin…	GO:0030036|actin cytoskeleton organization;GO:0007507|heart development;	GO:0030054|cell junction;	.	.	.
ENSGALG00000013781	107.925	257.354	0.419363	-1.25373	3.04498e-10	7.20391e-09	down	yes	chr19:11025-25794:+	ENSGALG00000013781	gi|50838836|ref|NP_001001302.1|	8863	0	myosin-7 [Gallus gallus]	gi|50838835|ref|NM_001001302.1|	5765	0	Gallus gallus myosin, heavy chain 7, cardiac muscle, beta (MYH7), mRNA	Q9BE39	3053	0	Myosin-7	SPCC645.05c	759	0	COG5022	pfam01576	Myosin_tail_1	Myosin tail. The myosin molecule is a multi-subunit complex made up of two heavy chains and four light chains it is a fundamental contractile protein found in all eukaryote cell types. This family consists of the coiled-coil myosin heavy chain tail region. The coiled-coil is composed of the tail from two molecules of myosin. These can then assemble into the macromolecular thick filament. The coil…	.	GO:0030016|myofibril;GO:0032982|myosin filament;	GO:0005524|ATP binding;GO:0003774|motor activity;	K17751	MYH6_7; myosin heavy chain 6/7
ENSGALG00000003034	43.4216	202.041	0.214915	-2.21816	2.47553e-09	5.20138e-08	down	yes	chr21:4099857-4103582:-	ENSGALG00000003034	gi|82622065|gb|ABB86711.1|	371	9e-43	somatostatin II precursor [Gallus gallus]	gi|82622064|gb|DQ279789.1|	467	0	Gallus gallus somatostatin II precursor, mRNA, complete cds	Q9W7E9	87.4	6e-21	Somatostatin-2	.	.	.	.	pfam03002	Somatostatin	Somatostatin/Cortistatin family. Members of this family are hormones. Somatostatin inhibits the release of somatotropin. Cortistatin is a peptide that is related to the Somatostatins that is found to depresses neuronal electrical activity but, unlike somatostatin, induces low-frequency waves in the cerebral cortex and antagonises the effects of acetylcholine on hippocampal and cortical measures o…	.	GO:0005576|extracellular region;	.	.	.
ENSGALG00000003033	62.9344	133.395	0.471788	-1.08379	0.000160241	0.00137168	down	yes	chr18:5811036-5864100:+	ENSGALG00000003033	gi|118099703|ref|XP_415648.2|	3524	0	PREDICTED: syntaxin-binding protein 4 isoform X4 [Gallus gallus]	gi|513213557|ref|XM_415648.4|	1422	0	PREDICTED: Gallus gallus syntaxin binding protein 4 (STXBP4), transcript variant X4, mRNA	Q9WV89	572	0	Syntaxin-binding protein 4	.	.	.	.	pfam00595	PDZ	PDZ domain (Also known as DHR or GLGF). PDZ domains are found in diverse signaling proteins.	GO:0006974|cellular response to DNA damage stimulus;GO:0015758|glucose transport;GO:0008286|insulin receptor signaling pathway;GO:1902808|positive regulation of cell cycle G1/S phase transition;GO:0010838|positive regulation of keratinocyte proliferation;GO:0050821|protein stabilization;GO:0006605|protein targeting;GO:0061178|regulation of insulin secretion involved in cellular response to glucos…	GO:0005737|cytoplasm;GO:0070062|extracellular exosome;GO:0045111|intermediate filament cytoskeleton;GO:0005654|nucleoplasm;	GO:0019905|syntaxin binding;	K15302	STXBP4, SYNIP; syntaxin-binding protein 4
ENSGALG00000010769	82.9337	36.369	2.28034	1.18925	0.00053775	0.0039485	up	yes	chr4:43211798-43236772:-	ENSGALG00000010769	gi|480540332|ref|NP_001264713.1|	1270	9e-175	15-hydroxyprostaglandin dehydrogenase [Gallus gallus]	gi|480540331|ref|NM_001277784.1|	798	0	Gallus gallus hydroxyprostaglandin dehydrogenase 15-(NAD) (HPGD), mRNA	P15428	377	1e-130	15-hydroxyprostaglandin dehydrogenase [NAD(+)]	PAB1085	105	6e-26	COG1028	pfam00106	adh_short	short chain dehydrogenase. This family contains a wide variety of dehydrogenases.	GO:0019369|arachidonic acid metabolic process;GO:0019371|cyclooxygenase pathway;GO:0097070|ductus arteriosus closure;GO:0007565|female pregnancy;GO:2001300|lipoxin metabolic process;GO:0019372|lipoxygenase pathway;GO:0045786|negative regulation of cell cycle;GO:0030728|ovulation;GO:0007567|parturition;GO:0006693|prostaglandin metabolic process;GO:0044281|small molecule metabolic process;GO:007049…	GO:0016323|basolateral plasma membrane;GO:0005829|cytosol;GO:0070062|extracellular exosome;	GO:0016404|15-hydroxyprostaglandin dehydrogenase (NAD+) activity;GO:0003824|catalytic activity;GO:0051287|NAD binding;GO:0070403|NAD+ binding;GO:0004957|prostaglandin E receptor activity;GO:0042803|protein homodimerization activity;	K00069	HPGD; 15-hydroxyprostaglandin dehydrogenase (NAD) [EC:1.1.1.141]
ENSGALG00000008874	84.9304	36.7979	2.30802	1.20666	0.00082339	0.00574271	up	yes	chr1:22194831-22218981:+	ENSGALG00000008874	gi|513158033|ref|XP_001233531.3|	2868	0	PREDICTED: solute carrier family 13 member 1 isoform X1 [Gallus gallus]	gi|513158032|ref|XM_001233530.3|	1846	0	PREDICTED: Gallus gallus solute carrier family 13 (sodium/sulfate symporters), member 1 (SLC13A1), transcript variant X1, mRNA	Q9BZW2	777	0	Solute carrier family 13 member 1	jhp0200	190	1e-51	COG0471	pfam00939	Na_sulph_symp	Sodium:sulfate symporter transmembrane region. There are also some members in this family that do not match the Prosite motif, and belong to the subfamily SODIT1.	GO:0098656|anion transmembrane transport;GO:0035725|sodium ion transmembrane transport;GO:0008272|sulfate transport;GO:0055085|transmembrane transport;	GO:0005887|integral component of plasma membrane;GO:0005886|plasma membrane;	GO:0015382|sodium:sulfate symporter activity;	K14444	SLC13A1_4; solute carrier family 13 (sodium/sulfate cotransporter), member 1/4
ENSGALG00000016870	70.82	28.3625	2.49696	1.32017	0.000486387	0.00361911	up	yes	chr1:143142401-143197059:+	ENSGALG00000016870	gi|679186321|gb|KFW77444.1|	3574	0	Transmembrane and TPR repeat-containing protein 4, partial [Phalacrocorax carbo]	gi|513164609|ref|XM_416968.4|	3122	0	PREDICTED: Gallus gallus transmembrane and tetratricopeptide repeat containing 4 (TMTC4), transcript variant X4, mRNA	Q5T4D3	1171	0	Transmembrane and TPR repeat-containing protein 4	.	.	.	.	pfam08409	DUF1736	Domain of unknown function (DUF1736). This domain of unknown function is found in various hypothetical metazoan proteins.	.	GO:0016021|integral component of membrane;	.	.	.
ENSGALG00000006606	97.9418	197.501	0.495905	-1.01187	1.25349e-05	0.000139646	down	yes	chr1:7422961-7518502:+	ENSGALG00000006606	gi|513157733|ref|XP_416843.4|	5191	0	PREDICTED: KIAA1324-like [Gallus gallus]	gi|513157732|ref|XM_416843.4|	5514	0	PREDICTED: Gallus gallus KIAA1324-like (KIAA1324L), mRNA	Q3UZV7	1700	0	UPF0577 protein KIAA1324-like homolog	.	.	.	.	pfam07699	GCC2_GCC3	GCC2 and GCC3.	.	GO:0016021|integral component of membrane;	.	.	.
ENSGALG00000006600	8.38063	29.7207	0.28198	-1.82634	0.00463983	0.0257782	down	yes	chr9:3597604-3612439:+	ENSGALG00000006600	gi|513198975|ref|XP_426692.3|	2040	0	PREDICTED: alpha-1,4-N-acetylglucosaminyltransferase [Gallus gallus]	gi|513198974|ref|XM_426692.3|	1816	0	PREDICTED: Gallus gallus alpha-1,4-N-acetylglucosaminyltransferase (A4GNT), mRNA	Q9UNA3	417	2e-139	Alpha-1,4-N-acetylglucosaminyltransferase	.	.	.	.	pfam04572	Gb3_synth	Alpha 1,4-glycosyltransferase conserved region. The glycosphingolipids (GSL) form part of eukaryotic cell membranes. They consist of a hydrophilic carbohydrate moiety linked to a hydrophobic ceramide tail embedded within the lipid bilayer of the membrane. Lactosylceramide, Gal1,4Glc1Cer (LacCer), is the common synthetic precursor to the majority of GSL found in vertebrates. Alpha 1.4-glycosyltran…	GO:0005975|carbohydrate metabolic process;GO:0009101|glycoprotein biosynthetic process;GO:0050680|negative regulation of epithelial cell proliferation;GO:0006493|protein O-linked glycosylation;	GO:0000139|Golgi membrane;GO:0016021|integral component of membrane;GO:0016020|membrane;	GO:0008375|acetylglucosaminyltransferase activity;	K08251	A4GNT; alpha 1,4-N-acetylglucosaminyltransferase [EC:2.4.1.-]
ENSGALG00000005751	115.282	260.785	0.442057	-1.1777	1.62835e-09	3.49468e-08	down	yes	chr14:6386668-6407726:+	ENSGALG00000005751	gi|513209038|ref|XP_414855.4|	1146	3e-145	PREDICTED: ras-related protein Rab-26 [Gallus gallus]	gi|513209037|ref|XM_414855.4|	2073	0	PREDICTED: Gallus gallus RAB26, member RAS oncogene family (RAB26), mRNA	P51156	393	3e-126	Ras-related protein Rab-26	.	.	.	.	pfam00071	Ras	Ras family. Includes sub-families Ras, Rab, Rac, Ral, Ran, Rap Ypt1 and more. Shares P-loop motif with GTP_EFTU, arf and myosin_head. See pfam00009 pfam00025, pfam00063. As regards Rab GTPases, these are important regulators of vesicle formation, motility and fusion. They share a fold in common with all Ras GTPases: this is a six-stranded beta-sheet surrounded by five alpha-helices.	GO:0035272|exocrine system development;GO:0043001|Golgi to plasma membrane protein transport;GO:0006886|intracellular protein transport;GO:0072659|protein localization to plasma membrane;GO:0009306|protein secretion;GO:0032482|Rab protein signal transduction;GO:0045055|regulated secretory pathway;GO:0017157|regulation of exocytosis;GO:0006904|vesicle docking involved in exocytosis;GO:0016192|vesi…	GO:0005768|endosome;GO:0000139|Golgi membrane;GO:0031226|intrinsic component of plasma membrane;GO:0005886|plasma membrane;GO:0030667|secretory granule membrane;GO:0030658|transport vesicle membrane;	GO:0019002|GMP binding;GO:0005525|GTP binding;GO:0003924|GTPase activity;	K07913	RAB26; Ras-related protein Rab-26
ENSGALG00000014908	131.103	57.2075	2.29172	1.19643	1.11602e-05	0.000126345	up	yes	chrZ:15930691-15938408:+	ENSGALG00000014908	gi|45383944|ref|NP_990531.1|	1641	0	follistatin precursor [Gallus gallus]	gi|541984391|ref|XM_005443919.1|	1728	0	PREDICTED: Falco cherrug follistatin (FST), mRNA	Q90844	636	0	Follistatin	.	.	.	.	pfam07648	Kazal_2	Kazal-type serine protease inhibitor domain. Usually indicative of serine protease inhibitors. However, kazal-like domains are also seen in the extracellular part of agrins, which are not known to be protease inhibitors. Kazal domains often occur in tandem arrays. Small alpha+beta fold containing three disulphides.	GO:0002244|hematopoietic progenitor cell differentiation;GO:0032926|negative regulation of activin receptor signaling pathway;GO:1902870|negative regulation of amacrine cell differentiation;GO:1902864|negative regulation of embryonic camera-type eye development;GO:1902876|negative regulation of embryonic pattern specification;GO:1902873|negative regulation of horizontal cell localization;GO:00109…	GO:0005615|extracellular space;	GO:0048185|activin binding;	K04661	FST; follistatin
ENSGALG00000011888	29.8481	196.644	0.151788	-2.71987	1.46307e-22	1.1817e-20	down	yes	chr2:43743131-43753642:-	ENSGALG00000011888	gi|57530757|ref|NP_001006368.1|	3815	0	protein-glutamine gamma-glutamyltransferase 4 [Gallus gallus]	gi|57530756|ref|NM_001006368.1|	2391	0	Gallus gallus transglutaminase 4 (prostate) (TGM4), mRNA	P49221	682	0	Protein-glutamine gamma-glutamyltransferase 4	.	.	.	.	pfam00868	Transglut_N	Transglutaminase family.	GO:0018149|peptide cross-linking;	GO:0005737|cytoplasm;GO:0070062|extracellular exosome;GO:0031012|extracellular matrix;GO:0005794|Golgi apparatus;	GO:0046872|metal ion binding;GO:0003810|protein-glutamine gamma-glutamyltransferase activity;	K05621	TGM4; transglutaminase 4 [EC:2.3.2.13]
ENSGALG00000015869	169.341	78.4034	2.15986	1.11094	6.01861e-06	7.14199e-05	up	yes	chr2:122849873-122909935:+	ENSGALG00000015869	gi|60302758|ref|NP_001012572.1|	4745	0	NEDD4-like E3 ubiquitin-protein ligase WWP1 [Gallus gallus]	gi|402692413|ref|NM_001012554.2|	3845	0	Gallus gallus WW domain containing E3 ubiquitin protein ligase 1 (WWP1), mRNA	Q9H0M0	1541	0	NEDD4-like E3 ubiquitin-protein ligase WWP1	YER125w	541	2e-173	COG5021	pfam00632	HECT	HECT-domain (ubiquitin-transferase). The name HECT comes from Homologous to the E6-AP Carboxyl Terminus.	GO:0007417|central nervous system development;GO:0034220|ion transmembrane transport;GO:0045892|negative regulation of transcription, DNA-templated;GO:0043161|proteasome-mediated ubiquitin-dependent protein catabolic process;GO:0016567|protein ubiquitination;GO:0042787|protein ubiquitination involved in ubiquitin-dependent protein catabolic process;GO:0007165|signal transduction;GO:0055085|transm…	GO:0005737|cytoplasm;GO:0005829|cytosol;GO:0070062|extracellular exosome;GO:0005634|nucleus;GO:0005886|plasma membrane;GO:0000151|ubiquitin ligase complex;	GO:0016874|ligase activity;GO:0061630|ubiquitin protein ligase activity;GO:0004842|ubiquitin-protein transferase activity;	K05633	AIP5, WWP1; atrophin-1 interacting protein 5 (WW domain containing E3 ubiquitin protein ligase 1) [EC:6.3.2.19]
ENSGALG00000004744	11.0232	33.2595	0.331428	-1.59323	0.00702851	0.0365234	down	yes	chr5:780506-790832:+	ENSGALG00000004744	gi|733887845|ref|XP_003206208.2|	7001	0	PREDICTED: protein dispatched homolog 2 [Meleagris gallopavo]	gi|513186121|ref|XM_426392.4|	3704	0	PREDICTED: Gallus gallus dispatched homolog 2 (Drosophila) (DISP2), mRNA	A7MBM2	1368	0	Protein dispatched homolog 2	.	.	.	.	pfam12349	Sterol-sensing	Sterol-sensing domain of SREBP cleavage-activation. Sterol regulatory element-binding proteins (SREBPs) are membrane-bound transcription factors that promote lipid synthesis in animal cells. They are embedded in the membranes of the endoplasmic reticulum (ER) in a helical hairpin orientation and are released from the ER by a two-step proteolytic process. Proteolysis begins when the SREBPs are cle…	GO:0007224|smoothened signaling pathway;	GO:0016021|integral component of membrane;GO:0005886|plasma membrane;	.	.	.
ENSGALG00000011525	420.625	195.142	2.15548	1.10801	2.45345e-13	8.37685e-12	up	yes	chr5:50307155-50312108:-	ENSGALG00000011525	gi|733890630|ref|XP_010710258.1|	2155	0	PREDICTED: BAG family molecular chaperone regulator 5 [Meleagris gallopavo]	gi|71894942|ref|NM_001031211.1|	4547	0	Gallus gallus BCL2-associated athanogene 5 (BAG5), mRNA	Q5F486	830	0	BAG family molecular chaperone regulator 5	.	.	.	.	pfam02179	BAG	BAG domain. Domain present in Hsp70 regulators.	.	.	.	K09559	BAG5; BCL2-associated athanogene 5
ENSGALG00000001109	101.205	277.156	0.365156	-1.45342	1.80203e-13	6.29581e-12	down	yes	chr27:1056370-1079949:+	ENSGALG00000001109	gi|363743339|ref|XP_001234364.2|	864	7e-112	PREDICTED: gametocyte-specific factor 1-like isoform X1 [Gallus gallus]	gi|513225510|ref|XM_001234363.3|	626	0	PREDICTED: Gallus gallus gametocyte specific factor 1 (GTSF1), transcript variant X1, mRNA	Q4R8M9	184	7e-54	Gametocyte-specific factor 1	.	.	.	.	pfam05253	zf-U11-48K	U11-48K-like CHHC zinc finger. This zinc binding domain has four conserved zinc chelating residues in a CHHC pattern. This domain is predicted to have an RNA-binding function.	.	.	GO:0046872|metal ion binding;	.	.
ENSGALG00000011942	62.8924	130.321	0.482595	-1.05111	0.000102381	0.00091825	down	yes	chr2:44572493-44577264:+	ENSGALG00000011942	gi|299508022|dbj|BAJ09792.1|	433	2e-50	prolactin-releasing peptide [Gallus gallus]	gi|167583501|ref|NM_001114503.1|	751	0	Gallus gallus C-RF amide (LOC420716), mRNA	.	.	.	.	.	.	.	.	pfam15172	Prolactin_RP	Prolactin-releasing peptide.	.	.	.	.	.
ENSGALG00000011940	36.66	11.8669	3.08927	1.62726	0.0031933	0.0187485	up	yes	chr2:44414500-44419173:-	ENSGALG00000011940	gi|48976041|ref|NP_001001741.1|	623	2e-79	cholecystokinin precursor [Gallus gallus]	gi|48976040|ref|NM_001001741.1|	660	0	Gallus gallus cholecystokinin (CCK), mRNA	Q9PU41	244	8e-81	Cholecystokinin	.	.	.	.	pfam00918	Gastrin	Gastrin/cholecystokinin family.	GO:0007409|axonogenesis;GO:0007586|digestion;GO:0001764|neuron migration;	GO:0030424|axon;GO:0005576|extracellular region;	GO:0005179|hormone activity;	K05226	CCK; cholecystokinin
ENSGALG00000005903	14.6892	48.9153	0.300298	-1.73553	0.000423441	0.00319345	down	yes	chr5:8974291-8985981:+	ENSGALG00000005903	gi|363734735|ref|XP_420983.3|	1102	3e-138	PREDICTED: nuclear receptor-interacting protein 3 isoform X2 [Gallus gallus]	gi|513186299|ref|XM_420983.4|	2926	0	PREDICTED: Gallus gallus nuclear receptor interacting protein 3 (NRIP3), transcript variant X2, mRNA	Q9JJR9	277	9e-84	Nuclear receptor-interacting protein 3	.	.	.	.	pfam09668	Asp_protease	Aspartyl protease. This family of eukaryotic aspartyl proteases have a fold similar to retroviral proteases which implies they function proteolytically during regulated protein turnover.	.	.	GO:0004190|aspartic-type endopeptidase activity;	.	.
ENSGALG00000007525	4.18612	21.8573	0.191521	-2.38443	0.0039457	0.0224636	down	yes	chr5:16370274-16387944:-	ENSGALG00000007525	gi|513186975|ref|XP_421068.4|	2995	0	PREDICTED: inner centromere protein-like isoform X6 [Gallus gallus]	gi|513186974|ref|XM_421068.4|	2499	0	PREDICTED: Gallus gallus inner centromere protein-like (LOC423138), transcript variant X6, mRNA	P53352	91.7	2e-17	Inner centromere protein	.	.	.	.	pfam03941	INCENP_ARK-bind	Inner centromere protein, ARK binding region. This region of the inner centromere protein has been found to be necessary and sufficient for binding to aurora-related kinase. This interaction has been implicated in the coordination of chromosome segregation with cell division in yeast.	GO:0007059|chromosome segregation;GO:0000910|cytokinesis;GO:0007067|mitotic nuclear division;	GO:0000775|chromosome, centromeric region;GO:0005737|cytoplasm;GO:0005874|microtubule;GO:0005634|nucleus;GO:0005721|pericentric heterochromatin;GO:0043234|protein complex;GO:0005819|spindle;	.	K11515	INCENP; inner centromere protein
ENSGALG00000014961	13.112	38.746	0.33841	-1.56316	0.00381744	0.0218474	down	yes	chr3:63261261-63269158:-	ENSGALG00000014961	gi|118405174|ref|NP_001072960.1|	1662	0	uncharacterized protein LOC769904 [Gallus gallus]	gi|118405173|ref|NM_001079492.1|	5098	0	Gallus gallus family with sequence similarity 26, member E (FAM26E), mRNA	Q8N5C1	424	6e-134	Protein FAM26E	.	.	.	.	pfam14798	Ca_hom_mod	Calcium homeostasis modulator. This family of proteins control cytosolic calcium concentration. They are transmembrane proteins which may be pore-forming ion channels.	GO:0098655|cation transmembrane transport;GO:0006812|cation transport;GO:0034220|ion transmembrane transport;	GO:0070062|extracellular exosome;GO:0005887|integral component of plasma membrane;	GO:0005261|cation channel activity;	.	.
ENSGALG00000021271	98.9653	205.257	0.482152	-1.05244	4.07106e-05	0.000407187	down	yes	chr24:5459063-5464891:-	ENSGALG00000021271	gi|356582483|ref|NP_001239214.1|	921	3e-117	myelin protein zero-like protein 3 [Gallus gallus]	gi|356582482|ref|NM_001252285.1|	1855	0	Gallus gallus myelin protein zero-like 3 (MPZL3), mRNA	A5D7C3	196	3e-56	Myelin protein zero-like protein 3	.	.	.	.	pfam14068	YuiB	Putative membrane protein. This family of bacterial proteins is functionally uncharacterized. Proteins in this family are approximately 100 amino acids in length. There is a conserved FGIGF sequence motif, and many members are putative membrane proteins.	GO:0007155|cell adhesion;	GO:0016021|integral component of membrane;	.	.	.
ENSGALG00000015332	12.6003	56.2067	0.224178	-2.15728	8.16194e-06	9.48378e-05	down	yes	chrZ:52082066-52346243:+	ENSGALG00000015332	gi|727019340|ref|XP_010398369.1|	291	2e-29	PREDICTED: complexin-1 isoform X1 [Corvus cornix cornix]	gi|513231516|ref|XM_424869.4|	397	0	PREDICTED: Gallus gallus complexin 2 (CPLX2), transcript variant X2, mRNA	P63041	96.3	9e-24	Complexin-1	.	.	.	.	pfam05835	Synaphin	Synaphin protein. This family consists of several eukaryotic synaphin 1 and 2 proteins. Synaphin/complexin is a cytosolic protein that preferentially binds to syntaxin within the SNARE complex. Synaphin promotes SNAREs to form precomplexes that oligomerise into higher order structures. A peptide from the central, syntaxin binding domain of synaphin competitively inhibits these two proteins from i…	GO:0030073|insulin secretion;GO:0016079|synaptic vesicle exocytosis;	GO:0005829|cytosol;GO:0030425|dendrite;GO:0043025|neuronal cell body;GO:0043234|protein complex;GO:0045202|synapse;GO:0070032|synaptobrevin 2-SNAP-25-syntaxin-1a-complexin I complex;GO:0043195|terminal bouton;	GO:0005326|neurotransmitter transporter activity;GO:0000149|SNARE binding;GO:0017075|syntaxin-1 binding;	K15294	CPLX1_2; complexin-1/2
ENSGALG00000011052	23.5731	55.1168	0.427694	-1.22535	0.00490218	0.0270457	down	yes	chr7:19501055-19525264:+	ENSGALG00000011052	gi|513194445|ref|XP_004942867.1|	1910	0	PREDICTED: putative sodium-coupled neutral amino acid transporter 11 isoform X5 [Gallus gallus]	gi|513194444|ref|XM_004942810.1|	4338	0	PREDICTED: Gallus gallus solute carrier family 38, member 11 (SLC38A11), transcript variant X5, mRNA	Q5EA97	509	6e-164	Putative sodium-coupled neutral amino acid transporter 11	YEL064c	124	9e-29	COG0814	pfam01490	Aa_trans	Transmembrane amino acid transporter protein. This transmembrane region is found in many amino acid transporters including UNC-47 and MTR. UNC-47 encodes a vesicular amino butyric acid (GABA) transporter, (VGAT). UNC-47 is predicted to have 10 transmembrane domains. MTR is a N system amino acid transporter system protein involved in methyltryptophan resistance. Other members of this family includ…	GO:0006865|amino acid transport;GO:0006814|sodium ion transport;	GO:0016021|integral component of membrane;	.	K14997	SLC38A11; solute carrier family 38 (sodium-coupled neutral amino acid transporter), member 11
ENSGALG00000027269	67.6825	4.7897	14.1309	3.82078	4.5273e-05	0.000448048	up	yes	chr21:5834987-5839883:+	ENSGALG00000027269	gi|308081748|ref|NP_001183967.1|	480	2e-55	guanylate cyclase activator 2A (guanylin) precursor [Gallus gallus]	gi|308081747|ref|NM_001197038.1|	1340	0	Gallus gallus guanylate cyclase activator 2B (uroguanylin) (GUCA2B), mRNA	P79897	77.8	9e-16	Guanylin	.	.	.	.	pfam02058	Guanylin	Guanylin precursor.	.	GO:0005576|extracellular region;	GO:0030250|guanylate cyclase activator activity;	.	.
ENSGALG00000010490	61.3991	200.54	0.30617	-1.7076	1.09628e-12	3.4819e-11	down	yes	chr6:34398117-34408511:+	ENSGALG00000010490	gi|11559530|gb|AAG37997.1|AF249294_1	2924	0	collapsin response mediator protein-3B [Gallus gallus]	gi|11559529|gb|AF249294.1|	2371	0	Gallus gallus collapsin response mediator protein-3B (CRMP3B) mRNA, complete cds	O35098	976	0	Dihydropyrimidinase-related protein 4	SMc01821	421	4e-137	COG0044	pfam01979	Amidohydro_1	Amidohydrolase family. This family of enzymes are a a large metal dependent hydrolase superfamily. The family includes Adenine deaminase EC:3.5.4.2 that hydrolyses adenine to form hypoxanthine and ammonia. Adenine deaminases reaction is important for adenine utilisation as a purine and also as a nitrogen source. This family also includes dihydroorotase and N-acetylglucosamine-6-phosphate deacetyl…	GO:0070997|neuron death;GO:0097485|neuron projection guidance;	GO:0005737|cytoplasm;	GO:0016810|hydrolase activity, acting on carbon-nitrogen (but not peptide) bonds;GO:0051219|phosphoprotein binding;	.	.
ENSGALG00000026604	33.0275	66.9832	0.493072	-1.02013	0.00989032	0.0487155	down	yes	chrAADN03010833.1:3615-7013:+	ENSGALG00000026604	gi|874463228|ref|XP_012951561.1|	1230	2e-160	PREDICTED: fibrinogen-like protein 1 isoform X1 [Anas platyrhynchos]	gi|513238460|ref|XR_140389.2|	507	0	PREDICTED: Gallus gallus angiopoietin-related protein 2-like (LOC100857882), misc_RNA	Q3SZZ7	140	4e-35	Fibrinogen-like protein 1	.	.	.	.	pfam00147	Fibrinogen_C	Fibrinogen beta and gamma chains, C-terminal globular domain.	.	GO:0070062|extracellular exosome;	.	.	.
ENSGALG00000013911	120.214	252.743	0.475639	-1.07206	1.11751e-05	0.000126419	down	yes	chr1:71546272-71571545:-	ENSGALG00000013911	gi|61098418|ref|NP_001012956.1|	3580	0	zinc finger CCCH-type antiviral protein 1 [Gallus gallus]	gi|61098417|ref|NM_001012938.1|	3609	0	Gallus gallus zinc finger CCCH-type, antiviral 1 (ZC3HAV1), mRNA	Q9H0J9	493	2e-156	Poly [ADP-ribose] polymerase 12	.	.	.	.	pfam00644	PARP	Poly(ADP-ribose) polymerase catalytic domain. Poly(ADP-ribose) polymerase catalyses the covalent attachment of ADP-ribose units from NAD+ to itself and to a limited number of other DNA binding proteins, which decreases their affinity for DNA. Poly(ADP-ribose) polymerase is a regulatory component induced by DNA damage. The carboxyl-terminal region is the most highly conserved region of the protein…	.	GO:0005634|nucleus;	GO:0046872|metal ion binding;GO:0003950|NAD+ ADP-ribosyltransferase activity;GO:0044822|poly(A) RNA binding;	K15259	PARP7S; poly [ADP-ribose] polymerase 7/11/12/13 [EC:2.4.2.30]
ENSGALG00000006449	44.5205	123.959	0.359156	-1.47732	5.41332e-07	7.89557e-06	down	yes	chr12:11006263-11071997:-	ENSGALG00000006449	gi|733907862|ref|XP_010716870.1|	5422	0	PREDICTED: glutamate receptor-interacting protein 2 isoform X2 [Meleagris gallopavo]	gi|513205332|ref|XM_004944611.1|	3207	0	PREDICTED: Gallus gallus glutamate receptor interacting protein 2 (GRIP2), transcript variant X12, mRNA	A8E0R9	1696	0	Glutamate receptor-interacting protein 2	.	.	.	.	pfam00595	PDZ	PDZ domain (Also known as DHR or GLGF). PDZ domains are found in diverse signaling proteins.	GO:0007281|germ cell development;GO:0008354|germ cell migration;GO:0007275|multicellular organismal development;	GO:0005938|cell cortex;GO:0005737|cytoplasm;GO:0032019|mitochondrial cloud;GO:0045495|pole plasm;	.	.	.
ENSGALG00000020292	1.04863	12.2779	0.0854077	-3.54949	0.00803894	0.0409803	down	yes	chr4:10807767-10840783:+	ENSGALG00000020292	gi|46048735|ref|NP_990576.1|	2180	0	gamma-aminobutyric acid receptor subunit gamma-4 precursor [Gallus gallus]	gi|46048734|ref|NM_205245.1|	1551	0	Gallus gallus gamma-aminobutyric acid (GABA) A receptor, epsilon (GABRE), mRNA	P34904	827	0	Gamma-aminobutyric acid receptor subunit gamma-4	.	.	.	.	pfam02931	Neur_chan_LBD	Neurotransmitter-gated ion-channel ligand binding domain. This family is the extracellular ligand binding domain of these ion channels. This domain forms a pentameric arrangement in the known structure.	GO:1902476|chloride transmembrane transport;GO:0007214|gamma-aminobutyric acid signaling pathway;GO:0050877|neurological system process;GO:0042391|regulation of membrane potential;GO:0042493|response to drug;GO:0007268|synaptic transmission;	GO:0030054|cell junction;GO:0034707|chloride channel complex;GO:1902711|GABA-A receptor complex;GO:0005887|integral component of plasma membrane;GO:0043005|neuron projection;GO:0045211|postsynaptic membrane;GO:0045202|synapse;	GO:0005254|chloride channel activity;GO:0004890|GABA-A receptor activity;GO:0005237|inhibitory extracellular ligand-gated ion channel activity;	K05186	GABRG; gmma-aminobutyric acid receptor subunit gamma
ENSGALG00000024420	47.1798	16.6029	2.84166	1.50673	0.0015709	0.0100944	up	yes	chr16:240314-241440:-	ENSGALG00000024420	gi|897604|gb|AAA69840.1|	677	2e-88	unknown protein [Gallus gallus]	gi|211250|gb|M27666.1|CHKBGAD	369	0	Chicken ORF-A mRNA, partial cds, and ORF-B, complete cds	.	.	.	.	.	.	.	.	pfam11914	DUF3432	Domain of unknown function (DUF3432). This presumed domain is functionally uncharacterized. This domain is found in eukaryotes. This domain is about 100 amino acids in length. This domain is found associated with pfam00096. This domain has two conserved sequence motifs: YPSPV and PSP.	.	.	.	.	.
ENSGALG00000007426	18.2965	1.89441	9.65814	3.27175	0.00103493	0.00702247	up	yes	chr2:15606690-15649798:+	ENSGALG00000007426	gi|513168331|ref|XP_001233726.3|	1600	0	PREDICTED: homeobox protein Mohawk, partial [Gallus gallus]	gi|513168330|ref|XM_001233725.3|	3407	0	PREDICTED: Gallus gallus mohawk homeobox (MKX), partial mRNA	Q8IYA7	558	0	Homeobox protein Mohawk	.	.	.	.	pfam05920	Homeobox_KN	Homeobox KN domain. This is a homeobox transcription factor KN domain conserved from fungi to human and plants.	GO:0030199|collagen fibril organization;GO:0007517|muscle organ development;GO:0045662|negative regulation of myoblast differentiation;GO:0000122|negative regulation of transcription from RNA polymerase II promoter;GO:0032967|positive regulation of collagen biosynthetic process;GO:0010628|positive regulation of gene expression;GO:0035990|tendon cell differentiation;GO:0002932|tendon sheath develo…	GO:0005634|nucleus;	GO:0043565|sequence-specific DNA binding;GO:0000981|RNA polymerase II transcription factor activity, sequence-specific DNA binding;	.	.
ENSGALG00000015512	43.0272	13.7255	3.13483	1.64839	0.00125907	0.00835101	up	yes	chr2:114093263-114114645:-	ENSGALG00000015512	gi|513172286|ref|XP_418276.4|	2551	0	PREDICTED: 25-hydroxycholesterol 7-alpha-hydroxylase [Gallus gallus]	gi|513172285|ref|XM_418276.4|	1432	0	PREDICTED: Gallus gallus cytochrome P450, family 7, subfamily B, polypeptide 1 (CYP7B1), mRNA	O75881	526	0	25-hydroxycholesterol 7-alpha-hydroxylase	all1361	67.4	4e-11	COG2124	pfam00067	p450	Cytochrome P450. Cytochrome P450s are haem-thiolate proteins involved in the oxidative degradation of various compounds. They are particularly well known for their role in the degradation of environmental toxins and mutagens. They can be divided into 4 classes, according to the method by which electrons from NAD(P)H are delivered to the catalytic site. Sequence conservation is relatively low with…	GO:0006699|bile acid biosynthetic process;GO:0008206|bile acid metabolic process;GO:0008203|cholesterol metabolic process;GO:0033147|negative regulation of intracellular estrogen receptor signaling pathway;GO:0050679|positive regulation of epithelial cell proliferation;GO:0060740|prostate gland epithelium morphogenesis;GO:0044281|small molecule metabolic process;GO:0016125|sterol metabolic proces…	GO:0005789|endoplasmic reticulum membrane;	GO:0033783|25-hydroxycholesterol 7alpha-hydroxylase activity;GO:0020037|heme binding;GO:0005506|iron ion binding;GO:0008396|oxysterol 7-alpha-hydroxylase activity;	K07430	CYP7B; oxysterol 7-alpha-hydroxylase [EC:1.14.13.100]
ENSGALG00000009700	49.7972	22.1788	2.24526	1.16688	0.00870715	0.0438657	up	yes	chr2:24033200-24043554:-	ENSGALG00000009700	gi|315573167|ref|NP_001186838.1|	2163	0	pyruvate dehydrogenase kinase, isozyme 4 [Gallus gallus]	gi|315573166|ref|NM_001199909.1|	3723	0	Gallus gallus pyruvate dehydrogenase kinase, isozyme 4 (PDK4), nuclear gene encoding mitochondrial protein, mRNA	O70571	667	0	[Pyruvate dehydrogenase (acetyl-transferring)] kinase isozyme 4, mitochondrial	SPAC644.11c	187	1e-49	COG0642	pfam10436	BCDHK_Adom3	Mitochondrial branched-chain alpha-ketoacid dehydrogenase kinase. Catabolism and synthesis of leucine, isoleucine and valine are finely balanced, allowing the body to make the most of dietary input but removing excesses to prevent toxic build-up of their corresponding keto-acids. This is the butyryl-CoA dehydrogenase, subunit A domain 3, a largely alpha-helical bundle of the enzyme BCDHK. This en…	GO:0006086|acetyl-CoA biosynthetic process from pyruvate;GO:0071398|cellular response to fatty acid;GO:0009267|cellular response to starvation;GO:0042593|glucose homeostasis;GO:0006006|glucose metabolic process;GO:0008286|insulin receptor signaling pathway;GO:2000811|negative regulation of anoikis;GO:0002230|positive regulation of defense response to virus by host;GO:0006468|protein phosphorylati…	GO:0005743|mitochondrial inner membrane;GO:0005759|mitochondrial matrix;GO:0005739|mitochondrion;	GO:0005524|ATP binding;GO:0004672|protein kinase activity;GO:0004712|protein serine/threonine/tyrosine kinase activity;GO:0004740|pyruvate dehydrogenase (acetyl-transferring) kinase activity;	K00898	PDK2_3_4; pyruvate dehydrogenase kinase 2/3/4 [EC:2.7.11.2]
ENSGALG00000027521	48.7486	18.4795	2.63799	1.39944	0.00246307	0.0149445	up	yes	chr2:78170628-78211788:-	ENSGALG00000027521	gi|513170983|ref|XP_004935171.1|	2275	0	PREDICTED: ankyrin repeat domain-containing protein 33B-like isoform X3 [Gallus gallus]	gi|513170982|ref|XM_004935114.1|	3928	0	PREDICTED: Gallus gallus ankyrin repeat domain 33B (ANKRD33B), transcript variant X3, mRNA	Q3U0L2	442	4e-138	Ankyrin repeat domain-containing protein 33B	.	.	.	.	pfam12796	Ank_2	Ankyrin repeats (3 copies).	.	.	GO:0003677|DNA binding;	.	.
ENSGALG00000012973	9.95776	47.3782	0.210176	-2.25033	2.76085e-05	0.000286241	down	yes	chr3:48276571-48431441:+	ENSGALG00000012973	gi|902888485|ref|XP_013033786.1|	3129	0	PREDICTED: estrogen receptor isoform X1 [Anser cygnoides domesticus]	gi|402744747|ref|NM_205183.2|	2072	0	Gallus gallus estrogen receptor 1 (ESR1), mRNA	P06212	1131	0	Estrogen receptor	.	.	.	.	pfam02159	Oest_recep	Oestrogen receptor.	GO:0010628|positive regulation of gene expression;GO:0006351|transcription, DNA-templated;	GO:0005634|nucleus;	GO:0030284|estrogen receptor activity;GO:0043565|sequence-specific DNA binding;GO:0003700|transcription factor activity, sequence-specific DNA binding;GO:0005496|steroid binding;GO:0008270|zinc ion binding;	K08550	NR3A1, ESR1; estrogen receptor alpha
ENSGALG00000012412	202.469	435.857	0.46453	-1.10616	2.06655e-13	7.15342e-12	down	yes	chr3:47933232-48068830:+	ENSGALG00000012412	gi|513176440|ref|XP_004935674.1|	4696	0	PREDICTED: monofunctional C1-tetrahydrofolate synthase, mitochondrial isoform X3 [Gallus gallus]	gi|513176443|ref|XM_004935618.1|	2867	0	PREDICTED: Gallus gallus methylenetetrahydrofolate dehydrogenase (NADP+ dependent) 1-like (MTHFD1L), transcript variant X4, mRNA	Q6UB35	1338	0	Monofunctional C1-tetrahydrofolate synthase, mitochondrial	SPBC839.16_2	686	0	COG2759	pfam01268	FTHFS	Formate--tetrahydrofolate ligase.	GO:0048702|embryonic neurocranium morphogenesis;GO:0048703|embryonic viscerocranium morphogenesis;GO:0009396|folic acid-containing compound biosynthetic process;GO:0006760|folic acid-containing compound metabolic process;GO:0015942|formate metabolic process;GO:0001843|neural tube closure;GO:0006730|one-carbon metabolic process;GO:0055114|oxidation-reduction process;GO:0035999|tetrahydrofolate int…	GO:0016020|membrane;GO:0005739|mitochondrion;	GO:0005524|ATP binding;GO:0004329|formate-tetrahydrofolate ligase activity;GO:0042803|protein homodimerization activity;	K13402	MTHFD1L; monofunctional C1-tetrahydrofolate synthase, mitochondrial [EC:6.3.4.3]
ENSGALG00000006638	45.1077	146.871	0.307126	-1.7031	1.14595e-09	2.50957e-08	down	yes	chr24:3583189-3705886:-	ENSGALG00000006638	gi|733920677|ref|XP_010721959.1|	4915	0	PREDICTED: LOW QUALITY PROTEIN: glutamate receptor ionotropic, kainate 4 [Meleagris gallopavo]	gi|513222190|ref|XM_417889.4|	2968	0	PREDICTED: Gallus gallus glutamate receptor, ionotropic, kainate 4 (GRIK4), mRNA	Q8BMF5	1271	0	Glutamate receptor ionotropic, kainate 4	glnH	54.3	5e-07	COG0834	pfam00060	Lig_chan	Ligand-gated ion channel. This family includes the four transmembrane regions of the ionotropic glutamate receptors and NMDA receptors.	GO:0034220|ion transmembrane transport;GO:0035235|ionotropic glutamate receptor signaling pathway;GO:0035249|synaptic transmission, glutamatergic;	GO:0030054|cell junction;GO:0030425|dendrite;GO:0032983|kainate selective glutamate receptor complex;GO:0016020|membrane;GO:0005886|plasma membrane;GO:0045211|postsynaptic membrane;GO:0042734|presynaptic membrane;GO:0045202|synapse;	GO:0005234|extracellular-glutamate-gated ion channel activity;GO:0015277|kainate selective glutamate receptor activity;	K05204	GRIK4; glutamate receptor, ionotropic kainate 4
ENSGALG00000027090	717.579	19382	0.0370229	-4.75544	0	0	down	yes	chr4:85449698-85458910:+	ENSGALG00000027090	gi|700416763|ref|XP_009946376.1|	4555	0	PREDICTED: uncharacterized protein LOC104344036 [Leptosomus discolor]	gi|237858911|gb|FJ406461.1|	9171	0	Gallus gallus endogenous virus Ovex1 complete sequence	P03356	259	1e-68	Pol polyprotein	SPAC167.08	119	1e-25	COG2801	pfam00665	rve	Integrase core domain. Integrase mediates integration of a DNA copy of the viral genome into the host chromosome. Integrase is composed of three domains. The amino-terminal domain is a zinc binding domain pfam02022. This domain is the central catalytic domain. The carboxyl terminal domain that is a non-specific DNA binding domain pfam00552. The catalytic domain acts as an endonuclease when two nu…	GO:0015074|DNA integration;GO:0006310|DNA recombination;GO:0075713|establishment of integrated proviral latency;GO:0046718|viral entry into host cell;	.	GO:0004190|aspartic-type endopeptidase activity;GO:0003676|nucleic acid binding;GO:0003964|RNA-directed DNA polymerase activity;GO:0004523|RNA-DNA hybrid ribonuclease activity;	.	.
ENSGALG00000021285	342.473	704.81	0.485908	-1.04124	2.37214e-18	1.40856e-16	down	yes	chr15:6645127-6648572:+	ENSGALG00000021285	gi|45383742|ref|NP_989520.1|	1591	0	uracil-DNA glycosylase [Gallus gallus]	gi|45383741|ref|NM_204189.1|	939	0	Gallus gallus uracil-DNA glycosylase (UNG), mRNA	P13051	458	8e-161	Uracil-DNA glycosylase	STM2647	257	2e-83	COG0692	pfam03167	UDG	Uracil DNA glycosylase superfamily.	GO:0006284|base-excision repair;GO:0006285|base-excision repair, AP site formation;GO:0045008|depyrimidination;GO:0006281|DNA repair;GO:0016446|somatic hypermutation of immunoglobulin genes;GO:0016447|somatic recombination of immunoglobulin gene segments;GO:0016032|viral process;	GO:0005739|mitochondrion;GO:0005654|nucleoplasm;GO:0005634|nucleus;	GO:0004844|uracil DNA N-glycosylase activity;	K03648	UNG, UDG; uracil-DNA glycosylase [EC:3.2.2.27]
ENSGALG00000016142	4.20289	35.5291	0.118294	-3.07955	1.00946e-05	0.000115499	down	yes	chr1:108280289-108296301:+	ENSGALG00000016142	gi|146744114|gb|ABQ43213.1|	3571	0	Mx protein, partial [Gallus gallus]	gi|308212363|gb|HQ014738.1|	2360	0	Gallus gallus clone EL491 Mx1 protein mRNA, complete cds	Q90597	1367	0	Interferon-induced GTP-binding protein Mx	YKR001c	200	1e-53	COG0699	pfam01031	Dynamin_M	Dynamin central region. This region lies between the GTPase domain, see pfam00350, and the pleckstrin homology (PH) domain, see pfam00169.	.	GO:0005737|cytoplasm;	GO:0005525|GTP binding;GO:0003924|GTPase activity;	K14754	MX1; interferon-induced GTP-binding protein Mx1
ENSGALG00000016140	18.8334	63.8559	0.294936	-1.76153	0.000250551	0.00201285	down	yes	chr1:108264674-108272236:+	ENSGALG00000016140	gi|118083923|ref|XP_416736.2|	1220	6e-166	PREDICTED: protein FAM3B [Gallus gallus]	gi|513162920|ref|XM_416736.3|	1087	0	PREDICTED: Gallus gallus family with sequence similarity 3, member B (FAM3B), mRNA	Q9D309	328	5e-110	Protein FAM3B	.	.	.	.	pfam03124	EXS	EXS family. We have named this region the EXS family after (ERD1, XPR1, and SYG1). This family includes C-terminus portions from the SYG1 G-protein associated signal transduction protein from Saccharomyces cerevisiae, and sequences that are thought to be murine leukaemia virus (MLV) receptors (XPR1). N-terminus portions from these proteins are aligned in the SPX pfam03105 family. The previously n…	GO:0006915|apoptotic process;GO:0030073|insulin secretion;	GO:0005623|cell;GO:0070062|extracellular exosome;GO:0005576|extracellular region;GO:0005615|extracellular space;GO:0005641|nuclear envelope lumen;	GO:0005125|cytokine activity;	.	.
ENSGALG00000027772	160.348	585.302	0.273957	-1.86798	2.45026e-37	4.84345e-35	down	yes	chr1:75366745-75371263:-	ENSGALG00000027772	gi|225784819|ref|NP_001139614.1|	1412	0	Nanog homeobox [Gallus gallus]	gi|225784818|ref|NM_001146142.1|	921	0	Gallus gallus Nanog homeobox (NANOG), mRNA	Q5TM83	107	2e-23	Homeobox protein NANOG	.	.	.	.	pfam00046	Homeobox	Homeobox domain.	GO:0008283|cell proliferation;GO:0001714|endodermal cell fate specification;GO:0001710|mesodermal cell fate commitment;GO:0030514|negative regulation of BMP signaling pathway;GO:0045596|negative regulation of cell differentiation;GO:0010454|negative regulation of cell fate commitment;GO:0000122|negative regulation of transcription from RNA polymerase II promoter;GO:0008284|positive regulation of …	GO:0005730|nucleolus;GO:0005634|nucleus;	GO:0003682|chromatin binding;GO:0003677|DNA binding;GO:0043565|sequence-specific DNA binding;GO:0003700|transcription factor activity, sequence-specific DNA binding;GO:0003714|transcription corepressor activity;GO:0044212|transcription regulatory region DNA binding;	.	.
ENSGALG00000011663	268.994	133.716	2.01167	1.00839	5.15584e-07	7.55669e-06	up	yes	chr3:45071689-45111718:-	ENSGALG00000011663	gi|513176270|ref|XP_419627.4|	3886	0	PREDICTED: fibronectin type III domain-containing protein 1 [Gallus gallus]	gi|513176269|ref|XM_419627.4|	2687	0	PREDICTED: Gallus gallus fibronectin type III domain containing 1 (FNDC1), mRNA	Q2Q0I9	444	9e-126	Fibronectin type III domain-containing protein 1	.	.	.	.	pfam00041	fn3	Fibronectin type III domain.	GO:0071456|cellular response to hypoxia;GO:0010666|positive regulation of cardiac muscle cell apoptotic process;GO:0001934|positive regulation of protein phosphorylation;GO:0051223|regulation of protein transport;	GO:0005911|cell-cell junction;GO:0005737|cytoplasm;GO:0005576|extracellular region;GO:0031966|mitochondrial membrane;GO:0005886|plasma membrane;	.	.	.
ENSGALG00000025730	0	9.48994	#NAME?	#NAME?	0.00416357	0.0235059	down	yes	chr1:106360956-106367003:+	ENSGALG00000025730	gi|513162812|ref|XP_004934599.1|	636	2e-78	PREDICTED: protein ripply3 isoform X1 [Gallus gallus]	gi|513162811|ref|XM_004934542.1|	1330	0	PREDICTED: Gallus gallus ripply3 homolog (zebrafish) (RIPPLY3), transcript variant X1, mRNA	B7XDF1	118	7e-30	Protein ripply3	.	.	.	.	pfam14998	Ripply	Transcription Regulator. The precise function of this family is not clear, but it is thought to play a role in somitogenesis, development and transcriptional repression. Ripply is also known by an alternative name, Bowline. Bowline, is an associate protein of the transcriptional co-repressor XGrg-4. This family contains two conserved sequence motifs: WRPW and FPVQATI. The WRPW motif is thought to…	GO:0071300|cellular response to retinoic acid;GO:0060788|ectodermal placode formation;GO:0043433|negative regulation of sequence-specific DNA binding transcription factor activity;GO:0000122|negative regulation of transcription from RNA polymerase II promoter;GO:0045892|negative regulation of transcription, DNA-templated;GO:0050793|regulation of developmental process;GO:0044324|regulation of tran…	GO:0005634|nucleus;	GO:0003712|transcription cofactor activity;	.	.
ENSGALG00000010533	29.3448	85.6058	0.34279	-1.5446	1.64735e-05	0.000178558	down	yes	chr8:22464843-22521965:+	ENSGALG00000010533	gi|611985946|ref|XP_007480256.1|	1951	0	PREDICTED: ELAV (embryonic lethal, abnormal vision, Drosophila)-like 4 isoform X1 [Monodelphis domestica]	gi|45382272|ref|NM_204830.1|	2326	0	Gallus gallus ELAV (embryonic lethal, abnormal vision, Drosophila)-like 4 (Hu antigen D) (ELAVL4), mRNA	P26378	707	0	ELAV-like protein 4	.	.	.	.	pfam00076	RRM_1	RNA recognition motif. (a.k.a. RRM, RBD, or RNP domain). The RRM motif is probably diagnostic of an RNA binding protein. RRMs are found in a variety of RNA binding proteins, including various hnRNP proteins, proteins implicated in regulation of alternative splicing, and protein components of snRNPs. The motif also appears in a few single stranded DNA binding proteins. The RRM structure consists o…	GO:0007568|aging;GO:0008306|associative learning;GO:1990090|cellular response to nerve growth factor stimulus;GO:0048813|dendrite morphogenesis;GO:0007612|learning;GO:0007626|locomotory behavior;GO:1900006|positive regulation of dendrite development;GO:0031099|regeneration;GO:0043488|regulation of mRNA stability;GO:0042220|response to cocaine;GO:0034976|response to endoplasmic reticulum stress;	GO:0005856|cytoskeleton;GO:0005829|cytosol;GO:0030425|dendrite;GO:0030426|growth cone;GO:0016020|membrane;GO:0043025|neuronal cell body;GO:0005635|nuclear envelope;GO:0042788|polysomal ribosome;	GO:0017091|AU-rich element binding;GO:0003730|mRNA 3'-UTR binding;GO:0003729|mRNA binding;GO:0000166|nucleotide binding;	K13208	ELAVL2_3_4; ELAV like protein 2/3/4
ENSGALG00000027305	3.65762	19.3372	0.189149	-2.4024	0.00653073	0.0344185	down	yes	chr27:3711055-3815879:+	ENSGALG00000027305	gi|902935295|ref|XP_013055672.1|	1203	3e-162	PREDICTED: src kinase-associated phosphoprotein 1 [Anser cygnoides domesticus]	gi|513225997|ref|XM_004948567.1|	500	0	PREDICTED: Gallus gallus src kinase-associated phosphoprotein 1-like (LOC101752206), mRNA	Q86WV1	285	8e-93	Src kinase-associated phosphoprotein 1	.	.	.	.	pfam00169	PH	PH domain. PH stands for pleckstrin homology.	GO:0045785|positive regulation of cell adhesion;GO:0009967|positive regulation of signal transduction;GO:0045944|positive regulation of transcription from RNA polymerase II promoter;GO:0045893|positive regulation of transcription, DNA-templated;GO:0072659|protein localization to plasma membrane;GO:0050852|T cell receptor signaling pathway;	GO:0005911|cell-cell junction;GO:0005737|cytoplasm;GO:0005829|cytosol;GO:0005634|nucleus;GO:0005886|plasma membrane;GO:0042101|T cell receptor complex;	GO:0019901|protein kinase binding;GO:0019903|protein phosphatase binding;GO:0042169|SH2 domain binding;GO:0017124|SH3 domain binding;GO:0005070|SH3/SH2 adaptor activity;	K17699	SKAP1, SKAP55; src kinase associated phosphoprotein 1
ENSGALG00000026142	648.949	289.952	2.23813	1.16229	7.95141e-21	5.63462e-19	up	yes	chr16:297931-324982:-	ENSGALG00000026142	gi|614252838|gb|AHX37044.1|	1652	0	BG7 [Gallus gallus]	gi|211259|gb|M61862.1|CHKBGC	1279	0	Chicken B-G mRNA, 3' end	P55803	95.5	1e-20	Myelin-oligodendrocyte glycoprotein	.	.	.	.	pfam14662	CCDC155	Coiled-coil region of CCDC155. This is a small family of eukaryotic proteins of unknown function.ThiS is the central coiled-coil region.	GO:0007155|cell adhesion;	GO:0016021|integral component of membrane;	.	.	.
ENSGALG00000007917	49.21	21.7499	2.26253	1.17794	0.00832929	0.0422169	up	yes	chr1:14725779-14766576:-	ENSGALG00000007917	gi|727007945|ref|XP_010393917.1|	7261	0	PREDICTED: laminin subunit beta-4 [Corvus cornix cornix]	gi|313151243|ref|NM_001199313.1|	1924	0	Gallus gallus laminin, beta 4 (LAMB4), mRNA	Q8JHV6	1537	0	Laminin subunit beta-4	.	.	.	.	pfam00055	Laminin_N	Laminin N-terminal (Domain VI).	GO:0007155|cell adhesion;	GO:0005604|basement membrane;	.	K06245	LAMB4; laminin, beta 4
ENSGALG00000001543	20.4273	0.464658	43.962	5.45818	1.33502e-05	0.000147579	up	yes	chr27:3529525-3532348:+	ENSGALG00000001543	gi|118102888|ref|XP_001234927.1|	950	6e-120	PREDICTED: homeobox protein Hox-B13 [Gallus gallus]	gi|513225974|ref|XM_001234926.2|	1930	0	PREDICTED: Gallus gallus homeobox B13 (HOXB13), mRNA	P70321	243	1e-72	Homeobox protein Hox-B13	.	.	.	.	pfam00046	Homeobox	Homeobox domain.	GO:0001525|angiogenesis;GO:0060743|epithelial cell maturation involved in prostate gland development;GO:0002009|morphogenesis of an epithelium;GO:0060527|prostate epithelial cord arborization involved in prostate glandular acinus morphogenesis;GO:0040008|regulation of growth;GO:0006355|regulation of transcription, DNA-templated;GO:0033574|response to testosterone;GO:0006351|transcription, DNA-tem…	GO:0005654|nucleoplasm;GO:0005667|transcription factor complex;	GO:0043565|sequence-specific DNA binding;	.	.
ENSGALG00000003582	9.98291	41.677	0.23953	-2.06172	0.000221463	0.00181113	down	yes	chrZ:11029529-11093852:+	ENSGALG00000003582	gi|118103706|ref|XP_425011.2|	2584	0	PREDICTED: excitatory amino acid transporter 1 [Gallus gallus]	gi|513228893|ref|XM_425011.3|	4222	0	PREDICTED: Gallus gallus solute carrier family 1 (glial high affinity glutamate transporter), member 3 (SLC1A3), mRNA	P43003	902	0	Excitatory amino acid transporter 1	VCA0088	167	4e-43	COG1301	pfam00375	SDF	Sodium:dicarboxylate symporter family.	GO:0098779|mitophagy in response to mitochondrial depolarization;GO:0031223|auditory behavior;GO:0048667|cell morphogenesis involved in neuron differentiation;GO:0021545|cranial nerve development;GO:0070779|D-aspartate import;GO:0009449|gamma-aminobutyric acid biosynthetic process;GO:0006537|glutamate biosynthetic process;GO:0014047|glutamate secretion;GO:0006811|ion transport;GO:0051938|L-glutam…	GO:0016323|basolateral plasma membrane;GO:0009986|cell surface;GO:0043197|dendritic spine;GO:0043205|fibril;GO:0016021|integral component of membrane;GO:0016020|membrane;GO:0005743|mitochondrial inner membrane;GO:0043025|neuronal cell body;GO:0005886|plasma membrane;GO:0045202|synapse;	GO:0016595|glutamate binding;GO:0005314|high-affinity glutamate transmembrane transporter activity;GO:0005313|L-glutamate transmembrane transporter activity;GO:0017153|sodium:dicarboxylate symporter activity;	K05614	SLC1A3, EAAT1; solute carrier family 1 (glial high affinity glutamate transporter), member 3
ENSGALG00000027168	103.311	47.8249	2.16018	1.11115	0.000243533	0.00196593	up	yes	chr1:6492588-6533393:-	ENSGALG00000027168	gi|363727433|ref|XP_003640381.1|	1411	0	PREDICTED: coiled-coil domain-containing protein 3 [Gallus gallus]	gi|363727432|ref|XM_003640333.1|	3018	0	PREDICTED: Gallus gallus coiled-coil domain containing 3 (CCDC3), mRNA	Q9D6Y1	416	8e-135	Coiled-coil domain-containing protein 3	.	.	.	.	pfam07321	YscO	Type III secretion protein YscO. This family contains the bacterial type III secretion protein YscO, which is approximately 150 residues long. YscO has been shown to be required for high-level expression and secretion of the anti-host proteins V antigen and Yops in Yersinia pestis.	.	GO:0005783|endoplasmic reticulum;GO:0005576|extracellular region;	.	.	.
ENSGALG00000026881	263.734	527.736	0.499746	-1.00073	1.54331e-13	5.44251e-12	down	yes	chr4:57404743-57409306:+	ENSGALG00000026881	gi|733885668|ref|XP_010708301.1|	1320	7e-174	PREDICTED: pituitary homeobox 2 isoform X1 [Meleagris gallopavo]	gi|45384357|ref|NM_205010.1|	1687	0	Gallus gallus paired-like homeodomain 2 (PITX2), mRNA	O93385	511	1e-174	Pituitary homeobox 2	YDL106c	53.9	1e-06	COG5576	pfam00046	Homeobox	Homeobox domain.	GO:0007368|determination of left/right symmetry;GO:0030326|embryonic limb morphogenesis;GO:0061184|positive regulation of dermatome development;GO:0045663|positive regulation of myoblast differentiation;GO:2000288|positive regulation of myoblast proliferation;GO:2000287|positive regulation of myotome development;GO:0045944|positive regulation of transcription from RNA polymerase II promoter;	GO:0005634|nucleus;	GO:0043565|sequence-specific DNA binding;GO:0003700|transcription factor activity, sequence-specific DNA binding;	K04686	PITX2; paired-like homeodomain transcription factor 2
ENSGALG00000026505	541.444	259.696	2.08492	1.05999	3.47187e-08	6.14345e-07	up	yes	chr2:117438975-117467086:+	ENSGALG00000026505	gi|313747424|ref|NP_001186388.1|	1742	0	retinol dehydrogenase 10 (all-trans) [Gallus gallus]	gi|313747423|ref|NM_001199459.1|	2290	0	Gallus gallus retinol dehydrogenase 10 (all-trans) (RDH10), mRNA	Q8IZV5	619	0	Retinol dehydrogenase 10	.	.	.	.	pfam00106	adh_short	short chain dehydrogenase. This family contains a wide variety of dehydrogenases.	GO:0060449|bud elongation involved in lung branching;GO:0043583|ear development;GO:0031076|embryonic camera-type eye development;GO:0035115|embryonic forelimb morphogenesis;GO:0048703|embryonic viscerocranium morphogenesis;GO:0008406|gonad development;GO:0001701|in utero embryonic development;GO:0001656|metanephros development;GO:0014032|neural crest cell development;GO:0043584|nose development;G…	GO:0044297|cell body;GO:0005737|cytoplasm;GO:0005789|endoplasmic reticulum membrane;GO:0016021|integral component of membrane;	GO:0052650|NADP-retinol dehydrogenase activity;GO:0004745|retinol dehydrogenase activity;	K11151	RDH10; retinol dehydrogenase 10 [EC:1.1.1.-]
ENSGALG00000015722	56.1979	180.308	0.311677	-1.68188	4.41038e-07	6.5278e-06	down	yes	chr4:84469235-84474602:+	ENSGALG00000015722	gi|808175915|ref|NP_001294930.1|	1149	5e-150	transmembrane emp24 domain-containing protein 11 precursor [Gallus gallus]	gi|41634186|emb|BX933658.1|	1524	0	Gallus gallus finished cDNA, clone ChEST949k5	P27869	319	5e-102	Transmembrane emp24 domain-containing protein 11	.	.	.	.	pfam01105	EMP24_GP25L	emp24/gp25L/p24 family/GOLD. Members of this family are implicated in bringing cargo forward from the ER and binding to coat proteins by their cytoplasmic domains. This domain corresponds closely to the beta-strand rich GOLD domain described in. The GOLD domain is always found combined with lipid- or membrane-association domains.	GO:0006810|transport;	GO:0005789|endoplasmic reticulum membrane;GO:0016021|integral component of membrane;	.	.	.
ENSGALG00000019019	17.8015	57.1718	0.311369	-1.6833	0.000180193	0.00151655	down	yes	chr25:416281-424122:-	ENSGALG00000019019	gi|45382413|ref|NP_990709.1|	3852	0	high affinity nerve growth factor receptor precursor [Gallus gallus]	gi|45382412|ref|NM_205378.1|	2704	0	Gallus gallus neurotrophic tyrosine kinase, receptor, type 1 (NTRK1), mRNA	Q91009	1464	0	High affinity nerve growth factor receptor (Fragment)	.	.	.	.	pfam07714	Pkinase_Tyr	Protein tyrosine kinase.	GO:0060385|axonogenesis involved in innervation;GO:0008285|negative regulation of cell proliferation;GO:0043524|negative regulation of neuron apoptotic process;GO:0038180|nerve growth factor signaling pathway;GO:0048011|neurotrophin TRK receptor signaling pathway;GO:0018108|peptidyl-tyrosine phosphorylation;GO:0070374|positive regulation of ERK1 and ERK2 cascade;GO:0043547|positive regulation of …	GO:0031901|early endosome membrane;GO:0005887|integral component of plasma membrane;GO:0031902|late endosome membrane;	GO:0005524|ATP binding;GO:0048406|nerve growth factor binding;GO:0010465|nerve growth factor receptor activity;GO:0042803|protein homodimerization activity;GO:0004714|transmembrane receptor protein tyrosine kinase activity;	.	.
ENSGALG00000002708	175.037	394.431	0.443771	-1.17211	2.21219e-13	7.60496e-12	down	yes	chr10:2330707-2332566:+	ENSGALG00000002708	gi|33305419|gb|AAQ02774.1|AF373779_1	2991	0	putative transmembrane protein V/BamHI#3 [Gallus gallus]	gi|33305418|gb|AF373779.1|	1853	0	Gallus gallus putative transmembrane protein V/BamHI#3 mRNA, complete cds	Q50L44	1145	0	Leucine-rich repeat and immunoglobulin-like domain-containing nogo receptor-interacting protein 1	SPy1798	59.3	3e-08	COG4886	pfam07679	I-set	Immunoglobulin I-set domain.	GO:0021954|central nervous system neuron development;GO:0048715|negative regulation of oligodendrocyte differentiation;GO:0031175|neuron projection development;GO:0043491|protein kinase B signaling;	GO:0016021|integral component of membrane;GO:0005622|intracellular;GO:0005886|plasma membrane;	.	.	.
ENSGALG00000022206	16.7445	94.327	0.177515	-2.49398	2.80108e-08	5.04564e-07	down	yes	chr5:5713857-5721887:-	ENSGALG00000022206	gi|513186137|ref|XP_001236227.3|	1909	0	PREDICTED: cytoplasmic dynein 1 light intermediate chain 2-like, partial [Gallus gallus]	gi|513186136|ref|XM_001236226.3|	1398	0	PREDICTED: Gallus gallus cytoplasmic dynein 1 light intermediate chain 2-like (LOC776720), partial mRNA	Q6PDL0	578	0	Cytoplasmic dynein 1 light intermediate chain 2	.	.	.	.	pfam05783	DLIC	Dynein light intermediate chain (DLIC). This family consists of several eukaryotic dynein light intermediate chain proteins. The light intermediate chains (LICs) of cytoplasmic dynein consist of multiple isoforms, which undergo post-translational modification to produce a large number of species. DLIC1 is known to be involved in assembly, organisation, and function of centrosomes and mitotic spin…	GO:0051642|centrosome localization;GO:0000226|microtubule cytoskeleton organization;GO:0007018|microtubule-based movement;GO:0006810|transport;	GO:0005813|centrosome;GO:0005868|cytoplasmic dynein complex;GO:0016020|membrane;GO:0005874|microtubule;	GO:0005524|ATP binding;GO:0003777|microtubule motor activity;	K10416	DYNC1LI, DNCLI; dynein light intermediate chain 1, cytosolic
ENSGALG00000015799	17.2898	57.6006	0.300166	-1.73617	0.000116499	0.00103194	down	yes	chrZ:67243209-67318949:-	ENSGALG00000015799	gi|513232517|ref|XP_004949597.1|	2400	0	PREDICTED: ELAV-like protein 2 isoform X6 [Gallus gallus]	gi|513232516|ref|XM_004949540.1|	3702	0	PREDICTED: Gallus gallus ELAV (embryonic lethal, abnormal vision, Drosophila)-like 2 (Hu antigen B) (ELAVL2), transcript variant X6, mRNA	Q91903	753	0	ELAV-like protein 2	.	.	.	.	pfam00076	RRM_1	RNA recognition motif. (a.k.a. RRM, RBD, or RNP domain). The RRM motif is probably diagnostic of an RNA binding protein. RRMs are found in a variety of RNA binding proteins, including various hnRNP proteins, proteins implicated in regulation of alternative splicing, and protein components of snRNPs. The motif also appears in a few single stranded DNA binding proteins. The RRM structure consists o…	GO:0008298|intracellular mRNA localization;GO:0000122|negative regulation of transcription from RNA polymerase II promoter;GO:0045892|negative regulation of transcription, DNA-templated;GO:0007399|nervous system development;GO:0051260|protein homooligomerization;	GO:0005938|cell cortex;GO:0005737|cytoplasm;GO:0030529|ribonucleoprotein complex;	GO:0003730|mRNA 3'-UTR binding;GO:0000166|nucleotide binding;GO:0017131|uridine-rich cytoplasmic polyadenylylation element binding;	K13208	ELAVL2_3_4; ELAV like protein 2/3/4
ENSGALG00000012834	2237.06	7511.67	0.29781	-1.74753	3.52764e-244	1.76652e-240	down	yes	chr1:56701686-56735737:+	ENSGALG00000012834	gi|475807701|ref|NP_001264322.1|	1757	0	3-oxo-5-beta-steroid 4-dehydrogenase [Gallus gallus]	gi|475807700|ref|NM_001277393.1|	1291	0	Gallus gallus aldo-keto reductase family 1, member D1 (delta 4-3-ketosteroid-5-beta-reductase) (AKR1D1), mRNA	P51857	586	0	3-oxo-5-beta-steroid 4-dehydrogenase	YHR104w	232	6e-71	COG0656	pfam00248	Aldo_ket_red	Aldo/keto reductase family. This family includes a number of K+ ion channel beta chain regulatory domains - these are reported to have oxidoreductase activity.	GO:0008209|androgen metabolic process;GO:0006699|bile acid biosynthetic process;GO:0030573|bile acid catabolic process;GO:0008206|bile acid metabolic process;GO:0008207|C21-steroid hormone metabolic process;GO:0006707|cholesterol catabolic process;GO:0007586|digestion;GO:0055114|oxidation-reduction process;GO:0044281|small molecule metabolic process;	GO:0005829|cytosol;GO:0070062|extracellular exosome;	GO:0047787|delta4-3-oxosteroid 5beta-reductase activity;GO:0005496|steroid binding;	K00251	AKR1D1; 3-oxo-5-beta-steroid 4-dehydrogenase [EC:1.3.1.3]
ENSGALG00000004706	476.823	1005.32	0.474298	-1.07614	2.52514e-21	1.85956e-19	down	yes	chr5:792319-797351:+	ENSGALG00000004706	gi|71897223|ref|NP_001026564.1|	1225	3e-166	kinetochore-localized astrin/SPAG5 binding protein [Gallus gallus]	gi|53136705|emb|AJ721023.1|	1095	0	Gallus gallus mRNA for hypothetical protein, clone 32l2	Q9Y448	87	5e-18	Small kinetochore-associated protein	.	.	.	.	pfam10482	CtIP_N	tumor-suppressor protein CtIP N-terminal domain. CtIP is predominantly a nuclear protein that complexes with both BRCA1 and the BRCA1-associated RING domain protein (BARD1). At the protein level, CtIP expression varies with cell cycle progression in a pattern identical to that of BRCA1. Thus, the steady-state levels of CtIP polypeptides, which remain low in resting cells and G1 cycling cells, inc…	GO:0051301|cell division;GO:0007059|chromosome segregation;GO:0000070|mitotic sister chromatid segregation;GO:0051988|regulation of attachment of spindle microtubules to kinetochore;GO:0007051|spindle organization;	GO:0000777|condensed chromosome kinetochore;GO:0005737|cytoplasm;GO:0000776|kinetochore;GO:0015630|microtubule cytoskeleton;GO:0035371|microtubule plus-end;GO:0072686|mitotic spindle;GO:0005634|nucleus;GO:0000922|spindle pole;	.	.	.
ENSGALG00000015826	6.81188	74.9008	0.0909454	-3.45886	3.97496e-12	1.1709e-10	down	yes	chr3:76038226-76039341:-	ENSGALG00000015826	gi|513178113|ref|XP_004940451.1|	1721	0	PREDICTED: 5-hydroxytryptamine receptor 1E isoform X1 [Gallus gallus]	gi|513178115|ref|XM_004940395.1|	1116	0	PREDICTED: Gallus gallus 5-hydroxytryptamine (serotonin) receptor 1E (HTR1E), transcript variant X2, mRNA	Q6VB83	577	0	5-hydroxytryptamine receptor 1E	.	.	.	.	pfam00001	7tm_1	7 transmembrane receptor (rhodopsin family). This family contains, amongst other G-protein-coupled receptors (GCPRs), members of the opsin family, which have been considered to be typical members of the rhodopsin superfamily. They share several motifs, mainly the seven transmembrane helices, GCPRs of the rhodopsin superfamily. All opsins bind a chromophore, such as 11-cis-retinal. The function of…	GO:0007193|adenylate cyclase-inhibiting G-protein coupled receptor signaling pathway;GO:0030815|negative regulation of cAMP metabolic process;GO:0007210|serotonin receptor signaling pathway;GO:0007268|synaptic transmission;	GO:0005887|integral component of plasma membrane;	GO:0004993|serotonin receptor activity;	.	.
ENSGALG00000015828	249.514	120.08	2.07789	1.05512	5.31949e-08	9.16452e-07	up	yes	chr1:103417900-103443811:+	ENSGALG00000015828	gi|50729901|ref|XP_416696.1|	3794	0	PREDICTED: transcription regulator protein BACH1 isoform X3 [Gallus gallus]	gi|513162550|ref|XM_416696.4|	2753	0	PREDICTED: Gallus gallus BTB and CNC homology 1, basic leucine zipper transcription factor 1 (BACH1), transcript variant X3, mRNA	O14867	814	0	Transcription regulator protein BACH1	.	.	.	.	pfam00651	BTB	BTB/POZ domain. The BTB (for BR-C, ttk and bab) or POZ (for Pox virus and Zinc finger) domain is present near the N-terminus of a fraction of zinc finger (pfam00096) proteins and in proteins that contain the pfam01344 motif such as Kelch and a family of pox virus proteins. The BTB/POZ domain mediates homomeric dimerization and in some instances heteromeric dimerization. The structure of the dimer…	GO:0006281|DNA repair;GO:0000122|negative regulation of transcription from RNA polymerase II promoter;GO:0061418|regulation of transcription from RNA polymerase II promoter in response to hypoxia;GO:0000083|regulation of transcription involved in G1/S transition of mitotic cell cycle;GO:0000117|regulation of transcription involved in G2/M transition of mitotic cell cycle;GO:0006355|regulation of …	GO:0005737|cytoplasm;GO:0005654|nucleoplasm;GO:0005634|nucleus;	GO:0020037|heme binding;GO:0001078|transcriptional repressor activity, RNA polymerase II core promoter proximal region sequence-specific binding;GO:0000980|RNA polymerase II distal enhancer sequence-specific DNA binding;GO:0001206|transcriptional repressor activity, RNA polymerase II distal enhancer sequence-specific binding;GO:0001205|transcriptional activator activity, RNA polymerase II distal …	K09042	BACH; transcription regulator BACH
ENSGALG00000008424	139.601	66.3223	2.1049	1.07375	4.67109e-05	0.000461062	up	yes	chr1:1084252-1085185:-	ENSGALG00000008424	gi|733868002|ref|XP_003201848.2|	799	5e-104	PREDICTED: calmodulin, striated muscle [Meleagris gallopavo]	gi|85362939|gb|AC171018.2|	494	0	Gallus gallus BAC clone CH261-11F14 from chromosome ul, complete sequence	P02597	299	9e-102	Calmodulin, striated muscle	SPAC3A12.14	219	1e-70	COG5126	pfam13499	EF-hand_7	EF-hand domain pair.	.	.	GO:0005509|calcium ion binding;	K02183	CALM; calmodulin
ENSGALG00000025897	131.59	296.601	0.443661	-1.17247	1.63534e-10	4.04074e-09	down	yes	chrAADN03014104.1:247-1378:+	ENSGALG00000025897	gi|363747000|ref|XP_428164.3|	841	4e-110	PREDICTED: fibronectin type III and SPRY domain-containing protein 1-like [Gallus gallus]	gi|513239800|ref|XM_428164.4|	485	0	PREDICTED: Gallus gallus fibronectin type III and SPRY domain-containing protein 1-like (LOC430609), mRNA	Q9BTV5	298	2e-95	Fibronectin type III and SPRY domain-containing protein 1	.	.	.	.	pfam00041	fn3	Fibronectin type III domain.	GO:0051301|cell division;GO:0007067|mitotic nuclear division;	GO:0032154|cleavage furrow;GO:0005737|cytoplasm;GO:0005874|microtubule;GO:0005815|microtubule organizing center;GO:0005634|nucleus;	.	.	.
ENSGALG00000014835	67.6322	30.239	2.23659	1.1613	0.00218988	0.0134996	up	yes	chrZ:12795475-12817485:+	ENSGALG00000014835	gi|363744121|ref|XP_424774.2|	4214	0	PREDICTED: complement component C7 [Gallus gallus]	gi|513229006|ref|XM_424774.4|	3768	0	PREDICTED: Gallus gallus complement component 7 (C7), mRNA	Q9TUQ3	980	0	Complement component C7	.	.	.	.	pfam01823	MACPF	MAC/Perforin domain. The membrane-attack complex (MAC) of the complement system forms transmembrane channels. These channels disrupt the phospholipid bilayer of target cells, leading to cell lysis and death. A number of proteins participate in the assembly of the MAC. Freshly activated C5b binds to C6 to form a C5b-6 complex, then to C7 forming the C5b-7 complex. The C5b-7 complex binds to C8, wh…	GO:0006957|complement activation, alternative pathway;GO:0006958|complement activation, classical pathway;GO:0019835|cytolysis;	GO:0005576|extracellular region;GO:0005579|membrane attack complex;	.	K03996	C7; complement component 7
ENSGALG00000017418	4.71463	74.7934	0.0630353	-3.9877	8.46213e-14	3.08318e-12	down	yes	chr18:9754645-9756687:+	ENSGALG00000017418	gi|363740900|ref|XP_420081.3|	2078	0	PREDICTED: neuronal pentraxin-1 [Gallus gallus]	gi|513214078|ref|XM_420081.4|	1425	0	PREDICTED: Gallus gallus neuronal pentraxin I (NPTX1), mRNA	P47971	692	0	Neuronal pentraxin-1	.	.	.	.	pfam00354	Pentaxin	Pentaxin family. Pentaxins are also known as pentraxins.	GO:0060385|axonogenesis involved in innervation;GO:0071333|cellular response to glucose stimulus;GO:0035865|cellular response to potassium ion;GO:0043653|mitochondrial fragmentation involved in apoptotic process;GO:0006839|mitochondrial transport;	GO:0005737|cytoplasm;GO:0005739|mitochondrion;GO:0043005|neuron projection;GO:0005886|plasma membrane;GO:0030133|transport vesicle;	GO:0046872|metal ion binding;	.	.
ENSGALG00000014877	384.267	184.991	2.07722	1.05466	1.86539e-11	5.05844e-10	up	yes	chrZ:14595541-14615092:-	ENSGALG00000014877	gi|45383061|ref|NP_989888.1|	1583	0	embigin [Gallus gallus]	gi|45383060|ref|NM_204557.1|	4021	0	Gallus gallus embigin homolog (mouse) (EMB), mRNA	Q6PCB8	211	2e-58	Embigin	.	.	.	.	pfam07679	I-set	Immunoglobulin I-set domain.	GO:0035879|plasma membrane lactate transport;	GO:0030054|cell junction;GO:0005887|integral component of plasma membrane;GO:0045202|synapse;	.	.	.
ENSGALG00000002054	121.532	250.205	0.485728	-1.04178	1.28354e-07	2.06453e-06	down	yes	chr20:1993535-2109517:-	ENSGALG00000002054	gi|513217505|ref|XP_004947021.1|	1119	3e-136	PREDICTED: RNA-binding protein Raly isoform X9 [Gallus gallus]	gi|513217504|ref|XM_004946964.1|	1942	0	PREDICTED: Gallus gallus RNA binding protein, autoantigenic (hnRNP-associated with lethal yellow homolog (mouse)) (RALY), transcript variant X9, mRNA	Q64012	322	7e-97	RNA-binding protein Raly	.	.	.	.	pfam00076	RRM_1	RNA recognition motif. (a.k.a. RRM, RBD, or RNP domain). The RRM motif is probably diagnostic of an RNA binding protein. RRMs are found in a variety of RNA binding proteins, including various hnRNP proteins, proteins implicated in regulation of alternative splicing, and protein components of snRNPs. The motif also appears in a few single stranded DNA binding proteins. The RRM structure consists o…	GO:0006397|mRNA processing;GO:0008380|RNA splicing;	GO:0071013|catalytic step 2 spliceosome;GO:0005634|nucleus;	GO:0000166|nucleotide binding;GO:0044822|poly(A) RNA binding;	K12895	RALY, HNRNPCL2; heterogeneous nuclear ribonucleoprotein C-like 2
ENSGALG00000006969	148.897	304.124	0.489591	-1.03035	6.31294e-09	1.24461e-07	down	yes	chr24:4418801-4437648:-	ENSGALG00000006969	gi|71895627|ref|NP_001026667.1|	5384	0	ubiquitin carboxyl-terminal hydrolase 28 [Gallus gallus]	gi|71895626|ref|NM_001031496.1|	4039	0	Gallus gallus ubiquitin specific peptidase 28 (USP28), mRNA	Q5ZID5	2078	0	Ubiquitin carboxyl-terminal hydrolase 28	SPCC188.08c	68.2	2e-10	COG5077	pfam00443	UCH	Ubiquitin carboxyl-terminal hydrolase.	GO:0008283|cell proliferation;GO:0000077|DNA damage checkpoint;GO:0006281|DNA repair;GO:0042771|intrinsic apoptotic signaling pathway in response to DNA damage by p53 class mediator;GO:0016579|protein deubiquitination;GO:0010212|response to ionizing radiation;GO:0006511|ubiquitin-dependent protein catabolic process;	GO:0005654|nucleoplasm;	GO:0004843|ubiquitin-specific protease activity;	K11849	USP25_28, UBP2; ubiquitin carboxyl-terminal hydrolase 25/28 [EC:3.1.2.15]
ENSGALG00000008615	16.7529	59.2272	0.282858	-1.82185	5.38208e-05	0.000520638	down	yes	chr5:24001724-24083155:-	ENSGALG00000008615	gi|513187448|ref|XP_004941681.1|	6885	0	PREDICTED: ALK tyrosine kinase receptor isoform X4 [Gallus gallus]	gi|513187447|ref|XM_004941624.1|	4502	0	PREDICTED: Gallus gallus leukocyte receptor tyrosine kinase (LTK), transcript variant X4, mRNA	Q9UM73	1058	0	ALK tyrosine kinase receptor	.	.	.	.	pfam07714	Pkinase_Tyr	Protein tyrosine kinase.	GO:0000187|activation of MAPK activity;GO:0008283|cell proliferation;GO:0048666|neuron development;GO:0038061|NIK/NF-kappaB signaling;GO:0018108|peptidyl-tyrosine phosphorylation;GO:0016310|phosphorylation;GO:0051092|positive regulation of NF-kappaB transcription factor activity;GO:0046777|protein autophosphorylation;GO:0042981|regulation of apoptotic process;GO:0007165|signal transduction;GO:000…	GO:0070062|extracellular exosome;GO:0005887|integral component of plasma membrane;GO:0005622|intracellular;GO:0043234|protein complex;	GO:0005524|ATP binding;GO:0042802|identical protein binding;GO:0004704|NF-kappaB-inducing kinase activity;GO:0004713|protein tyrosine kinase activity;GO:0004714|transmembrane receptor protein tyrosine kinase activity;	K05119	ALK; anaplastic lymphoma kinase [EC:2.7.10.1]
ENSGALG00000005085	28.8247	451.996	0.0637719	-3.97094	1.73896e-67	1.18747e-64	down	yes	chr5:561678-569342:-	ENSGALG00000005085	gi|218664507|ref|NP_001136321.1|	1620	0	D(4) dopamine receptor [Gallus gallus]	gi|210076716|gb|FJ217173.1|	2129	0	Gallus gallus DEAF1 (DEAF1) and DRD4 (DRD4) genes, complete cds	Q6TLJ0	350	2e-109	D(4) dopamine receptor	.	.	.	.	pfam00001	7tm_1	7 transmembrane receptor (rhodopsin family). This family contains, amongst other G-protein-coupled receptors (GCPRs), members of the opsin family, which have been considered to be typical members of the rhodopsin superfamily. They share several motifs, mainly the seven transmembrane helices, GCPRs of the rhodopsin superfamily. All opsins bind a chromophore, such as 11-cis-retinal. The function of…	GO:0007195|adenylate cyclase-inhibiting dopamine receptor signaling pathway;GO:0042752|regulation of circadian rhythm;GO:0048511|rhythmic process;	GO:0005887|integral component of plasma membrane;	GO:0004952|dopamine neurotransmitter receptor activity;	.	.
ENSGALG00000005083	82.3549	40.3904	2.03897	1.02784	0.00532685	0.0290979	up	yes	chr14:5129153-5157900:+	ENSGALG00000005083	gi|363739378|ref|XP_001233919.2|	2615	0	PREDICTED: sodium/glucose cotransporter 5 isoformX1 [Gallus gallus]	gi|513208275|ref|XM_001233918.3|	1740	0	PREDICTED: Gallus gallus solute carrier family 5 (sodium/glucose cotransporter), member 10 (SLC5A10), transcript variant X1, mRNA	A0PJK1	772	0	Sodium/glucose cotransporter 5	yidK	139	3e-34	COG4146	pfam00474	SSF	Sodium:solute symporter family. Membership of this family is supported by a significant blast score.	GO:0006814|sodium ion transport;GO:0055085|transmembrane transport;	GO:0070062|extracellular exosome;GO:0016021|integral component of membrane;GO:0005886|plasma membrane;	GO:0005215|transporter activity;	K14390	SLC5A10, SGLT5; solute carrier family 5 (sodium/glucose cotransporter), member 10
ENSGALG00000028895	6.79512	33.599	0.202242	-2.30585	0.000641644	0.00460775	down	yes	chr14:12826395-12829326:+	ENSGALG00000028895	gi|225784815|ref|NP_001139611.1|	2140	0	glucagon receptor-like precursor [Gallus gallus]	gi|225784814|ref|NM_001146139.1|	1281	0	Gallus gallus glucagon receptor-like (LOC772096), mRNA	Q61606	433	1e-146	Glucagon receptor	.	.	.	.	pfam00002	7tm_2	7 transmembrane receptor (Secretin family). This family is known as Family B, the secretin-receptor family or family 2 of the G-protein-coupled receptors (GCPRs).They have been described in many animal species, but not in plants, fungi or prokaryotes. Three distinct sub-families are recognized. Subfamily B1 contains classical hormone receptors, such as receptors for secretin and glucagon, that ar…	GO:0007189|adenylate cyclase-activating G-protein coupled receptor signaling pathway;GO:0007188|adenylate cyclase-modulating G-protein coupled receptor signaling pathway;GO:0071377|cellular response to glucagon stimulus;GO:0006887|exocytosis;GO:0042593|glucose homeostasis;GO:0009755|hormone-mediated signaling pathway;GO:0070873|regulation of glycogen metabolic process;GO:0042594|response to starv…	GO:0005768|endosome;GO:0005887|integral component of plasma membrane;	GO:0004967|glucagon receptor activity;GO:0017046|peptide hormone binding;	K04583	GCGR; glucagon receptor

## Sheet: E12
gene	E12FR_normalize	E12FL_normalize	foldChange	log2FoldChange	pval	padj	up/down	significant	Position	Gene	NR:Seq-id	NR:Score	NR:Evalue	NR:Description	NT:Seq-id	NT:Score	NT:Evalue	NT:Description	Uniprot:UniProtKB-AC	Uniprot:Score	Uniprot:Evalue	Uniprot:Description	COG:gene	COG:Score	COG:Eval	COG:num	Pfam:pfam_ID	Pfam:pfam_Name	Pfam:pfam_Description	GO:biological_process	GO:cellular_component	GO:molecular_function	KEGG:KO	KEGG:Description
ENSGALG00000010312	41.4296	104.106	0.397958	-1.32931	0.000317737	0.000927604	down	yes	chr9:22445272-22499563:+	ENSGALG00000010312	gi|513200236|ref|XP_004943618.1|	8604	0	PREDICTED: 1-phosphatidylinositol 4,5-bisphosphate phosphodiesterase eta-1 isoform X5 [Gallus gallus]	gi|513200235|ref|XM_004943561.1|	6179	0	PREDICTED: Gallus gallus phospholipase C, eta 1 (PLCH1), transcript variant X5, mRNA	Q4KWH8	2033	0	1-phosphatidylinositol 4,5-bisphosphate phosphodiesterase eta-1	.	.	.	.	pfam00388	PI-PLC-X	Phosphatidylinositol-specific phospholipase C, X domain. This associates with pfam00387 to form a single structural unit.	GO:0043647|inositol phosphate metabolic process;GO:0016042|lipid catabolic process;GO:0048015|phosphatidylinositol-mediated signaling;GO:0044281|small molecule metabolic process;	GO:0005737|cytoplasm;GO:0005829|cytosol;GO:0043231|intracellular membrane-bounded organelle;GO:0005886|plasma membrane;	GO:0005509|calcium ion binding;GO:0050429|calcium-dependent phospholipase C activity;GO:0004435|phosphatidylinositol phospholipase C activity;GO:0004871|signal transducer activity;	.	.
ENSGALG00000005409	27.8019	4.19687	6.62444	2.7278	0.00178853	0.00461226	up	yes	chr19:8388713-8390846:+	ENSGALG00000005409	gi|663253072|ref|XP_008489477.1|	1283	9e-175	PREDICTED: LIM/homeobox protein Lhx1 [Calypte anna]	gi|45382268|ref|NM_205413.1|	783	0	Gallus gallus LIM homeobox 1 (LHX1), mRNA	P53411	498	4e-176	LIM/homeobox protein Lhx1	ECU06g0500	49.7	4e-07	COG5576	pfam00046	Homeobox	Homeobox domain.	GO:0048646|anatomical structure formation involved in morphogenesis;GO:0009653|anatomical structure morphogenesis;GO:0009948|anterior/posterior axis specification;GO:0009952|anterior/posterior pattern specification;GO:0007267|cell-cell signaling;GO:0021702|cerebellar Purkinje cell differentiation;GO:0021937|cerebellar Purkinje cell-granule cell precursor cell signaling involved in regulation of g…	GO:0005634|nucleus;GO:0043234|protein complex;	GO:0043565|sequence-specific DNA binding;GO:0003700|transcription factor activity, sequence-specific DNA binding;GO:0003714|transcription corepressor activity;GO:0008270|zinc ion binding;	K09372	LHX1_5; LIM homeobox protein 1/5
ENSGALG00000005408	120.096	293.095	0.409753	-1.28717	1.05499e-08	5.48013e-08	down	yes	chr11:14922969-14936617:+	ENSGALG00000005408	gi|319803046|ref|NP_989966.1|	2803	0	beta,beta-carotene 15,15'-monooxygenase [Gallus gallus]	gi|7799040|emb|AJ271386.1|	3038	0	Gallus gallus mRNA for beta-carotene 15,15'-dioxygenase (bCDO gene)	Q9I993	1084	0	Beta,beta-carotene 15,15'-monooxygenase	sll1541	135	2e-32	COG3670	pfam03055	RPE65	Retinal pigment epithelial membrane protein. This family represents a retinal pigment epithelial membrane receptor which is abundantly expressed in retinal pigment epithelium, and binds plasma retinal binding protein. The family also includes the sequence related neoxanthin cleavage enzyme in plants and lignostilbene-alpha,beta-dioxygenase in bacteria.	GO:0001523|retinoid metabolic process;GO:0042572|retinol metabolic process;	.	GO:0003834|beta-carotene 15,15'-monooxygenase activity;GO:0046872|metal ion binding;GO:0004497|monooxygenase activity;	K00515	BCMO1, BCDO1; beta-carotene 15,15'-monooxygenase [EC:1.14.99.36]
ENSGALG00000027456	308.139	151.951	2.02788	1.01997	3.75429e-06	1.44114e-05	up	yes	chrAADN03020404.1:184-3512:-	ENSGALG00000027456	gi|45384098|ref|NP_990459.1|	1157	5e-152	occludin [Gallus gallus]	gi|45384097|ref|NM_205128.1|	1164	0	Gallus gallus occludin (OCLN), mRNA	Q91049	450	2e-153	Occludin	.	.	.	.	pfam01284	MARVEL	Membrane-associating domain. MARVEL domain-containing proteins are often found in lipid-associating proteins - such as Occludin and MAL family proteins. It may be part of the machinery of membrane apposition events, such as transport vesicle biogenesis.	GO:0070830|bicellular tight junction assembly;	GO:0005923|bicellular tight junction;GO:0016021|integral component of membrane;	.	K06088	OCLN; occludin
ENSGALG00000016945	196.367	96.625	2.03226	1.02308	0.000144175	0.000443844	up	yes	chr1:165018166-165029891:+	ENSGALG00000016945	gi|4090931|gb|AAD08642.1|	1697	0	chondromodulin-I precursor [Gallus gallus]	gi|4164440|gb|AF027380.1|AF027380	2663	0	Gallus gallus chondromodulin-I precursor (ChM-I) mRNA, complete cds	Q9PUU8	656	0	Leukocyte cell-derived chemotaxin 1	.	.	.	.	pfam04089	BRICHOS	BRICHOS domain. The BRICHOS domain is about 100 amino acids long. It is found in a variety of proteins implicated in dementia, respiratory distress and cancer. Its exact function is unknown; roles that have been proposed for it include (a) in targeting of the protein to the secretory pathway, (b) intramolecular chaperone-like function, and (c) assisting the specialized intracellular protease proc…	GO:0051216|cartilage development;GO:0030154|cell differentiation;	GO:0012505|endomembrane system;GO:0016021|integral component of membrane;GO:0005578|proteinaceous extracellular matrix;	.	.	.
ENSGALG00000005158	664.302	2123.94	0.312768	-1.67683	4.1738e-63	2.55641e-61	down	yes	chr9:7772107-7795487:-	ENSGALG00000005158	gi|71896915|ref|NP_001026481.1|	2209	0	WD repeat and FYVE domain-containing protein 1 [Gallus gallus]	gi|71896914|ref|NM_001031310.1|	3997	0	Gallus gallus WD repeat and FYVE domain containing 1 (WDFY1), mRNA	Q8IWB7	812	0	WD repeat and FYVE domain-containing protein 1	all0283_3	93.6	2e-18	COG2319	pfam01363	FYVE	FYVE zinc finger. The FYVE zinc finger is named after four proteins that it has been found in: Fab1, YOTB/ZK632.12, Vac1, and EEA1. The FYVE finger has been shown to bind two Zn++ ions. The FYVE finger has eight potential zinc coordinating cysteine positions. Many members of this family also include two histidines in a motif R+HHC+XCG, where + represents a charged residue and X any residue. We ha…	.	GO:0005829|cytosol;GO:0005769|early endosome;GO:0005634|nucleus;	GO:0005545|1-phosphatidylinositol binding;GO:0008270|zinc ion binding;	.	.
ENSGALG00000017334	418.157	137.553	3.03997	1.60406	2.28542e-14	1.95691e-13	up	yes	chr1:193479078-193522572:+	ENSGALG00000017334	gi|513166696|ref|XP_417264.4|	16335	0	PREDICTED: protocadherin-16 [Gallus gallus]	gi|513166695|ref|XM_417264.4|	9858	0	PREDICTED: Gallus gallus dachsous 1 (Drosophila) (DCHS1), mRNA	D4ACX8	3435	0	Protocadherin-16	.	.	.	.	pfam00028	Cadherin	Cadherin domain.	GO:0001658|branching involved in ureteric bud morphogenesis;GO:0090102|cochlea development;GO:0048565|digestive tract development;GO:0003007|heart morphogenesis;GO:0007157|heterophilic cell-cell adhesion via plasma membrane cell adhesion molecules;GO:0035329|hippo signaling;GO:0007156|homophilic cell adhesion via plasma membrane adhesion molecules;GO:0021915|neural tube development;GO:0022008|neu…	GO:0045177|apical part of cell;GO:0016021|integral component of membrane;GO:0005622|intracellular;GO:0005886|plasma membrane;	GO:0005509|calcium ion binding;	K16507	DCHS1_2, PCDH16_23; protocadherin-16/23
ENSGALG00000017330	67955.4	33603.8	2.02225	1.01596	1.14967e-89	1.51152e-87	up	yes	chr1:194298571-194305896:-	ENSGALG00000017330	gi|350537143|ref|NP_001232278.1|	1265	3e-174	40S ribosomal protein S3 [Taeniopygia guttata]	gi|71895094|ref|NM_001030836.1|	819	0	Gallus gallus ribosomal protein S3 (RPS3), mRNA	P62909	487	1e-172	40S ribosomal protein S3	SPBC16G5.14c	326	8e-111	COG0092	pfam00189	Ribosomal_S3_C	Ribosomal protein S3, C-terminal domain. This family contains a central domain pfam00013, hence the amino and carboxyl terminal domains are stored separately. This is a minimal carboxyl-terminal domain. Some are much longer.	GO:0006915|apoptotic process;GO:0051301|cell division;GO:0006281|DNA repair;GO:0007067|mitotic nuclear division;GO:0006355|regulation of transcription, DNA-templated;GO:0006417|regulation of translation;GO:0006351|transcription, DNA-templated;GO:0006412|translation;	GO:0022627|cytosolic small ribosomal subunit;GO:0030425|dendrite;GO:0012505|endomembrane system;GO:0005743|mitochondrial inner membrane;GO:0005730|nucleolus;GO:0005634|nucleus;GO:0030529|ribonucleoprotein complex;GO:0005819|spindle;	GO:0003684|damaged DNA binding;GO:0008534|oxidized purine nucleobase lesion DNA N-glycosylase activity;GO:0003723|RNA binding;GO:0003735|structural constituent of ribosome;	K02985	RP-S3e, RPS3; small subunit ribosomal protein S3e
ENSGALG00000001382	370.968	837.768	0.442805	-1.17526	4.93607e-17	5.1456e-16	down	yes	chr21:2016536-2028646:+	ENSGALG00000001382	gi|733918472|ref|XP_010721113.1|	2897	0	PREDICTED: cyclin-dependent kinase 11B isoform X1 [Meleagris gallopavo]	gi|541966363|ref|XM_005437804.1|	1717	0	PREDICTED: Falco cherrug cyclin-dependent kinase 11B-like (LOC102059907), transcript variant X2, mRNA	P21127	180	4e-46	Cyclin-dependent kinase 11B	.	.	.	.	pfam00069	Pkinase	Protein kinase domain.	GO:0006915|apoptotic process;GO:0008283|cell proliferation;GO:0007067|mitotic nuclear division;GO:0006468|protein phosphorylation;GO:0001558|regulation of cell growth;GO:0050684|regulation of mRNA processing;GO:0006355|regulation of transcription, DNA-templated;	GO:0005737|cytoplasm;GO:0005634|nucleus;	GO:0005524|ATP binding;GO:0004693|cyclin-dependent protein serine/threonine kinase activity;GO:0044822|poly(A) RNA binding;GO:0004672|protein kinase activity;GO:0004674|protein serine/threonine kinase activity;	.	.
ENSGALG00000001385	101.778	27.986	3.63675	1.86265	7.02886e-06	2.60567e-05	up	yes	chr28:2659079-2662212:+	ENSGALG00000001385	gi|363743782|ref|XP_003642916.1|	711	9e-93	PREDICTED: fibroblast growth factor 22 isoform X1 [Gallus gallus]	gi|513227259|ref|XM_003642868.2|	531	0	PREDICTED: Gallus gallus fibroblast growth factor 22 (FGF22), transcript variant X1, mRNA	Q9ESS2	185	5e-58	Fibroblast growth factor 22	.	.	.	.	pfam00167	FGF	Fibroblast growth factor. Fibroblast growth factors are a family of proteins involved in growth and differentiation in a wide range of contexts. They are found in a wide range of organisms, from nematodes to humans. Most share an internal core region of high similarity, conserved residues in which are involved in binding with their receptors. On binding, they cause dimerization of their tyrosine …	GO:0008543|fibroblast growth factor receptor signaling pathway;	GO:0009986|cell surface;GO:0005794|Golgi apparatus;GO:0005730|nucleolus;	.	K04358	FGF; fibroblast growth factor
ENSGALG00000001386	404.566	928.338	0.435795	-1.19828	5.31557e-19	6.38832e-18	down	yes	chr15:83607-140092:+	ENSGALG00000001386	gi|513209681|ref|XP_004945537.1|	10891	0	PREDICTED: phosphatidylinositol 4-kinase alpha isoform X3 [Gallus gallus]	gi|513209680|ref|XM_004945480.1|	7023	0	PREDICTED: Gallus gallus phosphatidylinositol 4-kinase, catalytic, alpha (PI4KA), transcript variant X3, mRNA	P42356	3793	0	Phosphatidylinositol 4-kinase alpha	SPBC577.06c	526	8e-153	COG5032	pfam00454	PI3_PI4_kinase	Phosphatidylinositol 3- and 4-kinase. Some members of this family probably do not have lipid kinase activity and are protein kinases.	GO:0006661|phosphatidylinositol biosynthetic process;GO:0046854|phosphatidylinositol phosphorylation;GO:0048015|phosphatidylinositol-mediated signaling;GO:0006644|phospholipid metabolic process;GO:0007165|signal transduction;GO:0044281|small molecule metabolic process;	GO:0005737|cytoplasm;GO:0005829|cytosol;GO:0070062|extracellular exosome;GO:0005925|focal adhesion;GO:0030660|Golgi-associated vesicle membrane;GO:0016020|membrane;GO:0005886|plasma membrane;	GO:0004430|1-phosphatidylinositol 4-kinase activity;GO:0005524|ATP binding;	.	.
ENSGALG00000005157	318.283	688.832	0.462062	-1.11384	1.80063e-13	1.42731e-12	down	yes	chrJH375192.1:46832-69530:+	ENSGALG00000005157	gi|12060548|gb|AAG48161.1|AF134571_1	3781	0	p95-APP2 [Gallus gallus]	gi|12060547|gb|AF134571.1|	2445	0	Gallus gallus p95-APP2 mRNA, complete cds	Q14161	1310	0	ARF GTPase-activating protein GIT2	SPBC17G9.08c_2	64.3	1e-10	COG5347	pfam12205	GIT1_C	G protein-coupled receptor kinase-interacting protein 1 C term. This domain family is found in eukaryotes, and is approximately 120 amino acids in length. The family is found in association with pfam01412, pfam00023, pfam08518. GIT1 plays an important role in cell adhesion, motility, cytoskeletal remodeling and membrane trafficking. To perform this function, it localizes p21-activated kinase (PAK…	GO:0048266|behavioral response to pain;GO:0008277|regulation of G-protein coupled receptor protein signaling pathway;	GO:0005925|focal adhesion;GO:0005654|nucleoplasm;	GO:0005096|GTPase activator activity;GO:0046872|metal ion binding;	K12487	GIT2; G protein-coupled receptor kinase interactor 2
ENSGALG00000006713	67.9941	147.237	0.4618	-1.11466	0.000246914	0.00073448	down	yes	chr1:5715214-5839991:+	ENSGALG00000006713	gi|602679635|ref|XP_007452633.1|	1860	0	PREDICTED: CUGBP Elav-like family member 2 isoform X4 [Lipotes vexillifer]	gi|31747198|gb|AY288985.1|	1447	0	Gallus gallus ELAV-type RNA-binding protein 3 variant 4 mRNA, complete cds, alternatively spliced	A4IIM2	714	0	CUGBP Elav-like family member 2	.	.	.	.	pfam00076	RRM_1	RNA recognition motif. (a.k.a. RRM, RBD, or RNP domain). The RRM motif is probably diagnostic of an RNA binding protein. RRMs are found in a variety of RNA binding proteins, including various hnRNP proteins, proteins implicated in regulation of alternative splicing, and protein components of snRNPs. The motif also appears in a few single stranded DNA binding proteins. The RRM structure consists o…	GO:0006397|mRNA processing;	GO:0005737|cytoplasm;GO:0005634|nucleus;	GO:0000166|nucleotide binding;GO:0003723|RNA binding;	K13207	CUGBP, BRUNOL, CELF; CUG-BP- and ETR3-like factor
ENSGALG00000006710	143.244	65.5924	2.18385	1.12687	0.00108731	0.00290363	up	yes	chr15:8680704-8690154:-	ENSGALG00000006710	gi|363740015|ref|XP_415245.3|	1347	0	PREDICTED: ras-related protein Rab-36 isoform X3 [Gallus gallus]	gi|513210701|ref|XM_004934352.1|	1217	0	PREDICTED: Gallus gallus RAB36, member RAS oncogene family (RAB36), transcript variant X5, mRNA	O95755	388	2e-131	Ras-related protein Rab-36	.	.	.	.	pfam00071	Ras	Ras family. Includes sub-families Ras, Rab, Rac, Ral, Ran, Rap Ypt1 and more. Shares P-loop motif with GTP_EFTU, arf and myosin_head. See pfam00009 pfam00025, pfam00063. As regards Rab GTPases, these are important regulators of vesicle formation, motility and fusion. They share a fold in common with all Ras GTPases: this is a six-stranded beta-sheet surrounded by five alpha-helices.	GO:0006886|intracellular protein transport;GO:0032482|Rab protein signal transduction;	GO:0005794|Golgi apparatus;GO:0000139|Golgi membrane;	GO:0005525|GTP binding;GO:0003924|GTPase activity;	K07922	RAB36; Ras-related protein Rab-36
ENSGALG00000022940	124.781	21.8084	5.72169	2.51644	1.63431e-06	6.6009e-06	up	yes	chrJH375162.1:3207-4643:+	ENSGALG00000022940	gi|45384084|ref|NP_990469.1|	1971	0	forkhead box protein C2 [Gallus gallus]	gi|45384083|ref|NM_205138.1|	1324	0	Gallus gallus forkhead box C2 (MFH-1, mesenchyme forkhead 1) (FOXC2), mRNA	Q6NVT7	565	0	Forkhead box protein C2	SPBC4C3.05	100	8e-22	COG5025	pfam00250	Fork_head	Fork head domain.	GO:0009653|anatomical structure morphogenesis;GO:0030154|cell differentiation;GO:0008286|insulin receptor signaling pathway;GO:0001946|lymphangiogenesis;GO:0007498|mesoderm development;GO:0045893|positive regulation of transcription, DNA-templated;GO:0006357|regulation of transcription from RNA polymerase II promoter;GO:0009725|response to hormone;GO:0006351|transcription, DNA-templated;	GO:0005634|nucleus;	GO:0031490|chromatin DNA binding;GO:0043565|sequence-specific DNA binding;GO:0000981|RNA polymerase II transcription factor activity, sequence-specific DNA binding;GO:0003700|transcription factor activity, sequence-specific DNA binding;	K09396	FOXC; forkhead box protein C
ENSGALG00000004501	99.9642	46.8815	2.13228	1.09239	0.00332715	0.00815138	up	yes	chr5:961363-962999:+	ENSGALG00000004501	gi|827342568|ref|NP_001296383.1|	2461	0	cytochrome P450, family 1, subfamily B, polypeptide 1 [Gallus gallus]	gi|359051973|gb|JN656933.1|	1616	0	Gallus gallus cytochrome P450 family 1 subfamily C polypeptide 1 (CYP1C1) mRNA, complete cds	Q64429	473	1e-159	Cytochrome P450 1B1	.	.	.	.	pfam00067	p450	Cytochrome P450. Cytochrome P450s are haem-thiolate proteins involved in the oxidative degradation of various compounds. They are particularly well known for their role in the degradation of environmental toxins and mutagens. They can be divided into 4 classes, according to the method by which electrons from NAD(P)H are delivered to the catalytic site. Sequence conservation is relatively low with…	GO:0001525|angiogenesis;GO:0019369|arachidonic acid metabolic process;GO:0048514|blood vessel morphogenesis;GO:0007155|cell adhesion;GO:0006725|cellular aromatic compound metabolic process;GO:0070301|cellular response to hydrogen peroxide;GO:0071407|cellular response to organic cyclic compound;GO:0030199|collagen fibril organization;GO:0043542|endothelial cell migration;GO:0071603|endothelial cel…	GO:0005789|endoplasmic reticulum membrane;GO:0005739|mitochondrion;	GO:0070330|aromatase activity;GO:0020037|heme binding;GO:0005506|iron ion binding;GO:0004497|monooxygenase activity;GO:0016712|oxidoreductase activity, acting on paired donors, with incorporation or reduction of molecular oxygen, reduced flavin or flavoprotein as one donor, and incorporation of one atom of oxygen;	K07410	CYP1B1; cytochrome P450, family 1, subfamily B, polypeptide 1 [EC:1.14.14.1]
ENSGALG00000002389	217.622	84.1362	2.58654	1.37103	3.52828e-07	1.55027e-06	up	yes	chr18:4690306-4716218:-	ENSGALG00000002389	gi|733914783|ref|XP_010719672.1|	8543	0	PREDICTED: integrin beta-4 isoform X3 [Meleagris gallopavo]	gi|513213486|ref|XM_003642326.2|	4087	0	PREDICTED: Gallus gallus integrin, beta 4 (ITGB4), transcript variant X1, mRNA	Q64632	2149	0	Integrin beta-4	PM1035	70.5	3e-24	COG0153	pfam00362	Integrin_beta	Integrin, beta chain. Integrins have been found in animals and their homologues have also been found in cyanobacteria, probably due to horizontal gene transfer. The sequences repeats have been trimmed due to an overlap with EGF.	GO:0007155|cell adhesion;GO:0048870|cell motility;GO:0007160|cell-matrix adhesion;GO:0031581|hemidesmosome assembly;GO:0007229|integrin-mediated signaling pathway;GO:0009611|response to wounding;	GO:0005938|cell cortex;GO:0031252|cell leading edge;GO:0005737|cytoplasm;GO:0005615|extracellular space;GO:0030056|hemidesmosome;GO:0016021|integral component of membrane;GO:0008305|integrin complex;GO:0016020|membrane;	GO:0050839|cell adhesion molecule binding;GO:0004872|receptor activity;	K06525	ITGB4; integrin beta 4
ENSGALG00000004503	982.748	278.134	3.53336	1.82104	1.3728e-31	3.20132e-30	up	yes	chr19:6575681-6578835:-	ENSGALG00000004503	gi|118100257|ref|XP_415846.2|	960	4e-128	PREDICTED: centromere protein V [Gallus gallus]	gi|513216190|ref|XM_415846.4|	645	0	PREDICTED: Gallus gallus centromere protein V (CENPV), mRNA	Q9CXS4	297	9e-99	Centromere protein V	STM1643	87.8	3e-20	COG3791	pfam04828	GFA	Glutathione-dependent formaldehyde-activating enzyme.	GO:0001667|ameboidal-type cell migration;GO:0051301|cell division;GO:0034508|centromere complex assembly;GO:0007067|mitotic nuclear division;GO:0031508|pericentric heterochromatin assembly;GO:0032467|positive regulation of cytokinesis;GO:0033044|regulation of chromosome organization;	GO:0000777|condensed chromosome kinetochore;GO:0005737|cytoplasm;GO:0000776|kinetochore;GO:0015630|microtubule cytoskeleton;GO:0005654|nucleoplasm;GO:0005634|nucleus;GO:0051233|spindle midzone;	GO:0016846|carbon-sulfur lyase activity;	.	.
ENSGALG00000029169	585.804	179.554	3.26256	1.706	4.89273e-20	6.26524e-19	up	yes	chr6:20253583-20257076:-	ENSGALG00000029169	gi|733897780|ref|XP_010713021.1|	734	6e-93	PREDICTED: hematopoietically-expressed homeobox protein HHEX [Meleagris gallopavo]	gi|45382606|ref|NM_205252.1|	1049	0	Gallus gallus hematopoietically expressed homeobox (HHEX), mRNA	Q05502	288	1e-93	Hematopoietically-expressed homeobox protein HHEX	.	.	.	.	pfam00046	Homeobox	Homeobox domain.	GO:0030154|cell differentiation;GO:0007275|multicellular organismal development;GO:0045892|negative regulation of transcription, DNA-templated;GO:0006351|transcription, DNA-templated;	GO:0005634|nucleus;	GO:0043565|sequence-specific DNA binding;	K08024	HHEX, HEX, PRH; homeobox protein HEX
ENSGALG00000016006	406.163	977.872	0.415354	-1.26759	7.2353e-08	3.43221e-07	down	yes	chr1:104842437-104956613:+	ENSGALG00000016006	gi|513162751|ref|XP_004934588.1|	6486	0	PREDICTED: intersectin-1 isoform X1 [Gallus gallus]	gi|513162750|ref|XM_004934531.1|	5814	0	PREDICTED: Gallus gallus intersectin 1 (SH3 domain protein) (ITSN1), transcript variant X1, mRNA	Q15811	2310	0	Intersectin-1	SPCC645.07	101	2e-20	COG5422	pfam00621	RhoGEF	RhoGEF domain. Guanine nucleotide exchange factor for Rho/Rac/Cdc42-like GTPases Also called Dbl-homologous (DH) domain. It appears that pfam00169 domains invariably occur C-terminal to RhoGEF/DH domains.	GO:0097190|apoptotic signaling pathway;GO:0007411|axon guidance;GO:0048013|ephrin receptor signaling pathway;GO:0043524|negative regulation of neuron apoptotic process;GO:0048011|neurotrophin TRK receptor signaling pathway;GO:0043065|positive regulation of apoptotic process;GO:0043547|positive regulation of GTPase activity;GO:0051897|positive regulation of protein kinase B signaling;GO:0035023|re…	GO:0030054|cell junction;GO:0005905|coated pit;GO:0005829|cytosol;GO:0030139|endocytic vesicle;GO:0030027|lamellipodium;GO:0043005|neuron projection;GO:0005886|plasma membrane;GO:0045202|synapse;	GO:0005509|calcium ion binding;GO:0005085|guanyl-nucleotide exchange factor activity;GO:0019209|kinase activator activity;GO:0070064|proline-rich region binding;GO:0032947|protein complex scaffold;GO:0005089|Rho guanyl-nucleotide exchange factor activity;	.	.
ENSGALG00000003387	63.3276	209.7	0.301991	-1.72742	8.98855e-09	4.69789e-08	down	yes	chrZ:10426982-10441296:+	ENSGALG00000003387	gi|118103712|ref|XP_425006.2|	2525	0	PREDICTED: dnaJ homolog subfamily C member 21 isoform X2 [Gallus gallus]	gi|513228842|ref|XM_425006.4|	1866	0	PREDICTED: Gallus gallus DnaJ (Hsp40) homolog, subfamily C, member 21 (DNAJC21), transcript variant X2, mRNA	Q0II91	631	0	DnaJ homolog subfamily C member 21	.	.	.	.	pfam00226	DnaJ	DnaJ domain. DnaJ domains (J-domains) are associated with hsp70 heat-shock system and it is thought that this domain mediates the interaction. DnaJ-domain is therefore part of a chaperone (protein folding) system. The T-antigens, although not in Prosite are confirmed as DnaJ containing domains from literature.	.	.	GO:0003676|nucleic acid binding;GO:0008270|zinc ion binding;	K09506	DNAJA5; DnaJ homolog subfamily A member 5
ENSGALG00000003389	2619.12	581.798	4.50178	2.1705	1.58605e-53	7.41989e-52	up	yes	chr28:3759501-3762347:-	ENSGALG00000003389	gi|513227662|ref|XP_418246.3|	1730	0	PREDICTED: gamma-interferon-inducible-lysosomal thiol reductase isoform X2 [Gallus gallus]	gi|513227661|ref|XM_418246.4|	1193	0	PREDICTED: Gallus gallus interferon, gamma-inducible protein 30 (IFI30), transcript variant X2, mRNA	A6QPN6	211	6e-62	Gamma-interferon-inducible lysosomal thiol reductase	.	.	.	.	pfam03227	GILT	Gamma interferon inducible lysosomal thiol reductase (GILT). This family includes the two characterized human gamma-interferon-inducible lysosomal thiol reductase (GILT) sequences. It also contains several other eukaryotic putative proteins with similarity to GILT. The aligned region contains three conserved cysteine residues. In addition, the two GILT sequences possess a C-X(2)-C motif that is s…	GO:0042590|antigen processing and presentation of exogenous peptide antigen via MHC class I;	GO:0005576|extracellular region;GO:0005764|lysosome;	GO:0016667|oxidoreductase activity, acting on a sulfur group of donors;	K08059	IFI30, GILT; interferon, gamma-inducible protein 30
ENSGALG00000007379	243.142	620.328	0.391957	-1.35123	2.03914e-15	1.88822e-14	down	yes	chr2:15257309-15305150:-	ENSGALG00000007379	gi|513167903|ref|XP_004939264.1|	2075	0	PREDICTED: WW domain-containing adapter protein with coiled-coil isoform X9 [Gallus gallus]	gi|513167902|ref|XM_004939207.1|	2049	0	PREDICTED: Gallus gallus WW domain containing adaptor with coiled-coil (WAC), transcript variant X9, mRNA	Q9BTA9	739	0	WW domain-containing adapter protein with coiled-coil	.	.	.	.	pfam00397	WW	WW domain. The WW domain is a protein module with two highly conserved tryptophans that binds proline-rich peptide motifs in vitro.	GO:0006974|cellular response to DNA damage stimulus;GO:0044783|G1 DNA damage checkpoint;GO:0071894|histone H2B conserved C-terminal lysine ubiquitination;GO:0010390|histone monoubiquitination;GO:0032435|negative regulation of proteasomal ubiquitin-dependent protein catabolic process;GO:0016239|positive regulation of macroautophagy;GO:0045893|positive regulation of transcription, DNA-templated;GO:…	GO:0016607|nuclear speck;GO:0005654|nucleoplasm;GO:0005634|nucleus;GO:0005681|spliceosomal complex;	GO:0003682|chromatin binding;GO:0000993|RNA polymerase II core binding;	.	.
ENSGALG00000002652	24.2403	57.4277	0.422101	-1.24434	0.0133997	0.0288928	down	yes	chr15:3411518-3413275:-	ENSGALG00000002652	gi|45383914|ref|NP_989429.1|	3096	0	frizzled-10 precursor [Gallus gallus]	gi|5821258|dbj|AB023806.1|	1755	0	Gallus gallus Fz-10 mRNA for Frizzled-10, complete cds	Q9PWH2	1194	0	Frizzled-10	.	.	.	.	pfam01534	Frizzled	Frizzled/Smoothened family membrane region. This family contains the membrane spanning region of frizzled and smoothened receptors. This membrane region is predicted to contain seven transmembrane alpha helices. Proteins related to Drosophila frizzled are receptors for Wnt (mediating the beta-catenin signalling pathway), but also the planar cell polarity (PCP) pathway and the Wnt/calcium pathway.…	GO:0007275|multicellular organismal development;GO:0016055|Wnt signaling pathway;	GO:0016021|integral component of membrane;GO:0005886|plasma membrane;	GO:0004930|G-protein coupled receptor activity;GO:0042813|Wnt-activated receptor activity;	K02842	FZD9_10; frizzled 9/10
ENSGALG00000002129	159.208	410.577	0.387766	-1.36674	2.31445e-12	1.66734e-11	down	yes	chr8:1339061-1355865:-	ENSGALG00000002129	gi|513195892|ref|XP_422187.4|	4377	0	PREDICTED: WD repeat-containing protein 47 isoformX2 [Gallus gallus]	gi|513195891|ref|XM_422187.4|	3963	0	PREDICTED: Gallus gallus WD repeat domain 47 (WDR47), transcript variant X2, mRNA	O94967	1533	0	WD repeat-containing protein 47	.	.	.	.	pfam00400	WD40	WD domain, G-beta repeat.	GO:0007275|multicellular organismal development;	GO:0005737|cytoplasm;GO:0005874|microtubule;	.	.	.
ENSGALG00000004435	191.076	396.012	0.482499	-1.0514	3.74754e-08	1.83597e-07	down	yes	chr10:7484146-7513189:+	ENSGALG00000004435	gi|280967450|ref|NP_001162176.1|	1119	1e-147	ras-related protein Rab-27A [Gallus gallus]	gi|48842846|emb|CR524184.1|	1720	0	Gallus gallus finished cDNA, clone ChEST772b21	P51159	414	1e-140	Ras-related protein Rab-27A	.	.	.	.	pfam00071	Ras	Ras family. Includes sub-families Ras, Rab, Rac, Ral, Ran, Rap Ypt1 and more. Shares P-loop motif with GTP_EFTU, arf and myosin_head. See pfam00009 pfam00025, pfam00063. As regards Rab GTPases, these are important regulators of vesicle formation, motility and fusion. They share a fold in common with all Ras GTPases: this is a six-stranded beta-sheet surrounded by five alpha-helices.	GO:0019882|antigen processing and presentation;GO:0007596|blood coagulation;GO:0044267|cellular protein metabolic process;GO:0097278|complement-dependent cytotoxicity;GO:0043316|cytotoxic T cell degranulation;GO:0006887|exocytosis;GO:1990182|exosomal secretion;GO:0006886|intracellular protein transport;GO:0030318|melanocyte differentiation;GO:0032400|melanosome localization;GO:0032402|melanosome …	GO:0016324|apical plasma membrane;GO:0030425|dendrite;GO:0070382|exocytic vesicle;GO:0070062|extracellular exosome;GO:0005794|Golgi apparatus;GO:0005770|late endosome;GO:0005764|lysosome;GO:0042470|melanosome;GO:0032585|multivesicular body membrane;GO:0001750|photoreceptor outer segment;GO:0030141|secretory granule;GO:0030667|secretory granule membrane;GO:0033093|Weibel-Palade body;	GO:0019003|GDP binding;GO:0005525|GTP binding;GO:0003924|GTPase activity;	K07885	RAB27A; Ras-related protein Rab-27A
ENSGALG00000010956	71.5135	236.102	0.302893	-1.72312	2.74272e-06	1.07669e-05	down	yes	chr7:19154460-19185811:+	ENSGALG00000010956	gi|513194426|ref|XP_422022.3|	7420	0	PREDICTED: tetratricopeptide repeat protein 21B isoform X3 [Gallus gallus]	gi|513194429|ref|XM_004942807.1|	4149	0	PREDICTED: Gallus gallus tetratricopeptide repeat domain 21B (TTC21B), transcript variant X4, mRNA	Q7Z4L5	2115	0	Tetratricopeptide repeat protein 21B	MJ0941	52.8	4e-06	COG0457	pfam13414	TPR_11	TPR repeat.	GO:0060271|cilium morphogenesis;GO:0021798|forebrain dorsal/ventral pattern formation;GO:0035721|intraciliary retrograde transport;GO:0035735|intraciliary transport involved in cilium morphogenesis;GO:0006996|organelle organization;GO:0061512|protein localization to cilium;GO:0008589|regulation of smoothened signaling pathway;GO:0006357|regulation of transcription from RNA polymerase II promoter;…	GO:0097542|ciliary tip;GO:0005929|cilium;GO:0005737|cytoplasm;GO:0005856|cytoskeleton;GO:0030991|intraciliary transport particle A;GO:0000790|nuclear chromatin;GO:0072372|primary cilium;	.	.	.
ENSGALG00000004436	173.334	57.7411	3.00191	1.58588	2.40762e-07	1.07901e-06	up	yes	chr14:3884372-3894819:+	ENSGALG00000004436	gi|513207966|ref|XP_414782.2|	2597	0	PREDICTED: cytochrome P450 3A12 isoform X2 [Gallus gallus]	gi|513207965|ref|XM_414782.4|	1759	0	PREDICTED: Gallus gallus cytochrome P450, family 3, subfamily A, polypeptide 4 (CYP3A4), transcript variant X2, mRNA	P51538	624	0	Cytochrome P450 3A9	SMc02579	154	6e-40	COG2124	pfam00067	p450	Cytochrome P450. Cytochrome P450s are haem-thiolate proteins involved in the oxidative degradation of various compounds. They are particularly well known for their role in the degradation of environmental toxins and mutagens. They can be divided into 4 classes, according to the method by which electrons from NAD(P)H are delivered to the catalytic site. Sequence conservation is relatively low with…	GO:0050896|response to stimulus;GO:0007608|sensory perception of smell;	GO:0005789|endoplasmic reticulum membrane;	GO:0070330|aromatase activity;GO:0020037|heme binding;GO:0005506|iron ion binding;GO:0004497|monooxygenase activity;GO:0008395|steroid hydroxylase activity;	.	.
ENSGALG00000010950	40.835	162.23	0.25171	-1.99016	7.87092e-10	4.56077e-09	down	yes	chr5:44707006-44769350:+	ENSGALG00000010950	gi|118092128|ref|XP_421339.2|	4215	0	PREDICTED: serine/threonine-protein phosphatase 4 regulatory subunit 4 isoform X2 [Gallus gallus]	gi|513188826|ref|XM_421339.4|	2955	0	PREDICTED: Gallus gallus protein phosphatase 4, regulatory subunit 4 (PPP4R4), transcript variant X2, mRNA	Q6NUP7	1367	0	Serine/threonine-protein phosphatase 4 regulatory subunit 4	.	.	.	.	pfam08549	SWI-SNF_Ssr4	Fungal domain of unknown function (DUF1750). This is a fungal domain of unknown function.	GO:0032515|negative regulation of phosphoprotein phosphatase activity;GO:0080163|regulation of protein serine/threonine phosphatase activity;	GO:0005737|cytoplasm;GO:0008287|protein serine/threonine phosphatase complex;	GO:0019888|protein phosphatase regulator activity;	K15426	PPP4R4; serine/threonine-protein phosphatase 4 regulatory subunit 4
ENSGALG00000007697	276.836	604.957	0.457612	-1.1278	1.93889e-12	1.40542e-11	down	yes	chr6:22218753-22241000:+	ENSGALG00000007697	gi|729734357|ref|XP_010563146.1|	4734	0	PREDICTED: bifunctional protein NCOAT [Haliaeetus leucocephalus]	gi|529438659|ref|XM_005239026.1|	2635	0	PREDICTED: Falco peregrinus meningioma expressed antigen 5 (hyaluronidase) (MGEA5), mRNA	Q8VIJ5	1669	0	Protein O-GlcNAcase	.	.	.	.	pfam07555	NAGidase	beta-N-acetylglucosaminidase. This family has previously been described as a hyaluronidase. However, more recently it has been shown that this family has beta-N-acetylglucosaminidase activity.	GO:0007568|aging;GO:0046060|dATP metabolic process;GO:0016573|histone acetylation;GO:0006044|N-acetylglucosamine metabolic process;GO:0070265|necrotic cell death;GO:0010616|negative regulation of cardiac muscle adaptation;GO:0060051|negative regulation of protein glycosylation;GO:0051928|positive regulation of calcium ion transport;GO:0010524|positive regulation of calcium ion transport into cyto…	GO:0005829|cytosol;GO:0016020|membrane;GO:0005739|mitochondrion;GO:0005634|nucleus;	GO:0016231|beta-N-acetylglucosaminidase activity;GO:0004402|histone acetyltransferase activity;	K15719	NCOAT, MGEA5; protein O-GlcNAcase / histone acetyltransferase [EC:3.2.1.169 2.3.1.48]
ENSGALG00000004438	413.593	137.323	3.01184	1.59064	4.32841e-14	3.61713e-13	up	yes	chrZ:22361255-22427489:+	ENSGALG00000004438	gi|363744029|ref|XP_003642960.1|	2369	0	PREDICTED: arylsulfatase B [Gallus gallus]	gi|513229581|ref|XM_003642912.2|	1897	0	PREDICTED: Gallus gallus arylsulfatase B (ARSB), mRNA	P15848	766	0	Arylsulfatase B	STM0035	137	6e-34	COG3119	pfam00884	Sulfatase	Sulfatase.	GO:0006914|autophagy;GO:0005975|carbohydrate metabolic process;GO:0044267|cellular protein metabolic process;GO:0007417|central nervous system development;GO:0030207|chondroitin sulfate catabolic process;GO:0030204|chondroitin sulfate metabolic process;GO:0061580|colon epithelial cell migration;GO:0030203|glycosaminoglycan metabolic process;GO:0006687|glycosphingolipid metabolic process;GO:000704…	GO:0009986|cell surface;GO:0005788|endoplasmic reticulum lumen;GO:0070062|extracellular exosome;GO:0005794|Golgi apparatus;GO:0043202|lysosomal lumen;GO:0005764|lysosome;GO:0005739|mitochondrion;GO:0005791|rough endoplasmic reticulum;	GO:0004065|arylsulfatase activity;GO:0046872|metal ion binding;GO:0003943|N-acetylgalactosamine-4-sulfatase activity;	K01135	ARSB; arylsulfatase B [EC:3.1.6.12]
ENSGALG00000028580	92.3006	26.9058	3.43052	1.77843	0.00760003	0.0173049	up	yes	chr10:10168344-10171832:+	ENSGALG00000028580	gi|326926637|ref|XP_003209505.1|	334	6e-34	PREDICTED: normal mucosa of esophagus-specific gene 1 protein [Meleagris gallopavo]	gi|48841512|emb|CR522945.1|	1034	0	Gallus gallus finished cDNA, clone ChEST753p12	Q9C002	94	3e-21	Normal mucosa of esophagus-specific gene 1 protein	.	.	.	.	pfam06522	B12D	NADH-ubiquinone reductase complex 1 MLRQ subunit. The MLRQ subunit of mitochondrial NADH-ubiquinone reductase complex I is nuclear and is found in plants, insects, fungi and higher metazoans. It appears to act within the membrane and, in mammals, is highly expressed in muscle and neural tissue, indicative of a role in ATP generation.	.	GO:0005739|mitochondrion;GO:0005634|nucleus;	.	.	.
ENSGALG00000025886	298.229	131.67	2.26498	1.1795	2.74898e-07	1.22336e-06	up	yes	chr12:6644909-6670629:-	ENSGALG00000025886	gi|50754323|ref|XP_414330.1|	1019	2e-128	PREDICTED: sushi domain-containing protein 3 [Gallus gallus]	gi|513205002|ref|XM_414330.4|	1170	0	PREDICTED: Gallus gallus sushi domain containing 3 (SUSD3), mRNA	Q9D176	161	2e-42	Sushi domain-containing protein 3	.	.	.	.	pfam00084	Sushi	Sushi domain (SCR repeat).	.	GO:0016021|integral component of membrane;	.	.	.
ENSGALG00000027853	199.953	473.538	0.422252	-1.24382	1.04522e-10	6.54377e-10	down	yes	chr4:86948459-87057215:-	ENSGALG00000027853	gi|697453417|gb|KGL91240.1|	2846	0	Catenin alpha-2 [Charadrius vociferus]	gi|45384081|ref|NM_205136.1|	1662	0	Gallus gallus catenin (cadherin-associated protein), alpha 2 (CTNNA2), mRNA	P30997	1098	0	Catenin alpha-2	.	.	.	.	pfam01044	Vinculin	Vinculin family.	GO:0007409|axonogenesis;GO:0048854|brain morphogenesis;GO:0048813|dendrite morphogenesis;GO:0030855|epithelial cell differentiation;GO:0051823|regulation of synapse structural plasticity;GO:0016337|single organismal cell-cell adhesion;	GO:0015629|actin cytoskeleton;GO:0005912|adherens junction;GO:0030424|axon;GO:0005913|cell-cell adherens junction;GO:0005737|cytoplasm;GO:0005886|plasma membrane;	GO:0005198|structural molecule activity;	K05691	CTNNA; catenin alpha
ENSGALG00000015204	540.236	1157.97	0.466536	-1.09994	1.46593e-19	1.81763e-18	down	yes	chr1:82979650-83006257:+	ENSGALG00000015204	gi|491229213|ref|NP_001264999.1|	1513	0	autophagy-related protein 3 [Gallus gallus]	gi|491229212|ref|NM_001278070.1|	1121	0	Gallus gallus autophagy related 3 (ATG3), mRNA	Q9CPX6	555	0	Ubiquitin-like-conjugating enzyme ATG3	.	.	.	.	pfam03986	Autophagy_N	Autophagocytosis associated protein (Atg3), N-terminal domain. Autophagocytosis is a starvation-induced process responsible for transport of cytoplasmic proteins to the lysosome/vacuole. Atg3 is a ubiquitin like modifier that is topologically similar to the canonical E2 enzyme. It catalyses the conjugation of Atg8 and phosphatidylethanolamine.	GO:0000045|autophagosome assembly;GO:0006464|cellular protein modification process;GO:0043653|mitochondrial fragmentation involved in apoptotic process;GO:0000422|mitophagy;GO:0044804|nucleophagy;GO:0015031|protein transport;GO:0016567|protein ubiquitination;GO:1902017|regulation of cilium assembly;	GO:0000153|cytoplasmic ubiquitin ligase complex;GO:0005829|cytosol;	GO:0019777|Atg12 transferase activity;GO:0019776|Atg8 ligase activity;GO:0019899|enzyme binding;GO:0016874|ligase activity;GO:0019787|ubiquitin-like protein transferase activity;	K08343	ATG3; ubiquitin-like-conjugating enzyme ATG3 [EC:6.3.2.19]
ENSGALG00000012929	480.422	1139.23	0.421709	-1.24568	1.03162e-23	1.64746e-22	down	yes	chr1:59065375-59100295:-	ENSGALG00000012929	gi|119331078|ref|NP_001073190.1|	3498	0	dynamin-1-like protein [Gallus gallus]	gi|119331077|ref|NM_001079722.1|	3020	0	Gallus gallus dynamin 1-like (DNM1L), mRNA	Q2KIA5	1278	0	Dynamin-1-like protein	YLL001w	559	0	COG0699	pfam01031	Dynamin_M	Dynamin central region. This region lies between the GTPase domain, see pfam00350, and the pleckstrin homology (PH) domain, see pfam00169.	GO:0003374|dynamin polymerization involved in mitochondrial fission;GO:0006897|endocytosis;GO:0060047|heart contraction;GO:0061025|membrane fusion;GO:0000266|mitochondrial fission;GO:0043653|mitochondrial fragmentation involved in apoptotic process;GO:0090149|mitochondrial membrane fission;GO:0070584|mitochondrion morphogenesis;GO:0070266|necroptotic process;GO:0016559|peroxisome fission;GO:20012…	GO:0005903|brush border;GO:0030054|cell junction;GO:0005905|coated pit;GO:0005829|cytosol;GO:0005794|Golgi apparatus;GO:0005874|microtubule;GO:0005741|mitochondrial outer membrane;GO:0005739|mitochondrion;GO:0048471|perinuclear region of cytoplasm;GO:0005777|peroxisome;GO:0030672|synaptic vesicle membrane;	GO:0005525|GTP binding;GO:0003924|GTPase activity;GO:0008289|lipid binding;GO:0042803|protein homodimerization activity;	K17065	DNM1L; dynamin 1-like protein [EC:3.6.5.5]
ENSGALG00000004387	91.1897	292.502	0.311758	-1.6815	7.6053e-06	2.80165e-05	down	yes	chr10:7444550-7452475:+	ENSGALG00000004387	gi|56711348|ref|NP_001008674.1|	1902	0	dyslexia susceptibility 1 candidate 1 [Gallus gallus]	gi|56711347|ref|NM_001008674.1|	1773	0	Gallus gallus dyslexia susceptibility 1 candidate 1 (DYX1C1), mRNA	Q863A6	485	3e-165	Dyslexia susceptibility 1 candidate gene 1 protein homolog	.	.	.	.	pfam04969	CS	CS domain. The CS and CHORD (pfam04968) are fused into a single polypeptide chain in metazoans but are found in separate proteins in plants; this is thought to be indicative of an interaction between CS and CHORD. It has been suggested that the CS domain is a binding module for HSP90, implying that CS domain-containing proteins are involved in recruiting heat shock proteins to multiprotein assemb…	GO:0003341|cilium movement;GO:0007368|determination of left/right symmetry;GO:0036159|inner dynein arm assembly;GO:0001764|neuron migration;GO:0036158|outer dynein arm assembly;GO:0033146|regulation of intracellular estrogen receptor signaling pathway;GO:0061136|regulation of proteasomal protein catabolic process;	GO:0005737|cytoplasm;GO:0005634|nucleus;	GO:0030331|estrogen receptor binding;	.	.
ENSGALG00000004386	40.2404	92.0511	0.437153	-1.19379	0.00195935	0.00500788	down	yes	chr18:9067763-9073622:+	ENSGALG00000004386	gi|45383572|ref|NP_989612.1|	2054	0	transcription factor SOX-9 [Gallus gallus]	gi|45383571|ref|NM_204281.1|	1640	0	Gallus gallus SRY (sex determining region Y)-box 9 (SOX9), mRNA	P48434	795	0	Transcription factor SOX-9	.	.	.	.	pfam00505	HMG_box	HMG (high mobility group) box.	GO:0060018|astrocyte fate commitment;GO:0001658|branching involved in ureteric bud morphogenesis;GO:0060532|bronchus cartilage development;GO:0019933|cAMP-mediated signaling;GO:0001502|cartilage condensation;GO:0071773|cellular response to BMP stimulus;GO:0071364|cellular response to epidermal growth factor stimulus;GO:0071504|cellular response to heparin;GO:0071347|cellular response to interleuk…	GO:0044798|nuclear transcription factor complex;GO:0005654|nucleoplasm;GO:0005634|nucleus;	GO:0003682|chromatin binding;GO:0001046|core promoter sequence-specific DNA binding;GO:0001158|enhancer sequence-specific DNA binding;GO:0097157|pre-mRNA intronic binding;GO:0004672|protein kinase activity;GO:0001077|transcriptional activator activity, RNA polymerase II core promoter proximal region sequence-specific binding;GO:0003705|transcription factor activity, RNA polymerase II distal enhan…	K18435	SOX9; transcription factor SOX9 (SOX group E)
ENSGALG00000004384	3870.7	981.544	3.94348	1.97947	2.24106e-84	2.51312e-82	up	yes	chr7:6681449-6686568:-	ENSGALG00000004384	gi|57529787|ref|NP_001006513.1|	2364	0	folate transporter 1 [Gallus gallus]	gi|57529786|ref|NM_001006513.1|	2102	0	Gallus gallus solute carrier family 19 (folate transporter), member 1 (SLC19A1), mRNA	P41440	548	0	Folate transporter 1	.	.	.	.	pfam01770	Folate_carrier	Reduced folate carrier. The reduced folate carrier (a transmembrane glycoprotein) transports reduced folate into mammalian cells via the carrier mediated mechanism (as opposed to the receptor mediated mechanism) it also transports cytotoxic folate analogues used in chemotherapy, such as methotrexate (MTX). Mammalian cells have an absolute requirement for exogenous folates which are needed for gro…	GO:0046655|folic acid metabolic process;GO:0015884|folic acid transport;GO:0044281|small molecule metabolic process;GO:0006766|vitamin metabolic process;GO:0006767|water-soluble vitamin metabolic process;	GO:0005887|integral component of plasma membrane;GO:0016020|membrane;GO:0005886|plasma membrane;	GO:0005542|folic acid binding;GO:0008517|folic acid transporter activity;GO:0015350|methotrexate transporter activity;	K14609	SLC19A1, RFC1; solute carrier family 19 (folate transporter), member 1
ENSGALG00000008240	118.968	244.381	0.486812	-1.03856	7.9272e-05	0.000253295	down	yes	chr7:10900361-10919427:+	ENSGALG00000008240	gi|320498031|ref|NP_001189391.1|	2563	0	CASP8 and FADD-like apoptosis regulator [Gallus gallus]	gi|402766205|ref|NM_001202462.2|	2929	0	Gallus gallus CASP8 and FADD-like apoptosis regulator (CFLAR), mRNA	O15519	432	5e-139	CASP8 and FADD-like apoptosis regulator	.	.	.	.	pfam00656	Peptidase_C14	Caspase domain.	GO:0006919|activation of cysteine-type endopeptidase activity involved in apoptotic process;GO:0097296|activation of cysteine-type endopeptidase activity involved in apoptotic signaling pathway;GO:0006915|apoptotic process;GO:0097191|extrinsic apoptotic signaling pathway;GO:0070266|necroptotic process;GO:0043066|negative regulation of apoptotic process;GO:0043154|negative regulation of cysteine-t…	GO:0031265|CD95 death-inducing signaling complex;GO:0005737|cytoplasm;GO:0005829|cytosol;GO:0031264|death-inducing signaling complex;GO:0045121|membrane raft;GO:0097342|ripoptosome;	GO:0097199|cysteine-type endopeptidase activity involved in apoptotic signaling pathway;GO:0035877|death effector domain binding;GO:0008047|enzyme activator activity;GO:0002020|protease binding;	K04724	CFLAR, FLIP; CASP8 and FADD-like apoptosis regulator
ENSGALG00000028091	0	17.1454	#NAME?	#NAME?	0.000266413	0.000787862	down	yes	chr1:39931917-39937449:+	ENSGALG00000028091	gi|71896337|ref|NP_001025534.1|	1018	2e-123	myogenic factor 5 [Gallus gallus]	gi|71896336|ref|NM_001030363.1|	768	0	Gallus gallus myogenic factor 5 (MYF5), mRNA	Q08856	396	1e-124	Myogenic factor 5	.	.	.	.	pfam01586	Basic	Myogenic Basic domain. This basic domain is found in the MyoD family of muscle specific proteins that control muscle development. The bHLH region of the MyoD family includes the basic domain and the Helix-loop-helix (HLH) motif. The bHLH region mediates specific DNA binding. With 12 residues of the basic domain involved in DNA binding. The basic domain forms an extended alpha helix in the structu…	GO:0042693|muscle cell fate commitment;GO:0007517|muscle organ development;GO:0006355|regulation of transcription, DNA-templated;GO:0006351|transcription, DNA-templated;	GO:0090575|RNA polymerase II transcription factor complex;	GO:0003677|DNA binding;GO:0046982|protein heterodimerization activity;	.	.
ENSGALG00000015064	49.6878	134.64	0.369041	-1.43815	1.36571e-05	4.87119e-05	down	yes	chr2:102909030-102940464:+	ENSGALG00000015064	gi|118086879|ref|XP_419163.2|	3015	0	PREDICTED: tetratricopeptide repeat protein 39C [Gallus gallus]	gi|513171994|ref|XM_419163.4|	2246	0	PREDICTED: Gallus gallus tetratricopeptide repeat domain 39C (TTC39C), mRNA	.	.	.	.	.	.	.	.	pfam10300	DUF3808	Protein of unknown function (DUF3808). This is a family of proteins conserved from fungi to humans. Members of this family also carry a TPR_2 domain pfam07719 at their C-terminus.	.	.	.	.	.
ENSGALG00000015060	1084.94	378.668	2.86515	1.51861	6.51572e-26	1.1636e-24	up	yes	chr3:65985390-66029579:+	ENSGALG00000015060	gi|513177665|ref|XP_004940364.1|	1533	0	PREDICTED: chromosome 3 open reading frame, human C6orf186 isoform X3 [Gallus gallus]	gi|513177664|ref|XM_004940307.1|	1116	0	PREDICTED: Gallus gallus chromosome 3 open reading frame, human C6orf186 (C3H6ORF186), transcript variant X3, mRNA	Q5JXM2	434	6e-149	Methyltransferase-like protein 24	.	.	.	.	pfam13383	Methyltransf_22	Methyltransferase domain. This family appears to be a methyltransferase domain.	.	GO:0005576|extracellular region;	GO:0008168|methyltransferase activity;	.	.
ENSGALG00000029023	601.173	2497.97	0.240665	-2.0549	3.00495e-100	5.09206e-98	down	yes	chr8:23769011-23778972:+	ENSGALG00000029023	gi|350534842|ref|NP_001232910.1|	1310	2e-162	doublesex- and mab-3-related transcription factor B1 [Gallus gallus]	gi|350534841|ref|NM_001245981.1|	998	0	Gallus gallus DMRT-like family B with proline-rich C-terminal, 1 (DMRTB1), mRNA	Q96MA1	100	6e-21	Doublesex- and mab-3-related transcription factor B1	.	.	.	.	pfam00751	DM	DM DNA binding domain. The DM domain is named after dsx and mab-3. dsx contains a single amino-terminal DM domain, whereas mab-3 contains two amino-terminal domains. The DM domain has a pattern of conserved zinc chelating residues C2H2C4. The dsx DM domain has been shown to dimerise and bind palindromic DNA.	GO:0006355|regulation of transcription, DNA-templated;GO:0006351|transcription, DNA-templated;	GO:0005634|nucleus;	GO:0046872|metal ion binding;GO:0042803|protein homodimerization activity;GO:0043565|sequence-specific DNA binding;	.	.
ENSGALG00000029027	262.019	93.7947	2.79353	1.48209	3.92727e-09	2.1277e-08	up	yes	chr14:13062497-13063540:+	ENSGALG00000029027	gi|363739646|ref|XP_003642200.1|	1213	2e-164	PREDICTED: myeloid-associated differentiation marker-like [Gallus gallus]	gi|109689982|gb|AC163700.3|	1041	0	Gallus gallus BAC clone CH261-184J12 from chromosome ul, complete sequence	Q63ZU3	210	2e-63	Myeloid-associated differentiation marker homolog	.	.	.	.	pfam01284	MARVEL	Membrane-associating domain. MARVEL domain-containing proteins are often found in lipid-associating proteins - such as Occludin and MAL family proteins. It may be part of the machinery of membrane apposition events, such as transport vesicle biogenesis.	.	GO:0016021|integral component of membrane;	.	.	.
ENSGALG00000018356	20.1503	4.18414	4.81588	2.2678	0.0216342	0.044623	up	yes	chrMT:16708-16775:-	ENSGALG00000018356	.	.	.	.	gi|589913147|gb|KF981434.1|	68	7e-27	Gallus gallus breed Taoyuan mitochondrion, complete genome	.	.	.	.	.	.	.	.	pfam10476	DUF2448	Protein of unknown function C-terminus (DUF2448). The family DUF2349 is the N-terminal part of this family. This protein is found in eukaryotes but its function is not known.	.	.	.	.	.
ENSGALG00000029024	4207.95	1408.42	2.9877	1.57904	2.10435e-64	1.33723e-62	up	yes	chr3:55546608-55552571:-	ENSGALG00000029024	gi|524991571|ref|XP_005043647.1|	713	1e-82	PREDICTED: transcription factor 21 [Ficedula albicollis]	gi|478733021|ref|NM_001277711.1|	1163	0	Gallus gallus transcription factor 21 (TCF21), mRNA	O43680	262	3e-78	Transcription factor 21	.	.	.	.	pfam00010	HLH	Helix-loop-helix DNA-binding domain.	GO:0001658|branching involved in ureteric bud morphogenesis;GO:0014707|branchiomeric skeletal muscle development;GO:0060435|bronchiole development;GO:0060539|diaphragm development;GO:0048557|embryonic digestive tract morphogenesis;GO:0030855|epithelial cell differentiation;GO:0048732|gland development;GO:0032835|glomerulus development;GO:0001822|kidney development;GO:0048286|lung alveolus develop…	GO:0005634|nucleus;	GO:0050681|androgen receptor binding;GO:0043425|bHLH transcription factor binding;GO:0070888|E-box binding;GO:0046983|protein dimerization activity;GO:0001078|transcriptional repressor activity, RNA polymerase II core promoter proximal region sequence-specific binding;GO:0001077|transcriptional activator activity, RNA polymerase II core promoter proximal region sequence-specific binding;	.	.
ENSGALG00000006567	43.79	176.903	0.247536	-2.01429	1.0019e-10	6.28029e-10	down	yes	chr24:3136147-3154474:-	ENSGALG00000006567	gi|513222171|ref|XP_417888.4|	3129	0	PREDICTED: ubiquitin-associated and SH3 domain-containing protein B isoform X3 [Gallus gallus]	gi|513222170|ref|XM_417888.4|	1788	0	PREDICTED: Gallus gallus ubiquitin associated and SH3 domain containing B (UBASH3B), transcript variant X3, mRNA	Q8BGG7	1115	0	Ubiquitin-associated and SH3 domain-containing protein B	alr2972	56.6	3e-08	COG0406	pfam00300	His_Phos_1	Histidine phosphatase superfamily (branch 1). The histidine phosphatase superfamily is so named because catalysis centres on a conserved His residue that is transiently phosphorylated during the catalytic cycle. Other conserved residues contribute to a 'phosphate pocket' and interact with the phospho group of substrate before, during and after its transfer to the His residue. Structure and sequen…	GO:0045779|negative regulation of bone resorption;GO:0045671|negative regulation of osteoclast differentiation;GO:0090331|negative regulation of platelet aggregation;GO:0006469|negative regulation of protein kinase activity;GO:0009968|negative regulation of signal transduction;GO:0035335|peptidyl-tyrosine dephosphorylation;GO:0045670|regulation of osteoclast differentiation;GO:0051279|regulation …	GO:0005737|cytoplasm;GO:0005634|nucleus;	GO:0004725|protein tyrosine phosphatase activity;	.	.
ENSGALG00000001240	12913.7	2982.9	4.32925	2.11412	1.8989e-170	1.25914e-167	up	yes	chr15:15734-25425:-	ENSGALG00000001240	gi|118098357|ref|XP_415059.2|	1483	0	PREDICTED: tricarboxylate transport protein, mitochondrial [Gallus gallus]	gi|513209669|ref|XM_415059.4|	1837	0	PREDICTED: Gallus gallus solute carrier family 25 (mitochondrial carrier; citrate transporter), member 1 (SLC25A1), mRNA	P79110	505	2e-170	Tricarboxylate transport protein, mitochondrial	.	.	.	.	pfam00153	Mito_carr	Mitochondrial carrier protein.	GO:0055085|transmembrane transport;	GO:0016021|integral component of membrane;GO:0005743|mitochondrial inner membrane;	.	K15100	SLC25A1, CTP; solute carrier family 25 (mitochondrial citrate transporter), member 1
ENSGALG00000013697	135.526	62.2769	2.17619	1.1218	0.000537527	0.00151419	up	yes	chr2:91819976-91837036:-	ENSGALG00000013697	gi|363730532|ref|XP_419098.3|	2426	0	PREDICTED: beta-Ala-His dipeptidase isoform X5 [Gallus gallus]	gi|513171489|ref|XM_004935199.1|	2337	0	PREDICTED: Gallus gallus carnosine dipeptidase 1 (metallopeptidase M20 family) (CNDP1), transcript variant X6, mRNA	Q8BUG2	637	0	Beta-Ala-His dipeptidase	SPBC1198.08	394	1e-123	COG0624	pfam01546	Peptidase_M20	Peptidase family M20/M25/M40. This family includes a range of zinc metallopeptidases belonging to several families in the peptidase classification. Family M20 are Glutamate carboxypeptidases. Peptidase family M25 contains X-His dipeptidases.	GO:0006508|proteolysis;	GO:0005829|cytosol;	GO:0004180|carboxypeptidase activity;GO:0016805|dipeptidase activity;GO:0046872|metal ion binding;GO:0008237|metallopeptidase activity;GO:0034701|tripeptidase activity;	K05604	CNDP1; beta-Ala-His dipeptidase [EC:3.4.13.20]
ENSGALG00000010417	3414.18	493.469	6.91873	2.79051	4.93267e-80	4.73133e-78	up	yes	chr8:20517455-20527586:-	ENSGALG00000010417	gi|2492838|sp|Q90578.3|VDHAP_CHICK	2220	0	RecName: Full=Vitamin D3 hydroxylase-associated protein; Short=VDHAP	gi|437083|gb|U00694.1|U00694	1981	0	Gallus domesticus vitamin D3 hydroxylase associated protein mRNA sequence	Q90578	859	0	Vitamin D3 hydroxylase-associated protein	SPCC550.07	134	1e-32	COG0154	pfam01425	Amidase	Amidase.	.	GO:0005743|mitochondrial inner membrane;	GO:0016884|carbon-nitrogen ligase activity, with glutamine as amido-N-donor;GO:0016787|hydrolase activity;	.	.
ENSGALG00000010414	151.994	342.629	0.443612	-1.17263	2.16168e-07	9.74748e-07	down	yes	chr4:36714905-36758894:-	ENSGALG00000010414	gi|71896377|ref|NP_001026306.1|	6030	0	protein transport protein Sec24B [Gallus gallus]	gi|71896376|ref|NM_001031135.1|	4416	0	Gallus gallus SEC24 family member B (SEC24B), mRNA	O95487	56.6	3e-06	Protein transport protein Sec24B	SPAC22F8.08	436	5e-129	COG5028	pfam04811	Sec23_trunk	Sec23/Sec24 trunk domain. COPII-coated vesicles carry proteins from the endoplasmic reticulum to the Golgi complex. This vesicular transport can be reconstituted by using three cytosolic components containing five proteins: the small GTPase Sar1p, the Sec23p/24p complex, and the Sec13p/Sec31p complex. This domain is known as the trunk domain and has an alpha/beta vWA fold and forms the dimer inte…	GO:0019886|antigen processing and presentation of exogenous peptide antigen via MHC class II;GO:0002474|antigen processing and presentation of peptide antigen via MHC class I;GO:0035909|aorta morphogenesis;GO:0060088|auditory receptor cell stereocilium organization;GO:0044267|cellular protein metabolic process;GO:0021747|cochlear nucleus development;GO:0048208|COPII vesicle coating;GO:0060982|cor…	GO:0030127|COPII vesicle coat;GO:0005829|cytosol;GO:0005789|endoplasmic reticulum membrane;GO:0012507|ER to Golgi transport vesicle membrane;GO:0000139|Golgi membrane;GO:0016020|membrane;GO:0048471|perinuclear region of cytoplasm;	GO:0005215|transporter activity;GO:0008270|zinc ion binding;	K14007	SEC24; protein transport protein SEC24
ENSGALG00000021378	24.2644	65.2917	0.37163	-1.42806	0.00248162	0.00621975	down	yes	chrZ:7419069-7433285:+	ENSGALG00000021378	gi|513228438|ref|XP_004937155.1|	2519	0	PREDICTED: ubiquitin-associated protein 1 isoform X4 [Gallus gallus]	gi|513228440|ref|XM_004937099.1|	1555	0	PREDICTED: Gallus gallus ubiquitin associated protein 1 (UBAP1), transcript variant X5, mRNA	Q9NZ09	691	0	Ubiquitin-associated protein 1	.	.	.	.	pfam00627	UBA	UBA/TS-N domain. This small domain is composed of three alpha helices. This family includes the previously defined UBA and TS-N domains. The UBA-domain (ubiquitin associated domain) is a novel sequence motif found in several proteins having connections to ubiquitin and the ubiquitination pathway. The structure of the UBA domain consists of a compact three helix bundle. This domain is found at the…	GO:0015031|protein transport;GO:0043162|ubiquitin-dependent protein catabolic process via the multivesicular body sorting pathway;	GO:0005737|cytoplasm;GO:0005829|cytosol;GO:0000813|ESCRT I complex;GO:0005794|Golgi apparatus;GO:0005886|plasma membrane;	GO:0043130|ubiquitin binding;	.	.
ENSGALG00000020688	866.141	158.059	5.47987	2.45414	4.68955e-44	1.6594e-42	up	yes	chr8:20771032-20780775:+	ENSGALG00000020688	gi|363736770|ref|XP_001235180.2|	2726	0	PREDICTED: cytochrome P450 4B1-like isoform 1 [Gallus gallus]	gi|513197947|ref|XM_001235179.3|	1831	0	PREDICTED: Gallus gallus cytochrome P450 4B1-like (LOC771974), transcript variant 1, mRNA	Q64462	633	0	Cytochrome P450 4B1	.	.	.	.	pfam00067	p450	Cytochrome P450. Cytochrome P450s are haem-thiolate proteins involved in the oxidative degradation of various compounds. They are particularly well known for their role in the degradation of environmental toxins and mutagens. They can be divided into 4 classes, according to the method by which electrons from NAD(P)H are delivered to the catalytic site. Sequence conservation is relatively low with…	GO:0018879|biphenyl metabolic process;GO:0042738|exogenous drug catabolic process;GO:0018917|fluorene metabolic process;	GO:0005789|endoplasmic reticulum membrane;	GO:0070330|aromatase activity;GO:0008144|drug binding;GO:0018585|fluorene oxygenase activity;GO:0020037|heme binding;GO:0005506|iron ion binding;	K07426	CYP4B1; cytochrome P450, family 4, subfamily B, polypeptide 1 [EC:1.14.14.1]
ENSGALG00000012128	172.631	80.7444	2.13799	1.09626	0.00017482	0.000530583	up	yes	chr5:5047728-5066881:-	ENSGALG00000012128	gi|482677668|ref|NP_001264807.1|	882	6e-119	mitochondrial inner membrane protease subunit 1 [Gallus gallus]	gi|482677667|ref|NM_001277878.1|	534	0	Gallus gallus IMP1 inner mitochondrial membrane peptidase-like (S. cerevisiae) (IMMP1L), mRNA	Q96LU5	300	7e-103	Mitochondrial inner membrane protease subunit 1	SPBC2D10.07c	108	1e-28	COG0681	pfam00717	Peptidase_S24	Peptidase S24-like.	GO:0006627|protein processing involved in protein targeting to mitochondrion;	GO:0005743|mitochondrial inner membrane;GO:0005739|mitochondrion;	GO:0008236|serine-type peptidase activity;	K09647	IMP1; mitochondrial inner membrane protease subunit 1 [EC:3.4.21.-]
ENSGALG00000002444	155.544	30.9372	5.02773	2.32991	4.62697e-11	2.98376e-10	up	yes	chr18:4785931-4812849:-	ENSGALG00000002444	gi|513213498|ref|XP_004946196.1|	4650	0	PREDICTED: putative unconventional myosin-XVB-like isoform X5 [Gallus gallus]	gi|513213497|ref|XM_004946139.1|	3909	0	PREDICTED: Gallus gallus myosin-XV-like (MYO15L), transcript variant X5, mRNA	Q9UKN7	520	6e-147	Unconventional myosin-XV	.	.	.	.	pfam00784	MyTH4	MyTH4 domain. Domain in myosin and kinesin tails, present twice in myosin-VIIa, and also present in 3 other myosins.	GO:0042472|inner ear morphogenesis;GO:0007626|locomotory behavior;GO:0007605|sensory perception of sound;	GO:0005737|cytoplasm;GO:0070062|extracellular exosome;GO:0016459|myosin complex;GO:0032420|stereocilium;	GO:0005524|ATP binding;GO:0003774|motor activity;	K10361	MYO15; myosin XV
ENSGALG00000002442	908.027	135.119	6.72019	2.7485	5.15544e-53	2.3754e-51	up	yes	chr14:15068803-15074719:+	ENSGALG00000002442	gi|50808535|ref|XP_424609.1|	2005	0	PREDICTED: ankyrin repeat and SAM domain-containing protein 4B [Gallus gallus]	gi|513209635|ref|XM_424609.4|	1722	0	PREDICTED: Gallus gallus ankyrin repeat and sterile alpha motif domain containing 4B (ANKS4B), mRNA	Q8N8V4	419	4e-140	Ankyrin repeat and SAM domain-containing protein 4B	PAE1861	58.5	1e-08	COG0666	pfam12796	Ank_2	Ankyrin repeats (3 copies).	GO:0034976|response to endoplasmic reticulum stress;	GO:0005789|endoplasmic reticulum membrane;GO:0005886|plasma membrane;	.	.	.
ENSGALG00000007160	56.2164	116.766	0.481445	-1.05456	0.00175629	0.00453603	down	yes	chr4:9488938-9502477:+	ENSGALG00000007160	gi|513180831|ref|XP_004940776.1|	2075	0	PREDICTED: rho GTPase-activating protein 6-like isoform X2 [Gallus gallus]	gi|513180830|ref|XM_004940719.1|	1341	0	PREDICTED: Gallus gallus rho GTPase-activating protein 6-like (LOC100859007), transcript variant X2, mRNA	O43182	363	5e-113	Rho GTPase-activating protein 6	.	.	.	.	pfam00620	RhoGAP	RhoGAP domain. GTPase activator proteins towards Rho/Rac/Cdc42-like small GTPases.	GO:0030041|actin filament polymerization;GO:0007202|activation of phospholipase C activity;GO:0048041|focal adhesion assembly;GO:0051895|negative regulation of focal adhesion assembly;GO:0051497|negative regulation of stress fiber assembly;GO:0010518|positive regulation of phospholipase activity;GO:0009967|positive regulation of signal transduction;GO:0051056|regulation of small GTPase mediated s…	GO:0015629|actin cytoskeleton;GO:0005884|actin filament;GO:0005737|cytoplasm;GO:0005829|cytosol;	GO:0005096|GTPase activator activity;GO:0016004|phospholipase activator activity;GO:0043274|phospholipase binding;GO:0005070|SH3/SH2 adaptor activity;	.	.
ENSGALG00000021087	946.009	393.203	2.40591	1.26658	9.4205e-13	7.01523e-12	up	yes	chrAADN03010432.1:2660-15827:+	ENSGALG00000021087	gi|363745231|ref|XP_001232058.2|	2932	0	PREDICTED: fatty acyl-CoA hydrolase precursor, medium chain-like isoform X1 [Gallus gallus]	gi|513234561|ref|XM_004949899.1|	2519	0	PREDICTED: Gallus gallus fatty acyl-CoA hydrolase precursor, medium chain-like (LOC769339), transcript variant X2, mRNA	Q04791	1000	0	Fatty acyl-CoA hydrolase precursor, medium chain	BS_pnbA	242	1e-67	COG2272	pfam00135	COesterase	Carboxylesterase family.	GO:0006633|fatty acid biosynthetic process;	.	GO:0016787|hydrolase activity;	.	.
ENSGALG00000001863	41.4296	10.847	3.81947	1.93337	0.00738936	0.0168756	up	yes	chr8:15416743-15437448:+	ENSGALG00000001863	gi|71896765|ref|NP_001026447.1|	6006	0	vitellogenin-2 precursor [Gallus gallus]	gi|71896764|ref|NM_001031276.1|	5496	0	Gallus gallus vitellogenin 2 (VTG2), mRNA	P02845	1091	0	Vitellogenin-2	.	.	.	.	pfam01347	Vitellogenin_N	Lipoprotein amino terminal region. This family contains regions from: Vitellogenin, Microsomal triglyceride transfer protein and apolipoprotein B-100. These proteins are all involved in lipid transport. This family contains the LV1n chain from lipovitellin, that contains two structural domains.	.	.	GO:0005319|lipid transporter activity;GO:0045735|nutrient reservoir activity;	.	.
ENSGALG00000001862	25.4656	55.9911	0.454815	-1.13665	0.0202277	0.0419489	down	yes	chr18:4268716-4280192:+	ENSGALG00000001862	gi|45382549|ref|NP_990571.1|	2785	0	alpha-N-acetylgalactosaminide alpha-2,6-sialyltransferase 1 [Gallus gallus]	gi|45382548|ref|NM_205240.1|	2663	0	Gallus gallus ST6 (alpha-N-acetyl-neuraminyl-2,3-beta-galactosyl-1,3)-N-acetylgalactosaminide alpha-2,6-sialyltransferase 1 (ST6GALNAC1), mRNA	Q92183	1076	0	Alpha-N-acetylgalactosaminide alpha-2,6-sialyltransferase 1	.	.	.	.	pfam00777	Glyco_transf_29	Glycosyltransferase family 29 (sialyltransferase). Members of this family belong to glycosyltransferase family 29.	GO:0009312|oligosaccharide biosynthetic process;GO:0006486|protein glycosylation;	GO:0000139|Golgi membrane;GO:0016021|integral component of membrane;	GO:0001665|alpha-N-acetylgalactosaminide alpha-2,6-sialyltransferase activity;	K03479	SIAT7A, ST6GalNAc I; alpha-N-acetylgalactosaminide alpha-2,6-sialyltransferase (sialyltransferase 7A) [EC:2.4.99.3]
ENSGALG00000006384	237.238	573.232	0.413861	-1.27278	1.81071e-11	1.21279e-10	down	yes	chr6:18900981-18904128:+	ENSGALG00000006384	gi|118092765|ref|XP_421662.2|	2345	0	PREDICTED: interferon-induced protein with tetratricopeptide repeats 5 [Gallus gallus]	gi|513191314|ref|XM_421662.4|	1440	0	PREDICTED: Gallus gallus interferon-induced protein with tetratricopeptide repeats 5 (IFIT5), mRNA	Q13325	399	2e-132	Interferon-induced protein with tetratricopeptide repeats 5	MTH1585	51.6	3e-06	COG0457	pfam13424	TPR_12	Tetratricopeptide repeat.	GO:0051607|defense response to virus;GO:0045087|innate immune response;	GO:0015629|actin cytoskeleton;GO:0045177|apical part of cell;GO:0032587|ruffle membrane;	GO:0044822|poly(A) RNA binding;GO:0003723|RNA binding;GO:0003727|single-stranded RNA binding;GO:0000049|tRNA binding;	.	.
ENSGALG00000014916	450.704	1126.46	0.400107	-1.32154	3.7507e-23	5.81006e-22	down	yes	chrZ:43031150-43106716:+	ENSGALG00000014916	gi|45382867|ref|NP_989964.1|	1405	0	spindlin-Z [Gallus gallus]	gi|45382866|ref|NM_204633.1|	4420	0	Gallus gallus spindlin 1 (SPINZ), mRNA	Q90WG1	541	1e-179	Spindlin-Z	.	.	.	.	pfam02513	Spin-Ssty	Spin/Ssty Family. Spindlin (Spin) is a novel maternal transcript present in the unfertilised egg and early embryo. The Y-linked spermiogenesis -specific transcript (Ssty) is also expressed during gametogenesis and forms part of this Pfam family. Members of this family contain three copies of this 50 residue repeat. The repeat is predicted to contain four beta strands.	GO:0007049|cell cycle;GO:0007276|gamete generation;GO:0030177|positive regulation of Wnt signaling pathway;	GO:0005730|nucleolus;	.	.	.
ENSGALG00000007382	1332.4	250.928	5.30988	2.40868	2.4101e-57	1.26746e-55	up	yes	chr21:4893462-4897243:+	ENSGALG00000007382	gi|225690562|ref|NP_001139516.1|	838	2e-106	cytidine deaminase [Gallus gallus]	gi|225690561|ref|NM_001146044.1|	1586	0	Gallus gallus cytidine deaminase (CDA), mRNA	P56389	202	1e-60	Cytidine deaminase	CAC1544	138	1e-37	COG0295	pfam00383	dCMP_cyt_deam_1	Cytidine and deoxycytidylate deaminase zinc-binding region.	GO:0009972|cytidine deamination;GO:0030308|negative regulation of cell growth;GO:0045980|negative regulation of nucleotide metabolic process;GO:0051289|protein homotetramerization;	.	GO:0004126|cytidine deaminase activity;GO:0042802|identical protein binding;GO:0001882|nucleoside binding;GO:0042803|protein homodimerization activity;GO:0008270|zinc ion binding;	K01489	cdd, CDA; cytidine deaminase [EC:3.5.4.5]
[truncated: 3,666 more rows]

## Sheet: D1
Additional file 4 Differentially expressed genes (DEGs) between the left and right ovaries at E6, E12, and D1
gene	D1FR_normalize	D1FL_normalize	foldChange	log2FoldChange	pval	padj	up/down	significant	Position	Gene	NR:Seq-id	NR:Score	NR:Evalue	NR:Description	NT:Seq-id	NT:Score	NT:Evalue	NT:Description	Uniprot:UniProtKB-AC	Uniprot:Score	Uniprot:Evalue	Uniprot:Description	COG:gene	COG:Score	COG:Eval	COG:num	Pfam:pfam_ID	Pfam:pfam_Name	Pfam:pfam_Description	GO:biological_process	GO:cellular_component	GO:molecular_function	KEGG:KO	KEGG:Description
[truncated: 2,787 more rows]
