# Supplementary material for: Gene Expression Profiling Reveals Potential Players of Left-Right Asymmetry in Female Chicken Gonads
Source: Int J Mol Sci. 2017 Jun 20;18(6):1299. doi: 10.3390/ijms18061299 (PMC5486120; doi:10.3390/ijms18061299)
Supplement: Supplementary file 1 [file ijms-18-01299-s001.zip › Table S4.xlsx]

## Sheet: Sheet1
Table S4 The common differentially expressed genes (DEGs) among all the development stages
name	Position	NR:Seq-id	NR:Score	NR:Evalue	NR:Description	NT:Seq-id	NT:Score	NT:Evalue	NT:Description	Uniprot:UniProtKB-AC	Uniprot:Score	Uniprot:Evalue	Uniprot:Description	COG:gene	COG:Score	COG:Eval	COG:num	Pfam:pfam_ID	Pfam:pfam_Name	Pfam:pfam_Description	GO:biological_process	GO:cellular_component	GO:molecular_function	KEGG:KO	KEGG:Description
ENSGALG00000000443	chr25:205888-214237:-	gi|513222621|ref|XP_003642667.2|	647	2e-82	PREDICTED: sperm-associated antigen 4 protein-like isoform X1 [Gallus gallus]	gi|513222617|ref|XM_424281.4|	369	0	PREDICTED: Gallus gallus sperm associated antigen 4 (SPAG4), transcript variant X2, mRNA	Q9JJF2	178	4e-51	Sperm-associated antigen 4 protein	.	.	.	.	pfam07738	Sad1_UNC	Sad1 / UNC-like C-terminal. The C. elegans UNC-84 protein is a nuclear envelope protein that is involved in nuclear anchoring and migration during development. The S. pombe Sad1 protein localizes at the spindle pole body. UNC-84 and and Sad1 share a common C-terminal region, that is often termed the SUN (Sad1 and UNC) domain. In mammals, the SUN domain is present in two proteins, Sun1 and Sun2. T…	.	GO:0005737|cytoplasm;GO:0005856|cytoskeleton;GO:0016021|integral component of membrane;GO:0031514|motile cilium;	.	.	.
ENSGALG00000000837	chr19:270155-288523:-	gi|513215122|ref|XP_415708.4|	1407	0	PREDICTED: peptidyl-prolyl cis-trans isomerase FKBP6 [Gallus gallus]	gi|46428267|emb|CR389622.1|	891	0	Gallus gallus finished cDNA, clone ChEST872n4	F6PHZ6	400	2e-135	Inactive peptidyl-prolyl cis-trans isomerase FKBP6	SPBC839.17c	61.2	2e-10	COG0545	pfam00254	FKBP_C	FKBP-type peptidyl-prolyl cis-trans isomerase.	GO:0030154|cell differentiation;GO:0043046|DNA methylation involved in gamete generation;GO:0031047|gene silencing by RNA;GO:0007126|meiotic nuclear division;GO:0034587|piRNA metabolic process;GO:0006457|protein folding;GO:0007283|spermatogenesis;	GO:0005737|cytoplasm;GO:0005829|cytosol;GO:0000795|synaptonemal complex;	GO:0051879|Hsp90 protein binding;	K09572	FKBP6; FK506-binding protein 6 [EC:5.2.1.8]
ENSGALG00000001109	chr27:1056370-1079949:+	gi|363743339|ref|XP_001234364.2|	864	7e-112	PREDICTED: gametocyte-specific factor 1-like isoform X1 [Gallus gallus]	gi|513225510|ref|XM_001234363.3|	626	0	PREDICTED: Gallus gallus gametocyte specific factor 1 (GTSF1), transcript variant X1, mRNA	Q4R8M9	184	7e-54	Gametocyte-specific factor 1	.	.	.	.	pfam05253	zf-U11-48K	U11-48K-like CHHC zinc finger. This zinc binding domain has four conserved zinc chelating residues in a CHHC pattern. This domain is predicted to have an RNA-binding function.	.	.	GO:0046872|metal ion binding;	.	.
ENSGALG00000001761	chrZ:2138644-2148421:-	gi|71894829|ref|NP_001025796.1|	1365	0	HAUS augmin-like complex subunit 1 [Gallus gallus]	gi|71894828|ref|NM_001030625.1|	1138	0	Gallus gallus HAUS augmin-like complex, subunit 1 (HAUS1), mRNA	Q96CS2	247	2e-74	HAUS augmin-like complex subunit 1	.	.	.	.	pfam12718	Tropomyosin_1	Tropomyosin like. This family is a set of eukaryotic tropomyosins. Within the yeast Tmp1 and Tmp2, biochemical and sequence analyses indicate that Tpm2p spans four actin monomers along a filament, whereas Tpmlp spans five. Despite its shorter length, Tpm2p can compete with Tpm1p for binding to F-actin. Over-expression of Tpm2p in vivo alters the axial budding of haploids to a bipolar pattern, and…	GO:0051301|cell division;GO:0051297|centrosome organization;GO:0007067|mitotic nuclear division;GO:0051225|spindle assembly;	GO:0005813|centrosome;GO:0005737|cytoplasm;GO:0070652|HAUS complex;GO:0005874|microtubule;GO:0000922|spindle pole;	.	K16584	HAUS1; HAUS augmin-like complex subunit 1
ENSGALG00000001857	chr21:2478212-2493408:+	gi|513219689|ref|XP_004947479.1|	1420	0	PREDICTED: protein FAM132A isoform X4 [Gallus gallus]	gi|513219691|ref|XM_417583.4|	1190	0	PREDICTED: Gallus gallus family with sequence similarity 132, member A (FAM132A), transcript variant X3, mRNA	A4IH36	397	2e-130	Adipolin	.	.	.	.	pfam00386	C1q	C1q domain. C1q is a subunit of the C1 enzyme complex that activates the serum complement system.	GO:0046324|regulation of glucose import;	GO:0005576|extracellular region;	GO:0005179|hormone activity;	.	.
ENSGALG00000002150	chr10:836912-863717:-	gi|513200598|ref|XP_004943688.1|	2760	0	PREDICTED: cytoplasmic polyadenylation element-binding protein 1 isoform X9 [Gallus gallus]	gi|513200597|ref|XM_004943631.1|	3182	0	PREDICTED: Gallus gallus cytoplasmic polyadenylation element binding protein 1 (CPEB1), transcript variant X9, mRNA	Q9BZB8	909	0	Cytoplasmic polyadenylation element-binding protein 1	.	.	.	.	pfam14259	RRM_6	RNA recognition motif (a.k.a. RRM, RBD, or RNP domain).	GO:0071230|cellular response to amino acid stimulus;GO:0071456|cellular response to hypoxia;GO:0032869|cellular response to insulin stimulus;GO:0006397|mRNA processing;GO:2000766|negative regulation of cytoplasmic translation;GO:0006412|translation;	GO:0030054|cell junction;GO:0005737|cytoplasm;GO:0000932|cytoplasmic mRNA processing body;GO:0030425|dendrite;GO:1990124|messenger ribonucleoprotein complex;GO:0043005|neuron projection;GO:0005634|nucleus;GO:0014069|postsynaptic density;GO:0045211|postsynaptic membrane;GO:0045202|synapse;	GO:0046872|metal ion binding;GO:0035925|mRNA 3'-UTR AU-rich region binding;GO:0003730|mRNA 3'-UTR binding;GO:0000166|nucleotide binding;GO:0043022|ribosome binding;GO:0008135|translation factor activity, RNA binding;GO:0000900|translation repressor activity, nucleic acid binding;	K02602	ORB; oo18 RNA-binding protein
ENSGALG00000002590	chr12:25698-75398:-	gi|513204189|ref|XP_003642015.2|	6382	0	PREDICTED: E3 SUMO-protein ligase RanBP2-like isoform X1 [Gallus gallus]	gi|513204188|ref|XM_003641967.2|	4015	0	PREDICTED: Gallus gallus RANBP2-like and GRIP domain containing 1 (RGPD1), transcript variant X1, mRNA	Q9ERU9	92.4	3e-17	E3 SUMO-protein ligase RanBP2	.	.	.	.	pfam13414	TPR_11	TPR repeat.	GO:0046907|intracellular transport;GO:0051028|mRNA transport;GO:0033132|negative regulation of glucokinase activity;GO:0006457|protein folding;GO:0016925|protein sumoylation;GO:0015031|protein transport;GO:0090526|regulation of gluconeogenesis involved in cellular glucose homeostasis;GO:0001975|response to amphetamine;	GO:0005739|mitochondrion;GO:0042405|nuclear inclusion body;GO:0031965|nuclear membrane;GO:0044614|nuclear pore cytoplasmic filaments;GO:0044615|nuclear pore nuclear basket;	GO:0016874|ligase activity;GO:0003755|peptidyl-prolyl cis-trans isomerase activity;GO:0003723|RNA binding;GO:0008270|zinc ion binding;	K12172	RANBP2, NUP358; E3 SUMO-protein ligase RanBP2
ENSGALG00000002645	chr15:3327008-3343689:-	gi|149642713|ref|NP_001092322.1|	4534	0	piwi-like protein 1 [Gallus gallus]	gi|149642712|ref|NM_001098852.1|	2602	0	Gallus gallus piwi-like 1 (Drosophila) (PIWIL1), mRNA	A6N7Y9	1751	0	Piwi-like protein 1	.	.	.	.	pfam02171	Piwi	Piwi domain. This domain is found in the protein Piwi and its relatives. The function of this domain is the dsRNA guided hydrolysis of ssRNA. Determination of the crystal structure of Argonaute reveals that PIWI is an RNase H domain, and identifies Argonaute as Slicer, the enzyme that cleaves mRNA in the RNAi RISC complex. In addition, Mg+2 dependence and production of 3'-OH and 5' phosphate prod…	GO:0031047|gene silencing by RNA;GO:0051321|meiotic cell cycle;GO:0007275|multicellular organismal development;GO:0034587|piRNA metabolic process;GO:0006417|regulation of translation;GO:0007286|spermatid development;	GO:0033391|chromatoid body;GO:0005737|cytoplasm;GO:0097433|dense body;GO:0005845|mRNA cap binding complex;GO:0005634|nucleus;GO:0043186|P granule;GO:0005844|polysome;	GO:0003677|DNA binding;GO:0003729|mRNA binding;GO:0034584|piRNA binding;GO:0003727|single-stranded RNA binding;	K02156	AUB, PIWI; aubergine
ENSGALG00000002756	chr8:3868564-3869502:-	gi|45383097|ref|NP_989870.1|	1603	0	transmembrane protein 121 [Gallus gallus]	gi|45383096|ref|NM_204539.1|	936	0	Gallus gallus transmembrane protein 121 (TMEM121), mRNA	Q8QFN3	622	0	Transmembrane protein 121	.	.	.	.	pfam14997	CECR6_TMEM121	CECR6/TMEM121 family. This family includes Cat eye syndrome critical region protein 6, a protein which has been identified in a screen for candidate genes for the developmental disorder Cat Eye Syndrome (CES). It also includes the TMEM121 transmembrane proteins. The function of this family is unknown.	.	GO:0016021|integral component of membrane;	.	.	.
ENSGALG00000002944	chr7:2785930-2886932:+	gi|113951671|ref|NP_001039306.1|	7498	0	carbamoyl-phosphate synthase [ammonia], mitochondrial [Gallus gallus]	gi|113951670|ref|NM_001045841.1|	4898	0	Gallus gallus carbamoyl-phosphate synthase 1, mitochondrial (CPS1), mRNA	P07756	2454	0	Carbamoyl-phosphate synthase [ammonia], mitochondrial	SPBC215.08c	1097	0	COG0458	pfam02786	CPSase_L_D2	Carbamoyl-phosphate synthase L chain, ATP binding domain. Carbamoyl-phosphate synthase catalyses the ATP-dependent synthesis of carbamyl-phosphate from glutamine or ammonia and bicarbonate. This important enzyme initiates both the urea cycle and the biosynthesis of arginine and/or pyrimidines. The carbamoyl-phosphate synthase (CPS) enzyme in prokaryotes is a heterodimer of a small and large chain…	GO:0006207|'de novo' pyrimidine nucleobase biosynthetic process;GO:0055081|anion homeostasis;GO:0006526|arginine biosynthetic process;GO:0070409|carbamoyl phosphate biosynthetic process;GO:0071320|cellular response to cAMP;GO:0044344|cellular response to fibroblast growth factor stimulus;GO:0071377|cellular response to glucagon stimulus;GO:0071400|cellular response to oleic acid;GO:0006541|glutam…	GO:0005737|cytoplasm;GO:0005743|mitochondrial inner membrane;GO:0042645|mitochondrial nucleoid;GO:0005739|mitochondrion;GO:0005730|nucleolus;GO:0043234|protein complex;	GO:0005524|ATP binding;GO:0005509|calcium ion binding;GO:0004087|carbamoyl-phosphate synthase (ammonia) activity;GO:0004088|carbamoyl-phosphate synthase (glutamine-hydrolyzing) activity;GO:0004175|endopeptidase activity;GO:0016595|glutamate binding;GO:0072341|modified amino acid binding;GO:0005543|phospholipid binding;GO:0032403|protein complex binding;	K01948	CPS1; carbamoyl-phosphate synthase (ammonia) [EC:6.3.4.16]
ENSGALG00000002993	chr18:5124020-5286048:-	gi|50757779|ref|XP_415644.1|	1764	0	PREDICTED: carbonic anhydrase-related protein 10 isoform X2 [Gallus gallus]	gi|513213547|ref|XM_415644.4|	2155	0	PREDICTED: Gallus gallus carbonic anhydrase X (CA10), transcript variant X2, mRNA	.	.	.	.	VCA0274	92.8	3e-19	COG3338	pfam00194	Carb_anhydrase	Eukaryotic-type carbonic anhydrase.	.	.	.	.	.
ENSGALG00000003011	chr18:5786851-5807221:+	gi|363740684|ref|XP_415646.3|	2003	0	PREDICTED: target of myb1-like 1 isoform X2 [Gallus gallus]	gi|513213552|ref|XM_415646.4|	2406	0	PREDICTED: Gallus gallus target of myb1-like 1 (TOM1L1), transcript variant X2, mRNA	O75674	433	3e-141	TOM1-like protein 1	.	.	.	.	pfam03127	GAT	GAT domain. The GAT domain is responsible for binding of GGA proteins to several members of the ARF family including ARF1 and ARF3. The GAT domain stabilizes membrane bound ARF1 in its GTP bound state, by interfering with GAP proteins.	GO:0032147|activation of protein kinase activity;GO:0006886|intracellular protein transport;GO:0045839|negative regulation of mitotic nuclear division;GO:0031954|positive regulation of protein autophosphorylation;GO:0007165|signal transduction;GO:0043162|ubiquitin-dependent protein catabolic process via the multivesicular body sorting pathway;	GO:0005737|cytoplasm;GO:0005829|cytosol;GO:0005768|endosome;GO:0010008|endosome membrane;GO:0070062|extracellular exosome;GO:0005795|Golgi stack;GO:0005764|lysosome;	GO:0030276|clathrin binding;GO:0030295|protein kinase activator activity;GO:0019901|protein kinase binding;GO:0043130|ubiquitin binding;	.	.
ENSGALG00000003033	chr18:5811036-5864100:+	gi|118099703|ref|XP_415648.2|	3524	0	PREDICTED: syntaxin-binding protein 4 isoform X4 [Gallus gallus]	gi|513213557|ref|XM_415648.4|	1422	0	PREDICTED: Gallus gallus syntaxin binding protein 4 (STXBP4), transcript variant X4, mRNA	Q9WV89	572	0	Syntaxin-binding protein 4	.	.	.	.	pfam00595	PDZ	PDZ domain (Also known as DHR or GLGF). PDZ domains are found in diverse signaling proteins.	GO:0006974|cellular response to DNA damage stimulus;GO:0015758|glucose transport;GO:0008286|insulin receptor signaling pathway;GO:1902808|positive regulation of cell cycle G1/S phase transition;GO:0010838|positive regulation of keratinocyte proliferation;GO:0050821|protein stabilization;GO:0006605|protein targeting;GO:0061178|regulation of insulin secretion involved in cellular response to glucos…	GO:0005737|cytoplasm;GO:0070062|extracellular exosome;GO:0045111|intermediate filament cytoskeleton;GO:0005654|nucleoplasm;	GO:0019905|syntaxin binding;	K15302	STXBP4, SYNIP; syntaxin-binding protein 4
ENSGALG00000003456	chr10:3588343-3607364:+	gi|513201080|ref|XP_413756.3|	1787	0	PREDICTED: carbonic anhydrase 12 [Gallus gallus]	gi|513201079|ref|XM_413756.3|	1933	0	PREDICTED: Gallus gallus carbonic anhydrase XII (CA12), mRNA	O43570	435	1e-145	Carbonic anhydrase 12	BH0360	97.1	3e-21	COG3338	pfam00194	Carb_anhydrase	Eukaryotic-type carbonic anhydrase.	GO:0015701|bicarbonate transport;GO:0055064|chloride ion homeostasis;GO:0006730|one-carbon metabolic process;GO:0044281|small molecule metabolic process;	GO:0016021|integral component of membrane;GO:0005886|plasma membrane;	GO:0004089|carbonate dehydratase activity;GO:0008270|zinc ion binding;	K01672	E4.2.1.1; carbonic anhydrase [EC:4.2.1.1]
ENSGALG00000003553	chr7:4209985-4288793:-	gi|483510397|gb|EOA99658.1|	12494	0	ATP-binding cassette sub-family A member 12, partial [Anas platyrhynchos]	gi|513192908|ref|XM_421867.4|	6698	0	PREDICTED: Gallus gallus ATP-binding cassette, sub-family A (ABC1), member 12 (ABCA12), mRNA	Q86UK0	3082	0	ATP-binding cassette sub-family A member 12	.	.	.	.	pfam00005	ABC_tran	ABC transporter. ABC transporters for a large family of proteins responsible for translocation of a variety of compounds across biological membranes. ABC transporters are the largest family of proteins in many completely sequenced bacteria. ABC transporters are composed of two copies of this domain and two copies of a transmembrane domain pfam00664. These four domains may belong to a single polyp…	GO:0019725|cellular homeostasis;GO:0035627|ceramide transport;GO:0033344|cholesterol efflux;GO:0061436|establishment of skin barrier;GO:0031424|keratinization;GO:0055088|lipid homeostasis;GO:0006869|lipid transport;GO:0048286|lung alveolus development;GO:0033700|phospholipid efflux;GO:0010875|positive regulation of cholesterol efflux;GO:2000010|positive regulation of protein localization to cell …	GO:0005737|cytoplasm;GO:0005829|cytosol;GO:0097209|epidermal lamellar body;GO:0016021|integral component of membrane;GO:0005887|integral component of plasma membrane;GO:0005743|mitochondrial inner membrane;GO:0005886|plasma membrane;	GO:0034191|apolipoprotein A-I receptor binding;GO:0005524|ATP binding;GO:0042626|ATPase activity, coupled to transmembrane movement of substances;GO:0017127|cholesterol transporter activity;GO:0005319|lipid transporter activity;GO:0034040|lipid-transporting ATPase activity;GO:0005548|phospholipid transporter activity;GO:0005102|receptor binding;	K05646	ABCA12; ATP-binding cassette, subfamily A (ABC1), member 12
ENSGALG00000003582	chrZ:11029529-11093852:+	gi|118103706|ref|XP_425011.2|	2584	0	PREDICTED: excitatory amino acid transporter 1 [Gallus gallus]	gi|513228893|ref|XM_425011.3|	4222	0	PREDICTED: Gallus gallus solute carrier family 1 (glial high affinity glutamate transporter), member 3 (SLC1A3), mRNA	P43003	902	0	Excitatory amino acid transporter 1	VCA0088	167	4e-43	COG1301	pfam00375	SDF	Sodium:dicarboxylate symporter family.	GO:0098779|mitophagy in response to mitochondrial depolarization;GO:0031223|auditory behavior;GO:0048667|cell morphogenesis involved in neuron differentiation;GO:0021545|cranial nerve development;GO:0070779|D-aspartate import;GO:0009449|gamma-aminobutyric acid biosynthetic process;GO:0006537|glutamate biosynthetic process;GO:0014047|glutamate secretion;GO:0006811|ion transport;GO:0051938|L-glutam…	GO:0016323|basolateral plasma membrane;GO:0009986|cell surface;GO:0043197|dendritic spine;GO:0043205|fibril;GO:0016021|integral component of membrane;GO:0016020|membrane;GO:0005743|mitochondrial inner membrane;GO:0043025|neuronal cell body;GO:0005886|plasma membrane;GO:0045202|synapse;	GO:0016595|glutamate binding;GO:0005314|high-affinity glutamate transmembrane transporter activity;GO:0005313|L-glutamate transmembrane transporter activity;GO:0017153|sodium:dicarboxylate symporter activity;	K05614	SLC1A3, EAAT1; solute carrier family 1 (glial high affinity glutamate transporter), member 3
ENSGALG00000004129	chr7:5546056-5553781:+	gi|82129765|sp|Q710A0.1|SPP24_CHICK	899	2e-119	RecName: Full=Secreted phosphoprotein 24; Short=Spp-24; AltName: Full=Secreted phosphoprotein 2; Flags: Precursor [Gallus gallus]	gi|40643322|emb|AJ428876.1|	802	0	Gallus gallus mRNA for secreted phosphoprotein 24 precursor (SPP2 gene)	Q710A0	350	9e-121	Secreted phosphoprotein 24	.	.	.	.	pfam07448	Spp-24	Secreted phosphoprotein 24 (Spp-24). This family represents a conserved region approximately 140 residues long within secreted phosphoprotein 24 (Spp-24), which seems to be restricted to vertebrates. This is a non-collagenous protein found in bone that is related in sequence to the cystatin family of thiol protease inhibitors. This suggests that Spp-24 could function to modulate the thiol proteas…	GO:0046849|bone remodeling;	GO:0005576|extracellular region;	.	.	.
ENSGALG00000004138	chr8:6098615-6113970:-	gi|513196471|ref|XP_004943287.1|	3674	0	PREDICTED: tudor domain-containing protein 5 isoform X5 [Gallus gallus]	gi|513196470|ref|XM_004943230.1|	2423	0	PREDICTED: Gallus gallus tudor domain containing 5 (TDRD5), transcript variant X5, mRNA	E2QTD3	183	1e-45	Tudor domain-containing protein 5	.	.	.	.	pfam00567	TUDOR	Tudor domain.	GO:0043046|DNA methylation involved in gamete generation;GO:0030719|P granule organization;GO:0007286|spermatid development;	GO:0033391|chromatoid body;GO:0071546|pi-body;	.	.	.
ENSGALG00000005073	chr8:9879705-9912133:+	gi|513196837|ref|XP_004943359.1|	1387	0	PREDICTED: phosducin isoform X6 [Gallus gallus]	gi|513196839|ref|XM_004943303.1|	1645	0	PREDICTED: Gallus gallus phosducin (PDC), transcript variant X7, mRNA	P20942	405	3e-135	Phosducin	.	.	.	.	pfam02114	Phosducin	Phosducin.	GO:0050896|response to stimulus;GO:0007601|visual perception;	GO:0005829|cytosol;GO:0005634|nucleus;GO:0001917|photoreceptor inner segment;GO:0001750|photoreceptor outer segment;	.	K08327	PDC; phosducin
ENSGALG00000005085	chr5:561678-569342:-	gi|218664507|ref|NP_001136321.1|	1620	0	D(4) dopamine receptor [Gallus gallus]	gi|210076716|gb|FJ217173.1|	2129	0	Gallus gallus DEAF1 (DEAF1) and DRD4 (DRD4) genes, complete cds	Q6TLJ0	350	2e-109	D(4) dopamine receptor	.	.	.	.	pfam00001	7tm_1	7 transmembrane receptor (rhodopsin family). This family contains, amongst other G-protein-coupled receptors (GCPRs), members of the opsin family, which have been considered to be typical members of the rhodopsin superfamily. They share several motifs, mainly the seven transmembrane helices, GCPRs of the rhodopsin superfamily. All opsins bind a chromophore, such as 11-cis-retinal. The function of…	GO:0007195|adenylate cyclase-inhibiting dopamine receptor signaling pathway;GO:0042752|regulation of circadian rhythm;GO:0048511|rhythmic process;	GO:0005887|integral component of plasma membrane;	GO:0004952|dopamine neurotransmitter receptor activity;	.	.
ENSGALG00000005774	chr20:9083387-9103348:-	gi|483525223|gb|EOB08907.1|	1122	2e-151	Sodium/potassium-transporting ATPase subunit beta-1-interacting protein 4, partial [Anas platyrhynchos]	gi|513218164|ref|XM_417414.3|	566	0	PREDICTED: Gallus gallus Na+/K+ transporting ATPase interacting 4 (NKAIN4), transcript variant X2, mRNA	Q6DEX3	334	5e-113	Sodium/potassium-transporting ATPase subunit beta-1-interacting protein 4	.	.	.	.	pfam05640	NKAIN	Na,K-Atpase Interacting protein. NKAIN (Na,K-Atpase INteracting) proteins are a family of evolutionary conserved transmembrane proteins that localize to neurons, that are critical for neuronal function, and that interact with the beta subunits, beta1 in vertebrates and beta in Drosophila, of Na,K-ATPase. NKAINs have highly conserved trans-membrane domains but otherwise no other characterized doma…	.	GO:0016021|integral component of membrane;GO:0005886|plasma membrane;	.	.	.
ENSGALG00000005843	chr20:9348414-9360272:-	gi|586534608|ref|XP_006922187.1|	2451	0	PREDICTED: elongation factor 1-alpha 2 [Pteropus alecto]	gi|157824118|ref|NM_001032398.2|	1687	0	Gallus gallus eukaryotic translation elongation factor 1 alpha 2 (EEF1A2), mRNA	Q71V39	932	0	Elongation factor 1-alpha 2	SPCC794.09c	767	0	COG5256	pfam00009	GTP_EFTU	Elongation factor Tu GTP binding domain. This domain contains a P-loop motif, also found in several other families such as pfam00071, pfam00025 and pfam00063. Elongation factor Tu consists of three structural domains, this plus two C-terminal beta barrel domains.	.	GO:0005737|cytoplasm;GO:0005634|nucleus;	GO:0005525|GTP binding;GO:0003924|GTPase activity;GO:0003746|translation elongation factor activity;	K03231	EEF1A; elongation factor 1-alpha
ENSGALG00000005852	chr20:9373970-9382871:-	gi|118100717|ref|XP_417420.2|	2283	0	PREDICTED: tyrosine-protein kinase Srms [Gallus gallus]	gi|513218202|ref|XM_417420.3|	1721	0	PREDICTED: Gallus gallus src-related kinase lacking C-terminal regulatory tyrosine and N-terminal myristylation sites (SRMS), mRNA	Q62270	610	0	Tyrosine-protein kinase Srms	YAR019c	103	1e-21	COG0515	pfam07714	Pkinase_Tyr	Protein tyrosine kinase.	GO:0030036|actin cytoskeleton organization;GO:0030154|cell differentiation;GO:0016477|cell migration;GO:0045087|innate immune response;GO:0038083|peptidyl-tyrosine autophosphorylation;GO:0042127|regulation of cell proliferation;GO:0007169|transmembrane receptor protein tyrosine kinase signaling pathway;	GO:0005737|cytoplasm;GO:0031234|extrinsic component of cytoplasmic side of plasma membrane;	GO:0005524|ATP binding;GO:0004715|non-membrane spanning protein tyrosine kinase activity;GO:0004713|protein tyrosine kinase activity;GO:0005102|receptor binding;	.	.
ENSGALG00000005898	chr13:378861-380094:+	gi|513205960|ref|XP_423051.4|	1412	0	PREDICTED: dead end protein homolog 1 isoform X3 [Gallus gallus]	gi|513205959|ref|XM_423051.4|	973	0	PREDICTED: Gallus gallus dead end homolog 1 (zebrafish) (DND1), transcript variant X3, mRNA	Q8IYX4	269	2e-85	Dead end protein homolog 1	.	.	.	.	pfam00076	RRM_1	RNA recognition motif. (a.k.a. RRM, RBD, or RNP domain). The RRM motif is probably diagnostic of an RNA binding protein. RRMs are found in a variety of RNA binding proteins, including various hnRNP proteins, proteins implicated in regulation of alternative splicing, and protein components of snRNPs. The motif also appears in a few single stranded DNA binding proteins. The RRM structure consists o…	GO:0007281|germ cell development;GO:0007275|multicellular organismal development;GO:0060965|negative regulation of gene silencing by miRNA;	GO:0005737|cytoplasm;GO:0005634|nucleus;	GO:0017091|AU-rich element binding;GO:0000166|nucleotide binding;	.	.
ENSGALG00000005951	chr15:7955323-7957642:-	gi|478247009|ref|NP_001264434.1|	959	2e-128	vacuolar protein sorting 29 homolog [Gallus gallus]	gi|478247008|ref|NM_001277505.1|	868	0	Gallus gallus vacuolar protein sorting 29 homolog (LOC416931), mRNA	B2RZ78	343	1e-117	Vacuolar protein sorting-associated protein 29	SPAC15E1.06	170	9e-51	COG0622	pfam12850	Metallophos_2	Calcineurin-like phosphoesterase superfamily domain. Members of this family are part of the Calcineurin-like phosphoesterase superfamily.	GO:0006886|intracellular protein transport;GO:0042147|retrograde transport, endosome to Golgi;GO:1990126|retrograde transport, endosome to plasma membrane;	GO:0005769|early endosome;GO:0005768|endosome;GO:0010008|endosome membrane;GO:0005770|late endosome;GO:0030904|retromer complex;	GO:0008270|zinc ion binding;	K18467	VPS29; vacuolar protein sorting-associated protein 29
ENSGALG00000006009	chr12:9689545-9717481:-	gi|513205196|ref|XP_001234026.3|	2832	0	PREDICTED: podocalyxin-like 2 [Gallus gallus]	gi|513205195|ref|XM_001234025.3|	996	0	PREDICTED: Gallus gallus podocalyxin-like 2 (PODXL2), mRNA	Q9NZ53	406	5e-132	Podocalyxin-like protein 2	.	.	.	.	pfam06365	CD34_antigen	CD34/Podocalyxin family. This family consists of several mammalian CD34 antigen proteins. The CD34 antigen is a human leukocyte membrane protein expressed specifically by lymphohematopoietic progenitor cells. CD34 is a phosphoprotein. Activation of protein kinase C (PKC) has been found to enhance CD34 phosphorylation. This family contains several eukaryotic podocalyxin proteins. Podocalyxin is a …	GO:0050901|leukocyte tethering or rolling;	GO:0005887|integral component of plasma membrane;	GO:0005539|glycosaminoglycan binding;	K06818	PODXL2; podocalyxin-like 2
ENSGALG00000006106	chr20:9998639-10003173:-	gi|513218345|ref|XP_004947191.1|	1587	0	PREDICTED: tumor necrosis factor receptor superfamily member 6B isoform X3 [Gallus gallus]	gi|41632318|emb|BX931790.1|	1059	0	Gallus gallus finished cDNA, clone ChEST546m10	O95407	276	1e-88	Tumor necrosis factor receptor superfamily member 6B	.	.	.	.	pfam00020	TNFR_c6	TNFR/NGFR cysteine-rich region.	GO:0006915|apoptotic process;GO:0043066|negative regulation of apoptotic process;	GO:0005615|extracellular space;	GO:0004872|receptor activity;	K05143	TNFRSF6B, DCR3; tumor necrosis factor receptor superfamily member 6B
ENSGALG00000006202	chr14:6949246-6957640:-	gi|363739416|ref|XP_425247.3|	3558	0	PREDICTED: amiloride-sensitive sodium channel subunit beta isoform X6 [Gallus gallus]	gi|513208570|ref|XM_425247.4|	2128	0	PREDICTED: Gallus gallus sodium channel, non-voltage-gated 1, beta subunit (SCNN1B), transcript variant X6, mRNA	O97742	870	0	Amiloride-sensitive sodium channel subunit beta	.	.	.	.	pfam00858	ASC	Amiloride-sensitive sodium channel.	GO:0050891|multicellular organismal water homeostasis;GO:0050896|response to stimulus;GO:0050909|sensory perception of taste;GO:0055078|sodium ion homeostasis;GO:0035725|sodium ion transmembrane transport;	GO:0016324|apical plasma membrane;GO:0030659|cytoplasmic vesicle membrane;GO:0005887|integral component of plasma membrane;GO:0034706|sodium channel complex;	GO:0015280|ligand-gated sodium channel activity;	K04825	SCNN1B; amiloride-sensitive sodium channel subunit beta
ENSGALG00000006449	chr12:11006263-11071997:-	gi|733907862|ref|XP_010716870.1|	5422	0	PREDICTED: glutamate receptor-interacting protein 2 isoform X2 [Meleagris gallopavo]	gi|513205332|ref|XM_004944611.1|	3207	0	PREDICTED: Gallus gallus glutamate receptor interacting protein 2 (GRIP2), transcript variant X12, mRNA	A8E0R9	1696	0	Glutamate receptor-interacting protein 2	.	.	.	.	pfam00595	PDZ	PDZ domain (Also known as DHR or GLGF). PDZ domains are found in diverse signaling proteins.	GO:0007281|germ cell development;GO:0008354|germ cell migration;GO:0007275|multicellular organismal development;	GO:0005938|cell cortex;GO:0005737|cytoplasm;GO:0032019|mitochondrial cloud;GO:0045495|pole plasm;	.	.	.
ENSGALG00000006600	chr9:3597604-3612439:+	gi|513198975|ref|XP_426692.3|	2040	0	PREDICTED: alpha-1,4-N-acetylglucosaminyltransferase [Gallus gallus]	gi|513198974|ref|XM_426692.3|	1816	0	PREDICTED: Gallus gallus alpha-1,4-N-acetylglucosaminyltransferase (A4GNT), mRNA	Q9UNA3	417	2e-139	Alpha-1,4-N-acetylglucosaminyltransferase	.	.	.	.	pfam04572	Gb3_synth	Alpha 1,4-glycosyltransferase conserved region. The glycosphingolipids (GSL) form part of eukaryotic cell membranes. They consist of a hydrophilic carbohydrate moiety linked to a hydrophobic ceramide tail embedded within the lipid bilayer of the membrane. Lactosylceramide, Gal1,4Glc1Cer (LacCer), is the common synthetic precursor to the majority of GSL found in vertebrates. Alpha 1.4-glycosyltran…	GO:0005975|carbohydrate metabolic process;GO:0009101|glycoprotein biosynthetic process;GO:0050680|negative regulation of epithelial cell proliferation;GO:0006493|protein O-linked glycosylation;	GO:0000139|Golgi membrane;GO:0016021|integral component of membrane;GO:0016020|membrane;	GO:0008375|acetylglucosaminyltransferase activity;	K08251	A4GNT; alpha 1,4-N-acetylglucosaminyltransferase [EC:2.4.1.-]
ENSGALG00000006609	chr9:3230463-3257134:+	gi|513198968|ref|XP_422685.4|	5065	0	PREDICTED: ephrin type-B receptor 1 isoform X1 [Gallus gallus]	gi|541978174|ref|XM_005441710.1|	2170	0	PREDICTED: Falco cherrug EPH receptor B1 (EPHB1), mRNA	P54762	1890	0	Ephrin type-B receptor 1	.	.	.	.	pfam07714	Pkinase_Tyr	Protein tyrosine kinase.	GO:0001525|angiogenesis;GO:0007411|axon guidance;GO:0048593|camera-type eye morphogenesis;GO:0060326|cell chemotaxis;GO:0031589|cell-substrate adhesion;GO:0021952|central nervous system projection neuron axonogenesis;GO:0060996|dendritic spine development;GO:0060997|dendritic spine morphogenesis;GO:0050965|detection of temperature stimulus involved in sensory perception of pain;GO:0048013|ephrin …	GO:0030424|axon;GO:0005829|cytosol;GO:0030425|dendrite;GO:0031901|early endosome membrane;GO:0070062|extracellular exosome;GO:0005576|extracellular region;GO:0032433|filopodium tip;GO:0005887|integral component of plasma membrane;GO:0045121|membrane raft;GO:0005886|plasma membrane;	GO:0005524|ATP binding;GO:0008046|axon guidance receptor activity;GO:0005005|transmembrane-ephrin receptor activity;	K05110	EPHB1, ELK, NET; Eph receptor B1 [EC:2.7.10.1]
ENSGALG00000006629	chr6:19941320-19946482:+	gi|45382541|ref|NP_990569.1|	996	2e-134	retinol-binding protein 4 precursor [Gallus gallus]	gi|45382540|ref|NM_205238.1|	796	0	Gallus gallus retinol binding protein 4, plasma (RBP4), mRNA	P41263	388	9e-136	Retinol-binding protein 4	.	.	.	.	pfam00061	Lipocalin	Lipocalin / cytosolic fatty-acid binding protein family. Lipocalins are transporters for small hydrophobic molecules, such as lipids, steroid hormones, bilins, and retinoids. The family also encompasses the enzyme prostaglandin D synthase (EC:5.3.99.2). Alignment subsumes both the lipocalin and fatty acid binding protein signatures from PROSITE. This is supported on structural and functional grou…	GO:0042593|glucose homeostasis;GO:0030277|maintenance of gastrointestinal epithelium;GO:0001555|oocyte growth;GO:0032024|positive regulation of insulin secretion;GO:0006461|protein complex assembly;GO:0043627|response to estrogen;GO:0032526|response to retinoic acid;GO:0009615|response to virus;GO:0033189|response to vitamin A;GO:0042572|retinol metabolic process;GO:0034633|retinol transport;	GO:0030136|clathrin-coated vesicle;GO:0070062|extracellular exosome;GO:0005615|extracellular space;GO:0060417|yolk;GO:0060418|yolk plasma;	GO:0019904|protein domain specific binding;GO:0005102|receptor binding;GO:0016918|retinal binding;GO:0019841|retinol binding;GO:0034632|retinol transporter activity;	K18271	RBP4; retinol-binding protein 4
ENSGALG00000006635	chr10:12352256-12360181:+	gi|52138643|ref|NP_001004370.1|	2420	0	ammonium transporter Rh type C [Gallus gallus]	gi|52138642|ref|NM_001004370.1|	1641	0	Gallus gallus Rh family, C glycoprotein (RHCG), mRNA	Q6XL41	936	0	Ammonium transporter Rh type C	sll0108	61.6	3e-09	COG0004	pfam00909	Ammonium_transp	Ammonium Transporter Family.	GO:0015696|ammonium transport;	GO:0016324|apical plasma membrane;GO:0016021|integral component of membrane;	GO:0008519|ammonium transmembrane transporter activity;	K06580	SLC42A, RHAG, RHBG, RHCG; ammonium transporter Rh
ENSGALG00000006728	chr15:8768960-8794948:-	gi|647567934|ref|NP_001280169.1|	2707	0	sodium/glucose cotransporter 1 [Gallus gallus]	gi|66793635|gb|AC159374.2|	2092	0	Gallus gallus BAC clone CH261-5A10 from chromosome unknown, complete sequence	P53791	880	0	Sodium/glucose cotransporter 1	BH2222	137	1e-32	COG4146	pfam00474	SSF	Sodium:solute symporter family. Membership of this family is supported by a significant blast score.	GO:0050892|intestinal absorption;GO:0001656|metanephros development;	GO:0016324|apical plasma membrane;GO:0005903|brush border;GO:0070062|extracellular exosome;GO:0016021|integral component of membrane;	GO:0005412|glucose:sodium symporter activity;	K14158	SLC5A1, SGLT1; solute carrier family 5 (sodium/glucose cotransporter), member 1
ENSGALG00000006785	chr13:16213206-16217341:-	gi|45382261|ref|NP_990746.1|	1578	0	interferon regulatory factor 1 [Gallus gallus]	gi|45382260|ref|NM_205415.1|	1018	0	Gallus gallus interferon regulatory factor 1 (IRF1), mRNA	Q90876	612	0	Interferon regulatory factor 1	.	.	.	.	pfam00605	IRF	Interferon regulatory factor transcription factor. This family of transcription factors are important in the regulation of interferons in response to infection by virus and in the regulation of interferon-inducible genes. Three of the five conserved tryptophan residues bind to DNA.	GO:0006915|apoptotic process;GO:0043374|CD8-positive, alpha-beta T cell differentiation;GO:0007050|cell cycle arrest;GO:0035458|cellular response to interferon-beta;GO:0071260|cellular response to mechanical stimulus;GO:0051607|defense response to virus;GO:0060333|interferon-gamma-mediated signaling pathway;GO:0045590|negative regulation of regulatory T cell differentiation;GO:0045892|negative re…	GO:0005737|cytoplasm;GO:0000790|nuclear chromatin;	GO:0000978|RNA polymerase II core promoter proximal region sequence-specific DNA binding;GO:0001077|transcriptional activator activity, RNA polymerase II core promoter proximal region sequence-specific binding;	K09444	IRF1; interferon regulatory factor 1
ENSGALG00000006969	chr24:4418801-4437648:-	gi|71895627|ref|NP_001026667.1|	5384	0	ubiquitin carboxyl-terminal hydrolase 28 [Gallus gallus]	gi|71895626|ref|NM_001031496.1|	4039	0	Gallus gallus ubiquitin specific peptidase 28 (USP28), mRNA	Q5ZID5	2078	0	Ubiquitin carboxyl-terminal hydrolase 28	SPCC188.08c	68.2	2e-10	COG5077	pfam00443	UCH	Ubiquitin carboxyl-terminal hydrolase.	GO:0008283|cell proliferation;GO:0000077|DNA damage checkpoint;GO:0006281|DNA repair;GO:0042771|intrinsic apoptotic signaling pathway in response to DNA damage by p53 class mediator;GO:0016579|protein deubiquitination;GO:0010212|response to ionizing radiation;GO:0006511|ubiquitin-dependent protein catabolic process;	GO:0005654|nucleoplasm;	GO:0004843|ubiquitin-specific protease activity;	K11849	USP25_28, UBP2; ubiquitin carboxyl-terminal hydrolase 25/28 [EC:3.1.2.15]
ENSGALG00000007047	chr5:15915784-15924615:+	gi|227908798|ref|NP_001153150.1|	746	3e-93	galanin isoform 1 precursor [Gallus gallus]	gi|227908797|ref|NM_001159678.1|	814	0	Gallus gallus galanin/GMAP prepropeptide (GAL), transcript variant 1, mRNA	Q9W6M9	218	7e-67	Galanin peptides	.	.	.	.	pfam06540	GMAP	Galanin message associated peptide (GMAP). This family consists of several galanin message associated peptides. In rat preprogalanin, galanin is C-terminally flanked by a 60 amino acid long peptide: galanin message-associated peptide (GMAP). GMAP sequences in different species show high degree of homology, but the biological function of this family is unknown.	GO:0007218|neuropeptide signaling pathway;GO:0045944|positive regulation of transcription from RNA polymerase II promoter;	GO:0005576|extracellular region;	GO:0005184|neuropeptide hormone activity;GO:0031764|type 1 galanin receptor binding;GO:0031765|type 2 galanin receptor binding;GO:0031766|type 3 galanin receptor binding;	.	.
ENSGALG00000007269	chr4:10725032-10784779:+	gi|513180881|ref|XP_004940786.1|	2346	0	PREDICTED: gamma-aminobutyric acid receptor subunit alpha-3 isoform X4 [Gallus gallus]	gi|513180882|ref|XM_420268.3|	5145	0	PREDICTED: Gallus gallus gamma-aminobutyric acid (GABA) A receptor, alpha 3 (GABRA3), transcript variant X3, mRNA	P34903	758	0	Gamma-aminobutyric acid receptor subunit alpha-3	.	.	.	.	pfam02931	Neur_chan_LBD	Neurotransmitter-gated ion-channel ligand binding domain. This family is the extracellular ligand binding domain of these ion channels. This domain forms a pentameric arrangement in the known structure.	GO:1902476|chloride transmembrane transport;GO:0007214|gamma-aminobutyric acid signaling pathway;GO:0034220|ion transmembrane transport;GO:0050877|neurological system process;GO:0042391|regulation of membrane potential;GO:0042493|response to drug;GO:0007268|synaptic transmission;GO:0055085|transmembrane transport;GO:0006810|transport;	GO:0030054|cell junction;GO:0034707|chloride channel complex;GO:1902711|GABA-A receptor complex;GO:0005887|integral component of plasma membrane;GO:0043005|neuron projection;GO:0005886|plasma membrane;GO:0045211|postsynaptic membrane;GO:0045202|synapse;	GO:0008503|benzodiazepine receptor activity;GO:0005254|chloride channel activity;GO:0004890|GABA-A receptor activity;GO:0005237|inhibitory extracellular ligand-gated ion channel activity;	K05175	GABRA; gamma-aminobutyric acid receptor subunit alpha
ENSGALG00000008185	chr7:10696198-10732631:+	gi|459352614|tpg|DAA64410.1|	6905	0	TPA_inf: aldehyde oxidase 1 [Gallus gallus]	gi|459352613|tpg|BK008661.1|	3966	0	TPA_inf: Gallus gallus aldehyde oxidase 1 mRNA, complete cds	Q06278	1798	0	Aldehyde oxidase	PA1523	526	7e-167	COG4631	pfam02738	Ald_Xan_dh_C2	Molybdopterin-binding domain of aldehyde dehydrogenase.	GO:0006954|inflammatory response;GO:0072593|reactive oxygen species metabolic process;GO:0044281|small molecule metabolic process;GO:0042816|vitamin B6 metabolic process;GO:0006766|vitamin metabolic process;GO:0006767|water-soluble vitamin metabolic process;	GO:0005737|cytoplasm;GO:0005829|cytosol;GO:0070062|extracellular exosome;	GO:0051537|2 iron, 2 sulfur cluster binding;GO:0004031|aldehyde oxidase activity;GO:0009055|electron carrier activity;GO:0050660|flavin adenine dinucleotide binding;GO:0005506|iron ion binding;GO:0043546|molybdopterin cofactor binding;GO:0051287|NAD binding;GO:0008762|UDP-N-acetylmuramate dehydrogenase activity;GO:0004854|xanthine dehydrogenase activity;	K00157	AOX; aldehyde oxidase [EC:1.2.3.1]
ENSGALG00000008544	chr3:15666219-15743112:+	gi|118405146|ref|NP_001072941.1|	4802	0	sodium/calcium exchanger 1 precursor [Gallus gallus]	gi|118405145|ref|NM_001079473.1|	2778	0	Gallus gallus solute carrier family 8 (sodium/calcium exchanger), member 1 (SLC8A1), mRNA	P23685	1690	0	Sodium/calcium exchanger 1	.	.	.	.	pfam03160	Calx-beta	Calx-beta domain.	GO:1901660|calcium ion export;GO:0070509|calcium ion import;GO:0055013|cardiac muscle cell development;GO:0060048|cardiac muscle contraction;GO:0007154|cell communication;GO:0034614|cellular response to reactive oxygen species;GO:0006883|cellular sodium ion homeostasis;GO:0035050|embryonic heart tube development;GO:0001892|embryonic placenta development;GO:0003007|heart morphogenesis;GO:0048747|m…	GO:0016323|basolateral plasma membrane;GO:0005887|integral component of plasma membrane;GO:0030315|T-tubule;	GO:0005432|calcium:sodium antiporter activity;GO:0046872|metal ion binding;	.	.
ENSGALG00000008615	chr5:24001724-24083155:-	gi|513187448|ref|XP_004941681.1|	6885	0	PREDICTED: ALK tyrosine kinase receptor isoform X4 [Gallus gallus]	gi|513187447|ref|XM_004941624.1|	4502	0	PREDICTED: Gallus gallus leukocyte receptor tyrosine kinase (LTK), transcript variant X4, mRNA	Q9UM73	1058	0	ALK tyrosine kinase receptor	.	.	.	.	pfam07714	Pkinase_Tyr	Protein tyrosine kinase.	GO:0000187|activation of MAPK activity;GO:0008283|cell proliferation;GO:0048666|neuron development;GO:0038061|NIK/NF-kappaB signaling;GO:0018108|peptidyl-tyrosine phosphorylation;GO:0016310|phosphorylation;GO:0051092|positive regulation of NF-kappaB transcription factor activity;GO:0046777|protein autophosphorylation;GO:0042981|regulation of apoptotic process;GO:0007165|signal transduction;GO:000…	GO:0070062|extracellular exosome;GO:0005887|integral component of plasma membrane;GO:0005622|intracellular;GO:0043234|protein complex;	GO:0005524|ATP binding;GO:0042802|identical protein binding;GO:0004704|NF-kappaB-inducing kinase activity;GO:0004713|protein tyrosine kinase activity;GO:0004714|transmembrane receptor protein tyrosine kinase activity;	K05119	ALK; anaplastic lymphoma kinase [EC:2.7.10.1]
ENSGALG00000009302	chr6:28814903-28820582:+	gi|118093051|ref|XP_421783.2|	1131	7e-151	PREDICTED: homeobox protein EMX2 isoform X2 [Gallus gallus]	gi|513192108|ref|XM_421783.3|	1147	0	PREDICTED: Gallus gallus empty spiracles homeobox 2 (EMX2), transcript variant X2, mRNA	Q04743	425	2e-146	Homeobox protein EMX2	.	.	.	.	pfam00046	Homeobox	Homeobox domain.	GO:0009952|anterior/posterior pattern specification;GO:0021846|cell proliferation in forebrain;GO:0021796|cerebral cortex regionalization;GO:0021542|dentate gyrus development;GO:0021885|forebrain cell migration;GO:0030182|neuron differentiation;GO:0006355|regulation of transcription, DNA-templated;GO:0072001|renal system development;GO:0042493|response to drug;	GO:0005634|nucleus;	GO:0043565|sequence-specific DNA binding;	K09317	EMX; homeobox protein EMX
ENSGALG00000009452	chr5:27313856-27374224:-	gi|363734725|ref|XP_001231965.2|	2873	0	PREDICTED: polypeptide N-acetylgalactosaminyltransferase 16 isoformX1 [Gallus gallus]	gi|513187789|ref|XM_001231964.3|	5117	0	PREDICTED: Gallus gallus UDP-N-acetyl-alpha-D-galactosamine:polypeptide N-acetylgalactosaminyltransferase-like 1 (GALNTL1), transcript variant X1, mRNA	Q9JJ61	872	0	Polypeptide N-acetylgalactosaminyltransferase 16	.	.	.	.	pfam00535	Glycos_transf_2	Glycosyl transferase family 2. Diverse family, transferring sugar from UDP-glucose, UDP-N-acetyl- galactosamine, GDP-mannose or CDP-abequose, to a range of substrates including cellulose, dolichol phosphate and teichoic acids.	GO:0006486|protein glycosylation;	GO:0070062|extracellular exosome;GO:0000139|Golgi membrane;GO:0016021|integral component of membrane;	GO:0030246|carbohydrate binding;GO:0046872|metal ion binding;GO:0004653|polypeptide N-acetylgalactosaminyltransferase activity;	K00710	GALNT; polypeptide N-acetylgalactosaminyltransferase [EC:2.4.1.41]
ENSGALG00000010250	chrLGE22C19W28_E50C23:713333-717769:-	gi|45384378|ref|NP_990263.1|	943	7e-122	keratin, type II cytoskeletal cochleal [Gallus gallus]	gi|45384377|ref|NM_204932.1|	795	0	Gallus gallus keratin 7 (KRT7), mRNA	O93532	367	3e-123	Keratin, type II cytoskeletal cochleal	.	.	.	.	pfam00038	Filament	Intermediate filament protein.	.	GO:0045095|keratin filament;	GO:0005198|structural molecule activity;	K07605	KRT2; type II keratin, basic
ENSGALG00000010252	chrLGE22C19W28_E50C23:730957-744928:+	gi|513233506|ref|XP_428853.3|	2355	0	PREDICTED: keratin, type II cytoskeletal 80-like isoform X3 [Gallus gallus]	gi|513233505|ref|XM_428853.4|	1380	0	PREDICTED: Gallus gallus keratin 80 (KRT80), transcript variant X3, mRNA	Q6KB66	355	1e-116	Keratin, type II cytoskeletal 80	.	.	.	.	pfam00038	Filament	Intermediate filament protein.	.	GO:0005737|cytoplasm;GO:0005882|intermediate filament;GO:0045095|keratin filament;	GO:0005198|structural molecule activity;	K07605	KRT2; type II keratin, basic
ENSGALG00000010439	chr9:23399168-23405755:-	gi|432094860|gb|ELK26268.1|	2303	0	Tubulin alpha-3 chain [Myotis davidii]	gi|513200407|ref|XM_422851.4|	2035	0	PREDICTED: Gallus gallus tubulin alpha-3 chain-like (LOC425049), mRNA	Q68FR8	885	0	Tubulin alpha-3 chain	SPBC800.05c	717	0	COG5023	pfam03953	Tubulin_C	Tubulin C-terminal domain. This family includes the tubulin alpha, beta and gamma chains. Members of this family are involved in polymer formation. Tubulins are GTPases. FtsZ can polymerize into tubes, sheets, and rings in vitro and is ubiquitous in eubacteria and archaea. Tubulin is the major component of microtubules. (The FtsZ GTPases have been split into their won family).	GO:0007017|microtubule-based process;GO:0051258|protein polymerization;	GO:0005737|cytoplasm;GO:0005874|microtubule;	GO:0005525|GTP binding;GO:0003924|GTPase activity;GO:0005200|structural constituent of cytoskeleton;	K07374	TUBA; tubulin alpha
ENSGALG00000010773	chr3:35493725-35533009:+	gi|363731595|ref|XP_419552.3|	898	2e-120	PREDICTED: gremlin-2 [Gallus gallus]	gi|513175691|ref|XM_419552.4|	709	0	PREDICTED: Gallus gallus gremlin 2 (GREM2), mRNA	Q9H772	295	6e-100	Gremlin-2	.	.	.	.	pfam03045	DAN	DAN domain. This domain contains 9 conserved cysteines and is extracellular. Therefore the cysteines may form disulphide bridges. This family of proteins has been termed the DAN family after the first member to be reported. This family includes DAN, Cerberus and Gremlin. The gremlin protein is an antagonist of bone morphogenetic protein signaling. It is postulated that all members of this family …	GO:0030509|BMP signaling pathway;GO:0019221|cytokine-mediated signaling pathway;GO:0048263|determination of dorsal identity;GO:0010172|embryonic body morphogenesis;GO:0060300|regulation of cytokine activity;GO:0038098|sequestering of BMP from receptor via BMP binding;	GO:0005576|extracellular region;GO:0005615|extracellular space;	GO:0008201|heparin binding;	.	.
ENSGALG00000010980	chr2:31470769-31506970:+	gi|513168703|ref|XP_004939405.1|	5245	0	PREDICTED: serine/threonine-protein kinase 31 isoform X6 [Gallus gallus]	gi|513168714|ref|XM_418720.4|	3014	0	PREDICTED: Gallus gallus serine/threonine kinase 31 (STK31), transcript variant X5, mRNA	Q9BXU1	1007	0	Serine/threonine-protein kinase 31	mlr6580_1	75.5	1e-13	COG0515	pfam00567	TUDOR	Tudor domain.	.	GO:0001669|acrosomal vesicle;	GO:0005524|ATP binding;GO:0004674|protein serine/threonine kinase activity;	K16316	STK31, TDRD8; serine/threonine-protein kinase 31 [EC:2.7.11.1]
ENSGALG00000011243	chr2:34939869-35003900:-	gi|45383684|ref|NP_989549.1|	1544	0	deleted in azoospermia-like [Gallus gallus]	gi|45383683|ref|NM_204218.1|	1817	0	Gallus gallus deleted in azoospermia-like (DAZL), mRNA	Q804A9	598	0	DAZL,Deleted in azoospermia-like	.	.	.	.	pfam00076	RRM_1	RNA recognition motif. (a.k.a. RRM, RBD, or RNP domain). The RRM motif is probably diagnostic of an RNA binding protein. RRMs are found in a variety of RNA binding proteins, including various hnRNP proteins, proteins implicated in regulation of alternative splicing, and protein components of snRNPs. The motif also appears in a few single stranded DNA binding proteins. The RRM structure consists o…	GO:0007275|multicellular organismal development;GO:0048477|oogenesis;GO:0006417|regulation of translation;GO:0007283|spermatogenesis;	GO:0005737|cytoplasm;	GO:0000166|nucleotide binding;GO:0003723|RNA binding;	.	.
ENSGALG00000011565	chr5:50474601-50526971:+	gi|513189408|ref|XP_004936444.1|	7163	0	PREDICTED: putative ATP-dependent RNA helicase TDRD9 isoform X7 [Gallus gallus]	gi|513189407|ref|XM_004936387.1|	4757	0	PREDICTED: Gallus gallus tudor domain containing 9 (TDRD9), transcript variant X7, mRNA	Q8NDG6	1683	0	Putative ATP-dependent RNA helicase TDRD9	.	.	.	.	pfam04408	HA2	Helicase associated domain (HA2). This presumed domain is about 90 amino acid residues in length. It is found is a diverse set of RNA helicases. Its function is unknown, however it seems likely to be involved in nucleic acid binding.	GO:0030154|cell differentiation;GO:0043046|DNA methylation involved in gamete generation;GO:0009566|fertilization;GO:0010467|gene expression;GO:0031047|gene silencing by RNA;GO:0007140|male meiosis;GO:0007275|multicellular organismal development;GO:0034587|piRNA metabolic process;GO:0006396|RNA processing;GO:0007283|spermatogenesis;	GO:0005737|cytoplasm;GO:0005634|nucleus;GO:0043186|P granule;GO:0071547|piP-body;	GO:0005524|ATP binding;GO:0004004|ATP-dependent RNA helicase activity;GO:0044822|poly(A) RNA binding;	K18408	TDRD9; ATP-dependent RNA helicase TDRD9 [EC:3.6.4.13]
ENSGALG00000011624	chr3:44860100-44870618:-	gi|513176246|ref|XP_426152.4|	2859	0	PREDICTED: poly(A)-specific ribonuclease (PARN)-like domain containing 1 isoform X4 [Gallus gallus]	gi|513176245|ref|XM_426152.4|	1699	0	PREDICTED: Gallus gallus poly(A)-specific ribonuclease (PARN)-like domain containing 1 (PNLDC1), transcript variant X4, mRNA	Q8NA58	594	0	Poly(A)-specific ribonuclease PARN-like domain-containing protein 1	.	.	.	.	pfam04857	CAF1	CAF1 family ribonuclease. The major pathways of mRNA turnover in eukaryotes initiate with shortening of the polyA tail. CAF1 encodes a critical component of the major cytoplasmic deadenylase in yeast. Both Caf1p is required for normal mRNA deadenylation in vivo and localizes to the cytoplasm. Caf1p copurifies with a Ccr4p-dependent polyA-specific exonuclease activity. Some members of this family …	.	GO:0016021|integral component of membrane;GO:0005634|nucleus;	GO:0003676|nucleic acid binding;	.	.
ENSGALG00000011709	chr2:43178586-43193963:+	gi|363730100|ref|XP_418792.2|	2140	0	PREDICTED: transmembrane protein 108 isoform X3 [Gallus gallus]	gi|513169327|ref|XM_418792.4|	1692	0	PREDICTED: Gallus gallus transmembrane protein 108 (TMEM108), transcript variant X3, mRNA	Q6UXF1	361	3e-115	Transmembrane protein 108	.	.	.	.	pfam11244	Med25_NR-box	Mediator complex subunit 25 C-terminal NR box-containing. The overall function of the full-length Med25 is efficiently to coordinate the transcriptional activation of RAR/RXR (retinoic acid receptor/retinoic X receptor) in higher eukaryotic cells. Human Med25 consists of several domains with different binding properties, the N-terminal, VWA, domain, an SD1 - synapsin 1 - domain from residues 229-…	.	GO:0016021|integral component of membrane;	.	.	.
ENSGALG00000011712	chr2:43197023-43212426:+	gi|4377562|emb|CAA59271.1|	1981	0	CP49 [Gallus gallus]	gi|953184|emb|X84806.1|	1467	0	G.gallus mRNA for CP49	Q13515	511	2e-177	Phakinin	.	.	.	.	pfam00038	Filament	Intermediate filament protein.	GO:0048469|cell maturation;GO:0045104|intermediate filament cytoskeleton organization;GO:0070307|lens fiber cell development;GO:0050896|response to stimulus;GO:0007601|visual perception;	GO:0005737|cytoplasm;GO:0005882|intermediate filament;GO:0005886|plasma membrane;	GO:0005200|structural constituent of cytoskeleton;GO:0005212|structural constituent of eye lens;	K10379	BFSP2; beaded filament structural protein 2, phakinin
ENSGALG00000011862	chr4:53143374-53154364:-	gi|363733383|ref|XP_420624.3|	2596	0	PREDICTED: adenosine deaminase domain-containing protein 1 isoform X2 [Gallus gallus]	gi|513183478|ref|XM_420624.4|	1771	0	PREDICTED: Gallus gallus adenosine deaminase domain containing 1 (testis-specific) (ADAD1), transcript variant X2, mRNA	Q5SUE7	535	3e-177	Adenosine deaminase domain-containing protein 1	.	.	.	.	pfam02137	A_deamin	Adenosine-deaminase (editase) domain. Adenosine deaminases acting on RNA (ADARs) can deaminate adenosine to form inosine. In long double-stranded RNA, this process is non-specific; it occurs site-specifically in RNA transcripts. The former is important in defence against viruses, whereas the latter may affect splicing or untranslated regions. They are primarily nuclear proteins, but a longer isof…	GO:0007275|multicellular organismal development;GO:0006396|RNA processing;GO:0007286|spermatid development;	GO:0005634|nucleus;	GO:0004000|adenosine deaminase activity;GO:0003723|RNA binding;	.	.
ENSGALG00000011888	chr2:43743131-43753642:-	gi|57530757|ref|NP_001006368.1|	3815	0	protein-glutamine gamma-glutamyltransferase 4 [Gallus gallus]	gi|57530756|ref|NM_001006368.1|	2391	0	Gallus gallus transglutaminase 4 (prostate) (TGM4), mRNA	P49221	682	0	Protein-glutamine gamma-glutamyltransferase 4	.	.	.	.	pfam00868	Transglut_N	Transglutaminase family.	GO:0018149|peptide cross-linking;	GO:0005737|cytoplasm;GO:0070062|extracellular exosome;GO:0031012|extracellular matrix;GO:0005794|Golgi apparatus;	GO:0046872|metal ion binding;GO:0003810|protein-glutamine gamma-glutamyltransferase activity;	K05621	TGM4; transglutaminase 4 [EC:2.3.2.13]
ENSGALG00000011991	chr4:54193101-54210894:-	gi|481026645|ref|NP_001264756.1|	1270	8e-170	myozenin-2 [Gallus gallus]	gi|481026644|ref|NM_001277827.1|	1127	0	Gallus gallus myozenin 2 (MYOZ2), mRNA	Q5E9V3	352	6e-116	Myozenin-2	.	.	.	.	pfam05556	Calsarcin	Calcineurin-binding protein (Calsarcin). This family consists of several mammalian calcineurin-binding proteins. The calcium- and calmodulin-dependent protein phosphatase calcineurin has been implicated in the transduction of signals that control the hypertrophy of cardiac muscle and slow fibre gene expression in skeletal muscle. Calsarcin-1 and calsarcin-2 are expressed in developing cardiac and…	.	GO:0015629|actin cytoskeleton;GO:0030018|Z disc;	.	.	.
ENSGALG00000012412	chr3:47933232-48068830:+	gi|513176440|ref|XP_004935674.1|	4696	0	PREDICTED: monofunctional C1-tetrahydrofolate synthase, mitochondrial isoform X3 [Gallus gallus]	gi|513176443|ref|XM_004935618.1|	2867	0	PREDICTED: Gallus gallus methylenetetrahydrofolate dehydrogenase (NADP+ dependent) 1-like (MTHFD1L), transcript variant X4, mRNA	Q6UB35	1338	0	Monofunctional C1-tetrahydrofolate synthase, mitochondrial	SPBC839.16_2	686	0	COG2759	pfam01268	FTHFS	Formate--tetrahydrofolate ligase.	GO:0048702|embryonic neurocranium morphogenesis;GO:0048703|embryonic viscerocranium morphogenesis;GO:0009396|folic acid-containing compound biosynthetic process;GO:0006760|folic acid-containing compound metabolic process;GO:0015942|formate metabolic process;GO:0001843|neural tube closure;GO:0006730|one-carbon metabolic process;GO:0055114|oxidation-reduction process;GO:0035999|tetrahydrofolate int…	GO:0016020|membrane;GO:0005739|mitochondrion;	GO:0005524|ATP binding;GO:0004329|formate-tetrahydrofolate ligase activity;GO:0042803|protein homodimerization activity;	K13402	MTHFD1L; monofunctional C1-tetrahydrofolate synthase, mitochondrial [EC:6.3.4.3]
ENSGALG00000012470	chr7:34391457-34415276:+	gi|118093935|ref|XP_001234906.1|	711	8e-89	PREDICTED: ly6/PLAUR domain-containing protein 6 isoform X1 [Gallus gallus]	gi|513195487|ref|XM_001234905.2|	844	0	PREDICTED: Gallus gallus LY6/PLAUR domain containing 6 (LYPD6), transcript variant X1, mRNA	Q8BPP5	207	1e-62	Ly6/PLAUR domain-containing protein 6	.	.	.	.	pfam00021	UPAR_LY6	u-PAR/Ly-6 domain. This extracellular disulphide bond rich domain is related to pfam00087.	.	GO:0005576|extracellular region;	.	.	.
ENSGALG00000012542	chr1:51881968-51884335:-	gi|513159497|ref|XP_004937854.1|	1441	0	PREDICTED: GTP-binding protein Rhes isoform X3 [Gallus gallus]	gi|513159499|ref|XM_416293.4|	810	0	PREDICTED: Gallus gallus RASD family, member 2 (RASD2), transcript variant X2, mRNA	Q96D21	506	0	GTP-binding protein Rhes	.	.	.	.	pfam00071	Ras	Ras family. Includes sub-families Ras, Rab, Rac, Ral, Ran, Rap Ypt1 and more. Shares P-loop motif with GTP_EFTU, arf and myosin_head. See pfam00009 pfam00025, pfam00063. As regards Rab GTPases, these are important regulators of vesicle formation, motility and fusion. They share a fold in common with all Ras GTPases: this is a six-stranded beta-sheet surrounded by five alpha-helices.	GO:0007626|locomotory behavior;GO:0031397|negative regulation of protein ubiquitination;GO:0051897|positive regulation of protein kinase B signaling;GO:0033235|positive regulation of protein sumoylation;GO:0043949|regulation of cAMP-mediated signaling;GO:0007264|small GTPase mediated signal transduction;GO:0001963|synaptic transmission, dopaminergic;	GO:0005622|intracellular;GO:0005886|plasma membrane;	GO:0031681|G-protein beta-subunit binding;GO:0005525|GTP binding;GO:0003924|GTPase activity;	K07844	RASD2; RASD family, member 2
ENSGALG00000012674	chr1:54408435-54444482:-	gi|513159599|ref|XP_004937872.1|	5879	0	PREDICTED: WASH complex subunit 7 isoform X1 [Gallus gallus]	gi|513159598|ref|XM_004937815.1|	3579	0	PREDICTED: Gallus gallus KIAA1033 (KIAA1033), transcript variant X1, mRNA	Q2M389	2116	0	WASH complex subunit 7	.	.	.	.	pfam14744	WASH-7_mid	WASH complex subunit 7. This family is the central, conserved region of proteins that form subunit 7 of the WASH complex. In species such as Drosophila this protein is the only component of the 'complex'. This complex is a nucleation promoting factor necessary for the activation of Arp2/3 that nucleates and organizes actin filaments by associating with a pre-existing filament to induce the assemb…	GO:0016197|endosomal transport;GO:0007032|endosome organization;GO:0015031|protein transport;	GO:0005769|early endosome;GO:0005768|endosome;GO:0005654|nucleoplasm;GO:0071203|WASH complex;	.	K18465	KIAA1033; WASH complex subunit 7
ENSGALG00000012973	chr3:48276571-48431441:+	gi|902888485|ref|XP_013033786.1|	3129	0	PREDICTED: estrogen receptor isoform X1 [Anser cygnoides domesticus]	gi|402744747|ref|NM_205183.2|	2072	0	Gallus gallus estrogen receptor 1 (ESR1), mRNA	P06212	1131	0	Estrogen receptor	.	.	.	.	pfam02159	Oest_recep	Oestrogen receptor.	GO:0010628|positive regulation of gene expression;GO:0006351|transcription, DNA-templated;	GO:0005634|nucleus;	GO:0030284|estrogen receptor activity;GO:0043565|sequence-specific DNA binding;GO:0003700|transcription factor activity, sequence-specific DNA binding;GO:0005496|steroid binding;GO:0008270|zinc ion binding;	K08550	NR3A1, ESR1; estrogen receptor alpha
ENSGALG00000013720	chr2:91997447-92017532:+	gi|513171516|ref|XP_004935262.1|	2440	0	PREDICTED: F-box only protein 15 isoform X5 [Gallus gallus]	gi|513171525|ref|XM_004935207.1|	1370	0	PREDICTED: Gallus gallus F-box protein 15 (FBXO15), transcript variant X7, mRNA	.	.	.	.	.	.	.	.	pfam12937	F-box-like	F-box-like. This is an F-box-like family.	.	.	.	.	.
ENSGALG00000013781	chr19:11025-25794:+	gi|50838836|ref|NP_001001302.1|	8863	0	myosin-7 [Gallus gallus]	gi|50838835|ref|NM_001001302.1|	5765	0	Gallus gallus myosin, heavy chain 7, cardiac muscle, beta (MYH7), mRNA	Q9BE39	3053	0	Myosin-7	SPCC645.05c	759	0	COG5022	pfam01576	Myosin_tail_1	Myosin tail. The myosin molecule is a multi-subunit complex made up of two heavy chains and four light chains it is a fundamental contractile protein found in all eukaryote cell types. This family consists of the coiled-coil myosin heavy chain tail region. The coiled-coil is composed of the tail from two molecules of myosin. These can then assemble into the macromolecular thick filament. The coil…	.	GO:0030016|myofibril;GO:0032982|myosin filament;	GO:0005524|ATP binding;GO:0003774|motor activity;	K17751	MYH6_7; myosin heavy chain 6/7
ENSGALG00000013911	chr1:71546272-71571545:-	gi|61098418|ref|NP_001012956.1|	3580	0	zinc finger CCCH-type antiviral protein 1 [Gallus gallus]	gi|61098417|ref|NM_001012938.1|	3609	0	Gallus gallus zinc finger CCCH-type, antiviral 1 (ZC3HAV1), mRNA	Q9H0J9	493	2e-156	Poly [ADP-ribose] polymerase 12	.	.	.	.	pfam00644	PARP	Poly(ADP-ribose) polymerase catalytic domain. Poly(ADP-ribose) polymerase catalyses the covalent attachment of ADP-ribose units from NAD+ to itself and to a limited number of other DNA binding proteins, which decreases their affinity for DNA. Poly(ADP-ribose) polymerase is a regulatory component induced by DNA damage. The carboxyl-terminal region is the most highly conserved region of the protein…	.	GO:0005634|nucleus;	GO:0046872|metal ion binding;GO:0003950|NAD+ ADP-ribosyltransferase activity;GO:0044822|poly(A) RNA binding;	K15259	PARP7S; poly [ADP-ribose] polymerase 7/11/12/13 [EC:2.4.2.30]
ENSGALG00000014653	chr25:1494541-1500679:+	gi|363742816|ref|XP_422864.2|	1983	0	PREDICTED: HORMA domain-containing protein 1 isoform X2 [Gallus gallus]	gi|513223486|ref|XM_422864.3|	1816	0	PREDICTED: Gallus gallus HORMA domain containing 1 (HORMAD1), transcript variant X2, mRNA	E2RSQ2	478	3e-161	HORMA domain-containing protein 1	.	.	.	.	pfam02301	HORMA	HORMA domain. The HORMA (for Hop1p, Rev7p and MAD2) domain has been suggested to recognize chromatin states that result from DNA adducts, double stranded breaks or non-attachment to the spindle and acts as an adaptor that recruits other proteins. MAD2 is a spindle checkpoint protein which prevents progression of the cell cycle upon detection of a defect in mitotic spindle integrity.	GO:0001824|blastocyst development;GO:0042138|meiotic DNA double-strand break formation;GO:0007126|meiotic nuclear division;GO:0051598|meiotic recombination checkpoint;GO:0051177|meiotic sister chromatid cohesion;GO:0048477|oogenesis;GO:0060629|regulation of homologous chromosome segregation;GO:0007283|spermatogenesis;GO:0007130|synaptonemal complex assembly;	GO:0005694|chromosome;GO:0005634|nucleus;	.	.	.
ENSGALG00000014713	chrZ:16787971-16819236:+	gi|743405597|ref|NP_990039.2|	3147	0	probable ATP-dependent RNA helicase DDX4 [Gallus gallus]	gi|9967267|dbj|AB004836.1|	1923	0	Gallus gallus mRNA for Cvh, complete cds	Q5W5U4	688	0	Probable ATP-dependent RNA helicase DDX4	.	.	.	.	pfam00270	DEAD	DEAD/DEAH box helicase. Members of this family include the DEAD and DEAH box helicases. Helicases are involved in unwinding nucleic acids. The DEAD box helicases are involved in various aspects of RNA metabolizm, including nuclear transcription, pre mRNA splicing, ribosome biogenesis, nucleocytoplasmic transport, translation, RNA decay and organellar gene expression.	GO:0007141|male meiosis I;GO:0007275|multicellular organismal development;GO:0032880|regulation of protein localization;GO:0010501|RNA secondary structure unwinding;GO:0030317|sperm motility;GO:0007283|spermatogenesis;	GO:0033391|chromatoid body;GO:0005737|cytoplasm;GO:0005829|cytosol;GO:0005634|nucleus;GO:0048471|perinuclear region of cytoplasm;GO:0071546|pi-body;GO:0071547|piP-body;GO:0030529|ribonucleoprotein complex;	GO:0005524|ATP binding;GO:0004004|ATP-dependent RNA helicase activity;GO:0003676|nucleic acid binding;	K13982	DDX4, VASA; probable ATP-dependent RNA helicase DDX4 [EC:3.6.4.13]
ENSGALG00000014815	chr2:100699721-100729685:-	gi|513172720|ref|XP_419145.4|	4442	0	PREDICTED: EMILIN-2 [Gallus gallus]	gi|513172719|ref|XM_419145.4|	1197	0	PREDICTED: Gallus gallus elastin microfibril interfacer 2 (EMILIN2), mRNA	Q8K482	951	0	EMILIN-2	.	.	.	.	pfam07546	EMI	EMI domain. The Pfam alignment is truncated at the C-terminus and does not include the final cysteine defined in Callebaut et al. This is to stop the family overlapping with other domains.	GO:0007155|cell adhesion;	GO:0005581|collagen trimer;GO:0031012|extracellular matrix;GO:0005576|extracellular region;GO:0005578|proteinaceous extracellular matrix;	.	.	.
ENSGALG00000015284	chrZ:51161498-51174131:-	gi|513231486|ref|XP_424860.4|	1941	0	PREDICTED: RGM domain family member B [Gallus gallus]	gi|513231485|ref|XM_424860.4|	1487	0	PREDICTED: Gallus gallus RGM domain family, member B (RGMB), mRNA	Q6NW40	602	0	RGM domain family member B	.	.	.	.	pfam06535	RGM_N	Repulsive guidance molecule (RGM) N-terminus. This family consists of the N-terminal region of several mammalian and one bird sequence from Gallus gallus (Chicken). All of the mammalian proteins are hypothetical and have no known function but RGMA from the chicken is annotated as being a repulsive guidance molecule (RGM). RGM is a GPI-linked axon guidance molecule of the retinotectal system. RGM …	GO:0007411|axon guidance;GO:0030509|BMP signaling pathway;GO:0007155|cell adhesion;GO:0045893|positive regulation of transcription, DNA-templated;GO:0007165|signal transduction;	GO:0046658|anchored component of plasma membrane;GO:0005793|endoplasmic reticulum-Golgi intermediate compartment;GO:0045121|membrane raft;GO:0005886|plasma membrane;	GO:0015026|coreceptor activity;GO:0042802|identical protein binding;	K06847	RGM; RGM domain family
ENSGALG00000015599	chr4:80966340-80969431:-	gi|46048677|ref|NP_990717.1|	891	2e-109	sensory organ homeobox protein SOHo [Gallus gallus]	gi|545226|gb|S69380.1|	1784	0	SOHo-1=sensory organ homeobox-1 [chickens, embryonic retina, mRNA, 1819 nt]	Q9DE09	121	3e-28	Homeobox protein HMX1	.	.	.	.	pfam00046	Homeobox	Homeobox domain.	GO:0007275|multicellular organismal development;GO:0045892|negative regulation of transcription, DNA-templated;GO:0006351|transcription, DNA-templated;	GO:0005634|nucleus;	GO:0003677|DNA binding;GO:0000977|RNA polymerase II regulatory region sequence-specific DNA binding;GO:0001227|transcriptional repressor activity, RNA polymerase II transcription regulatory region sequence-specific binding;	K09349	NKX5, HMX; homeobox protein Nkx-5
ENSGALG00000015632	chr2:116997437-117055053:-	gi|589058103|dbj|BAO51998.1|	5752	0	transient receptor potential ankyrin 1 [Gallus gallus]	gi|513172391|ref|XM_418294.4|	4285	0	PREDICTED: Gallus gallus transient receptor potential cation channel, subfamily A, member 1 (TRPA1), mRNA	Q6RI86	1441	0	Transient receptor potential cation channel subfamily A member 1	all2748	113	2e-25	COG0666	pfam12796	Ank_2	Ankyrin repeats (3 copies).	GO:0097553|calcium ion transmembrane import into cytosol;GO:0070588|calcium ion transmembrane transport;GO:0071313|cellular response to caffeine;GO:0071244|cellular response to carbon dioxide;GO:0070417|cellular response to cold;GO:0034605|cellular response to heat;GO:1903793|positive regulation of anion transport;GO:0035774|positive regulation of insulin secretion involved in cellular response t…	GO:0016324|apical plasma membrane;GO:0030424|axon;GO:0005887|integral component of plasma membrane;GO:0005622|intracellular;	GO:0005218|intracellular ligand-gated calcium channel activity;GO:0097604|temperature-gated cation channel activity;GO:0005245|voltage-gated calcium channel activity;	K04984	TRPA1, ANKTM1; transient receptor potential cation channel subfamily A member 1
ENSGALG00000015669	chrZ:65896892-65938677:+	gi|363744882|ref|XP_424912.3|	2783	0	PREDICTED: polypyrimidine tract-binding protein 3 isoform X7 [Gallus gallus]	gi|513232405|ref|XM_424912.4|	1709	0	PREDICTED: Gallus gallus ROD1 regulator of differentiation 1 (S. pombe) (ROD1), transcript variant X7, mRNA	O95758	735	0	Polypyrimidine tract-binding protein 3	.	.	.	.	pfam13893	RRM_5	RNA recognition motif. (a.k.a. RRM, RBD, or RNP domain). The RRM motif is probably diagnostic of an RNA binding protein. RRMs are found in a variety of RNA binding proteins, including various hnRNP proteins, proteins implicated in regulation of alternative splicing, and protein components of snRNPs. The motif also appears in a few single stranded DNA binding proteins.	GO:0009653|anatomical structure morphogenesis;GO:0043249|erythrocyte maturation;GO:0006397|mRNA processing;GO:0048025|negative regulation of mRNA splicing, via spliceosome;GO:0033119|negative regulation of RNA splicing;GO:0008380|RNA splicing;	GO:0005634|nucleus;	GO:0000166|nucleotide binding;GO:0044822|poly(A) RNA binding;GO:0003723|RNA binding;	K17844	PTBP3, ROD1; polypyrimidine tract-binding protein 3
ENSGALG00000015722	chr4:84469235-84474602:+	gi|808175915|ref|NP_001294930.1|	1149	5e-150	transmembrane emp24 domain-containing protein 11 precursor [Gallus gallus]	gi|41634186|emb|BX933658.1|	1524	0	Gallus gallus finished cDNA, clone ChEST949k5	P27869	319	5e-102	Transmembrane emp24 domain-containing protein 11	.	.	.	.	pfam01105	EMP24_GP25L	emp24/gp25L/p24 family/GOLD. Members of this family are implicated in bringing cargo forward from the ER and binding to coat proteins by their cytoplasmic domains. This domain corresponds closely to the beta-strand rich GOLD domain described in. The GOLD domain is always found combined with lipid- or membrane-association domains.	GO:0006810|transport;	GO:0005789|endoplasmic reticulum membrane;GO:0016021|integral component of membrane;	.	.	.
ENSGALG00000015799	chrZ:67243209-67318949:-	gi|513232517|ref|XP_004949597.1|	2400	0	PREDICTED: ELAV-like protein 2 isoform X6 [Gallus gallus]	gi|513232516|ref|XM_004949540.1|	3702	0	PREDICTED: Gallus gallus ELAV (embryonic lethal, abnormal vision, Drosophila)-like 2 (Hu antigen B) (ELAVL2), transcript variant X6, mRNA	Q91903	753	0	ELAV-like protein 2	.	.	.	.	pfam00076	RRM_1	RNA recognition motif. (a.k.a. RRM, RBD, or RNP domain). The RRM motif is probably diagnostic of an RNA binding protein. RRMs are found in a variety of RNA binding proteins, including various hnRNP proteins, proteins implicated in regulation of alternative splicing, and protein components of snRNPs. The motif also appears in a few single stranded DNA binding proteins. The RRM structure consists o…	GO:0008298|intracellular mRNA localization;GO:0000122|negative regulation of transcription from RNA polymerase II promoter;GO:0045892|negative regulation of transcription, DNA-templated;GO:0007399|nervous system development;GO:0051260|protein homooligomerization;	GO:0005938|cell cortex;GO:0005737|cytoplasm;GO:0030529|ribonucleoprotein complex;	GO:0003730|mRNA 3'-UTR binding;GO:0000166|nucleotide binding;GO:0017131|uridine-rich cytoplasmic polyadenylylation element binding;	K13208	ELAVL2_3_4; ELAV like protein 2/3/4
ENSGALG00000015814	chr2:122448868-122455510:-	gi|118087155|ref|XP_418315.2|	2412	0	PREDICTED: solute carrier family 7 member 13 isoform X4 [Gallus gallus]	gi|513172540|ref|XM_004939938.1|	2225	0	PREDICTED: Gallus gallus solute carrier family 7 (anionic amino acid transporter), member 13 (SLC7A13), transcript variant X5, mRNA	Q91WN3	425	3e-138	Solute carrier family 7 member 13	BS_ykbA	117	3e-27	COG0531	pfam13520	AA_permease_2	Amino acid permease.	GO:0003333|amino acid transmembrane transport;GO:1902475|L-alpha-amino acid transmembrane transport;GO:0015807|L-amino acid transport;	GO:0005887|integral component of plasma membrane;	GO:0015297|antiporter activity;GO:0015179|L-amino acid transmembrane transporter activity;	K13870	SLC7A13, AGT1; solute carrier family 7 (L-type amino acid transporter), member 13
ENSGALG00000015895	chr3:79492220-79493385:+	gi|289684206|ref|NP_001166252.1|	1784	0	5-hydroxytryptamine receptor 1B [Gallus gallus]	gi|289684205|ref|NM_001172781.1|	1166	0	Gallus gallus 5-hydroxytryptamine (serotonin) receptor 1B, G protein-coupled (HTR1B), mRNA	P60020	601	0	5-hydroxytryptamine receptor 1B	.	.	.	.	pfam00001	7tm_1	7 transmembrane receptor (rhodopsin family). This family contains, amongst other G-protein-coupled receptors (GCPRs), members of the opsin family, which have been considered to be typical members of the rhodopsin superfamily. They share several motifs, mainly the seven transmembrane helices, GCPRs of the rhodopsin superfamily. All opsins bind a chromophore, such as 11-cis-retinal. The function of…	GO:0007198|adenylate cyclase-inhibiting serotonin receptor signaling pathway;GO:0046849|bone remodeling;GO:0071312|cellular response to alkaloid;GO:0035690|cellular response to drug;GO:0071502|cellular response to temperature stimulus;GO:0007631|feeding behavior;GO:0002031|G-protein coupled receptor internalization;GO:0030818|negative regulation of cAMP biosynthetic process;GO:0014063|negative re…	GO:0005737|cytoplasm;GO:0005887|integral component of plasma membrane;	GO:0008144|drug binding;GO:0051378|serotonin binding;GO:0004993|serotonin receptor activity;	K04153	HTR1; 5-hydroxytryptamine receptor 1
ENSGALG00000015928	chr3:80944374-80961995:-	gi|513178346|ref|XP_004940487.1|	3031	0	PREDICTED: probable ATP-dependent RNA helicase DDX43 isoform X4 [Gallus gallus]	gi|513178348|ref|XM_426195.4|	2395	0	PREDICTED: Gallus gallus DEAD (Asp-Glu-Ala-Asp) box polypeptide 43 (DDX43), transcript variant X3, mRNA	Q9NXZ2	741	0	Probable ATP-dependent RNA helicase DDX43	.	.	.	.	pfam00270	DEAD	DEAD/DEAH box helicase. Members of this family include the DEAD and DEAH box helicases. Helicases are involved in unwinding nucleic acids. The DEAD box helicases are involved in various aspects of RNA metabolizm, including nuclear transcription, pre mRNA splicing, ribosome biogenesis, nucleocytoplasmic transport, translation, RNA decay and organellar gene expression.	GO:0010501|RNA secondary structure unwinding;	GO:0005622|intracellular;	GO:0005524|ATP binding;GO:0004004|ATP-dependent RNA helicase activity;GO:0003723|RNA binding;	K17043	DDX43; ATP-dependent RNA helicase DDX43 [EC:3.6.4.13]
ENSGALG00000016142	chr1:108280289-108296301:+	gi|146744114|gb|ABQ43213.1|	3571	0	Mx protein, partial [Gallus gallus]	gi|308212363|gb|HQ014738.1|	2360	0	Gallus gallus clone EL491 Mx1 protein mRNA, complete cds	Q90597	1367	0	Interferon-induced GTP-binding protein Mx	YKR001c	200	1e-53	COG0699	pfam01031	Dynamin_M	Dynamin central region. This region lies between the GTPase domain, see pfam00350, and the pleckstrin homology (PH) domain, see pfam00169.	.	GO:0005737|cytoplasm;	GO:0005525|GTP binding;GO:0003924|GTPase activity;	K14754	MX1; interferon-induced GTP-binding protein Mx1
ENSGALG00000016444	chr3:96350213-96356450:-	gi|268370110|ref|NP_001161238.1|	2494	0	ornithine decarboxylase [Gallus gallus]	gi|268370109|ref|NM_001167766.1|	1726	0	Gallus gallus ornithine decarboxylase 1 (ODC1), mRNA	P27118	933	0	Ornithine decarboxylase (Fragment)	SPAC144.04c	391	2e-129	COG0019	pfam02784	Orn_Arg_deC_N	Pyridoxal-dependent decarboxylase, pyridoxal binding domain. These pyridoxal-dependent decarboxylases acting on ornithine, lysine, arginine and related substrates This domain has a TIM barrel fold.	GO:0033387|putrescine biosynthetic process from ornithine;	GO:0005737|cytoplasm;	GO:0004586|ornithine decarboxylase activity;	K01581	E4.1.1.17, ODC1, speC, speF; ornithine decarboxylase [EC:4.1.1.17]
ENSGALG00000016805	chr1:135521670-135527319:+	gi|45382969|ref|NP_989932.1|	1662	0	sulfotransferase 1C1 [Gallus gallus]	gi|402692549|ref|NM_204601.2|	1395	0	Gallus gallus sulfotransferase family, cytosolic, 1C, member 3 (SULT1C3), mRNA	P50237	451	8e-156	Sulfotransferase 1C1	.	.	.	.	pfam00685	Sulfotransfer_1	Sulfotransferase domain.	.	GO:0005829|cytosol;	GO:0004062|aryl sulfotransferase activity;	K01025	E2.8.2.-
ENSGALG00000017169	chr1:179756096-179782290:-	gi|50731099|ref|XP_417165.1|	1806	0	PREDICTED: ELMO domain-containing protein 1 isoform 2 [Gallus gallus]	gi|513166044|ref|XM_417165.4|	2284	0	PREDICTED: Gallus gallus ELMO/CED-12 domain containing 1 (ELMOD1), transcript variant 2, mRNA	Q8N336	628	0	ELMO domain-containing protein 1	.	.	.	.	pfam04727	ELMO_CED12	ELMO/CED-12 family. This family represents a conserved domain which is found in a number of eukaryotic proteins including CED-12, ELMO I and ELMO II. ELMO1 is a component of signalling pathways that regulate phagocytosis and cell migration and is the mammalian orthologue of the C. elegans gene, ced-12. CED-12 is required for the engulfment of dying cells and cell migration. In mammalian cells, EL…	GO:1903955|positive regulation of protein targeting to mitochondrion;GO:0031647|regulation of protein stability;	GO:0005737|cytoplasm;GO:0005654|nucleoplasm;	GO:0005096|GTPase activator activity;	.	.
ENSGALG00000017418	chr18:9754645-9756687:+	gi|363740900|ref|XP_420081.3|	2078	0	PREDICTED: neuronal pentraxin-1 [Gallus gallus]	gi|513214078|ref|XM_420081.4|	1425	0	PREDICTED: Gallus gallus neuronal pentraxin I (NPTX1), mRNA	P47971	692	0	Neuronal pentraxin-1	.	.	.	.	pfam00354	Pentaxin	Pentaxin family. Pentaxins are also known as pentraxins.	GO:0060385|axonogenesis involved in innervation;GO:0071333|cellular response to glucose stimulus;GO:0035865|cellular response to potassium ion;GO:0043653|mitochondrial fragmentation involved in apoptotic process;GO:0006839|mitochondrial transport;	GO:0005737|cytoplasm;GO:0005739|mitochondrion;GO:0043005|neuron projection;GO:0005886|plasma membrane;GO:0030133|transport vesicle;	GO:0046872|metal ion binding;	.	.
ENSGALG00000019019	chr25:416281-424122:-	gi|45382413|ref|NP_990709.1|	3852	0	high affinity nerve growth factor receptor precursor [Gallus gallus]	gi|45382412|ref|NM_205378.1|	2704	0	Gallus gallus neurotrophic tyrosine kinase, receptor, type 1 (NTRK1), mRNA	Q91009	1464	0	High affinity nerve growth factor receptor (Fragment)	.	.	.	.	pfam07714	Pkinase_Tyr	Protein tyrosine kinase.	GO:0060385|axonogenesis involved in innervation;GO:0008285|negative regulation of cell proliferation;GO:0043524|negative regulation of neuron apoptotic process;GO:0038180|nerve growth factor signaling pathway;GO:0048011|neurotrophin TRK receptor signaling pathway;GO:0018108|peptidyl-tyrosine phosphorylation;GO:0070374|positive regulation of ERK1 and ERK2 cascade;GO:0043547|positive regulation of …	GO:0031901|early endosome membrane;GO:0005887|integral component of plasma membrane;GO:0031902|late endosome membrane;	GO:0005524|ATP binding;GO:0048406|nerve growth factor binding;GO:0010465|nerve growth factor receptor activity;GO:0042803|protein homodimerization activity;GO:0004714|transmembrane receptor protein tyrosine kinase activity;	.	.
ENSGALG00000019211	chr1:91188528-91198039:-	gi|118083700|ref|XP_416657.2|	2205	0	PREDICTED: protein maelstrom homolog isoform X4 [Gallus gallus]	gi|513162229|ref|XM_416657.4|	1230	0	PREDICTED: Gallus gallus maelstrom homolog (Drosophila) (MAEL), transcript variant X4, mRNA	Q96JY0	407	2e-137	Protein maelstrom homolog	.	.	.	.	pfam13017	Maelstrom	piRNA pathway germ-plasm component. Maelstrom is a germ-plasm component protein, that is shown to be functionally involved in the piRNA pathway. It is conserved throughout Eukaryota, though it appears to have been lost from all examined teleost fish species. The domain architecture shows that it is coupled with several DNA- and RNA- related domains such as HMG box, SR-25-like and HDAC_interact do…	GO:0030154|cell differentiation;GO:0000902|cell morphogenesis;GO:0043046|DNA methylation involved in gamete generation;GO:0009566|fertilization;GO:0010467|gene expression;GO:0031047|gene silencing by RNA;GO:0008630|intrinsic apoptotic signaling pathway in response to DNA damage;GO:0007140|male meiosis;GO:0007275|multicellular organismal development;GO:0043066|negative regulation of apoptotic proc…	GO:0030849|autosome;GO:0000785|chromatin;GO:0033391|chromatoid body;GO:0005737|cytoplasm;GO:0005634|nucleus;GO:0043186|P granule;GO:0048471|perinuclear region of cytoplasm;GO:0071547|piP-body;GO:0001741|XY body;	GO:0003677|DNA binding;	K18411	MAEL; protein maelstrom
ENSGALG00000022113	chrAADN03022123.1:21-4719:+	gi|701395399|ref|XP_009967560.1|	1309	5e-169	PREDICTED: LOW QUALITY PROTEIN: rho GTPase-activating protein 32-like, partial [Tyto alba]	gi|239799581|gb|AC233985.3|	466	0	Gallus gallus BAC clone CH261-168N7 from chromosome z, complete sequence	A7KAX9	448	2e-139	Rho GTPase-activating protein 32	.	.	.	.	pfam00620	RhoGAP	RhoGAP domain. GTPase activator proteins towards Rho/Rac/Cdc42-like small GTPases.	GO:0051056|regulation of small GTPase mediated signal transduction;GO:0007264|small GTPase mediated signal transduction;	GO:0015629|actin cytoskeleton;GO:0005938|cell cortex;GO:0030054|cell junction;GO:0005829|cytosol;GO:0043197|dendritic spine;GO:0005789|endoplasmic reticulum membrane;GO:0010008|endosome membrane;GO:0000139|Golgi membrane;GO:0014069|postsynaptic density;GO:0045211|postsynaptic membrane;	GO:0005096|GTPase activator activity;GO:0035091|phosphatidylinositol binding;	.	.
ENSGALG00000022206	chr5:5713857-5721887:-	gi|513186137|ref|XP_001236227.3|	1909	0	PREDICTED: cytoplasmic dynein 1 light intermediate chain 2-like, partial [Gallus gallus]	gi|513186136|ref|XM_001236226.3|	1398	0	PREDICTED: Gallus gallus cytoplasmic dynein 1 light intermediate chain 2-like (LOC776720), partial mRNA	Q6PDL0	578	0	Cytoplasmic dynein 1 light intermediate chain 2	.	.	.	.	pfam05783	DLIC	Dynein light intermediate chain (DLIC). This family consists of several eukaryotic dynein light intermediate chain proteins. The light intermediate chains (LICs) of cytoplasmic dynein consist of multiple isoforms, which undergo post-translational modification to produce a large number of species. DLIC1 is known to be involved in assembly, organisation, and function of centrosomes and mitotic spin…	GO:0051642|centrosome localization;GO:0000226|microtubule cytoskeleton organization;GO:0007018|microtubule-based movement;GO:0006810|transport;	GO:0005813|centrosome;GO:0005868|cytoplasmic dynein complex;GO:0016020|membrane;GO:0005874|microtubule;	GO:0005524|ATP binding;GO:0003777|microtubule motor activity;	K10416	DYNC1LI, DNCLI; dynein light intermediate chain 1, cytosolic
ENSGALG00000022234	chrLGE64:757334-788203:+	gi|733931153|ref|XP_010726238.1|	882	2e-112	PREDICTED: coiled-coil domain-containing protein 81-like [Meleagris gallopavo]	gi|513233737|ref|XM_004949789.1|	413	0	PREDICTED: Gallus gallus coiled-coil domain-containing protein 81-like (LOC101749549), mRNA	Q5XIN9	93.6	8e-19	Coiled-coil domain-containing protein 81	.	.	.	.	pfam14908	DUF4496	Domain of unknown function (DUF4496). This domain family is found in eukaryotes, and is typically between 134 and 154 amino acids in length. Proteins in this family vary in length between 264 and 772 amino acid residues.	.	GO:0005813|centrosome;GO:0005737|cytoplasm;	GO:0003677|DNA binding;	.	.
ENSGALG00000022619	chrAADN03017309.1:21-9777:-	gi|513240201|ref|XP_003643916.2|	3087	0	PREDICTED: zinc finger protein 541-like [Gallus gallus]	gi|513240200|ref|XM_003643868.2|	2129	0	PREDICTED: Gallus gallus zinc finger protein 541 (ZNF541), mRNA	Q4R2Z8	526	2e-167	Zinc finger protein 541 (Fragment)	.	.	.	.	pfam01448	ELM2	ELM2 domain. The ELM2 (Egl-27 and MTA1 homology 2) domain is a small domain of unknown function. It is found in the MTA1 protein that is part of the NuRD complex. The domain is usually found to the N terminus of a myb-like DNA binding domain pfam00249. ELM2 is also found associated with an ARID DNA binding domain pfam01388 in a member from Arabidopsis thaliana. This suggests that ELM2 may also be…	GO:0030154|cell differentiation;GO:0007275|multicellular organismal development;GO:0006355|regulation of transcription, DNA-templated;GO:0007283|spermatogenesis;GO:0006351|transcription, DNA-templated;	GO:0000118|histone deacetylase complex;GO:0005634|nucleus;	GO:0003677|DNA binding;GO:0046872|metal ion binding;	.	.
ENSGALG00000023069	chr2:44581825-44626570:-	gi|363730112|ref|XP_426015.3|	3701	0	PREDICTED: LOW QUALITY PROTEIN: rab effector MyRIP [Gallus gallus]	gi|513169470|ref|XM_426015.4|	2257	0	PREDICTED: Gallus gallus myosin VIIA and Rab interacting protein (MYRIP), mRNA	Q8NFW9	784	0	Rab effector MyRIP	.	.	.	.	pfam04698	Rab_eff_C	Rab effector MyRIP/melanophilin C-terminus. This domain is found at the C-terminus of the Rab effector proteins MyRIP and melanophilin.	GO:0006886|intracellular protein transport;GO:0032024|positive regulation of insulin secretion;	GO:0015629|actin cytoskeleton;GO:0016324|apical plasma membrane;GO:0031045|dense core granule;GO:0000145|exocyst;GO:0042470|melanosome;GO:0048471|perinuclear region of cytoplasm;GO:0001750|photoreceptor outer segment;GO:0030667|secretory granule membrane;GO:0045202|synapse;GO:0030133|transport vesicle;	GO:0008270|zinc ion binding;	.	.
ENSGALG00000023420	chr7:15763092-15765488:-	gi|118093551|ref|XP_428765.2|	1697	0	PREDICTED: homeobox protein Hox-D3 [Gallus gallus]	gi|513194016|ref|XM_428765.4|	1716	0	PREDICTED: Gallus gallus homeobox D3 (HOXD3), mRNA	A1L2P5	516	3e-176	Homeobox protein Hox-D3	.	.	.	.	pfam00046	Homeobox	Homeobox domain.	GO:0007275|multicellular organismal development;GO:0006351|transcription, DNA-templated;	GO:0005634|nucleus;	GO:0043565|sequence-specific DNA binding;GO:0003700|transcription factor activity, sequence-specific DNA binding;	K09303	HOX_3; homeobox protein HoxA/B/D3
ENSGALG00000023626	chr18:2020996-2066954:+	gi|46048659|ref|NP_990750.1|	3117	0	netrin-1 precursor [Gallus gallus]	gi|46048658|ref|NM_205419.1|	1844	0	Gallus gallus netrin 1 (NTN1), mRNA	Q90922	1202	0	Netrin-1	.	.	.	.	pfam00055	Laminin_N	Laminin N-terminal (Domain VI).	GO:0033564|anterior/posterior axon guidance;GO:0040023|establishment of nucleus localization;GO:0042472|inner ear morphogenesis;GO:0030517|negative regulation of axon extension;GO:0001764|neuron migration;GO:0045773|positive regulation of axon extension;GO:0008284|positive regulation of cell proliferation;GO:0030334|regulation of cell migration;GO:0016337|single organismal cell-cell adhesion;	GO:0005604|basement membrane;GO:0071944|cell periphery;GO:0005737|cytoplasm;	.	K06843	NTN1; netrin 1
ENSGALG00000023933	chr26:3082074-3082959:+	gi|328925299|gb|AEB66273.1|	437	1e-51	G0/G1 switch protein 2 [Lonchura striata]	gi|312283675|ref|NM_001190924.3|	699	0	Gallus gallus G0/G1switch 2 (G0S2), mRNA	P27469	92	4e-22	G0/G1 switch protein 2	.	.	.	.	pfam15103	G0-G1_switch_2	G0/G1 switch protein 2. This family of proteins regulate apoptosis by binding to Bcl-2 and preventing the formation of the anti-apoptotic BAX-BCL2 heterodimers.	GO:0044255|cellular lipid metabolic process;GO:0097191|extrinsic apoptotic signaling pathway;GO:2001238|positive regulation of extrinsic apoptotic signaling pathway;GO:0044281|small molecule metabolic process;	GO:0005811|lipid particle;GO:0005739|mitochondrion;	.	.	.
ENSGALG00000023961	chr7:195700-201192:+	gi|47825371|ref|NP_001001461.1|	1884	0	growth/differentiation factor 8 precursor [Gallus gallus]	gi|262477593|gb|GU075927.1|	1125	0	Gallus gallus strain PB-1 breed Broiler myostatin (MSTN) mRNA, complete cds	O42220	730	0	Growth/differentiation factor 8	.	.	.	.	pfam00688	TGFb_propeptide	TGF-beta propeptide. This propeptide is known as latency associated peptide (LAP) in TGF-beta. LAP is a homodimer which is disulfide linked to TGF-beta binding protein.	GO:0048468|cell development;GO:0071549|cellular response to dexamethasone stimulus;GO:0009792|embryo development ending in birth or egg hatching;GO:0040007|growth;GO:0046716|muscle cell cellular homeostasis;GO:0033002|muscle cell proliferation;GO:0046627|negative regulation of insulin receptor signaling pathway;GO:0033673|negative regulation of kinase activity;GO:0045662|negative regulation of my…	GO:0005623|cell;GO:0005615|extracellular space;	GO:0005125|cytokine activity;GO:0005160|transforming growth factor beta receptor binding;	K05497	GDF8_11; growth differentiation factor 8/11
ENSGALG00000024012	chr25:2148707-2153155:-	gi|513223906|ref|XP_423400.4|	1976	0	PREDICTED: tudor and KH domain-containing protein isoform X5 [Gallus gallus]	gi|513223905|ref|XM_423400.4|	803	0	PREDICTED: Gallus gallus tudor and KH domain containing (TDRKH), transcript variant X5, mRNA	Q9Y2W6	481	2e-161	Tudor and KH domain-containing protein	.	.	.	.	pfam00567	TUDOR	Tudor domain.	GO:0030154|cell differentiation;GO:0043046|DNA methylation involved in gamete generation;GO:0009566|fertilization;GO:0010467|gene expression;GO:0031047|gene silencing by RNA;GO:0007140|male meiosis;GO:0034587|piRNA metabolic process;GO:0007283|spermatogenesis;	GO:0005739|mitochondrion;GO:0071546|pi-body;GO:0071547|piP-body;	GO:0003723|RNA binding;	K18406	TDRKH, TDRD2; tudor domain-containing protein 2
ENSGALG00000024031	chr27:2634670-2639226:-	gi|363743358|ref|XP_003642826.1|	961	8e-127	PREDICTED: cytochrome b561 isoformX1 [Gallus gallus]	gi|513225774|ref|XM_003642778.2|	1039	0	PREDICTED: Gallus gallus cytochrome b-561 (CYB561), transcript variant X1, mRNA	Q95245	273	1e-88	Cytochrome b561	.	.	.	.	pfam03188	Cytochrom_B561	Eukaryotic cytochrome b561. Cytochrome b561 is a secretory vesicle-specific electron transport protein. It is an integral membrane protein, that binds two heme groups non-covalently. This is a eukaryotic family. Members of the 'prokaryotic cytochrome b561' family can be found in Pfam: PF01292.	GO:0022900|electron transport chain;GO:0055114|oxidation-reduction process;	GO:0016021|integral component of membrane;GO:0030658|transport vesicle membrane;	GO:0000293|ferric-chelate reductase activity;GO:0046872|metal ion binding;GO:0016491|oxidoreductase activity;GO:0022865|transmembrane electron transfer carrier;	K08360	CYB561; cytochrome b-561
ENSGALG00000025729	chr7:21863274-21864221:-	gi|363736278|ref|XP_003641695.1|	1171	2e-156	PREDICTED: cyclin-dependent kinase 5 activator 2 [Gallus gallus]	gi|513195731|ref|XM_003641647.2|	948	0	PREDICTED: Gallus gallus cyclin-dependent kinase 5, regulatory subunit 2 (p39) (CDK5R2), mRNA	O35926	343	1e-114	Cyclin-dependent kinase 5 activator 2	.	.	.	.	pfam03261	CDK5_activator	Cyclin-dependent kinase 5 activator protein.	GO:0021549|cerebellum development;GO:0021766|hippocampus development;GO:0021819|layer formation in cerebral cortex;GO:0001764|neuron migration;GO:0045956|positive regulation of calcium ion-dependent exocytosis;GO:0045860|positive regulation of protein kinase activity;GO:0071902|positive regulation of protein serine/threonine kinase activity;GO:0021722|superior olivary nucleus maturation;	GO:0016533|cyclin-dependent protein kinase 5 holoenzyme complex;GO:0005737|cytoplasm;GO:0005886|plasma membrane;	GO:0016534|cyclin-dependent protein kinase 5 activator activity;GO:0008092|cytoskeletal protein binding;GO:0008289|lipid binding;	.	.
ENSGALG00000026071	chrAADN03016184.1:1234-4587:+	gi|343114805|gb|AEL88238.1|	2248	0	piwi-like protein 2, partial [Gallus gallus]	gi|343114804|gb|JN248386.1|	1609	0	Gallus gallus piwi-like protein 2 (Piwil2) mRNA, partial cds	Q8CDG1	543	0	Piwi-like protein 2	.	.	.	.	pfam02171	Piwi	Piwi domain. This domain is found in the protein Piwi and its relatives. The function of this domain is the dsRNA guided hydrolysis of ssRNA. Determination of the crystal structure of Argonaute reveals that PIWI is an RNase H domain, and identifies Argonaute as Slicer, the enzyme that cleaves mRNA in the RNAi RISC complex. In addition, Mg+2 dependence and production of 3'-OH and 5' phosphate prod…	GO:0043046|DNA methylation involved in gamete generation;GO:0031047|gene silencing by RNA;GO:0030718|germ-line stem cell population maintenance;GO:0051321|meiotic cell cycle;GO:0007275|multicellular organismal development;GO:0048477|oogenesis;GO:0034587|piRNA metabolic process;GO:0071442|positive regulation of histone H3-K14 acetylation;GO:2000617|positive regulation of histone H3-K9 acetylation;…	GO:0033391|chromatoid body;GO:0005737|cytoplasm;GO:0005829|cytosol;GO:0097433|dense body;GO:0043186|P granule;GO:0010370|perinucleolar chromocenter;GO:0071546|pi-body;	GO:0003729|mRNA binding;GO:0034584|piRNA binding;	K02156	AUB, PIWI; aubergine
ENSGALG00000026422	chr7:27720360-27737634:-	gi|513195746|ref|XP_422113.4|	7685	0	PREDICTED: poly [ADP-ribose] polymerase 14 [Gallus gallus]	gi|513195745|ref|XM_422113.4|	5208	0	PREDICTED: Gallus gallus poly (ADP-ribose) polymerase family, member 14 (PARP14), mRNA	Q460N5	1040	0	Poly [ADP-ribose] polymerase 14	TM0508_2	127	2e-31	COG2110	pfam01661	Macro	Macro domain. This domain is an ADP-ribose binding module. It is found in a number of otherwise unrelated proteins. It is found at the C-terminus of the macro-H2A histone protein. This domain is found in the non-structural proteins of several types of ssRNA viruses such as NSP3 from alphaviruses. This domain is also found on its own in a family of proteins from bacteria, archaebacteria, and eukar…	GO:0006355|regulation of transcription, DNA-templated;GO:0006351|transcription, DNA-templated;	GO:0005737|cytoplasm;GO:0016020|membrane;GO:0005634|nucleus;GO:0005886|plasma membrane;	GO:0003950|NAD+ ADP-ribosyltransferase activity;	K15261	PARP10_14_15; poly [ADP-ribose] polymerase 10/14/15 [EC:2.4.2.30]
ENSGALG00000026483	chr3:109447790-109456799:+	gi|513179755|ref|XP_426227.4|	8124	0	PREDICTED: tudor domain-containing protein 6 [Gallus gallus]	gi|513179754|ref|XM_426227.4|	4764	0	PREDICTED: Gallus gallus tudor domain containing 6 (TDRD6), mRNA	O60522	55.8	4e-06	Tudor domain-containing protein 6	.	.	.	.	pfam00567	TUDOR	Tudor domain.	GO:0010467|gene expression;GO:0007281|germ cell development;GO:0007275|multicellular organismal development;GO:0034587|piRNA metabolic process;GO:0007283|spermatogenesis;	GO:0033391|chromatoid body;GO:0005737|cytoplasm;GO:0005783|endoplasmic reticulum;GO:0043186|P granule;	.	K18405	TDRD1_4_6_7; tudor domain-containing protein 1/4/6/7
ENSGALG00000026616	chrAADN03011265.1:21-5724:+	gi|45384378|ref|NP_990263.1|	669	5e-74	keratin, type II cytoskeletal cochleal [Gallus gallus]	gi|45384377|ref|NM_204932.1|	1667	0	Gallus gallus keratin 7 (KRT7), mRNA	O93532	262	2e-75	Keratin, type II cytoskeletal cochleal	.	.	.	.	pfam00038	Filament	Intermediate filament protein.	.	GO:0045095|keratin filament;	GO:0005198|structural molecule activity;	K07605	KRT2; type II keratin, basic
ENSGALG00000026747	chr3:7528251-7539974:-	gi|325652066|ref|NP_001191795.1|	2186	0	TFIIA-alpha and beta-like factor [Gallus gallus]	gi|325652065|ref|NM_001204866.1|	1646	0	Gallus gallus general transcription factor IIA, 1-like (GTF2A1L), mRNA	Q9UNN4	341	2e-107	TFIIA-alpha and beta-like factor	SPBC28F2.09	61.2	4e-09	COG5149	pfam03153	TFIIA	Transcription factor IIA, alpha/beta subunit. Transcription initiation factor IIA (TFIIA) is a heterotrimer, the three subunits being known as alpha, beta, and gamma, in order of molecular weight. The N and C-terminal domains of the gamma subunit are represented in pfam02268 and pfam02751, respectively. This family represents the precursor that yields both the alpha and beta subunits. The TFIIA h…	GO:0050890|cognition;GO:0006355|regulation of transcription, DNA-templated;GO:0006366|transcription from RNA polymerase II promoter;GO:0006367|transcription initiation from RNA polymerase II promoter;	GO:0005737|cytoplasm;GO:0005672|transcription factor TFIIA complex;	GO:0003677|DNA binding;GO:0003713|transcription coactivator activity;	K03122	TFIIA1, GTF2A1, TOA1; transcription initiation factor TFIIA large subunit
ENSGALG00000027090	chr4:85449698-85458910:+	gi|700416763|ref|XP_009946376.1|	4555	0	PREDICTED: uncharacterized protein LOC104344036 [Leptosomus discolor]	gi|237858911|gb|FJ406461.1|	9171	0	Gallus gallus endogenous virus Ovex1 complete sequence	P03356	259	1e-68	Pol polyprotein	SPAC167.08	119	1e-25	COG2801	pfam00665	rve	Integrase core domain. Integrase mediates integration of a DNA copy of the viral genome into the host chromosome. Integrase is composed of three domains. The amino-terminal domain is a zinc binding domain pfam02022. This domain is the central catalytic domain. The carboxyl terminal domain that is a non-specific DNA binding domain pfam00552. The catalytic domain acts as an endonuclease when two nu…	GO:0015074|DNA integration;GO:0006310|DNA recombination;GO:0075713|establishment of integrated proviral latency;GO:0046718|viral entry into host cell;	.	GO:0004190|aspartic-type endopeptidase activity;GO:0003676|nucleic acid binding;GO:0003964|RNA-directed DNA polymerase activity;GO:0004523|RNA-DNA hybrid ribonuclease activity;	.	.
ENSGALG00000027109	chr4:84441720-84468575:+	gi|513185198|ref|XP_004936290.1|	1898	0	PREDICTED: spondin-2 isoform X5 [Gallus gallus]	gi|513185200|ref|XM_420847.4|	1934	0	PREDICTED: Gallus gallus spondin 2, extracellular matrix protein (SPON2), transcript variant X4, mRNA	Q9WV75	506	3e-163	Spondin-2	.	.	.	.	pfam06468	Spond_N	Spondin_N. This conserved region is found at the in the N-terminal half of several Spondin proteins. Spondins are involved in patterning axonal growth trajectory through either inhibiting or promoting adhesion of embryonic nerve cells.	GO:0007155|cell adhesion;GO:0045087|innate immune response;	GO:0031012|extracellular matrix;GO:0005578|proteinaceous extracellular matrix;	GO:0046872|metal ion binding;GO:0005102|receptor binding;	.	.
ENSGALG00000027147	chr28:1229980-1232619:+	gi|363743663|ref|XP_001234815.2|	491	4e-58	PREDICTED: activated RNA polymerase II transcriptional coactivator p15-like [Gallus gallus]	gi|513226778|ref|XM_001234814.3|	988	0	PREDICTED: Gallus gallus activated RNA polymerase II transcriptional coactivator p15-like (LOC771551), mRNA	Q5ZK63	107	6e-27	Activated RNA polymerase II transcriptional coactivator p15	.	.	.	.	pfam02229	PC4	Transcriptional Coactivator p15 (PC4). p15 has a bipartite structure composed of an amino-terminal regulatory domain and a carboxy-terminal cryptic DNA-binding domain. The DNA-binding activity of the carboxy-terminal is disguised by the amino-terminal p15 domain. Activity is controlled by protein kinases that target the regulatory domain.	GO:0006355|regulation of transcription, DNA-templated;GO:0006351|transcription, DNA-templated;	GO:0005634|nucleus;	GO:0003677|DNA binding;GO:0003713|transcription coactivator activity;	.	.
ENSGALG00000027168	chr1:6492588-6533393:-	gi|363727433|ref|XP_003640381.1|	1411	0	PREDICTED: coiled-coil domain-containing protein 3 [Gallus gallus]	gi|363727432|ref|XM_003640333.1|	3018	0	PREDICTED: Gallus gallus coiled-coil domain containing 3 (CCDC3), mRNA	Q9D6Y1	416	8e-135	Coiled-coil domain-containing protein 3	.	.	.	.	pfam07321	YscO	Type III secretion protein YscO. This family contains the bacterial type III secretion protein YscO, which is approximately 150 residues long. YscO has been shown to be required for high-level expression and secretion of the anti-host proteins V antigen and Yops in Yersinia pestis.	.	GO:0005783|endoplasmic reticulum;GO:0005576|extracellular region;	.	.	.
ENSGALG00000027281	chr27:4232205-4234052:+	gi|363743512|ref|XP_003642859.1|	1254	8e-172	PREDICTED: phenylethanolamine N-methyltransferase isoform X1 [Gallus gallus]	gi|513226124|ref|XM_003642811.2|	909	0	PREDICTED: Gallus gallus phenylethanolamine N-methyltransferase (PNMT), transcript variant X1, mRNA	P11086	312	5e-104	Phenylethanolamine N-methyltransferase	.	.	.	.	pfam01234	NNMT_PNMT_TEMT	NNMT/PNMT/TEMT family.	GO:0042423|catecholamine biosynthetic process;GO:0034641|cellular nitrogen compound metabolic process;GO:0042418|epinephrine biosynthetic process;GO:0044281|small molecule metabolic process;	GO:0005829|cytosol;	GO:0004603|phenylethanolamine N-methyltransferase activity;	K00553	PNMT; phenylethanolamine N-methyltransferase [EC:2.1.1.28]
ENSGALG00000027302	chr1:77900956-77908186:-	gi|363728354|ref|XP_424100.3|	797	7e-95	PREDICTED: transmembrane protein 52B isoform X2 [Gallus gallus]	gi|513161310|ref|XM_424100.4|	1382	0	PREDICTED: Gallus gallus chromosome 1 open reading frame, human C12orf59 (C1H12ORF59), transcript variant X2, mRNA	Q4KMG9	147	3e-38	Transmembrane protein 52B	.	.	.	.	pfam14979	TMEM52	Transmembrane 52. This family of transmembrane proteins is found in eukaryotes. Proteins in this family are typically between 160 and 236 amino acids in length. There is a conserved LLCG sequence motif. The function of this family is unknown.	.	GO:0070062|extracellular exosome;GO:0016021|integral component of membrane;	.	.	.
ENSGALG00000027676	chrJH376001.1:4459-6632:-	gi|513239106|ref|XP_004950750.1|	297	7e-28	PREDICTED: PERQ amino acid-rich with GYF domain-containing protein 2-like isoform X3 [Gallus gallus]	gi|513239105|ref|XM_004950693.1|	610	0	PREDICTED: Gallus gallus PERQ amino acid-rich with GYF domain-containing protein 2-like (LOC100857670), transcript variant X3, mRNA	.	.	.	.	.	.	.	.	pfam13863	DUF4200	Domain of unknown function (DUF4200). This family is found in eukaryotes. It is a coiled-coil domain of unknwon function.	.	.	.	.	.
ENSGALG00000028532	chrJH376212.1:3707-10218:+	gi|513239358|ref|XP_422925.4|	1902	0	PREDICTED: protein FAM178B-like [Gallus gallus]	gi|513239357|ref|XM_422925.4|	1534	0	PREDICTED: Gallus gallus family with sequence similarity 178, member B (FAM178B), mRNA	.	.	.	.	.	.	.	.	pfam14816	FAM178	Family of unknown function, FAM178.	.	.	.	.	.
ENSGALG00000029023	chr8:23769011-23778972:+	gi|350534842|ref|NP_001232910.1|	1310	2e-162	doublesex- and mab-3-related transcription factor B1 [Gallus gallus]	gi|350534841|ref|NM_001245981.1|	998	0	Gallus gallus DMRT-like family B with proline-rich C-terminal, 1 (DMRTB1), mRNA	Q96MA1	100	6e-21	Doublesex- and mab-3-related transcription factor B1	.	.	.	.	pfam00751	DM	DM DNA binding domain. The DM domain is named after dsx and mab-3. dsx contains a single amino-terminal DM domain, whereas mab-3 contains two amino-terminal domains. The DM domain has a pattern of conserved zinc chelating residues C2H2C4. The dsx DM domain has been shown to dimerise and bind palindromic DNA.	GO:0006355|regulation of transcription, DNA-templated;GO:0006351|transcription, DNA-templated;	GO:0005634|nucleus;	GO:0046872|metal ion binding;GO:0042803|protein homodimerization activity;GO:0043565|sequence-specific DNA binding;	.	.
ENSGALG00000029130	chr5:16359116-16363336:-	gi|513186963|ref|XP_004941580.1|	1435	0	PREDICTED: leucine-rich repeat-containing protein 55 isoform X2 [Gallus gallus]	gi|513186965|ref|XM_003641378.2|	1734	0	PREDICTED: Gallus gallus leucine rich repeat containing 55 (LRRC55), transcript variant X1, mRNA	Q6ZSA7	426	5e-137	Leucine-rich repeat-containing protein 55	.	.	.	.	pfam13855	LRR_8	Leucine rich repeat.	GO:0006811|ion transport;	GO:0016021|integral component of membrane;GO:0005886|plasma membrane;	.	.	.
ENSGALG00000029168	chr1:121292944-121316437:+	gi|513163631|ref|XP_416821.4|	1110	6e-136	PREDICTED: collectrin isoform X3 [Gallus gallus]	gi|513163630|ref|XM_416821.4|	2937	0	PREDICTED: Gallus gallus transmembrane protein 27 (TMEM27), transcript variant X3, mRNA	Q0VCT4	297	2e-89	Collectrin	.	.	.	.	pfam06697	DUF1191	Protein of unknown function (DUF1191). This family contains hypothetical plant proteins of unknown function.	.	GO:0016021|integral component of membrane;	GO:0008237|metallopeptidase activity;GO:0008241|peptidyl-dipeptidase activity;	.	.

## Sheet: Sheet2
ENSGALG00000000443	chr25:205888-214237:-	Sad1_UNC	0.0540541
ENSGALG00000000837	chr19:270155-288523:-	FKBP_C
ENSGALG00000001109	chr27:1056370-1079949:+	zf-U11-48K
ENSGALG00000001761	chrZ:2138644-2148421:-	Tropomyosin_1
ENSGALG00000001857	chr21:2478212-2493408:+	C1q
ENSGALG00000002150	chr10:836912-863717:-	RRM_6
ENSGALG00000002590	chr12:25698-75398:-	TPR_11
ENSGALG00000002645	chr15:3327008-3343689:-	Piwi
ENSGALG00000002756	chr8:3868564-3869502:-	CECR6_TMEM121
ENSGALG00000002944	chr7:2785930-2886932:+	CPSase_L_D2
ENSGALG00000002993	chr18:5124020-5286048:-	Carb_anhydrase
ENSGALG00000003011	chr18:5786851-5807221:+	GAT
ENSGALG00000003033	chr18:5811036-5864100:+	PDZ
ENSGALG00000003456	chr10:3588343-3607364:+	Carb_anhydrase
ENSGALG00000003553	chr7:4209985-4288793:-	ABC_tran
ENSGALG00000003582	chrZ:11029529-11093852:+	SDF
ENSGALG00000004129	chr7:5546056-5553781:+	Spp-24
ENSGALG00000004138	chr8:6098615-6113970:-	TUDOR
ENSGALG00000005073	chr8:9879705-9912133:+	Phosducin
ENSGALG00000005085	chr5:561678-569342:-	7tm_1
ENSGALG00000005774	chr20:9083387-9103348:-	NKAIN
ENSGALG00000005843	chr20:9348414-9360272:-	GTP_EFTU
ENSGALG00000005852	chr20:9373970-9382871:-	Pkinase_Tyr
ENSGALG00000005898	chr13:378861-380094:+	RRM_1
ENSGALG00000005951	chr15:7955323-7957642:-	Metallophos_2
ENSGALG00000006009	chr12:9689545-9717481:-	CD34_antigen
ENSGALG00000006106	chr20:9998639-10003173:-	TNFR_c6
ENSGALG00000006202	chr14:6949246-6957640:-	ASC
ENSGALG00000006449	chr12:11006263-11071997:-	PDZ
ENSGALG00000006600	chr9:3597604-3612439:+	Gb3_synth
ENSGALG00000006609	chr9:3230463-3257134:+	Pkinase_Tyr
ENSGALG00000006629	chr6:19941320-19946482:+	Lipocalin
ENSGALG00000006635	chr10:12352256-12360181:+	Ammonium_transp
ENSGALG00000006728	chr15:8768960-8794948:-	SSF
ENSGALG00000006785	chr13:16213206-16217341:-	IRF
ENSGALG00000006969	chr24:4418801-4437648:-	UCH
ENSGALG00000007047	chr5:15915784-15924615:+	GMAP
ENSGALG00000007269	chr4:10725032-10784779:+	Neur_chan_LBD
ENSGALG00000008185	chr7:10696198-10732631:+	Ald_Xan_dh_C2
ENSGALG00000008544	chr3:15666219-15743112:+	Calx-beta
ENSGALG00000008615	chr5:24001724-24083155:-	Pkinase_Tyr
ENSGALG00000009302	chr6:28814903-28820582:+	Homeobox
ENSGALG00000009452	chr5:27313856-27374224:-	Glycos_transf_2
ENSGALG00000010250	chrLGE22C19W28_E50C23:713333-717769:-	Filament
ENSGALG00000010252	chrLGE22C19W28_E50C23:730957-744928:+	Filament
ENSGALG00000010439	chr9:23399168-23405755:-	Tubulin_C
ENSGALG00000010773	chr3:35493725-35533009:+	DAN
ENSGALG00000010980	chr2:31470769-31506970:+	TUDOR
ENSGALG00000011243	chr2:34939869-35003900:-	RRM_1
ENSGALG00000011565	chr5:50474601-50526971:+	HA2
ENSGALG00000011624	chr3:44860100-44870618:-	CAF1
ENSGALG00000011709	chr2:43178586-43193963:+	Med25_NR-box
ENSGALG00000011712	chr2:43197023-43212426:+	Filament
ENSGALG00000011862	chr4:53143374-53154364:-	A_deamin
ENSGALG00000011888	chr2:43743131-43753642:-	Transglut_N
ENSGALG00000011991	chr4:54193101-54210894:-	Calsarcin
ENSGALG00000012412	chr3:47933232-48068830:+	FTHFS
ENSGALG00000012470	chr7:34391457-34415276:+	UPAR_LY6
ENSGALG00000012542	chr1:51881968-51884335:-	Ras
ENSGALG00000012674	chr1:54408435-54444482:-	WASH-7_mid
ENSGALG00000012973	chr3:48276571-48431441:+	Oest_recep
ENSGALG00000013720	chr2:91997447-92017532:+	F-box-like
ENSGALG00000013781	chr19:11025-25794:+	Myosin_tail_1
ENSGALG00000013911	chr1:71546272-71571545:-	PARP
ENSGALG00000014653	chr25:1494541-1500679:+	HORMA
ENSGALG00000014713	chrZ:16787971-16819236:+	DEAD
ENSGALG00000014815	chr2:100699721-100729685:-	EMI
ENSGALG00000015284	chrZ:51161498-51174131:-	RGM_N
ENSGALG00000015599	chr4:80966340-80969431:-	Homeobox
ENSGALG00000015632	chr2:116997437-117055053:-	Ank_2
ENSGALG00000015669	chrZ:65896892-65938677:+	RRM_5
ENSGALG00000015722	chr4:84469235-84474602:+	EMP24_GP25L
ENSGALG00000015799	chrZ:67243209-67318949:-	RRM_1
ENSGALG00000015814	chr2:122448868-122455510:-	AA_permease_2
ENSGALG00000015895	chr3:79492220-79493385:+	7tm_1
ENSGALG00000015928	chr3:80944374-80961995:-	DEAD
ENSGALG00000016142	chr1:108280289-108296301:+	Dynamin_M
ENSGALG00000016444	chr3:96350213-96356450:-	Orn_Arg_deC_N
ENSGALG00000016805	chr1:135521670-135527319:+	Sulfotransfer_1
ENSGALG00000017169	chr1:179756096-179782290:-	ELMO_CED12
ENSGALG00000017418	chr18:9754645-9756687:+	Pentaxin
ENSGALG00000019019	chr25:416281-424122:-	Pkinase_Tyr
ENSGALG00000019211	chr1:91188528-91198039:-	Maelstrom
ENSGALG00000022113	chrAADN03022123.1:21-4719:+	RhoGAP
ENSGALG00000022206	chr5:5713857-5721887:-	DLIC
ENSGALG00000022234	chrLGE64:757334-788203:+	DUF4496
ENSGALG00000022619	chrAADN03017309.1:21-9777:-	ELM2
ENSGALG00000023069	chr2:44581825-44626570:-	Rab_eff_C
ENSGALG00000023420	chr7:15763092-15765488:-	Homeobox
ENSGALG00000023626	chr18:2020996-2066954:+	Laminin_N
ENSGALG00000023933	chr26:3082074-3082959:+	G0-G1_switch_2
ENSGALG00000023961	chr7:195700-201192:+	TGFb_propeptide
ENSGALG00000024012	chr25:2148707-2153155:-	TUDOR
ENSGALG00000024031	chr27:2634670-2639226:-	Cytochrom_B561
ENSGALG00000025729	chr7:21863274-21864221:-	CDK5_activator
ENSGALG00000026071	chrAADN03016184.1:1234-4587:+	Piwi
ENSGALG00000026422	chr7:27720360-27737634:-	Macro
ENSGALG00000026483	chr3:109447790-109456799:+	TUDOR
ENSGALG00000026616	chrAADN03011265.1:21-5724:+	Filament
ENSGALG00000026747	chr3:7528251-7539974:-	TFIIA
ENSGALG00000027090	chr4:85449698-85458910:+	rve
ENSGALG00000027109	chr4:84441720-84468575:+	Spond_N
ENSGALG00000027147	chr28:1229980-1232619:+	PC4
ENSGALG00000027168	chr1:6492588-6533393:-	YscO
ENSGALG00000027281	chr27:4232205-4234052:+	NNMT_PNMT_TEMT
ENSGALG00000027302	chr1:77900956-77908186:-	TMEM52
ENSGALG00000027676	chrJH376001.1:4459-6632:-	DUF4200
ENSGALG00000028532	chrJH376212.1:3707-10218:+	FAM178
ENSGALG00000029023	chr8:23769011-23778972:+	DM
ENSGALG00000029130	chr5:16359116-16363336:-	LRR_8
ENSGALG00000029168	chr1:121292944-121316437:+	DUF1191
