# Supplementary material for: Gene Expression Profiling Reveals Potential Players of Left-Right Asymmetry in Female Chicken Gonads
Source: Int J Mol Sci. 2017 Jun 20;18(6):1299. doi: 10.3390/ijms18061299 (PMC5486120; doi:10.3390/ijms18061299)
Supplement: Supplementary file 1 [file ijms-18-01299-s001.zip › Table S5.xlsx]

## Sheet: E6FR_E6FL_BP
GO	Description	p	FDR	Gene_num_de	Gene_in_de	Gene_num_back	Gene_in_background	Links	Result
GO:0034587	piRNA metabolic process	9.4e-09	0.000115037	7	ENSGALG00000000837|ENSGALG00000002645|ENSGALG00000011565|ENSGALG00000019211|ENSGALG00000024012|ENSGALG00000026071|ENSGALG00000026483	14	ENSGALG00000000837|ENSGALG00000001861|ENSGALG00000001959|ENSGALG00000002645|ENSGALG00000004704|ENSGALG00000008570|ENSGALG00000008971|ENSGALG00000011387|ENSGALG00000011565|ENSGALG00000019211|ENSGALG00000019444|ENSGALG00000024012|ENSGALG00000026071|ENSGALG00000026483	http://amigo.geneontology.org/cgi-bin/amigo/term_details?term=GO:0034587	yes
GO:0043046	DNA methylation involved in gamete generation	2.7e-08	0.000165213	6	ENSGALG00000000837|ENSGALG00000004138|ENSGALG00000011565|ENSGALG00000019211|ENSGALG00000024012|ENSGALG00000026071	10	ENSGALG00000000800|ENSGALG00000000837|ENSGALG00000004138|ENSGALG00000004704|ENSGALG00000008971|ENSGALG00000011565|ENSGALG00000012685|ENSGALG00000019211|ENSGALG00000024012|ENSGALG00000026071	http://amigo.geneontology.org/cgi-bin/amigo/term_details?term=GO:0043046	yes

## Sheet: E6FR_E6FL_CC
GO	Description	p	FDR	Significant	Gene_in_de	Annotated	Gene_in_background	Links	Result
GO:0045495	pole plasm	3.4e-13	5.05e-10	9	ENSGALG00000002645|ENSGALG00000004138|ENSGALG00000006449|ENSGALG00000011565|ENSGALG00000014713|ENSGALG00000019211|ENSGALG00000024012|ENSGALG00000026071|ENSGALG00000026483	12	ENSGALG00000001959|ENSGALG00000002645|ENSGALG00000004138|ENSGALG00000006449|ENSGALG00000008971|ENSGALG00000011565|ENSGALG00000014713|ENSGALG00000019211|ENSGALG00000024012|ENSGALG00000026071|ENSGALG00000026113|ENSGALG00000026483	http://amigo.geneontology.org/cgi-bin/amigo/term_details?term=GO:0045495	yes
GO:0060293	germ plasm	1.1e-11	5.44e-09	8	ENSGALG00000002645|ENSGALG00000004138|ENSGALG00000011565|ENSGALG00000014713|ENSGALG00000019211|ENSGALG00000024012|ENSGALG00000026071|ENSGALG00000026483	11	ENSGALG00000001959|ENSGALG00000002645|ENSGALG00000004138|ENSGALG00000008971|ENSGALG00000011565|ENSGALG00000014713|ENSGALG00000019211|ENSGALG00000024012|ENSGALG00000026071|ENSGALG00000026113|ENSGALG00000026483	http://amigo.geneontology.org/cgi-bin/amigo/term_details?term=GO:0060293	yes
GO:0043186	P granule	1.1e-11	5.44e-09	8	ENSGALG00000002645|ENSGALG00000004138|ENSGALG00000011565|ENSGALG00000014713|ENSGALG00000019211|ENSGALG00000024012|ENSGALG00000026071|ENSGALG00000026483	11	ENSGALG00000001959|ENSGALG00000002645|ENSGALG00000004138|ENSGALG00000008971|ENSGALG00000011565|ENSGALG00000014713|ENSGALG00000019211|ENSGALG00000024012|ENSGALG00000026071|ENSGALG00000026113|ENSGALG00000026483	http://amigo.geneontology.org/cgi-bin/amigo/term_details?term=GO:0043186	yes
GO:0033391	chromatoid body	2.8e-08	1.04e-05	6	ENSGALG00000002645|ENSGALG00000004138|ENSGALG00000014713|ENSGALG00000019211|ENSGALG00000026071|ENSGALG00000026483	10	ENSGALG00000000463|ENSGALG00000002645|ENSGALG00000004138|ENSGALG00000005378|ENSGALG00000008971|ENSGALG00000014713|ENSGALG00000019211|ENSGALG00000026037|ENSGALG00000026071|ENSGALG00000026483	http://amigo.geneontology.org/cgi-bin/amigo/term_details?term=GO:0033391	yes
GO:0071547	piP-body	2.8e-07	8.31e-05	4	ENSGALG00000011565|ENSGALG00000014713|ENSGALG00000019211|ENSGALG00000024012	4	ENSGALG00000011565|ENSGALG00000014713|ENSGALG00000019211|ENSGALG00000024012	http://amigo.geneontology.org/cgi-bin/amigo/term_details?term=GO:0071547	yes
GO:0071546	pi-body	1.4e-06	0.000346267	4	ENSGALG00000004138|ENSGALG00000014713|ENSGALG00000024012|ENSGALG00000026071	5	ENSGALG00000004138|ENSGALG00000008971|ENSGALG00000014713|ENSGALG00000024012|ENSGALG00000026071	http://amigo.geneontology.org/cgi-bin/amigo/term_details?term=GO:0071546	yes
GO:0036464	cytoplasmic ribonucleoprotein granule	1.5e-05	0.00318	11	ENSGALG00000002150|ENSGALG00000002645|ENSGALG00000004138|ENSGALG00000011565|ENSGALG00000014713|ENSGALG00000015635|ENSGALG00000017092|ENSGALG00000019211|ENSGALG00000024012|ENSGALG00000026071|ENSGALG00000026483	98	ENSGALG00000000215|ENSGALG00000000388|ENSGALG00000000463|ENSGALG00000000597|ENSGALG00000000959|ENSGALG00000001019|ENSGALG00000001253|ENSGALG00000001293|ENSGALG00000001337|ENSGALG00000001558|ENSGALG00000001636|ENSGALG00000001959|ENSGALG00000002057|ENSGALG00000002150|ENSGALG00000002249|ENSGALG00000002301|ENSGALG00000002645|ENSGALG00000002706|ENSGALG00000002734|ENSGALG00000002779|ENSGALG00000003046|…	http://amigo.geneontology.org/cgi-bin/amigo/term_details?term=GO:0036464	yes
GO:0035770	ribonucleoprotein granule	2.1e-05	0.0038955	11	ENSGALG00000002150|ENSGALG00000002645|ENSGALG00000004138|ENSGALG00000011565|ENSGALG00000014713|ENSGALG00000015635|ENSGALG00000017092|ENSGALG00000019211|ENSGALG00000024012|ENSGALG00000026071|ENSGALG00000026483	101	ENSGALG00000000215|ENSGALG00000000388|ENSGALG00000000463|ENSGALG00000000597|ENSGALG00000000959|ENSGALG00000001019|ENSGALG00000001253|ENSGALG00000001293|ENSGALG00000001337|ENSGALG00000001558|ENSGALG00000001636|ENSGALG00000001959|ENSGALG00000002057|ENSGALG00000002150|ENSGALG00000002249|ENSGALG00000002301|ENSGALG00000002645|ENSGALG00000002706|ENSGALG00000002734|ENSGALG00000002779|ENSGALG00000003046|…	http://amigo.geneontology.org/cgi-bin/amigo/term_details?term=GO:0035770	yes
GO:0045202	synapse	8.2e-05	0.0135209	27	ENSGALG00000001450|ENSGALG00000002150|ENSGALG00000003014|ENSGALG00000003529|ENSGALG00000003582|ENSGALG00000004083|ENSGALG00000004936|ENSGALG00000005011|ENSGALG00000006638|ENSGALG00000007268|ENSGALG00000007269|ENSGALG00000007284|ENSGALG00000008499|ENSGALG00000009405|ENSGALG00000010379|ENSGALG00000011913|ENSGALG00000012044|ENSGALG00000014877|ENSGALG00000014999|ENSGALG00000015332|ENSGALG00000015635|…	524	ENSGALG00000000019|ENSGALG00000000168|ENSGALG00000000209|ENSGALG00000000217|ENSGALG00000000264|ENSGALG00000000367|ENSGALG00000000394|ENSGALG00000000400|ENSGALG00000000442|ENSGALG00000000476|ENSGALG00000000579|ENSGALG00000000613|ENSGALG00000000681|ENSGALG00000000733|ENSGALG00000000816|ENSGALG00000000853|ENSGALG00000000912|ENSGALG00000000966|ENSGALG00000000996|ENSGALG00000001024|ENSGALG00000001026|…	http://amigo.geneontology.org/cgi-bin/amigo/term_details?term=GO:0045202	yes
GO:0031226	intrinsic component of plasma membrane	0.00015	0.02226	40	ENSGALG00000003014|ENSGALG00000003553|ENSGALG00000004083|ENSGALG00000004599|ENSGALG00000004936|ENSGALG00000005085|ENSGALG00000005751|ENSGALG00000006009|ENSGALG00000006202|ENSGALG00000006609|ENSGALG00000006638|ENSGALG00000007269|ENSGALG00000008544|ENSGALG00000008615|ENSGALG00000008874|ENSGALG00000009020|ENSGALG00000009405|ENSGALG00000010145|ENSGALG00000011153|ENSGALG00000011615|ENSGALG00000012044|…	950	ENSGALG00000000048|ENSGALG00000000094|ENSGALG00000000117|ENSGALG00000000123|ENSGALG00000000195|ENSGALG00000000221|ENSGALG00000000252|ENSGALG00000000280|ENSGALG00000000367|ENSGALG00000000371|ENSGALG00000000377|ENSGALG00000000379|ENSGALG00000000394|ENSGALG00000000400|ENSGALG00000000441|ENSGALG00000000442|ENSGALG00000000447|ENSGALG00000000458|ENSGALG00000000505|ENSGALG00000000543|ENSGALG00000000562|…	http://amigo.geneontology.org/cgi-bin/amigo/term_details?term=GO:0031226	yes

## Sheet: E12FR_E12FL_BP
Table S6 The significantly affected GO terms between the right and left ovaries
GO	Description	p	FDR	Significant	Gene_in_de	Annotated	Gene_in_background	Links	Result
GO:0022402	cell cycle process	5.5e-10	6.7309e-06	293	ENSGALG00000000104|ENSGALG00000000220|ENSGALG00000000272|ENSGALG00000000521|ENSGALG00000000584|ENSGALG00000000596|ENSGALG00000000636|ENSGALG00000000845|ENSGALG00000001006|ENSGALG00000001277|ENSGALG00000001382|ENSGALG00000001405|ENSGALG00000001491|ENSGALG00000001513|ENSGALG00000001616|ENSGALG00000001637|ENSGALG00000001718|ENSGALG00000001761|ENSGALG00000001775|ENSGALG00000001942|ENSGALG00000002090|…	845	ENSGALG00000000071|ENSGALG00000000104|ENSGALG00000000172|ENSGALG00000000183|ENSGALG00000000188|ENSGALG00000000220|ENSGALG00000000272|ENSGALG00000000336|ENSGALG00000000368|ENSGALG00000000409|ENSGALG00000000421|ENSGALG00000000468|ENSGALG00000000521|ENSGALG00000000550|ENSGALG00000000584|ENSGALG00000000596|ENSGALG00000000606|ENSGALG00000000634|ENSGALG00000000636|ENSGALG00000000707|ENSGALG00000000713|…	http://amigo.geneontology.org/cgi-bin/amigo/term_details?term=GO:0022402	yes
GO:0007049	cell cycle	2.4e-09	1.46856e-05	381	ENSGALG00000000104|ENSGALG00000000206|ENSGALG00000000220|ENSGALG00000000272|ENSGALG00000000521|ENSGALG00000000584|ENSGALG00000000596|ENSGALG00000000636|ENSGALG00000000690|ENSGALG00000000780|ENSGALG00000000826|ENSGALG00000000837|ENSGALG00000000845|ENSGALG00000001006|ENSGALG00000001126|ENSGALG00000001225|ENSGALG00000001277|ENSGALG00000001332|ENSGALG00000001382|ENSGALG00000001405|ENSGALG00000001491|…	1159	ENSGALG00000000041|ENSGALG00000000071|ENSGALG00000000075|ENSGALG00000000104|ENSGALG00000000122|ENSGALG00000000172|ENSGALG00000000183|ENSGALG00000000188|ENSGALG00000000206|ENSGALG00000000220|ENSGALG00000000272|ENSGALG00000000336|ENSGALG00000000368|ENSGALG00000000409|ENSGALG00000000410|ENSGALG00000000421|ENSGALG00000000468|ENSGALG00000000516|ENSGALG00000000521|ENSGALG00000000550|ENSGALG00000000551|…	http://amigo.geneontology.org/cgi-bin/amigo/term_details?term=GO:0007049	yes
GO:0022412	cellular process involved in reproduction in multicellular organism	2.9e-07	0.00110142	62	ENSGALG00000000463|ENSGALG00000001187|ENSGALG00000002045|ENSGALG00000002645|ENSGALG00000003339|ENSGALG00000004138|ENSGALG00000004522|ENSGALG00000004823|ENSGALG00000004957|ENSGALG00000005198|ENSGALG00000005898|ENSGALG00000006309|ENSGALG00000006449|ENSGALG00000006475|ENSGALG00000006629|ENSGALG00000006839|ENSGALG00000008077|ENSGALG00000008281|ENSGALG00000008570|ENSGALG00000008971|ENSGALG00000009427|…	136	ENSGALG00000000071|ENSGALG00000000463|ENSGALG00000000747|ENSGALG00000000844|ENSGALG00000000890|ENSGALG00000001187|ENSGALG00000001472|ENSGALG00000001504|ENSGALG00000001798|ENSGALG00000001946|ENSGALG00000002006|ENSGALG00000002009|ENSGALG00000002045|ENSGALG00000002645|ENSGALG00000003043|ENSGALG00000003052|ENSGALG00000003339|ENSGALG00000003390|ENSGALG00000003624|ENSGALG00000003855|ENSGALG00000004138|…	http://amigo.geneontology.org/cgi-bin/amigo/term_details?term=GO:0022412	yes
GO:0000278	mitotic cell cycle	3.7e-07	0.00110142	223	ENSGALG00000000220|ENSGALG00000000272|ENSGALG00000000584|ENSGALG00000000596|ENSGALG00000001006|ENSGALG00000001277|ENSGALG00000001332|ENSGALG00000001382|ENSGALG00000001491|ENSGALG00000001513|ENSGALG00000001616|ENSGALG00000001637|ENSGALG00000001718|ENSGALG00000001761|ENSGALG00000001775|ENSGALG00000001942|ENSGALG00000002090|ENSGALG00000002175|ENSGALG00000002180|ENSGALG00000002216|ENSGALG00000002338|…	655	ENSGALG00000000075|ENSGALG00000000183|ENSGALG00000000188|ENSGALG00000000220|ENSGALG00000000272|ENSGALG00000000336|ENSGALG00000000409|ENSGALG00000000468|ENSGALG00000000550|ENSGALG00000000584|ENSGALG00000000596|ENSGALG00000000606|ENSGALG00000000634|ENSGALG00000000681|ENSGALG00000000685|ENSGALG00000000707|ENSGALG00000000734|ENSGALG00000000742|ENSGALG00000000748|ENSGALG00000000878|ENSGALG00000000895|…	http://amigo.geneontology.org/cgi-bin/amigo/term_details?term=GO:0000278	yes
GO:0000280	nuclear division	4.5e-07	0.00110142	146	ENSGALG00000000220|ENSGALG00000000272|ENSGALG00000000521|ENSGALG00000000596|ENSGALG00000000837|ENSGALG00000001277|ENSGALG00000001382|ENSGALG00000001491|ENSGALG00000001718|ENSGALG00000001761|ENSGALG00000001942|ENSGALG00000002175|ENSGALG00000002180|ENSGALG00000002338|ENSGALG00000002424|ENSGALG00000002981|ENSGALG00000003011|ENSGALG00000003072|ENSGALG00000003438|ENSGALG00000003706|ENSGALG00000003727|…	399	ENSGALG00000000188|ENSGALG00000000220|ENSGALG00000000272|ENSGALG00000000409|ENSGALG00000000468|ENSGALG00000000516|ENSGALG00000000521|ENSGALG00000000596|ENSGALG00000000606|ENSGALG00000000634|ENSGALG00000000837|ENSGALG00000000853|ENSGALG00000000878|ENSGALG00000000895|ENSGALG00000000970|ENSGALG00000001041|ENSGALG00000001118|ENSGALG00000001163|ENSGALG00000001258|ENSGALG00000001277|ENSGALG00000001301|…	http://amigo.geneontology.org/cgi-bin/amigo/term_details?term=GO:0000280	yes
GO:0006996	organelle organization	1.1e-06	0.00224363	668	ENSGALG00000000120|ENSGALG00000000220|ENSGALG00000000231|ENSGALG00000000272|ENSGALG00000000273|ENSGALG00000000299|ENSGALG00000000352|ENSGALG00000000456|ENSGALG00000000521|ENSGALG00000000596|ENSGALG00000000680|ENSGALG00000000694|ENSGALG00000000733|ENSGALG00000000769|ENSGALG00000000837|ENSGALG00000000845|ENSGALG00000001033|ENSGALG00000001126|ENSGALG00000001213|ENSGALG00000001277|ENSGALG00000001312|…	2264	ENSGALG00000000048|ENSGALG00000000086|ENSGALG00000000098|ENSGALG00000000117|ENSGALG00000000120|ENSGALG00000000123|ENSGALG00000000146|ENSGALG00000000156|ENSGALG00000000182|ENSGALG00000000188|ENSGALG00000000220|ENSGALG00000000227|ENSGALG00000000231|ENSGALG00000000255|ENSGALG00000000272|ENSGALG00000000273|ENSGALG00000000280|ENSGALG00000000299|ENSGALG00000000300|ENSGALG00000000304|ENSGALG00000000314|…
							ALG00000015736|ENSGALG00000015742|ENSGALG00000015763|ENSGALG00000015773|ENSGALG00000015786|ENSGALG00000015788|ENSGALG00000015803|ENSGALG00000015806|ENSGALG00000015813|ENSGALG00000015817|ENSGALG00000015831|ENSGALG00000015836|ENSGALG00000015846|ENSGALG00000015874|ENSGALG00000015884|ENSGALG00000015889|ENSGALG00000015901|ENSGALG00000015912|ENSGALG00000015933|ENSGALG00000015935|ENSGALG00000015940|ENSG…	http://amigo.geneontology.org/cgi-bin/amigo/term_details?term=GO:0006996	yes
GO:0048285	organelle fission	1.3e-06	0.00227277	151	ENSGALG00000000220|ENSGALG00000000272|ENSGALG00000000521|ENSGALG00000000596|ENSGALG00000000837|ENSGALG00000001277|ENSGALG00000001382|ENSGALG00000001491|ENSGALG00000001718|ENSGALG00000001761|ENSGALG00000001942|ENSGALG00000002175|ENSGALG00000002180|ENSGALG00000002338|ENSGALG00000002424|ENSGALG00000002981|ENSGALG00000003011|ENSGALG00000003072|ENSGALG00000003438|ENSGALG00000003561|ENSGALG00000003706|…	422	ENSGALG00000000188|ENSGALG00000000220|ENSGALG00000000272|ENSGALG00000000304|ENSGALG00000000409|ENSGALG00000000468|ENSGALG00000000516|ENSGALG00000000521|ENSGALG00000000596|ENSGALG00000000606|ENSGALG00000000634|ENSGALG00000000837|ENSGALG00000000853|ENSGALG00000000878|ENSGALG00000000895|ENSGALG00000000970|ENSGALG00000000998|ENSGALG00000001041|ENSGALG00000001118|ENSGALG00000001163|ENSGALG00000001258|…	http://amigo.geneontology.org/cgi-bin/amigo/term_details?term=GO:0048285	yes
GO:1903047	mitotic cell cycle process	4.2e-06	0.00642495	192	ENSGALG00000000220|ENSGALG00000000272|ENSGALG00000000584|ENSGALG00000000596|ENSGALG00000001006|ENSGALG00000001277|ENSGALG00000001382|ENSGALG00000001491|ENSGALG00000001513|ENSGALG00000001616|ENSGALG00000001637|ENSGALG00000001718|ENSGALG00000001761|ENSGALG00000001942|ENSGALG00000002090|ENSGALG00000002175|ENSGALG00000002180|ENSGALG00000002338|ENSGALG00000002346|ENSGALG00000002424|ENSGALG00000002469|…	568	ENSGALG00000000183|ENSGALG00000000188|ENSGALG00000000220|ENSGALG00000000272|ENSGALG00000000336|ENSGALG00000000409|ENSGALG00000000468|ENSGALG00000000584|ENSGALG00000000596|ENSGALG00000000606|ENSGALG00000000634|ENSGALG00000000707|ENSGALG00000000734|ENSGALG00000000742|ENSGALG00000000748|ENSGALG00000000878|ENSGALG00000000895|ENSGALG00000000905|ENSGALG00000000970|ENSGALG00000001006|ENSGALG00000001013|…	http://amigo.geneontology.org/cgi-bin/amigo/term_details?term=GO:1903047	yes
GO:0007281	germ cell development	4.9e-06	0.00666291	53	ENSGALG00000000463|ENSGALG00000001187|ENSGALG00000002645|ENSGALG00000003339|ENSGALG00000004138|ENSGALG00000004522|ENSGALG00000004823|ENSGALG00000005198|ENSGALG00000005898|ENSGALG00000006309|ENSGALG00000006449|ENSGALG00000006475|ENSGALG00000006629|ENSGALG00000006839|ENSGALG00000008077|ENSGALG00000008281|ENSGALG00000008570|ENSGALG00000008971|ENSGALG00000009427|ENSGALG00000009466|ENSGALG00000010775|…	119	ENSGALG00000000071|ENSGALG00000000463|ENSGALG00000000747|ENSGALG00000000844|ENSGALG00000000890|ENSGALG00000001187|ENSGALG00000001472|ENSGALG00000001504|ENSGALG00000001798|ENSGALG00000002006|ENSGALG00000002009|ENSGALG00000002645|ENSGALG00000003043|ENSGALG00000003052|ENSGALG00000003339|ENSGALG00000003390|ENSGALG00000003624|ENSGALG00000003855|ENSGALG00000004138|ENSGALG00000004369|ENSGALG00000004522|…	http://amigo.geneontology.org/cgi-bin/amigo/term_details?term=GO:0007281	yes
GO:0009072	aromatic amino acid family metabolic process	1.3e-05	0.0159094	15	ENSGALG00000000067|ENSGALG00000000893|ENSGALG00000004343|ENSGALG00000004604|ENSGALG00000006482|ENSGALG00000007503|ENSGALG00000007902|ENSGALG00000009926|ENSGALG00000010198|ENSGALG00000010432|ENSGALG00000012418|ENSGALG00000012754|ENSGALG00000014966|ENSGALG00000023348|ENSGALG00000024085	21	ENSGALG00000000067|ENSGALG00000000109|ENSGALG00000000893|ENSGALG00000004343|ENSGALG00000004604|ENSGALG00000006188|ENSGALG00000006236|ENSGALG00000006482|ENSGALG00000006551|ENSGALG00000007503|ENSGALG00000007902|ENSGALG00000009926|ENSGALG00000010198|ENSGALG00000010432|ENSGALG00000012418|ENSGALG00000012754|ENSGALG00000014966|ENSGALG00000019300|ENSGALG00000023348|ENSGALG00000024085|ENSGALG00000029037	http://amigo.geneontology.org/cgi-bin/amigo/term_details?term=GO:0009072	yes
GO:0051301	cell division	2.1e-05	0.0233635	196	ENSGALG00000000220|ENSGALG00000000272|ENSGALG00000000521|ENSGALG00000000596|ENSGALG00000000837|ENSGALG00000000845|ENSGALG00000001277|ENSGALG00000001382|ENSGALG00000001491|ENSGALG00000001513|ENSGALG00000001718|ENSGALG00000001761|ENSGALG00000001942|ENSGALG00000002175|ENSGALG00000002180|ENSGALG00000002216|ENSGALG00000002338|ENSGALG00000002424|ENSGALG00000002666|ENSGALG00000002973|ENSGALG00000002981|…	595	ENSGALG00000000041|ENSGALG00000000114|ENSGALG00000000122|ENSGALG00000000183|ENSGALG00000000188|ENSGALG00000000220|ENSGALG00000000272|ENSGALG00000000409|ENSGALG00000000468|ENSGALG00000000516|ENSGALG00000000521|ENSGALG00000000534|ENSGALG00000000596|ENSGALG00000000606|ENSGALG00000000634|ENSGALG00000000811|ENSGALG00000000837|ENSGALG00000000845|ENSGALG00000000853|ENSGALG00000000878|ENSGALG00000000895|…	http://amigo.geneontology.org/cgi-bin/amigo/term_details?term=GO:0051301	yes
GO:0051276	chromosome organization	2.6e-05	0.0265157	194	ENSGALG00000000220|ENSGALG00000001126|ENSGALG00000001213|ENSGALG00000001332|ENSGALG00000001345|ENSGALG00000001491|ENSGALG00000001522|ENSGALG00000001576|ENSGALG00000001590|ENSGALG00000001803|ENSGALG00000001852|ENSGALG00000001942|ENSGALG00000002175|ENSGALG00000002469|ENSGALG00000002954|ENSGALG00000002981|ENSGALG00000003072|ENSGALG00000003277|ENSGALG00000003427|ENSGALG00000003461|ENSGALG00000003641|…	590	ENSGALG00000000146|ENSGALG00000000156|ENSGALG00000000220|ENSGALG00000000360|ENSGALG00000000363|ENSGALG00000000402|ENSGALG00000000409|ENSGALG00000000410|ENSGALG00000000427|ENSGALG00000000495|ENSGALG00000000603|ENSGALG00000000657|ENSGALG00000000668|ENSGALG00000000672|ENSGALG00000000701|ENSGALG00000000734|ENSGALG00000000747|ENSGALG00000000776|ENSGALG00000000777|ENSGALG00000000793|ENSGALG00000000800|…	http://amigo.geneontology.org/cgi-bin/amigo/term_details?term=GO:0051276	yes
GO:0051321	meiotic cell cycle	3.5e-05	0.0329485	51	ENSGALG00000000521|ENSGALG00000000837|ENSGALG00000001491|ENSGALG00000001744|ENSGALG00000002645|ENSGALG00000002981|ENSGALG00000003072|ENSGALG00000003706|ENSGALG00000004704|ENSGALG00000004880|ENSGALG00000005037|ENSGALG00000005214|ENSGALG00000006031|ENSGALG00000006091|ENSGALG00000006475|ENSGALG00000006794|ENSGALG00000007507|ENSGALG00000007768|ENSGALG00000008037|ENSGALG00000008482|ENSGALG00000008585|…	120	ENSGALG00000000516|ENSGALG00000000521|ENSGALG00000000837|ENSGALG00000000844|ENSGALG00000000853|ENSGALG00000001258|ENSGALG00000001491|ENSGALG00000001744|ENSGALG00000001946|ENSGALG00000002085|ENSGALG00000002511|ENSGALG00000002645|ENSGALG00000002736|ENSGALG00000002981|ENSGALG00000003072|ENSGALG00000003365|ENSGALG00000003579|ENSGALG00000003706|ENSGALG00000003720|ENSGALG00000003781|ENSGALG00000004509|…	http://amigo.geneontology.org/cgi-bin/amigo/term_details?term=GO:0051321	yes
GO:0007067	mitotic nuclear division	3.8e-05	0.0332174	117	ENSGALG00000000220|ENSGALG00000000272|ENSGALG00000000596|ENSGALG00000001277|ENSGALG00000001382|ENSGALG00000001491|ENSGALG00000001718|ENSGALG00000001761|ENSGALG00000001942|ENSGALG00000002175|ENSGALG00000002180|ENSGALG00000002338|ENSGALG00000002424|ENSGALG00000003011|ENSGALG00000003438|ENSGALG00000003706|ENSGALG00000003727|ENSGALG00000003826|ENSGALG00000003881|ENSGALG00000004503|ENSGALG00000004515|…	331	ENSGALG00000000188|ENSGALG00000000220|ENSGALG00000000272|ENSGALG00000000409|ENSGALG00000000468|ENSGALG00000000596|ENSGALG00000000606|ENSGALG00000000634|ENSGALG00000000878|ENSGALG00000000895|ENSGALG00000000970|ENSGALG00000001041|ENSGALG00000001118|ENSGALG00000001163|ENSGALG00000001258|ENSGALG00000001277|ENSGALG00000001301|ENSGALG00000001364|ENSGALG00000001382|ENSGALG00000001491|ENSGALG00000001506|…	http://amigo.geneontology.org/cgi-bin/amigo/term_details?term=GO:0007067	yes
GO:1903046	meiotic cell cycle process	4.7e-05	0.0352742	28	ENSGALG00000000521|ENSGALG00000001491|ENSGALG00000002981|ENSGALG00000005214|ENSGALG00000006031|ENSGALG00000006091|ENSGALG00000006794|ENSGALG00000007507|ENSGALG00000007768|ENSGALG00000008037|ENSGALG00000008957|ENSGALG00000009906|ENSGALG00000010775|ENSGALG00000011281|ENSGALG00000011392|ENSGALG00000011722|ENSGALG00000011919|ENSGALG00000012060|ENSGALG00000012159|ENSGALG00000012508|ENSGALG00000013607|…	55	ENSGALG00000000521|ENSGALG00000000853|ENSGALG00000001491|ENSGALG00000002511|ENSGALG00000002736|ENSGALG00000002981|ENSGALG00000003365|ENSGALG00000003720|ENSGALG00000003781|ENSGALG00000004509|ENSGALG00000004516|ENSGALG00000005214|ENSGALG00000005411|ENSGALG00000005775|ENSGALG00000006031|ENSGALG00000006091|ENSGALG00000006093|ENSGALG00000006110|ENSGALG00000006186|ENSGALG00000006794|ENSGALG00000007507|…	http://amigo.geneontology.org/cgi-bin/amigo/term_details?term=GO:1903046	yes
GO:0034587	piRNA metabolic process	4.9e-05	0.0352742	11	ENSGALG00000000837|ENSGALG00000001959|ENSGALG00000002645|ENSGALG00000004704|ENSGALG00000008570|ENSGALG00000008971|ENSGALG00000011565|ENSGALG00000019211|ENSGALG00000024012|ENSGALG00000026071|ENSGALG00000026483	14	ENSGALG00000000837|ENSGALG00000001861|ENSGALG00000001959|ENSGALG00000002645|ENSGALG00000004704|ENSGALG00000008570|ENSGALG00000008971|ENSGALG00000011387|ENSGALG00000011565|ENSGALG00000019211|ENSGALG00000019444|ENSGALG00000024012|ENSGALG00000026071|ENSGALG00000026483	http://amigo.geneontology.org/cgi-bin/amigo/term_details?term=GO:0034587	yes
GO:0009074	aromatic amino acid family catabolic process	4.9e-05	0.0352742	11	ENSGALG00000000893|ENSGALG00000004343|ENSGALG00000004604|ENSGALG00000006482|ENSGALG00000007503|ENSGALG00000009926|ENSGALG00000010432|ENSGALG00000012418|ENSGALG00000012754|ENSGALG00000014966|ENSGALG00000024085	14	ENSGALG00000000109|ENSGALG00000000893|ENSGALG00000004343|ENSGALG00000004604|ENSGALG00000006188|ENSGALG00000006482|ENSGALG00000007503|ENSGALG00000009926|ENSGALG00000010432|ENSGALG00000012418|ENSGALG00000012754|ENSGALG00000014966|ENSGALG00000024085|ENSGALG00000029037	http://amigo.geneontology.org/cgi-bin/amigo/term_details?term=GO:0009074	yes
GO:0006310	DNA recombination	5.8e-05	0.0362041	72	ENSGALG00000001616|ENSGALG00000001744|ENSGALG00000002424|ENSGALG00000002524|ENSGALG00000002663|ENSGALG00000002781|ENSGALG00000002981|ENSGALG00000003072|ENSGALG00000003339|ENSGALG00000003430|ENSGALG00000005931|ENSGALG00000006051|ENSGALG00000006052|ENSGALG00000006091|ENSGALG00000006123|ENSGALG00000006336|ENSGALG00000006392|ENSGALG00000006769|ENSGALG00000006794|ENSGALG00000007015|ENSGALG00000008383|…	187	ENSGALG00000000146|ENSGALG00000000243|ENSGALG00000000495|ENSGALG00000000734|ENSGALG00000000903|ENSGALG00000000970|ENSGALG00000001182|ENSGALG00000001245|ENSGALG00000001298|ENSGALG00000001306|ENSGALG00000001616|ENSGALG00000001666|ENSGALG00000001744|ENSGALG00000002212|ENSGALG00000002276|ENSGALG00000002288|ENSGALG00000002398|ENSGALG00000002424|ENSGALG00000002426|ENSGALG00000002514|ENSGALG00000002524|…	http://amigo.geneontology.org/cgi-bin/amigo/term_details?term=GO:0006310	yes
GO:0072376	protein activation cascade	6.2e-05	0.0362041	24	ENSGALG00000003016|ENSGALG00000003589|ENSGALG00000003957|ENSGALG00000004591|ENSGALG00000004771|ENSGALG00000007381|ENSGALG00000007419|ENSGALG00000009268|ENSGALG00000010850|ENSGALG00000010853|ENSGALG00000011509|ENSGALG00000012126|ENSGALG00000014603|ENSGALG00000014835|ENSGALG00000016833|ENSGALG00000016954|ENSGALG00000017040|ENSGALG00000021569|ENSGALG00000022964|ENSGALG00000023950|ENSGALG00000023953|…	45	ENSGALG00000001175|ENSGALG00000001565|ENSGALG00000001654|ENSGALG00000002258|ENSGALG00000002431|ENSGALG00000003016|ENSGALG00000003589|ENSGALG00000003957|ENSGALG00000004591|ENSGALG00000004771|ENSGALG00000005919|ENSGALG00000005937|ENSGALG00000005941|ENSGALG00000005946|ENSGALG00000007381|ENSGALG00000007419|ENSGALG00000009268|ENSGALG00000009388|ENSGALG00000010850|ENSGALG00000010853|ENSGALG00000011509|…	http://amigo.geneontology.org/cgi-bin/amigo/term_details?term=GO:0072376	yes
GO:0007276	gamete generation	6.5e-05	0.0362041	109	ENSGALG00000000451|ENSGALG00000000463|ENSGALG00000000837|ENSGALG00000001111|ENSGALG00000001187|ENSGALG00000002045|ENSGALG00000002645|ENSGALG00000003091|ENSGALG00000003148|ENSGALG00000003339|ENSGALG00000003854|ENSGALG00000003861|ENSGALG00000004138|ENSGALG00000004225|ENSGALG00000004386|ENSGALG00000004522|ENSGALG00000004704|ENSGALG00000004823|ENSGALG00000004957|ENSGALG00000005198|ENSGALG00000005378|…	308	ENSGALG00000000071|ENSGALG00000000117|ENSGALG00000000123|ENSGALG00000000346|ENSGALG00000000451|ENSGALG00000000463|ENSGALG00000000597|ENSGALG00000000672|ENSGALG00000000747|ENSGALG00000000800|ENSGALG00000000837|ENSGALG00000000844|ENSGALG00000000890|ENSGALG00000001079|ENSGALG00000001111|ENSGALG00000001187|ENSGALG00000001472|ENSGALG00000001504|ENSGALG00000001533|ENSGALG00000001606|ENSGALG00000001753|…	http://amigo.geneontology.org/cgi-bin/amigo/term_details?term=GO:0007276	yes
GO:0007126	meiotic nuclear division	6.9e-05	0.0362041	38	ENSGALG00000000521|ENSGALG00000000837|ENSGALG00000001491|ENSGALG00000002981|ENSGALG00000003072|ENSGALG00000004704|ENSGALG00000004880|ENSGALG00000005037|ENSGALG00000005214|ENSGALG00000006031|ENSGALG00000006091|ENSGALG00000006794|ENSGALG00000007507|ENSGALG00000008037|ENSGALG00000008585|ENSGALG00000008957|ENSGALG00000009906|ENSGALG00000010775|ENSGALG00000010864|ENSGALG00000011281|ENSGALG00000011392|…	84	ENSGALG00000000516|ENSGALG00000000521|ENSGALG00000000837|ENSGALG00000000853|ENSGALG00000001491|ENSGALG00000001946|ENSGALG00000002085|ENSGALG00000002511|ENSGALG00000002736|ENSGALG00000002981|ENSGALG00000003072|ENSGALG00000003365|ENSGALG00000003720|ENSGALG00000003781|ENSGALG00000004509|ENSGALG00000004516|ENSGALG00000004704|ENSGALG00000004790|ENSGALG00000004880|ENSGALG00000005017|ENSGALG00000005028|…	http://amigo.geneontology.org/cgi-bin/amigo/term_details?term=GO:0007126	yes
GO:0019724	B cell mediated immunity	7.1e-05	0.0362041	28	ENSGALG00000003016|ENSGALG00000004594|ENSGALG00000004771|ENSGALG00000006336|ENSGALG00000006392|ENSGALG00000007015|ENSGALG00000007381|ENSGALG00000008745|ENSGALG00000008957|ENSGALG00000010748|ENSGALG00000010850|ENSGALG00000010853|ENSGALG00000012060|ENSGALG00000012126|ENSGALG00000014561|ENSGALG00000014603|ENSGALG00000014835|ENSGALG00000014915|ENSGALG00000015705|ENSGALG00000017040|ENSGALG00000021569|…	56	ENSGALG00000000146|ENSGALG00000000158|ENSGALG00000001175|ENSGALG00000001565|ENSGALG00000001589|ENSGALG00000001654|ENSGALG00000002258|ENSGALG00000002426|ENSGALG00000003016|ENSGALG00000004594|ENSGALG00000004771|ENSGALG00000005947|ENSGALG00000006336|ENSGALG00000006392|ENSGALG00000006415|ENSGALG00000007015|ENSGALG00000007357|ENSGALG00000007381|ENSGALG00000008094|ENSGALG00000008669|ENSGALG00000008745|…	http://amigo.geneontology.org/cgi-bin/amigo/term_details?term=GO:0019724	yes
GO:0016064	immunoglobulin mediated immune response	7.1e-05	0.0362041	28	ENSGALG00000003016|ENSGALG00000004594|ENSGALG00000004771|ENSGALG00000006336|ENSGALG00000006392|ENSGALG00000007015|ENSGALG00000007381|ENSGALG00000008745|ENSGALG00000008957|ENSGALG00000010748|ENSGALG00000010850|ENSGALG00000010853|ENSGALG00000012060|ENSGALG00000012126|ENSGALG00000014561|ENSGALG00000014603|ENSGALG00000014835|ENSGALG00000014915|ENSGALG00000015705|ENSGALG00000017040|ENSGALG00000021569|…	56	ENSGALG00000000146|ENSGALG00000000158|ENSGALG00000001175|ENSGALG00000001565|ENSGALG00000001589|ENSGALG00000001654|ENSGALG00000002258|ENSGALG00000002426|ENSGALG00000003016|ENSGALG00000004594|ENSGALG00000004771|ENSGALG00000005947|ENSGALG00000006336|ENSGALG00000006392|ENSGALG00000006415|ENSGALG00000007015|ENSGALG00000007357|ENSGALG00000007381|ENSGALG00000008094|ENSGALG00000008669|ENSGALG00000008745|…	http://amigo.geneontology.org/cgi-bin/amigo/term_details?term=GO:0016064	yes
GO:0006570	tyrosine metabolic process	7.1e-05	0.0362041	7	ENSGALG00000000893|ENSGALG00000004343|ENSGALG00000006482|ENSGALG00000007902|ENSGALG00000010432|ENSGALG00000012754|ENSGALG00000014966	7	ENSGALG00000000893|ENSGALG00000004343|ENSGALG00000006482|ENSGALG00000007902|ENSGALG00000010432|ENSGALG00000012754|ENSGALG00000014966	http://amigo.geneontology.org/cgi-bin/amigo/term_details?term=GO:0006570	yes
GO:0006259	DNA metabolic process	8e-05	0.036714	221	ENSGALG00000000104|ENSGALG00000000454|ENSGALG00000000837|ENSGALG00000000845|ENSGALG00000000976|ENSGALG00000001006|ENSGALG00000001126|ENSGALG00000001491|ENSGALG00000001616|ENSGALG00000001744|ENSGALG00000001852|ENSGALG00000002346|ENSGALG00000002348|ENSGALG00000002424|ENSGALG00000002524|ENSGALG00000002663|ENSGALG00000002739|ENSGALG00000002781|ENSGALG00000002981|ENSGALG00000003072|ENSGALG00000003339|…	695	ENSGALG00000000102|ENSGALG00000000104|ENSGALG00000000146|ENSGALG00000000156|ENSGALG00000000169|ENSGALG00000000243|ENSGALG00000000386|ENSGALG00000000454|ENSGALG00000000490|ENSGALG00000000495|ENSGALG00000000516|ENSGALG00000000632|ENSGALG00000000657|ENSGALG00000000734|ENSGALG00000000747|ENSGALG00000000777|ENSGALG00000000800|ENSGALG00000000823|ENSGALG00000000830|ENSGALG00000000837|ENSGALG00000000845|…	http://amigo.geneontology.org/cgi-bin/amigo/term_details?term=GO:0006259	yes
GO:1901605	alpha-amino acid metabolic process	8.1e-05	0.036714	61	ENSGALG00000000067|ENSGALG00000000893|ENSGALG00000001557|ENSGALG00000002170|ENSGALG00000002358|ENSGALG00000002397|ENSGALG00000002402|ENSGALG00000002558|ENSGALG00000002576|ENSGALG00000002855|ENSGALG00000002944|ENSGALG00000002988|ENSGALG00000003582|ENSGALG00000003804|ENSGALG00000004158|ENSGALG00000004343|ENSGALG00000004384|ENSGALG00000004491|ENSGALG00000004518|ENSGALG00000004604|ENSGALG00000005046|…	154	ENSGALG00000000054|ENSGALG00000000067|ENSGALG00000000085|ENSGALG00000000109|ENSGALG00000000479|ENSGALG00000000503|ENSGALG00000000675|ENSGALG00000000893|ENSGALG00000001557|ENSGALG00000001568|ENSGALG00000001812|ENSGALG00000002020|ENSGALG00000002024|ENSGALG00000002170|ENSGALG00000002310|ENSGALG00000002321|ENSGALG00000002358|ENSGALG00000002397|ENSGALG00000002402|ENSGALG00000002529|ENSGALG00000002558|…	http://amigo.geneontology.org/cgi-bin/amigo/term_details?term=GO:1901605	yes
GO:0019752	carboxylic acid metabolic process	8.1e-05	0.036714	215	ENSGALG00000000067|ENSGALG00000000184|ENSGALG00000000374|ENSGALG00000000620|ENSGALG00000000667|ENSGALG00000000893|ENSGALG00000001189|ENSGALG00000001314|ENSGALG00000001557|ENSGALG00000001637|ENSGALG00000001750|ENSGALG00000001949|ENSGALG00000002170|ENSGALG00000002200|ENSGALG00000002358|ENSGALG00000002397|ENSGALG00000002402|ENSGALG00000002412|ENSGALG00000002470|ENSGALG00000002479|ENSGALG00000002558|…	674	ENSGALG00000000054|ENSGALG00000000067|ENSGALG00000000085|ENSGALG00000000094|ENSGALG00000000109|ENSGALG00000000182|ENSGALG00000000184|ENSGALG00000000195|ENSGALG00000000329|ENSGALG00000000374|ENSGALG00000000479|ENSGALG00000000503|ENSGALG00000000620|ENSGALG00000000652|ENSGALG00000000667|ENSGALG00000000675|ENSGALG00000000707|ENSGALG00000000771|ENSGALG00000000794|ENSGALG00000000860|ENSGALG00000000893|…	http://amigo.geneontology.org/cgi-bin/amigo/term_details?term=GO:0019752	yes
GO:0006323	DNA packaging	8.4e-05	0.036714	35	ENSGALG00000001126|ENSGALG00000001491|ENSGALG00000003641|ENSGALG00000003922|ENSGALG00000004386|ENSGALG00000004503|ENSGALG00000004522|ENSGALG00000004701|ENSGALG00000004887|ENSGALG00000005105|ENSGALG00000005451|ENSGALG00000005931|ENSGALG00000006446|ENSGALG00000006525|ENSGALG00000007843|ENSGALG00000009525|ENSGALG00000009553|ENSGALG00000009913|ENSGALG00000010164|ENSGALG00000010238|ENSGALG00000010255|…	76	ENSGALG00000000156|ENSGALG00000000747|ENSGALG00000000890|ENSGALG00000001126|ENSGALG00000001491|ENSGALG00000001907|ENSGALG00000002221|ENSGALG00000002222|ENSGALG00000003522|ENSGALG00000003641|ENSGALG00000003922|ENSGALG00000004064|ENSGALG00000004386|ENSGALG00000004503|ENSGALG00000004522|ENSGALG00000004561|ENSGALG00000004687|ENSGALG00000004701|ENSGALG00000004794|ENSGALG00000004887|ENSGALG00000005035|…	http://amigo.geneontology.org/cgi-bin/amigo/term_details?term=GO:0006323	yes
GO:0007091	metaphase/anaphase transition of mitotic cell cycle	9.8e-05	0.0394774	24	ENSGALG00000000220|ENSGALG00000000596|ENSGALG00000003706|ENSGALG00000003826|ENSGALG00000004838|ENSGALG00000005037|ENSGALG00000005105|ENSGALG00000007354|ENSGALG00000007610|ENSGALG00000008233|ENSGALG00000008254|ENSGALG00000009690|ENSGALG00000012165|ENSGALG00000013208|ENSGALG00000013607|ENSGALG00000014378|ENSGALG00000015118|ENSGALG00000015633|ENSGALG00000015874|ENSGALG00000016468|ENSGALG00000016816|…	46	ENSGALG00000000220|ENSGALG00000000596|ENSGALG00000001118|ENSGALG00000003454|ENSGALG00000003634|ENSGALG00000003706|ENSGALG00000003826|ENSGALG00000004224|ENSGALG00000004640|ENSGALG00000004838|ENSGALG00000005037|ENSGALG00000005105|ENSGALG00000005973|ENSGALG00000006110|ENSGALG00000006422|ENSGALG00000007354|ENSGALG00000007610|ENSGALG00000008233|ENSGALG00000008254|ENSGALG00000009690|ENSGALG00000009956|…	http://amigo.geneontology.org/cgi-bin/amigo/term_details?term=GO:0007091	yes
GO:0044784	metaphase/anaphase transition of cell cycle	9.8e-05	0.0394774	24	ENSGALG00000000220|ENSGALG00000000596|ENSGALG00000003706|ENSGALG00000003826|ENSGALG00000004838|ENSGALG00000005037|ENSGALG00000005105|ENSGALG00000007354|ENSGALG00000007610|ENSGALG00000008233|ENSGALG00000008254|ENSGALG00000009690|ENSGALG00000012165|ENSGALG00000013208|ENSGALG00000013607|ENSGALG00000014378|ENSGALG00000015118|ENSGALG00000015633|ENSGALG00000015874|ENSGALG00000016468|ENSGALG00000016816|…	46	ENSGALG00000000220|ENSGALG00000000596|ENSGALG00000001118|ENSGALG00000003454|ENSGALG00000003634|ENSGALG00000003706|ENSGALG00000003826|ENSGALG00000004224|ENSGALG00000004640|ENSGALG00000004838|ENSGALG00000005037|ENSGALG00000005105|ENSGALG00000005973|ENSGALG00000006110|ENSGALG00000006422|ENSGALG00000007354|ENSGALG00000007610|ENSGALG00000008233|ENSGALG00000008254|ENSGALG00000009690|ENSGALG00000009956|…	http://amigo.geneontology.org/cgi-bin/amigo/term_details?term=GO:0044784	yes
GO:0071103	DNA conformation change	0.0001	0.0394774	47	ENSGALG00000001126|ENSGALG00000001491|ENSGALG00000001616|ENSGALG00000002424|ENSGALG00000003641|ENSGALG00000003922|ENSGALG00000004037|ENSGALG00000004386|ENSGALG00000004503|ENSGALG00000004522|ENSGALG00000004701|ENSGALG00000004887|ENSGALG00000005105|ENSGALG00000005451|ENSGALG00000005931|ENSGALG00000006123|ENSGALG00000006446|ENSGALG00000006525|ENSGALG00000006794|ENSGALG00000007843|ENSGALG00000009525|…	112	ENSGALG00000000156|ENSGALG00000000747|ENSGALG00000000890|ENSGALG00000001126|ENSGALG00000001485|ENSGALG00000001491|ENSGALG00000001616|ENSGALG00000001907|ENSGALG00000002221|ENSGALG00000002222|ENSGALG00000002424|ENSGALG00000003522|ENSGALG00000003641|ENSGALG00000003661|ENSGALG00000003681|ENSGALG00000003922|ENSGALG00000004037|ENSGALG00000004064|ENSGALG00000004197|ENSGALG00000004328|ENSGALG00000004386|…	http://amigo.geneontology.org/cgi-bin/amigo/term_details?term=GO:0071103	yes
GO:0048477	oogenesis	0.00011	0.0407933	22	ENSGALG00000004138|ENSGALG00000006475|ENSGALG00000006629|ENSGALG00000006839|ENSGALG00000008077|ENSGALG00000010775|ENSGALG00000010864|ENSGALG00000011243|ENSGALG00000011722|ENSGALG00000012060|ENSGALG00000012508|ENSGALG00000012755|ENSGALG00000012885|ENSGALG00000013607|ENSGALG00000014653|ENSGALG00000014933|ENSGALG00000015122|ENSGALG00000015143|ENSGALG00000016327|ENSGALG00000016564|ENSGALG00000017159|…	41	ENSGALG00000001504|ENSGALG00000003855|ENSGALG00000004138|ENSGALG00000004790|ENSGALG00000006475|ENSGALG00000006629|ENSGALG00000006839|ENSGALG00000008077|ENSGALG00000009680|ENSGALG00000010163|ENSGALG00000010775|ENSGALG00000010864|ENSGALG00000011243|ENSGALG00000011473|ENSGALG00000011722|ENSGALG00000011905|ENSGALG00000011982|ENSGALG00000012060|ENSGALG00000012236|ENSGALG00000012508|ENSGALG00000012753|…	http://amigo.geneontology.org/cgi-bin/amigo/term_details?term=GO:0048477	yes
GO:0031497	chromatin assembly	0.00011	0.0407933	25	ENSGALG00000001126|ENSGALG00000003641|ENSGALG00000004386|ENSGALG00000004503|ENSGALG00000004522|ENSGALG00000004701|ENSGALG00000004887|ENSGALG00000005105|ENSGALG00000005451|ENSGALG00000005931|ENSGALG00000006446|ENSGALG00000007843|ENSGALG00000009525|ENSGALG00000009913|ENSGALG00000010164|ENSGALG00000010238|ENSGALG00000010255|ENSGALG00000010995|ENSGALG00000011747|ENSGALG00000011759|ENSGALG00000011783|…	49	ENSGALG00000000156|ENSGALG00000001126|ENSGALG00000002221|ENSGALG00000002222|ENSGALG00000003522|ENSGALG00000003641|ENSGALG00000004386|ENSGALG00000004503|ENSGALG00000004522|ENSGALG00000004561|ENSGALG00000004687|ENSGALG00000004701|ENSGALG00000004794|ENSGALG00000004887|ENSGALG00000005035|ENSGALG00000005105|ENSGALG00000005451|ENSGALG00000005931|ENSGALG00000006360|ENSGALG00000006446|ENSGALG00000007604|…	http://amigo.geneontology.org/cgi-bin/amigo/term_details?term=GO:0031497	yes
GO:1900047	negative regulation of hemostasis	0.00012	0.0419589	18	ENSGALG00000002987|ENSGALG00000003589|ENSGALG00000003642|ENSGALG00000003957|ENSGALG00000004293|ENSGALG00000005135|ENSGALG00000007381|ENSGALG00000008332|ENSGALG00000008361|ENSGALG00000008646|ENSGALG00000008678|ENSGALG00000009268|ENSGALG00000010152|ENSGALG00000012483|ENSGALG00000016985|ENSGALG00000019552|ENSGALG00000026541|ENSGALG00000028886	31	ENSGALG00000001177|ENSGALG00000002987|ENSGALG00000003589|ENSGALG00000003642|ENSGALG00000003709|ENSGALG00000003770|ENSGALG00000003957|ENSGALG00000004293|ENSGALG00000005135|ENSGALG00000005253|ENSGALG00000007381|ENSGALG00000008332|ENSGALG00000008361|ENSGALG00000008646|ENSGALG00000008678|ENSGALG00000009268|ENSGALG00000009626|ENSGALG00000010152|ENSGALG00000011099|ENSGALG00000012178|ENSGALG00000012483|…	http://amigo.geneontology.org/cgi-bin/amigo/term_details?term=GO:1900047	yes
GO:0030195	negative regulation of blood coagulation	0.00012	0.0419589	18	ENSGALG00000002987|ENSGALG00000003589|ENSGALG00000003642|ENSGALG00000003957|ENSGALG00000004293|ENSGALG00000005135|ENSGALG00000007381|ENSGALG00000008332|ENSGALG00000008361|ENSGALG00000008646|ENSGALG00000008678|ENSGALG00000009268|ENSGALG00000010152|ENSGALG00000012483|ENSGALG00000016985|ENSGALG00000019552|ENSGALG00000026541|ENSGALG00000028886	31	ENSGALG00000001177|ENSGALG00000002987|ENSGALG00000003589|ENSGALG00000003642|ENSGALG00000003709|ENSGALG00000003770|ENSGALG00000003957|ENSGALG00000004293|ENSGALG00000005135|ENSGALG00000005253|ENSGALG00000007381|ENSGALG00000008332|ENSGALG00000008361|ENSGALG00000008646|ENSGALG00000008678|ENSGALG00000009268|ENSGALG00000009626|ENSGALG00000010152|ENSGALG00000011099|ENSGALG00000012178|ENSGALG00000012483|…	http://amigo.geneontology.org/cgi-bin/amigo/term_details?term=GO:0030195	yes
GO:0006558	L-phenylalanine metabolic process	0.00013	0.0429984	8	ENSGALG00000000067|ENSGALG00000000893|ENSGALG00000004343|ENSGALG00000004604|ENSGALG00000006482|ENSGALG00000010432|ENSGALG00000012754|ENSGALG00000014966	9	ENSGALG00000000067|ENSGALG00000000893|ENSGALG00000004343|ENSGALG00000004604|ENSGALG00000006482|ENSGALG00000010432|ENSGALG00000012754|ENSGALG00000014966|ENSGALG00000029037	http://amigo.geneontology.org/cgi-bin/amigo/term_details?term=GO:0006558	yes
GO:1902221	erythrose 4-phosphate/phosphoenolpyruvate family amino acid metabolic process	0.00013	0.0429984	8	ENSGALG00000000067|ENSGALG00000000893|ENSGALG00000004343|ENSGALG00000004604|ENSGALG00000006482|ENSGALG00000010432|ENSGALG00000012754|ENSGALG00000014966	9	ENSGALG00000000067|ENSGALG00000000893|ENSGALG00000004343|ENSGALG00000004604|ENSGALG00000006482|ENSGALG00000010432|ENSGALG00000012754|ENSGALG00000014966|ENSGALG00000029037	http://amigo.geneontology.org/cgi-bin/amigo/term_details?term=GO:1902221	yes

## Sheet: E12FR_E12FL_CC
GO	Description	p	FDR	Significant	Gene_in_de	Annotated	Gene_in_background	Links	Result
GO:0005694	chromosome	1.5e-08	2.226e-05	197	ENSGALG00000000220|ENSGALG00000000837|ENSGALG00000000845|ENSGALG00000000976|ENSGALG00000001006|ENSGALG00000001277|ENSGALG00000001491|ENSGALG00000001616|ENSGALG00000001726|ENSGALG00000001852|ENSGALG00000001942|ENSGALG00000002170|ENSGALG00000002346|ENSGALG00000002663|ENSGALG00000002781|ENSGALG00000002981|ENSGALG00000003072|ENSGALG00000003235|ENSGALG00000003277|ENSGALG00000003427|ENSGALG00000003438|…	558	ENSGALG00000000169|ENSGALG00000000220|ENSGALG00000000230|ENSGALG00000000291|ENSGALG00000000360|ENSGALG00000000363|ENSGALG00000000372|ENSGALG00000000386|ENSGALG00000000402|ENSGALG00000000453|ENSGALG00000000468|ENSGALG00000000495|ENSGALG00000000603|ENSGALG00000000657|ENSGALG00000000672|ENSGALG00000000734|ENSGALG00000000747|ENSGALG00000000823|ENSGALG00000000837|ENSGALG00000000840|ENSGALG00000000845|…	http://amigo.geneontology.org/cgi-bin/amigo/term_details?term=GO:0005694	yes
GO:0044427	chromosomal part	8.3e-08	6.1586e-05	170	ENSGALG00000000220|ENSGALG00000000837|ENSGALG00000000845|ENSGALG00000000976|ENSGALG00000001006|ENSGALG00000001277|ENSGALG00000001491|ENSGALG00000001616|ENSGALG00000001726|ENSGALG00000001852|ENSGALG00000001942|ENSGALG00000002170|ENSGALG00000002981|ENSGALG00000003072|ENSGALG00000003277|ENSGALG00000003427|ENSGALG00000003438|ENSGALG00000003641|ENSGALG00000003763|ENSGALG00000003881|ENSGALG00000004132|…	478	ENSGALG00000000169|ENSGALG00000000220|ENSGALG00000000230|ENSGALG00000000360|ENSGALG00000000363|ENSGALG00000000372|ENSGALG00000000386|ENSGALG00000000453|ENSGALG00000000468|ENSGALG00000000495|ENSGALG00000000603|ENSGALG00000000657|ENSGALG00000000672|ENSGALG00000000734|ENSGALG00000000747|ENSGALG00000000823|ENSGALG00000000837|ENSGALG00000000840|ENSGALG00000000845|ENSGALG00000000903|ENSGALG00000000970|…	http://amigo.geneontology.org/cgi-bin/amigo/term_details?term=GO:0044427	yes
GO:0000775	chromosome, centromeric region	7.4e-07	0.000366053	61	ENSGALG00000000220|ENSGALG00000000845|ENSGALG00000001277|ENSGALG00000001491|ENSGALG00000001726|ENSGALG00000001852|ENSGALG00000001942|ENSGALG00000003438|ENSGALG00000003881|ENSGALG00000004377|ENSGALG00000004503|ENSGALG00000004515|ENSGALG00000004522|ENSGALG00000004838|ENSGALG00000005037|ENSGALG00000005105|ENSGALG00000005451|ENSGALG00000005809|ENSGALG00000006094|ENSGALG00000006500|ENSGALG00000007537|…	139	ENSGALG00000000220|ENSGALG00000000230|ENSGALG00000000453|ENSGALG00000000468|ENSGALG00000000603|ENSGALG00000000823|ENSGALG00000000845|ENSGALG00000001163|ENSGALG00000001277|ENSGALG00000001364|ENSGALG00000001491|ENSGALG00000001632|ENSGALG00000001644|ENSGALG00000001726|ENSGALG00000001852|ENSGALG00000001907|ENSGALG00000001942|ENSGALG00000002853|ENSGALG00000002903|ENSGALG00000003438|ENSGALG00000003454|…	http://amigo.geneontology.org/cgi-bin/amigo/term_details?term=GO:0000775	yes
GO:0070469	respiratory chain	1e-06	0.000371	36	ENSGALG00000000629|ENSGALG00000000842|ENSGALG00000001033|ENSGALG00000001096|ENSGALG00000002033|ENSGALG00000003348|ENSGALG00000005465|ENSGALG00000007096|ENSGALG00000007205|ENSGALG00000007863|ENSGALG00000007878|ENSGALG00000008066|ENSGALG00000009703|ENSGALG00000013191|ENSGALG00000013469|ENSGALG00000015906|ENSGALG00000016336|ENSGALG00000017380|ENSGALG00000018357|ENSGALG00000018360|ENSGALG00000018361|…	69	ENSGALG00000000508|ENSGALG00000000629|ENSGALG00000000842|ENSGALG00000001033|ENSGALG00000001096|ENSGALG00000001355|ENSGALG00000002033|ENSGALG00000002490|ENSGALG00000003348|ENSGALG00000003625|ENSGALG00000004302|ENSGALG00000005465|ENSGALG00000005704|ENSGALG00000005749|ENSGALG00000005789|ENSGALG00000006073|ENSGALG00000007096|ENSGALG00000007205|ENSGALG00000007863|ENSGALG00000007878|ENSGALG00000008066|…	http://amigo.geneontology.org/cgi-bin/amigo/term_details?term=GO:0070469	yes
GO:0044428	nuclear part	1.9e-06	0.0005194	743	ENSGALG00000000067|ENSGALG00000000106|ENSGALG00000000208|ENSGALG00000000215|ENSGALG00000000220|ENSGALG00000000231|ENSGALG00000000247|ENSGALG00000000251|ENSGALG00000000258|ENSGALG00000000299|ENSGALG00000000307|ENSGALG00000000377|ENSGALG00000000404|ENSGALG00000000428|ENSGALG00000000454|ENSGALG00000000470|ENSGALG00000000583|ENSGALG00000000596|ENSGALG00000000636|ENSGALG00000000687|ENSGALG00000000814|…	2608	ENSGALG00000000013|ENSGALG00000000033|ENSGALG00000000065|ENSGALG00000000067|ENSGALG00000000075|ENSGALG00000000080|ENSGALG00000000091|ENSGALG00000000102|ENSGALG00000000106|ENSGALG00000000113|ENSGALG00000000117|ENSGALG00000000123|ENSGALG00000000137|ENSGALG00000000142|ENSGALG00000000150|ENSGALG00000000160|ENSGALG00000000169|ENSGALG00000000183|ENSGALG00000000193|ENSGALG00000000208|ENSGALG00000000215|…
							ALG00000013889|ENSGALG00000013893|ENSGALG00000013919|ENSGALG00000013935|ENSGALG00000013971|ENSGALG00000013978|ENSGALG00000014004|ENSGALG00000014011|ENSGALG00000014023|ENSGALG00000014027|ENSGALG00000014060|ENSGALG00000014064|ENSGALG00000014115|ENSGALG00000014118|ENSGALG00000014152|ENSGALG00000014166|ENSGALG00000014168|ENSGALG00000014184|ENSGALG00000014192|ENSGALG00000014200|ENSGALG00000014222|ENSG…	http://amigo.geneontology.org/cgi-bin/amigo/term_details?term=GO:0044428	yes
GO:0045495	pole plasm	2.1e-06	0.0005194	11	ENSGALG00000001959|ENSGALG00000002645|ENSGALG00000004138|ENSGALG00000006449|ENSGALG00000008971|ENSGALG00000011565|ENSGALG00000014713|ENSGALG00000019211|ENSGALG00000024012|ENSGALG00000026071|ENSGALG00000026483	12	ENSGALG00000001959|ENSGALG00000002645|ENSGALG00000004138|ENSGALG00000006449|ENSGALG00000008971|ENSGALG00000011565|ENSGALG00000014713|ENSGALG00000019211|ENSGALG00000024012|ENSGALG00000026071|ENSGALG00000026113|ENSGALG00000026483	http://amigo.geneontology.org/cgi-bin/amigo/term_details?term=GO:0045495	yes
GO:0031981	nuclear lumen	5e-06	0.0009646	659	ENSGALG00000000067|ENSGALG00000000106|ENSGALG00000000208|ENSGALG00000000215|ENSGALG00000000220|ENSGALG00000000247|ENSGALG00000000251|ENSGALG00000000258|ENSGALG00000000299|ENSGALG00000000377|ENSGALG00000000428|ENSGALG00000000454|ENSGALG00000000470|ENSGALG00000000583|ENSGALG00000000596|ENSGALG00000000636|ENSGALG00000000687|ENSGALG00000000814|ENSGALG00000000837|ENSGALG00000000976|ENSGALG00000001006|…	2304	ENSGALG00000000013|ENSGALG00000000033|ENSGALG00000000065|ENSGALG00000000067|ENSGALG00000000075|ENSGALG00000000091|ENSGALG00000000102|ENSGALG00000000106|ENSGALG00000000113|ENSGALG00000000117|ENSGALG00000000123|ENSGALG00000000150|ENSGALG00000000160|ENSGALG00000000169|ENSGALG00000000183|ENSGALG00000000193|ENSGALG00000000208|ENSGALG00000000215|ENSGALG00000000218|ENSGALG00000000220|ENSGALG00000000233|…
							ALG00000016097|ENSGALG00000016106|ENSGALG00000016108|ENSGALG00000016119|ENSGALG00000016120|ENSGALG00000016123|ENSGALG00000016124|ENSGALG00000016133|ENSGALG00000016136|ENSGALG00000016164|ENSGALG00000016187|ENSGALG00000016189|ENSGALG00000016196|ENSGALG00000016198|ENSGALG00000016203|ENSGALG00000016205|ENSGALG00000016207|ENSGALG00000016217|ENSGALG00000016226|ENSGALG00000016231|ENSGALG00000016238|ENSG…	http://amigo.geneontology.org/cgi-bin/amigo/term_details?term=GO:0031981	yes
GO:0032993	protein-DNA complex	5.2e-06	0.0009646	84	ENSGALG00000000220|ENSGALG00000000845|ENSGALG00000001277|ENSGALG00000001491|ENSGALG00000001616|ENSGALG00000001726|ENSGALG00000001852|ENSGALG00000001942|ENSGALG00000003072|ENSGALG00000003247|ENSGALG00000003438|ENSGALG00000003641|ENSGALG00000003881|ENSGALG00000004377|ENSGALG00000004503|ENSGALG00000004515|ENSGALG00000004522|ENSGALG00000004838|ENSGALG00000005037|ENSGALG00000005105|ENSGALG00000005451|…	218	ENSGALG00000000172|ENSGALG00000000220|ENSGALG00000000230|ENSGALG00000000453|ENSGALG00000000468|ENSGALG00000000603|ENSGALG00000000734|ENSGALG00000000823|ENSGALG00000000845|ENSGALG00000000903|ENSGALG00000001163|ENSGALG00000001277|ENSGALG00000001364|ENSGALG00000001491|ENSGALG00000001616|ENSGALG00000001632|ENSGALG00000001644|ENSGALG00000001708|ENSGALG00000001726|ENSGALG00000001852|ENSGALG00000001907|…	http://amigo.geneontology.org/cgi-bin/amigo/term_details?term=GO:0032993	yes
GO:0060293	germ plasm	7.8e-06	0.00115752	10	ENSGALG00000001959|ENSGALG00000002645|ENSGALG00000004138|ENSGALG00000008971|ENSGALG00000011565|ENSGALG00000014713|ENSGALG00000019211|ENSGALG00000024012|ENSGALG00000026071|ENSGALG00000026483	11	ENSGALG00000001959|ENSGALG00000002645|ENSGALG00000004138|ENSGALG00000008971|ENSGALG00000011565|ENSGALG00000014713|ENSGALG00000019211|ENSGALG00000024012|ENSGALG00000026071|ENSGALG00000026113|ENSGALG00000026483	http://amigo.geneontology.org/cgi-bin/amigo/term_details?term=GO:0060293	yes
GO:0043186	P granule	7.8e-06	0.00115752	10	ENSGALG00000001959|ENSGALG00000002645|ENSGALG00000004138|ENSGALG00000008971|ENSGALG00000011565|ENSGALG00000014713|ENSGALG00000019211|ENSGALG00000024012|ENSGALG00000026071|ENSGALG00000026483	11	ENSGALG00000001959|ENSGALG00000002645|ENSGALG00000004138|ENSGALG00000008971|ENSGALG00000011565|ENSGALG00000014713|ENSGALG00000019211|ENSGALG00000024012|ENSGALG00000026071|ENSGALG00000026113|ENSGALG00000026483	http://amigo.geneontology.org/cgi-bin/amigo/term_details?term=GO:0043186	yes
GO:0005813	centrosome	8.6e-06	0.00116022	128	ENSGALG00000000220|ENSGALG00000000596|ENSGALG00000000845|ENSGALG00000000978|ENSGALG00000001312|ENSGALG00000001513|ENSGALG00000001616|ENSGALG00000001761|ENSGALG00000001775|ENSGALG00000001801|ENSGALG00000002666|ENSGALG00000003227|ENSGALG00000003314|ENSGALG00000003419|ENSGALG00000003540|ENSGALG00000003602|ENSGALG00000003657|ENSGALG00000003753|ENSGALG00000003854|ENSGALG00000003881|ENSGALG00000003975|…	366	ENSGALG00000000041|ENSGALG00000000169|ENSGALG00000000220|ENSGALG00000000412|ENSGALG00000000466|ENSGALG00000000596|ENSGALG00000000634|ENSGALG00000000706|ENSGALG00000000777|ENSGALG00000000811|ENSGALG00000000845|ENSGALG00000000886|ENSGALG00000000898|ENSGALG00000000966|ENSGALG00000000970|ENSGALG00000000978|ENSGALG00000001017|ENSGALG00000001020|ENSGALG00000001041|ENSGALG00000001163|ENSGALG00000001262|…	http://amigo.geneontology.org/cgi-bin/amigo/term_details?term=GO:0005813	yes
GO:0031974	membrane-enclosed lumen	1.7e-05	0.00210233	762	ENSGALG00000000067|ENSGALG00000000106|ENSGALG00000000208|ENSGALG00000000215|ENSGALG00000000220|ENSGALG00000000247|ENSGALG00000000251|ENSGALG00000000258|ENSGALG00000000299|ENSGALG00000000352|ENSGALG00000000377|ENSGALG00000000428|ENSGALG00000000454|ENSGALG00000000456|ENSGALG00000000470|ENSGALG00000000583|ENSGALG00000000596|ENSGALG00000000636|ENSGALG00000000687|ENSGALG00000000814|ENSGALG00000000837|…	2718	ENSGALG00000000013|ENSGALG00000000033|ENSGALG00000000054|ENSGALG00000000065|ENSGALG00000000067|ENSGALG00000000075|ENSGALG00000000091|ENSGALG00000000102|ENSGALG00000000106|ENSGALG00000000113|ENSGALG00000000117|ENSGALG00000000123|ENSGALG00000000150|ENSGALG00000000160|ENSGALG00000000169|ENSGALG00000000183|ENSGALG00000000193|ENSGALG00000000208|ENSGALG00000000215|ENSGALG00000000218|ENSGALG00000000220|…
							ALG00000013064|ENSGALG00000013092|ENSGALG00000013129|ENSGALG00000013136|ENSGALG00000013137|ENSGALG00000013156|ENSGALG00000013174|ENSGALG00000013183|ENSGALG00000013188|ENSGALG00000013203|ENSGALG00000013205|ENSGALG00000013235|ENSGALG00000013243|ENSGALG00000013281|ENSGALG00000013286|ENSGALG00000013295|ENSGALG00000013298|ENSGALG00000013310|ENSGALG00000013312|ENSGALG00000013313|ENSGALG00000013352|ENSG…	http://amigo.geneontology.org/cgi-bin/amigo/term_details?term=GO:0031974	yes
GO:0044421	extracellular region part	1.9e-05	0.00216892	654	ENSGALG00000000067|ENSGALG00000000120|ENSGALG00000000194|ENSGALG00000000209|ENSGALG00000000251|ENSGALG00000000293|ENSGALG00000000299|ENSGALG00000000309|ENSGALG00000000327|ENSGALG00000000356|ENSGALG00000000374|ENSGALG00000000377|ENSGALG00000000379|ENSGALG00000000428|ENSGALG00000000454|ENSGALG00000000589|ENSGALG00000000620|ENSGALG00000000667|ENSGALG00000000674|ENSGALG00000000687|ENSGALG00000000694|…	2307	ENSGALG00000000038|ENSGALG00000000041|ENSGALG00000000048|ENSGALG00000000065|ENSGALG00000000067|ENSGALG00000000075|ENSGALG00000000085|ENSGALG00000000098|ENSGALG00000000120|ENSGALG00000000122|ENSGALG00000000151|ENSGALG00000000158|ENSGALG00000000161|ENSGALG00000000169|ENSGALG00000000181|ENSGALG00000000182|ENSGALG00000000183|ENSGALG00000000188|ENSGALG00000000194|ENSGALG00000000196|ENSGALG00000000209|…
							ALG00000016708|ENSGALG00000016713|ENSGALG00000016715|ENSGALG00000016720|ENSGALG00000016728|ENSGALG00000016736|ENSGALG00000016754|ENSGALG00000016759|ENSGALG00000016770|ENSGALG00000016771|ENSGALG00000016783|ENSGALG00000016784|ENSGALG00000016785|ENSGALG00000016801|ENSGALG00000016820|ENSGALG00000016832|ENSGALG00000016833|ENSGALG00000016834|ENSGALG00000016841|ENSGALG00000016843|ENSGALG00000016852|ENSG…	http://amigo.geneontology.org/cgi-bin/amigo/term_details?term=GO:0044421	yes
GO:0043233	organelle lumen	2.6e-05	0.00257227	750	ENSGALG00000000067|ENSGALG00000000106|ENSGALG00000000208|ENSGALG00000000215|ENSGALG00000000220|ENSGALG00000000247|ENSGALG00000000251|ENSGALG00000000258|ENSGALG00000000299|ENSGALG00000000352|ENSGALG00000000377|ENSGALG00000000428|ENSGALG00000000454|ENSGALG00000000456|ENSGALG00000000470|ENSGALG00000000583|ENSGALG00000000596|ENSGALG00000000636|ENSGALG00000000687|ENSGALG00000000814|ENSGALG00000000837|…	2680	ENSGALG00000000013|ENSGALG00000000033|ENSGALG00000000054|ENSGALG00000000065|ENSGALG00000000067|ENSGALG00000000075|ENSGALG00000000091|ENSGALG00000000102|ENSGALG00000000106|ENSGALG00000000113|ENSGALG00000000117|ENSGALG00000000123|ENSGALG00000000150|ENSGALG00000000160|ENSGALG00000000169|ENSGALG00000000183|ENSGALG00000000193|ENSGALG00000000208|ENSGALG00000000215|ENSGALG00000000218|ENSGALG00000000220|…
							ALG00000013366|ENSGALG00000013395|ENSGALG00000013399|ENSGALG00000013406|ENSGALG00000013411|ENSGALG00000013424|ENSGALG00000013438|ENSGALG00000013452|ENSGALG00000013464|ENSGALG00000013494|ENSGALG00000013505|ENSGALG00000013507|ENSGALG00000013510|ENSGALG00000013552|ENSGALG00000013559|ENSGALG00000013565|ENSGALG00000013568|ENSGALG00000013572|ENSGALG00000013590|ENSGALG00000013597|ENSGALG00000013600|ENSG…	http://amigo.geneontology.org/cgi-bin/amigo/term_details?term=GO:0043233	yes
GO:0000779	condensed chromosome, centromeric region	2.6e-05	0.00257227	36	ENSGALG00000001491|ENSGALG00000001726|ENSGALG00000001942|ENSGALG00000003438|ENSGALG00000003881|ENSGALG00000004503|ENSGALG00000004515|ENSGALG00000004522|ENSGALG00000004838|ENSGALG00000005037|ENSGALG00000005809|ENSGALG00000006094|ENSGALG00000007736|ENSGALG00000007768|ENSGALG00000008233|ENSGALG00000008234|ENSGALG00000008521|ENSGALG00000009690|ENSGALG00000009934|ENSGALG00000010120|ENSGALG00000010630|…	77	ENSGALG00000000603|ENSGALG00000001364|ENSGALG00000001491|ENSGALG00000001632|ENSGALG00000001726|ENSGALG00000001942|ENSGALG00000002853|ENSGALG00000002903|ENSGALG00000003438|ENSGALG00000003454|ENSGALG00000003881|ENSGALG00000004224|ENSGALG00000004503|ENSGALG00000004515|ENSGALG00000004522|ENSGALG00000004571|ENSGALG00000004622|ENSGALG00000004706|ENSGALG00000004838|ENSGALG00000005037|ENSGALG00000005090|…	http://amigo.geneontology.org/cgi-bin/amigo/term_details?term=GO:0000779	yes
GO:0033391	chromatoid body	2.9e-05	0.00268975	9	ENSGALG00000000463|ENSGALG00000002645|ENSGALG00000004138|ENSGALG00000005378|ENSGALG00000008971|ENSGALG00000014713|ENSGALG00000019211|ENSGALG00000026071|ENSGALG00000026483	10	ENSGALG00000000463|ENSGALG00000002645|ENSGALG00000004138|ENSGALG00000005378|ENSGALG00000008971|ENSGALG00000014713|ENSGALG00000019211|ENSGALG00000026037|ENSGALG00000026071|ENSGALG00000026483	http://amigo.geneontology.org/cgi-bin/amigo/term_details?term=GO:0033391	yes
GO:0070013	intracellular organelle lumen	3.4e-05	0.002968	743	ENSGALG00000000067|ENSGALG00000000106|ENSGALG00000000208|ENSGALG00000000215|ENSGALG00000000220|ENSGALG00000000247|ENSGALG00000000251|ENSGALG00000000258|ENSGALG00000000299|ENSGALG00000000352|ENSGALG00000000377|ENSGALG00000000428|ENSGALG00000000454|ENSGALG00000000456|ENSGALG00000000470|ENSGALG00000000583|ENSGALG00000000596|ENSGALG00000000636|ENSGALG00000000687|ENSGALG00000000814|ENSGALG00000000837|…	2658	ENSGALG00000000013|ENSGALG00000000033|ENSGALG00000000054|ENSGALG00000000065|ENSGALG00000000067|ENSGALG00000000075|ENSGALG00000000091|ENSGALG00000000102|ENSGALG00000000106|ENSGALG00000000113|ENSGALG00000000117|ENSGALG00000000123|ENSGALG00000000150|ENSGALG00000000160|ENSGALG00000000169|ENSGALG00000000183|ENSGALG00000000193|ENSGALG00000000208|ENSGALG00000000215|ENSGALG00000000218|ENSGALG00000000220|…
							ALG00000013568|ENSGALG00000013572|ENSGALG00000013590|ENSGALG00000013597|ENSGALG00000013600|ENSGALG00000013607|ENSGALG00000013635|ENSGALG00000013637|ENSGALG00000013646|ENSGALG00000013683|ENSGALG00000013705|ENSGALG00000013732|ENSGALG00000013733|ENSGALG00000013742|ENSGALG00000013754|ENSGALG00000013759|ENSGALG00000013765|ENSGALG00000013787|ENSGALG00000013794|ENSGALG00000013795|ENSGALG00000013818|ENSG…	http://amigo.geneontology.org/cgi-bin/amigo/term_details?term=GO:0070013	yes
GO:0000793	condensed chromosome	4.7e-05	0.00387489	54	ENSGALG00000000837|ENSGALG00000001491|ENSGALG00000001726|ENSGALG00000001942|ENSGALG00000003072|ENSGALG00000003438|ENSGALG00000003881|ENSGALG00000004503|ENSGALG00000004515|ENSGALG00000004522|ENSGALG00000004838|ENSGALG00000004880|ENSGALG00000005037|ENSGALG00000005809|ENSGALG00000006094|ENSGALG00000007736|ENSGALG00000007768|ENSGALG00000008233|ENSGALG00000008234|ENSGALG00000008521|ENSGALG00000008585|…	133	ENSGALG00000000291|ENSGALG00000000603|ENSGALG00000000823|ENSGALG00000000837|ENSGALG00000000970|ENSGALG00000001364|ENSGALG00000001485|ENSGALG00000001491|ENSGALG00000001632|ENSGALG00000001726|ENSGALG00000001907|ENSGALG00000001942|ENSGALG00000002288|ENSGALG00000002511|ENSGALG00000002736|ENSGALG00000002853|ENSGALG00000002903|ENSGALG00000003072|ENSGALG00000003438|ENSGALG00000003454|ENSGALG00000003720|…	http://amigo.geneontology.org/cgi-bin/amigo/term_details?term=GO:0000793	yes
GO:0043226	organelle	0.0001	0.00781053	2451	ENSGALG00000000059|ENSGALG00000000062|ENSGALG00000000067|ENSGALG00000000104|ENSGALG00000000106|ENSGALG00000000120|ENSGALG00000000140|ENSGALG00000000189|ENSGALG00000000194|ENSGALG00000000206|ENSGALG00000000208|ENSGALG00000000209|ENSGALG00000000215|ENSGALG00000000220|ENSGALG00000000225|ENSGALG00000000231|ENSGALG00000000241|ENSGALG00000000247|ENSGALG00000000251|ENSGALG00000000253|ENSGALG00000000258|…
ALG00000014902|ENSGALG00000014915|ENSGALG00000014916|ENSGALG00000014924|ENSGALG00000014930|ENSGALG00000014933|ENSGALG00000014936|ENSGALG00000014937|ENSGALG00000014939|ENSGALG00000014944|ENSGALG00000014954|ENSGALG00000014957|ENSGALG00000014960|ENSGALG00000014966|ENSGALG00000014974|ENSGALG00000014981|ENSGALG00000014991|ENSGALG00000014997|ENSGALG00000014999|ENSGALG00000015000|ENSGALG00000015001|ENSG…	9497	ENSGALG00000000004|ENSGALG00000000013|ENSGALG00000000019|ENSGALG00000000033|ENSGALG00000000041|ENSGALG00000000043|ENSGALG00000000048|ENSGALG00000000049|ENSGALG00000000054|ENSGALG00000000055|ENSGALG00000000059|ENSGALG00000000062|ENSGALG00000000065|ENSGALG00000000067|ENSGALG00000000071|ENSGALG00000000075|ENSGALG00000000080|ENSGALG00000000085|ENSGALG00000000086|ENSGALG00000000091|ENSGALG00000000098|…
ALG00000003952|ENSGALG00000003955|ENSGALG00000003957|ENSGALG00000003958|ENSGALG00000003959|ENSGALG00000003962|ENSGALG00000003965|ENSGALG00000003966|ENSGALG00000003969|ENSGALG00000003970|ENSGALG00000003971|ENSGALG00000003975|ENSGALG00000003976|ENSGALG00000003977|ENSGALG00000003979|ENSGALG00000003986|ENSGALG00000003987|ENSGALG00000003990|ENSGALG00000003991|ENSGALG00000003993|ENSGALG00000003995|ENSG…
0000007834|ENSGALG00000007840|ENSGALG00000007841|ENSGALG00000007842|ENSGALG00000007843|ENSGALG00000007845|ENSGALG00000007848|ENSGALG00000007853|ENSGALG00000007861|ENSGALG00000007863|ENSGALG00000007864|ENSGALG00000007866|ENSGALG00000007868|ENSGALG00000007870|ENSGALG00000007877|ENSGALG00000007878|ENSGALG00000007879|ENSGALG00000007881|ENSGALG00000007888|ENSGALG00000007892|ENSGALG00000007900|ENSGALG0…
011705|ENSGALG00000011706|ENSGALG00000011707|ENSGALG00000011710|ENSGALG00000011712|ENSGALG00000011713|ENSGALG00000011715|ENSGALG00000011717|ENSGALG00000011718|ENSGALG00000011720|ENSGALG00000011721|ENSGALG00000011722|ENSGALG00000011725|ENSGALG00000011732|ENSGALG00000011737|ENSGALG00000011738|ENSGALG00000011739|ENSGALG00000011740|ENSGALG00000011744|ENSGALG00000011745|ENSGALG00000011747|ENSGALG00000…
18|ENSGALG00000016119|ENSGALG00000016120|ENSGALG00000016122|ENSGALG00000016123|ENSGALG00000016124|ENSGALG00000016128|ENSGALG00000016130|ENSGALG00000016131|ENSGALG00000016133|ENSGALG00000016136|ENSGALG00000016139|ENSGALG00000016140|ENSGALG00000016141|ENSGALG00000016144|ENSGALG00000016145|ENSGALG00000016146|ENSGALG00000016147|ENSGALG00000016148|ENSGALG00000016154|ENSGALG00000016155|ENSGALG000000161…
							NSGALG00000026942|ENSGALG00000026944|ENSGALG00000026945|ENSGALG00000026946|ENSGALG00000026947|ENSGALG00000026948|ENSGALG00000026952|ENSGALG00000026959|ENSGALG00000026964|ENSGALG00000026965|ENSGALG00000026968|ENSGALG00000026971|ENSGALG00000026972|ENSGALG00000026973|ENSGALG00000026976|ENSGALG00000026978|ENSGALG00000026980|ENSGALG00000026986|ENSGALG00000026987|ENSGALG00000026988|ENSGALG00000026989|E…	http://amigo.geneontology.org/cgi-bin/amigo/term_details?term=GO:0043226	yes
GO:0005634	nucleus	0.00015	0.0107927	1281	ENSGALG00000000067|ENSGALG00000000104|ENSGALG00000000106|ENSGALG00000000140|ENSGALG00000000206|ENSGALG00000000208|ENSGALG00000000215|ENSGALG00000000220|ENSGALG00000000231|ENSGALG00000000247|ENSGALG00000000251|ENSGALG00000000258|ENSGALG00000000272|ENSGALG00000000273|ENSGALG00000000284|ENSGALG00000000299|ENSGALG00000000305|ENSGALG00000000307|ENSGALG00000000377|ENSGALG00000000379|ENSGALG00000000404|…	4790	ENSGALG00000000013|ENSGALG00000000033|ENSGALG00000000043|ENSGALG00000000049|ENSGALG00000000065|ENSGALG00000000067|ENSGALG00000000071|ENSGALG00000000075|ENSGALG00000000080|ENSGALG00000000091|ENSGALG00000000102|ENSGALG00000000104|ENSGALG00000000106|ENSGALG00000000107|ENSGALG00000000109|ENSGALG00000000113|ENSGALG00000000117|ENSGALG00000000122|ENSGALG00000000123|ENSGALG00000000129|ENSGALG00000000137|…
ALG00000007687|ENSGALG00000007690|ENSGALG00000007695|ENSGALG00000007697|ENSGALG00000007698|ENSGALG00000007704|ENSGALG00000007705|ENSGALG00000007710|ENSGALG00000007724|ENSGALG00000007750|ENSGALG00000007752|ENSGALG00000007753|ENSGALG00000007757|ENSGALG00000007762|ENSGALG00000007765|ENSGALG00000007767|ENSGALG00000007768|ENSGALG00000007769|ENSGALG00000007778|ENSGALG00000007792|ENSGALG00000007793|ENSG…
							0000015898|ENSGALG00000015901|ENSGALG00000015912|ENSGALG00000015913|ENSGALG00000015914|ENSGALG00000015917|ENSGALG00000015926|ENSGALG00000015933|ENSGALG00000015935|ENSGALG00000015954|ENSGALG00000015955|ENSGALG00000015965|ENSGALG00000015968|ENSGALG00000015975|ENSGALG00000015977|ENSGALG00000015984|ENSGALG00000015985|ENSGALG00000015986|ENSGALG00000015987|ENSGALG00000016002|ENSGALG00000016004|ENSGALG0…	http://amigo.geneontology.org/cgi-bin/amigo/term_details?term=GO:0005634	yes
GO:0043228	non-membrane-bounded organelle	0.00016	0.0107927	812	ENSGALG00000000059|ENSGALG00000000106|ENSGALG00000000120|ENSGALG00000000215|ENSGALG00000000220|ENSGALG00000000247|ENSGALG00000000258|ENSGALG00000000264|ENSGALG00000000273|ENSGALG00000000313|ENSGALG00000000318|ENSGALG00000000377|ENSGALG00000000443|ENSGALG00000000456|ENSGALG00000000463|ENSGALG00000000470|ENSGALG00000000474|ENSGALG00000000521|ENSGALG00000000585|ENSGALG00000000596|ENSGALG00000000674|…	2955	ENSGALG00000000041|ENSGALG00000000059|ENSGALG00000000106|ENSGALG00000000113|ENSGALG00000000120|ENSGALG00000000122|ENSGALG00000000150|ENSGALG00000000164|ENSGALG00000000169|ENSGALG00000000188|ENSGALG00000000215|ENSGALG00000000218|ENSGALG00000000220|ENSGALG00000000230|ENSGALG00000000234|ENSGALG00000000243|ENSGALG00000000244|ENSGALG00000000247|ENSGALG00000000258|ENSGALG00000000264|ENSGALG00000000273|…
							ALG00000012462|ENSGALG00000012484|ENSGALG00000012495|ENSGALG00000012515|ENSGALG00000012523|ENSGALG00000012532|ENSGALG00000012533|ENSGALG00000012554|ENSGALG00000012561|ENSGALG00000012566|ENSGALG00000012570|ENSGALG00000012575|ENSGALG00000012577|ENSGALG00000012588|ENSGALG00000012594|ENSGALG00000012608|ENSGALG00000012610|ENSGALG00000012612|ENSGALG00000012615|ENSGALG00000012618|ENSGALG00000012621|ENSG…	http://amigo.geneontology.org/cgi-bin/amigo/term_details?term=GO:0043228	yes
GO:0043232	intracellular non-membrane-bounded organelle	0.00016	0.0107927	812	ENSGALG00000000059|ENSGALG00000000106|ENSGALG00000000120|ENSGALG00000000215|ENSGALG00000000220|ENSGALG00000000247|ENSGALG00000000258|ENSGALG00000000264|ENSGALG00000000273|ENSGALG00000000313|ENSGALG00000000318|ENSGALG00000000377|ENSGALG00000000443|ENSGALG00000000456|ENSGALG00000000463|ENSGALG00000000470|ENSGALG00000000474|ENSGALG00000000521|ENSGALG00000000585|ENSGALG00000000596|ENSGALG00000000674|…	2955	ENSGALG00000000041|ENSGALG00000000059|ENSGALG00000000106|ENSGALG00000000113|ENSGALG00000000120|ENSGALG00000000122|ENSGALG00000000150|ENSGALG00000000164|ENSGALG00000000169|ENSGALG00000000188|ENSGALG00000000215|ENSGALG00000000218|ENSGALG00000000220|ENSGALG00000000230|ENSGALG00000000234|ENSGALG00000000243|ENSGALG00000000244|ENSGALG00000000247|ENSGALG00000000258|ENSGALG00000000264|ENSGALG00000000273|…
							ALG00000012462|ENSGALG00000012484|ENSGALG00000012495|ENSGALG00000012515|ENSGALG00000012523|ENSGALG00000012532|ENSGALG00000012533|ENSGALG00000012554|ENSGALG00000012561|ENSGALG00000012566|ENSGALG00000012570|ENSGALG00000012575|ENSGALG00000012577|ENSGALG00000012588|ENSGALG00000012594|ENSGALG00000012608|ENSGALG00000012610|ENSGALG00000012612|ENSGALG00000012615|ENSGALG00000012618|ENSGALG00000012621|ENSG…	http://amigo.geneontology.org/cgi-bin/amigo/term_details?term=GO:0043232	yes
GO:0000777	condensed chromosome kinetochore	0.00017	0.0109687	32	ENSGALG00000001726|ENSGALG00000001942|ENSGALG00000003438|ENSGALG00000003881|ENSGALG00000004503|ENSGALG00000004515|ENSGALG00000004522|ENSGALG00000004838|ENSGALG00000005037|ENSGALG00000005809|ENSGALG00000006094|ENSGALG00000007736|ENSGALG00000008233|ENSGALG00000008234|ENSGALG00000008521|ENSGALG00000009690|ENSGALG00000009934|ENSGALG00000010120|ENSGALG00000010630|ENSGALG00000010900|ENSGALG00000010995|…	71	ENSGALG00000000603|ENSGALG00000001364|ENSGALG00000001632|ENSGALG00000001726|ENSGALG00000001942|ENSGALG00000002853|ENSGALG00000002903|ENSGALG00000003438|ENSGALG00000003454|ENSGALG00000003881|ENSGALG00000004224|ENSGALG00000004503|ENSGALG00000004515|ENSGALG00000004522|ENSGALG00000004571|ENSGALG00000004622|ENSGALG00000004706|ENSGALG00000004838|ENSGALG00000005037|ENSGALG00000005090|ENSGALG00000005145|…	http://amigo.geneontology.org/cgi-bin/amigo/term_details?term=GO:0000777	yes
GO:0005576	extracellular region	0.00022	0.0136033	776	ENSGALG00000000067|ENSGALG00000000081|ENSGALG00000000120|ENSGALG00000000194|ENSGALG00000000209|ENSGALG00000000251|ENSGALG00000000293|ENSGALG00000000299|ENSGALG00000000309|ENSGALG00000000327|ENSGALG00000000356|ENSGALG00000000374|ENSGALG00000000377|ENSGALG00000000379|ENSGALG00000000428|ENSGALG00000000454|ENSGALG00000000589|ENSGALG00000000620|ENSGALG00000000667|ENSGALG00000000674|ENSGALG00000000687|…	2822	ENSGALG00000000038|ENSGALG00000000041|ENSGALG00000000044|ENSGALG00000000048|ENSGALG00000000065|ENSGALG00000000067|ENSGALG00000000075|ENSGALG00000000081|ENSGALG00000000085|ENSGALG00000000098|ENSGALG00000000114|ENSGALG00000000119|ENSGALG00000000120|ENSGALG00000000122|ENSGALG00000000151|ENSGALG00000000158|ENSGALG00000000161|ENSGALG00000000169|ENSGALG00000000181|ENSGALG00000000182|ENSGALG00000000183|…
							ALG00000013819|ENSGALG00000013822|ENSGALG00000013825|ENSGALG00000013828|ENSGALG00000013861|ENSGALG00000013868|ENSGALG00000013878|ENSGALG00000013922|ENSGALG00000013925|ENSGALG00000013932|ENSGALG00000013967|ENSGALG00000013969|ENSGALG00000013973|ENSGALG00000013978|ENSGALG00000013992|ENSGALG00000014004|ENSGALG00000014012|ENSGALG00000014014|ENSGALG00000014023|ENSGALG00000014085|ENSGALG00000014117|ENSG…	http://amigo.geneontology.org/cgi-bin/amigo/term_details?term=GO:0005576	yes
GO:0000776	kinetochore	0.00023	0.0136528	38	ENSGALG00000000220|ENSGALG00000001726|ENSGALG00000001942|ENSGALG00000003438|ENSGALG00000003881|ENSGALG00000004377|ENSGALG00000004503|ENSGALG00000004515|ENSGALG00000004522|ENSGALG00000004838|ENSGALG00000005037|ENSGALG00000005105|ENSGALG00000005809|ENSGALG00000006094|ENSGALG00000006500|ENSGALG00000007736|ENSGALG00000008233|ENSGALG00000008234|ENSGALG00000008521|ENSGALG00000009320|ENSGALG00000009690|…	90	ENSGALG00000000220|ENSGALG00000000453|ENSGALG00000000603|ENSGALG00000001163|ENSGALG00000001364|ENSGALG00000001632|ENSGALG00000001644|ENSGALG00000001726|ENSGALG00000001942|ENSGALG00000002853|ENSGALG00000002903|ENSGALG00000003438|ENSGALG00000003454|ENSGALG00000003881|ENSGALG00000004224|ENSGALG00000004377|ENSGALG00000004503|ENSGALG00000004515|ENSGALG00000004522|ENSGALG00000004571|ENSGALG00000004622|…	http://amigo.geneontology.org/cgi-bin/amigo/term_details?term=GO:0000776	yes
GO:0005746	mitochondrial respiratory chain	0.00031	0.0176938	23	ENSGALG00000001033|ENSGALG00000002033|ENSGALG00000005465|ENSGALG00000007205|ENSGALG00000007863|ENSGALG00000007878|ENSGALG00000008066|ENSGALG00000009703|ENSGALG00000013469|ENSGALG00000015906|ENSGALG00000016336|ENSGALG00000017380|ENSGALG00000018361|ENSGALG00000018364|ENSGALG00000018366|ENSGALG00000018373|ENSGALG00000018378|ENSGALG00000018382|ENSGALG00000019445|ENSGALG00000025999|ENSGALG00000026245|…	47	ENSGALG00000000508|ENSGALG00000001033|ENSGALG00000001355|ENSGALG00000002033|ENSGALG00000002490|ENSGALG00000005465|ENSGALG00000005704|ENSGALG00000005749|ENSGALG00000005789|ENSGALG00000006073|ENSGALG00000007205|ENSGALG00000007863|ENSGALG00000007878|ENSGALG00000008066|ENSGALG00000008084|ENSGALG00000008239|ENSGALG00000008280|ENSGALG00000008606|ENSGALG00000008613|ENSGALG00000008821|ENSGALG00000009703|…	http://amigo.geneontology.org/cgi-bin/amigo/term_details?term=GO:0005746	yes
GO:0044446	intracellular organelle part	0.00035	0.01908	1536	ENSGALG00000000059|ENSGALG00000000067|ENSGALG00000000106|ENSGALG00000000208|ENSGALG00000000215|ENSGALG00000000220|ENSGALG00000000225|ENSGALG00000000231|ENSGALG00000000247|ENSGALG00000000251|ENSGALG00000000253|ENSGALG00000000258|ENSGALG00000000264|ENSGALG00000000299|ENSGALG00000000307|ENSGALG00000000313|ENSGALG00000000318|ENSGALG00000000352|ENSGALG00000000377|ENSGALG00000000379|ENSGALG00000000404|…	5824	ENSGALG00000000013|ENSGALG00000000033|ENSGALG00000000041|ENSGALG00000000048|ENSGALG00000000054|ENSGALG00000000055|ENSGALG00000000059|ENSGALG00000000065|ENSGALG00000000067|ENSGALG00000000075|ENSGALG00000000080|ENSGALG00000000086|ENSGALG00000000091|ENSGALG00000000098|ENSGALG00000000102|ENSGALG00000000106|ENSGALG00000000113|ENSGALG00000000117|ENSGALG00000000122|ENSGALG00000000123|ENSGALG00000000137|…
ALG00000006172|ENSGALG00000006179|ENSGALG00000006180|ENSGALG00000006181|ENSGALG00000006182|ENSGALG00000006184|ENSGALG00000006186|ENSGALG00000006198|ENSGALG00000006201|ENSGALG00000006202|ENSGALG00000006204|ENSGALG00000006206|ENSGALG00000006207|ENSGALG00000006209|ENSGALG00000006210|ENSGALG00000006211|ENSGALG00000006219|ENSGALG00000006221|ENSGALG00000006222|ENSGALG00000006231|ENSGALG00000006233|ENSG…
0000012428|ENSGALG00000012442|ENSGALG00000012448|ENSGALG00000012449|ENSGALG00000012450|ENSGALG00000012451|ENSGALG00000012452|ENSGALG00000012453|ENSGALG00000012455|ENSGALG00000012456|ENSGALG00000012462|ENSGALG00000012466|ENSGALG00000012484|ENSGALG00000012487|ENSGALG00000012488|ENSGALG00000012494|ENSGALG00000012513|ENSGALG00000012520|ENSGALG00000012523|ENSGALG00000012526|ENSGALG00000012530|ENSGALG0…
							026309|ENSGALG00000026315|ENSGALG00000026319|ENSGALG00000026320|ENSGALG00000026328|ENSGALG00000026330|ENSGALG00000026331|ENSGALG00000026332|ENSGALG00000026335|ENSGALG00000026341|ENSGALG00000026348|ENSGALG00000026349|ENSGALG00000026350|ENSGALG00000026353|ENSGALG00000026363|ENSGALG00000026366|ENSGALG00000026374|ENSGALG00000026380|ENSGALG00000026384|ENSGALG00000026389|ENSGALG00000026390|ENSGALG00000…	http://amigo.geneontology.org/cgi-bin/amigo/term_details?term=GO:0044446	yes
GO:0044454	nuclear chromosome part	0.00036	0.01908	77	ENSGALG00000000837|ENSGALG00000000976|ENSGALG00000001491|ENSGALG00000001616|ENSGALG00000001852|ENSGALG00000002170|ENSGALG00000002981|ENSGALG00000003072|ENSGALG00000003277|ENSGALG00000003427|ENSGALG00000004132|ENSGALG00000004570|ENSGALG00000004823|ENSGALG00000004838|ENSGALG00000004880|ENSGALG00000005931|ENSGALG00000006726|ENSGALG00000006785|ENSGALG00000006794|ENSGALG00000007324|ENSGALG00000007768|…	218	ENSGALG00000000169|ENSGALG00000000360|ENSGALG00000000363|ENSGALG00000000495|ENSGALG00000000657|ENSGALG00000000734|ENSGALG00000000837|ENSGALG00000000840|ENSGALG00000000903|ENSGALG00000000976|ENSGALG00000001101|ENSGALG00000001245|ENSGALG00000001306|ENSGALG00000001491|ENSGALG00000001616|ENSGALG00000001644|ENSGALG00000001728|ENSGALG00000001852|ENSGALG00000001907|ENSGALG00000002002|ENSGALG00000002116|…	http://amigo.geneontology.org/cgi-bin/amigo/term_details?term=GO:0044454	yes
GO:0045277	respiratory chain complex IV	0.0004	0.0197867	8	ENSGALG00000007205|ENSGALG00000013469|ENSGALG00000018367|ENSGALG00000018370|ENSGALG00000018372|ENSGALG00000018373|ENSGALG00000019445|ENSGALG00000025999	10	ENSGALG00000005749|ENSGALG00000007205|ENSGALG00000013469|ENSGALG00000018367|ENSGALG00000018370|ENSGALG00000018372|ENSGALG00000018373|ENSGALG00000019445|ENSGALG00000025761|ENSGALG00000025999	http://amigo.geneontology.org/cgi-bin/amigo/term_details?term=GO:0045277	yes
GO:0005829	cytosol	0.0004	0.0197867	495	ENSGALG00000000215|ENSGALG00000000220|ENSGALG00000000454|ENSGALG00000000521|ENSGALG00000000620|ENSGALG00000000667|ENSGALG00000000694|ENSGALG00000000719|ENSGALG00000000733|ENSGALG00000000736|ENSGALG00000000779|ENSGALG00000000780|ENSGALG00000000837|ENSGALG00000000866|ENSGALG00000000893|ENSGALG00000000993|ENSGALG00000001006|ENSGALG00000001189|ENSGALG00000001225|ENSGALG00000001277|ENSGALG00000001311|…	1755	ENSGALG00000000004|ENSGALG00000000033|ENSGALG00000000048|ENSGALG00000000056|ENSGALG00000000065|ENSGALG00000000085|ENSGALG00000000109|ENSGALG00000000122|ENSGALG00000000137|ENSGALG00000000150|ENSGALG00000000188|ENSGALG00000000215|ENSGALG00000000217|ENSGALG00000000220|ENSGALG00000000244|ENSGALG00000000259|ENSGALG00000000329|ENSGALG00000000336|ENSGALG00000000349|ENSGALG00000000386|ENSGALG00000000408|…
							ALG00000028530|ENSGALG00000028589|ENSGALG00000028600|ENSGALG00000028624|ENSGALG00000028643|ENSGALG00000028654|ENSGALG00000028681|ENSGALG00000028714|ENSGALG00000028716|ENSGALG00000028721|ENSGALG00000028734|ENSGALG00000028767|ENSGALG00000028784|ENSGALG00000028785|ENSGALG00000028806|ENSGALG00000028854|ENSGALG00000028892|ENSGALG00000028898|ENSGALG00000028924|ENSGALG00000028934|ENSGALG00000028935|ENSG…	http://amigo.geneontology.org/cgi-bin/amigo/term_details?term=GO:0005829	yes
GO:0044450	microtubule organizing center part	0.00055	0.026329	43	ENSGALG00000000978|ENSGALG00000001775|ENSGALG00000003419|ENSGALG00000004517|ENSGALG00000004756|ENSGALG00000005302|ENSGALG00000005303|ENSGALG00000005806|ENSGALG00000006131|ENSGALG00000006639|ENSGALG00000006925|ENSGALG00000006971|ENSGALG00000007310|ENSGALG00000008657|ENSGALG00000008763|ENSGALG00000009145|ENSGALG00000009683|ENSGALG00000010115|ENSGALG00000010195|ENSGALG00000010478|ENSGALG00000010713|…	109	ENSGALG00000000466|ENSGALG00000000706|ENSGALG00000000886|ENSGALG00000000898|ENSGALG00000000978|ENSGALG00000001041|ENSGALG00000001444|ENSGALG00000001775|ENSGALG00000001798|ENSGALG00000002050|ENSGALG00000002114|ENSGALG00000002179|ENSGALG00000002422|ENSGALG00000002541|ENSGALG00000002569|ENSGALG00000003146|ENSGALG00000003150|ENSGALG00000003419|ENSGALG00000003523|ENSGALG00000004517|ENSGALG00000004702|…	http://amigo.geneontology.org/cgi-bin/amigo/term_details?term=GO:0044450	yes
GO:0015630	microtubule cytoskeleton	0.00057	0.0264337	254	ENSGALG00000000059|ENSGALG00000000106|ENSGALG00000000220|ENSGALG00000000596|ENSGALG00000000845|ENSGALG00000000978|ENSGALG00000001111|ENSGALG00000001187|ENSGALG00000001225|ENSGALG00000001312|ENSGALG00000001513|ENSGALG00000001616|ENSGALG00000001692|ENSGALG00000001726|ENSGALG00000001761|ENSGALG00000001775|ENSGALG00000001801|ENSGALG00000001852|ENSGALG00000001903|ENSGALG00000001942|ENSGALG00000002076|…	855	ENSGALG00000000041|ENSGALG00000000059|ENSGALG00000000106|ENSGALG00000000169|ENSGALG00000000220|ENSGALG00000000230|ENSGALG00000000316|ENSGALG00000000362|ENSGALG00000000366|ENSGALG00000000412|ENSGALG00000000433|ENSGALG00000000466|ENSGALG00000000468|ENSGALG00000000540|ENSGALG00000000596|ENSGALG00000000625|ENSGALG00000000628|ENSGALG00000000634|ENSGALG00000000706|ENSGALG00000000777|ENSGALG00000000811|…	http://amigo.geneontology.org/cgi-bin/amigo/term_details?term=GO:0015630	yes
GO:0005615	extracellular space	0.00061	0.0274315	216	ENSGALG00000000120|ENSGALG00000000293|ENSGALG00000000374|ENSGALG00000000589|ENSGALG00000000620|ENSGALG00000000667|ENSGALG00000000687|ENSGALG00000000785|ENSGALG00000000949|ENSGALG00000000951|ENSGALG00000000956|ENSGALG00000001396|ENSGALG00000001613|ENSGALG00000001864|ENSGALG00000001967|ENSGALG00000002347|ENSGALG00000002389|ENSGALG00000002420|ENSGALG00000002515|ENSGALG00000002536|ENSGALG00000002643|…	716	ENSGALG00000000038|ENSGALG00000000120|ENSGALG00000000182|ENSGALG00000000249|ENSGALG00000000277|ENSGALG00000000293|ENSGALG00000000349|ENSGALG00000000364|ENSGALG00000000374|ENSGALG00000000424|ENSGALG00000000534|ENSGALG00000000543|ENSGALG00000000545|ENSGALG00000000560|ENSGALG00000000589|ENSGALG00000000619|ENSGALG00000000620|ENSGALG00000000667|ENSGALG00000000687|ENSGALG00000000737|ENSGALG00000000785|…	http://amigo.geneontology.org/cgi-bin/amigo/term_details?term=GO:0005615	yes
GO:0005815	microtubule organizing center	0.00065	0.0283706	161	ENSGALG00000000106|ENSGALG00000000220|ENSGALG00000000596|ENSGALG00000000845|ENSGALG00000000978|ENSGALG00000001225|ENSGALG00000001312|ENSGALG00000001513|ENSGALG00000001616|ENSGALG00000001726|ENSGALG00000001761|ENSGALG00000001775|ENSGALG00000001801|ENSGALG00000001852|ENSGALG00000001942|ENSGALG00000002216|ENSGALG00000002666|ENSGALG00000003227|ENSGALG00000003314|ENSGALG00000003419|ENSGALG00000003438|…	517	ENSGALG00000000041|ENSGALG00000000106|ENSGALG00000000169|ENSGALG00000000220|ENSGALG00000000412|ENSGALG00000000466|ENSGALG00000000596|ENSGALG00000000634|ENSGALG00000000706|ENSGALG00000000777|ENSGALG00000000811|ENSGALG00000000845|ENSGALG00000000886|ENSGALG00000000898|ENSGALG00000000966|ENSGALG00000000970|ENSGALG00000000978|ENSGALG00000001017|ENSGALG00000001020|ENSGALG00000001041|ENSGALG00000001118|…	http://amigo.geneontology.org/cgi-bin/amigo/term_details?term=GO:0005815	yes
GO:0005581	collagen trimer	0.00075	0.0312843	31	ENSGALG00000002298|ENSGALG00000002507|ENSGALG00000002546|ENSGALG00000003115|ENSGALG00000004286|ENSGALG00000004338|ENSGALG00000004771|ENSGALG00000004946|ENSGALG00000005797|ENSGALG00000005974|ENSGALG00000006126|ENSGALG00000006758|ENSGALG00000006864|ENSGALG00000006958|ENSGALG00000009641|ENSGALG00000012119|ENSGALG00000012616|ENSGALG00000013293|ENSGALG00000013587|ENSGALG00000014815|ENSGALG00000015253|…	73	ENSGALG00000002043|ENSGALG00000002298|ENSGALG00000002496|ENSGALG00000002503|ENSGALG00000002507|ENSGALG00000002509|ENSGALG00000002546|ENSGALG00000002552|ENSGALG00000003115|ENSGALG00000003923|ENSGALG00000004286|ENSGALG00000004338|ENSGALG00000004481|ENSGALG00000004771|ENSGALG00000004946|ENSGALG00000005180|ENSGALG00000005253|ENSGALG00000005554|ENSGALG00000005628|ENSGALG00000005797|ENSGALG00000005811|…	http://amigo.geneontology.org/cgi-bin/amigo/term_details?term=GO:0005581	yes
GO:0000228	nuclear chromosome	0.00076	0.0312843	82	ENSGALG00000000837|ENSGALG00000000976|ENSGALG00000001491|ENSGALG00000001616|ENSGALG00000001852|ENSGALG00000002170|ENSGALG00000002981|ENSGALG00000003072|ENSGALG00000003277|ENSGALG00000003427|ENSGALG00000004132|ENSGALG00000004570|ENSGALG00000004823|ENSGALG00000004838|ENSGALG00000004880|ENSGALG00000005931|ENSGALG00000006726|ENSGALG00000006785|ENSGALG00000006794|ENSGALG00000007324|ENSGALG00000007768|…	240	ENSGALG00000000169|ENSGALG00000000360|ENSGALG00000000363|ENSGALG00000000495|ENSGALG00000000657|ENSGALG00000000734|ENSGALG00000000837|ENSGALG00000000840|ENSGALG00000000903|ENSGALG00000000970|ENSGALG00000000976|ENSGALG00000001101|ENSGALG00000001245|ENSGALG00000001306|ENSGALG00000001491|ENSGALG00000001616|ENSGALG00000001644|ENSGALG00000001728|ENSGALG00000001852|ENSGALG00000001907|ENSGALG00000002002|…	http://amigo.geneontology.org/cgi-bin/amigo/term_details?term=GO:0000228	yes
GO:0043227	membrane-bounded organelle	0.00078	0.0312843	2213	ENSGALG00000000062|ENSGALG00000000067|ENSGALG00000000104|ENSGALG00000000106|ENSGALG00000000140|ENSGALG00000000189|ENSGALG00000000194|ENSGALG00000000206|ENSGALG00000000208|ENSGALG00000000209|ENSGALG00000000215|ENSGALG00000000220|ENSGALG00000000225|ENSGALG00000000231|ENSGALG00000000241|ENSGALG00000000247|ENSGALG00000000251|ENSGALG00000000253|ENSGALG00000000258|ENSGALG00000000264|ENSGALG00000000272|…
ALG00000016317|ENSGALG00000016321|ENSGALG00000016327|ENSGALG00000016336|ENSGALG00000016356|ENSGALG00000016359|ENSGALG00000016361|ENSGALG00000016387|ENSGALG00000016390|ENSGALG00000016397|ENSGALG00000016403|ENSGALG00000016406|ENSGALG00000016417|ENSGALG00000016418|ENSGALG00000016419|ENSGALG00000016423|ENSGALG00000016437|ENSGALG00000016445|ENSGALG00000016455|ENSGALG00000016461|ENSGALG00000016467|ENSG…	8575	ENSGALG00000000004|ENSGALG00000000013|ENSGALG00000000019|ENSGALG00000000033|ENSGALG00000000041|ENSGALG00000000043|ENSGALG00000000048|ENSGALG00000000049|ENSGALG00000000054|ENSGALG00000000055|ENSGALG00000000062|ENSGALG00000000065|ENSGALG00000000067|ENSGALG00000000071|ENSGALG00000000075|ENSGALG00000000080|ENSGALG00000000085|ENSGALG00000000086|ENSGALG00000000091|ENSGALG00000000098|ENSGALG00000000102|…
ALG00000004341|ENSGALG00000004342|ENSGALG00000004343|ENSGALG00000004345|ENSGALG00000004347|ENSGALG00000004348|ENSGALG00000004350|ENSGALG00000004351|ENSGALG00000004352|ENSGALG00000004355|ENSGALG00000004357|ENSGALG00000004362|ENSGALG00000004363|ENSGALG00000004366|ENSGALG00000004367|ENSGALG00000004369|ENSGALG00000004370|ENSGALG00000004372|ENSGALG00000004375|ENSGALG00000004377|ENSGALG00000004383|ENSG…
0000008606|ENSGALG00000008607|ENSGALG00000008608|ENSGALG00000008610|ENSGALG00000008611|ENSGALG00000008612|ENSGALG00000008613|ENSGALG00000008615|ENSGALG00000008616|ENSGALG00000008618|ENSGALG00000008624|ENSGALG00000008625|ENSGALG00000008629|ENSGALG00000008632|ENSGALG00000008633|ENSGALG00000008638|ENSGALG00000008641|ENSGALG00000008645|ENSGALG00000008646|ENSGALG00000008648|ENSGALG00000008651|ENSGALG0…
012956|ENSGALG00000012958|ENSGALG00000012966|ENSGALG00000012968|ENSGALG00000012969|ENSGALG00000012973|ENSGALG00000012974|ENSGALG00000012978|ENSGALG00000012984|ENSGALG00000012985|ENSGALG00000012986|ENSGALG00000012988|ENSGALG00000012993|ENSGALG00000012994|ENSGALG00000012998|ENSGALG00000013001|ENSGALG00000013005|ENSGALG00000013010|ENSGALG00000013018|ENSGALG00000013021|ENSGALG00000013026|ENSGALG00000…
							13|ENSGALG00000019316|ENSGALG00000019336|ENSGALG00000019355|ENSGALG00000019384|ENSGALG00000019397|ENSGALG00000019420|ENSGALG00000019432|ENSGALG00000019436|ENSGALG00000019438|ENSGALG00000019444|ENSGALG00000019445|ENSGALG00000019447|ENSGALG00000019455|ENSGALG00000019459|ENSGALG00000019468|ENSGALG00000019470|ENSGALG00000019489|ENSGALG00000019514|ENSGALG00000019524|ENSGALG00000019527|ENSGALG000000195…	http://amigo.geneontology.org/cgi-bin/amigo/term_details?term=GO:0043227	yes
GO:0031975	envelope	0.00091	0.0347473	235	ENSGALG00000000231|ENSGALG00000000253|ENSGALG00000000307|ENSGALG00000000352|ENSGALG00000000454|ENSGALG00000000456|ENSGALG00000000470|ENSGALG00000000629|ENSGALG00000000842|ENSGALG00000001033|ENSGALG00000001037|ENSGALG00000001067|ENSGALG00000001096|ENSGALG00000001240|ENSGALG00000001269|ENSGALG00000001330|ENSGALG00000001522|ENSGALG00000001564|ENSGALG00000001573|ENSGALG00000001938|ENSGALG00000001949|…	791	ENSGALG00000000080|ENSGALG00000000086|ENSGALG00000000117|ENSGALG00000000123|ENSGALG00000000142|ENSGALG00000000165|ENSGALG00000000186|ENSGALG00000000231|ENSGALG00000000253|ENSGALG00000000307|ENSGALG00000000308|ENSGALG00000000352|ENSGALG00000000378|ENSGALG00000000401|ENSGALG00000000406|ENSGALG00000000424|ENSGALG00000000453|ENSGALG00000000454|ENSGALG00000000456|ENSGALG00000000469|ENSGALG00000000470|…	http://amigo.geneontology.org/cgi-bin/amigo/term_details?term=GO:0031975	yes
GO:0071546	pi-body	0.00096	0.0347473	5	ENSGALG00000004138|ENSGALG00000008971|ENSGALG00000014713|ENSGALG00000024012|ENSGALG00000026071	5	ENSGALG00000004138|ENSGALG00000008971|ENSGALG00000014713|ENSGALG00000024012|ENSGALG00000026071	http://amigo.geneontology.org/cgi-bin/amigo/term_details?term=GO:0071546	yes
GO:0031967	organelle envelope	0.00096	0.0347473	234	ENSGALG00000000231|ENSGALG00000000253|ENSGALG00000000307|ENSGALG00000000352|ENSGALG00000000454|ENSGALG00000000456|ENSGALG00000000470|ENSGALG00000000629|ENSGALG00000000842|ENSGALG00000001033|ENSGALG00000001037|ENSGALG00000001067|ENSGALG00000001096|ENSGALG00000001240|ENSGALG00000001269|ENSGALG00000001330|ENSGALG00000001522|ENSGALG00000001564|ENSGALG00000001573|ENSGALG00000001938|ENSGALG00000001949|…	788	ENSGALG00000000080|ENSGALG00000000086|ENSGALG00000000117|ENSGALG00000000123|ENSGALG00000000142|ENSGALG00000000165|ENSGALG00000000186|ENSGALG00000000231|ENSGALG00000000253|ENSGALG00000000307|ENSGALG00000000308|ENSGALG00000000352|ENSGALG00000000378|ENSGALG00000000401|ENSGALG00000000406|ENSGALG00000000424|ENSGALG00000000453|ENSGALG00000000454|ENSGALG00000000456|ENSGALG00000000469|ENSGALG00000000470|…	http://amigo.geneontology.org/cgi-bin/amigo/term_details?term=GO:0031967	yes
GO:0005654	nucleoplasm	0.00096	0.0347473	520	ENSGALG00000000067|ENSGALG00000000208|ENSGALG00000000215|ENSGALG00000000220|ENSGALG00000000251|ENSGALG00000000299|ENSGALG00000000377|ENSGALG00000000428|ENSGALG00000000454|ENSGALG00000000583|ENSGALG00000000596|ENSGALG00000000636|ENSGALG00000000687|ENSGALG00000000814|ENSGALG00000001006|ENSGALG00000001037|ENSGALG00000001213|ENSGALG00000001236|ENSGALG00000001276|ENSGALG00000001277|ENSGALG00000001332|…	1867	ENSGALG00000000013|ENSGALG00000000033|ENSGALG00000000065|ENSGALG00000000067|ENSGALG00000000075|ENSGALG00000000091|ENSGALG00000000102|ENSGALG00000000117|ENSGALG00000000123|ENSGALG00000000160|ENSGALG00000000169|ENSGALG00000000183|ENSGALG00000000193|ENSGALG00000000208|ENSGALG00000000215|ENSGALG00000000218|ENSGALG00000000220|ENSGALG00000000233|ENSGALG00000000244|ENSGALG00000000251|ENSGALG00000000299|…
							ALG00000027116|ENSGALG00000027132|ENSGALG00000027134|ENSGALG00000027141|ENSGALG00000027162|ENSGALG00000027171|ENSGALG00000027188|ENSGALG00000027213|ENSGALG00000027238|ENSGALG00000027242|ENSGALG00000027286|ENSGALG00000027313|ENSGALG00000027346|ENSGALG00000027367|ENSGALG00000027370|ENSGALG00000027372|ENSGALG00000027375|ENSGALG00000027403|ENSGALG00000027426|ENSGALG00000027429|ENSGALG00000027435|ENSG…	http://amigo.geneontology.org/cgi-bin/amigo/term_details?term=GO:0005654	yes
GO:0000785	chromatin	0.00113	0.0399267	89	ENSGALG00000000976|ENSGALG00000001006|ENSGALG00000001277|ENSGALG00000001491|ENSGALG00000001852|ENSGALG00000002170|ENSGALG00000003277|ENSGALG00000003427|ENSGALG00000003641|ENSGALG00000003763|ENSGALG00000004132|ENSGALG00000004347|ENSGALG00000004570|ENSGALG00000004823|ENSGALG00000005451|ENSGALG00000005618|ENSGALG00000005931|ENSGALG00000006726|ENSGALG00000006785|ENSGALG00000007324|ENSGALG00000007537|…	267	ENSGALG00000000230|ENSGALG00000000360|ENSGALG00000000363|ENSGALG00000000372|ENSGALG00000000495|ENSGALG00000000734|ENSGALG00000000747|ENSGALG00000000823|ENSGALG00000000840|ENSGALG00000000970|ENSGALG00000000976|ENSGALG00000001006|ENSGALG00000001101|ENSGALG00000001245|ENSGALG00000001277|ENSGALG00000001306|ENSGALG00000001491|ENSGALG00000001644|ENSGALG00000001708|ENSGALG00000001728|ENSGALG00000001852|…	http://amigo.geneontology.org/cgi-bin/amigo/term_details?term=GO:0000785	yes
GO:0070069	cytochrome complex	0.0012	0.041414	11	ENSGALG00000007205|ENSGALG00000008066|ENSGALG00000013469|ENSGALG00000017380|ENSGALG00000018360|ENSGALG00000018367|ENSGALG00000018370|ENSGALG00000018372|ENSGALG00000018373|ENSGALG00000019445|ENSGALG00000025999	18	ENSGALG00000001375|ENSGALG00000002490|ENSGALG00000005749|ENSGALG00000005789|ENSGALG00000007205|ENSGALG00000007465|ENSGALG00000008066|ENSGALG00000008280|ENSGALG00000013469|ENSGALG00000017380|ENSGALG00000018360|ENSGALG00000018367|ENSGALG00000018370|ENSGALG00000018372|ENSGALG00000018373|ENSGALG00000019445|ENSGALG00000025761|ENSGALG00000025999	http://amigo.geneontology.org/cgi-bin/amigo/term_details?term=GO:0070069	yes
GO:0042627	chylomicron	0.00131	0.0432009	6	ENSGALG00000003957|ENSGALG00000007109|ENSGALG00000007114|ENSGALG00000014368|ENSGALG00000015134|ENSGALG00000016491	7	ENSGALG00000003957|ENSGALG00000007109|ENSGALG00000007114|ENSGALG00000014368|ENSGALG00000015134|ENSGALG00000015425|ENSGALG00000016491	http://amigo.geneontology.org/cgi-bin/amigo/term_details?term=GO:0042627	yes
GO:0032300	mismatch repair complex	0.00131	0.0432009	6	ENSGALG00000002348|ENSGALG00000003430|ENSGALG00000008957|ENSGALG00000008962|ENSGALG00000012060|ENSGALG00000015589	7	ENSGALG00000002348|ENSGALG00000003430|ENSGALG00000008957|ENSGALG00000008962|ENSGALG00000010304|ENSGALG00000012060|ENSGALG00000015589	http://amigo.geneontology.org/cgi-bin/amigo/term_details?term=GO:0032300	yes
GO:0022626	cytosolic ribosome	0.00136	0.0438748	27	ENSGALG00000000719|ENSGALG00000001465|ENSGALG00000002837|ENSGALG00000002868|ENSGALG00000003966|ENSGALG00000004588|ENSGALG00000005338|ENSGALG00000005948|ENSGALG00000006096|ENSGALG00000006771|ENSGALG00000006995|ENSGALG00000008620|ENSGALG00000009611|ENSGALG00000009829|ENSGALG00000011290|ENSGALG00000011472|ENSGALG00000013990|ENSGALG00000014833|ENSGALG00000016232|ENSGALG00000016972|ENSGALG00000017299|…	63	ENSGALG00000000150|ENSGALG00000000618|ENSGALG00000000719|ENSGALG00000000856|ENSGALG00000001039|ENSGALG00000001465|ENSGALG00000001634|ENSGALG00000001658|ENSGALG00000002696|ENSGALG00000002813|ENSGALG00000002837|ENSGALG00000002868|ENSGALG00000003197|ENSGALG00000003966|ENSGALG00000004588|ENSGALG00000004818|ENSGALG00000004952|ENSGALG00000005338|ENSGALG00000005458|ENSGALG00000005922|ENSGALG00000005948|…	http://amigo.geneontology.org/cgi-bin/amigo/term_details?term=GO:0022626	yes

## Sheet: E12FR_E12FL_MF
GO	Description	p	FDR	Significant	Gene_in_de	Annotated	Gene_in_background	Links	Result
GO:0016491	oxidoreductase activity	2.3e-07	0.00083283	204	ENSGALG00000000067|ENSGALG00000000081|ENSGALG00000000629|ENSGALG00000001033|ENSGALG00000001096|ENSGALG00000001189|ENSGALG00000001314|ENSGALG00000001320|ENSGALG00000001325|ENSGALG00000001369|ENSGALG00000001535|ENSGALG00000001557|ENSGALG00000001785|ENSGALG00000001791|ENSGALG00000001824|ENSGALG00000001885|ENSGALG00000001949|ENSGALG00000002317|ENSGALG00000002358|ENSGALG00000002470|ENSGALG00000002581|…	587	ENSGALG00000000067|ENSGALG00000000081|ENSGALG00000000353|ENSGALG00000000402|ENSGALG00000000427|ENSGALG00000000508|ENSGALG00000000527|ENSGALG00000000629|ENSGALG00000000802|ENSGALG00000000840|ENSGALG00000000912|ENSGALG00000000979|ENSGALG00000001004|ENSGALG00000001033|ENSGALG00000001096|ENSGALG00000001110|ENSGALG00000001189|ENSGALG00000001201|ENSGALG00000001314|ENSGALG00000001320|ENSGALG00000001325|…	http://amigo.geneontology.org/cgi-bin/amigo/term_details?term=GO:0016491	yes
GO:0004386	helicase activity	1.7e-06	0.00307785	58	ENSGALG00000000189|ENSGALG00000000463|ENSGALG00000001616|ENSGALG00000002164|ENSGALG00000002424|ENSGALG00000003298|ENSGALG00000003658|ENSGALG00000003881|ENSGALG00000004037|ENSGALG00000004144|ENSGALG00000004704|ENSGALG00000005279|ENSGALG00000005451|ENSGALG00000005489|ENSGALG00000005931|ENSGALG00000006091|ENSGALG00000006123|ENSGALG00000006254|ENSGALG00000006404|ENSGALG00000006974|ENSGALG00000007843|…	130	ENSGALG00000000189|ENSGALG00000000463|ENSGALG00000000581|ENSGALG00000000747|ENSGALG00000000787|ENSGALG00000001186|ENSGALG00000001504|ENSGALG00000001558|ENSGALG00000001616|ENSGALG00000001630|ENSGALG00000002164|ENSGALG00000002336|ENSGALG00000002424|ENSGALG00000002964|ENSGALG00000003030|ENSGALG00000003130|ENSGALG00000003220|ENSGALG00000003243|ENSGALG00000003298|ENSGALG00000003415|ENSGALG00000003477|…	http://amigo.geneontology.org/cgi-bin/amigo/term_details?term=GO:0004386	yes
GO:0004364	glutathione transferase activity	4.9e-06	0.0059143	13	ENSGALG00000003445|ENSGALG00000005204|ENSGALG00000006344|ENSGALG00000009803|ENSGALG00000010402|ENSGALG00000010432|ENSGALG00000011450|ENSGALG00000013098|ENSGALG00000014708|ENSGALG00000016322|ENSGALG00000016324|ENSGALG00000016325|ENSGALG00000021275	16	ENSGALG00000003445|ENSGALG00000005204|ENSGALG00000006344|ENSGALG00000008409|ENSGALG00000009803|ENSGALG00000010402|ENSGALG00000010432|ENSGALG00000011450|ENSGALG00000013098|ENSGALG00000014708|ENSGALG00000016322|ENSGALG00000016324|ENSGALG00000016325|ENSGALG00000016328|ENSGALG00000021275|ENSGALG00000028551	http://amigo.geneontology.org/cgi-bin/amigo/term_details?term=GO:0004364	yes

## Sheet: D1FR_D1FL_BP
GO	Description	p	FDR	Significant	Gene_in_de	Annotated	Gene_in_background	Links	Result
GO:0044699	single-organism process	2.2e-16	2.69236e-12	1861	ENSGALG00000000048|ENSGALG00000000059|ENSGALG00000000104|ENSGALG00000000117|ENSGALG00000000165|ENSGALG00000000166|ENSGALG00000000181|ENSGALG00000000195|ENSGALG00000000217|ENSGALG00000000227|ENSGALG00000000241|ENSGALG00000000242|ENSGALG00000000272|ENSGALG00000000280|ENSGALG00000000299|ENSGALG00000000307|ENSGALG00000000311|ENSGALG00000000313|ENSGALG00000000327|ENSGALG00000000329|ENSGALG00000000362|…
ALG00000026698|ENSGALG00000026714|ENSGALG00000026747|ENSGALG00000026761|ENSGALG00000026768|ENSGALG00000026787|ENSGALG00000026819|ENSGALG00000026824|ENSGALG00000026845|ENSGALG00000026862|ENSGALG00000026871|ENSGALG00000026880|ENSGALG00000026881|ENSGALG00000026924|ENSGALG00000026931|ENSGALG00000026945|ENSGALG00000026948|ENSGALG00000026973|ENSGALG00000026989|ENSGALG00000026998|ENSGALG00000027002|ENSG…	9535	ENSGALG00000000003|ENSGALG00000000004|ENSGALG00000000019|ENSGALG00000000038|ENSGALG00000000041|ENSGALG00000000044|ENSGALG00000000048|ENSGALG00000000054|ENSGALG00000000055|ENSGALG00000000056|ENSGALG00000000059|ENSGALG00000000062|ENSGALG00000000067|ENSGALG00000000071|ENSGALG00000000075|ENSGALG00000000076|ENSGALG00000000080|ENSGALG00000000081|ENSGALG00000000085|ENSGALG00000000086|ENSGALG00000000094|…
ALG00000004023|ENSGALG00000004032|ENSGALG00000004033|ENSGALG00000004034|ENSGALG00000004035|ENSGALG00000004037|ENSGALG00000004038|ENSGALG00000004043|ENSGALG00000004044|ENSGALG00000004045|ENSGALG00000004047|ENSGALG00000004048|ENSGALG00000004050|ENSGALG00000004057|ENSGALG00000004060|ENSGALG00000004063|ENSGALG00000004064|ENSGALG00000004065|ENSGALG00000004066|ENSGALG00000004069|ENSGALG00000004070|ENSG…
0000007755|ENSGALG00000007758|ENSGALG00000007762|ENSGALG00000007766|ENSGALG00000007767|ENSGALG00000007768|ENSGALG00000007769|ENSGALG00000007770|ENSGALG00000007772|ENSGALG00000007775|ENSGALG00000007777|ENSGALG00000007778|ENSGALG00000007779|ENSGALG00000007780|ENSGALG00000007781|ENSGALG00000007786|ENSGALG00000007788|ENSGALG00000007794|ENSGALG00000007798|ENSGALG00000007800|ENSGALG00000007801|ENSGALG0…
011529|ENSGALG00000011530|ENSGALG00000011531|ENSGALG00000011533|ENSGALG00000011535|ENSGALG00000011537|ENSGALG00000011541|ENSGALG00000011543|ENSGALG00000011544|ENSGALG00000011548|ENSGALG00000011550|ENSGALG00000011551|ENSGALG00000011553|ENSGALG00000011555|ENSGALG00000011556|ENSGALG00000011558|ENSGALG00000011560|ENSGALG00000011562|ENSGALG00000011564|ENSGALG00000011565|ENSGALG00000011567|ENSGALG00000…
91|ENSGALG00000015892|ENSGALG00000015895|ENSGALG00000015896|ENSGALG00000015898|ENSGALG00000015899|ENSGALG00000015901|ENSGALG00000015904|ENSGALG00000015907|ENSGALG00000015909|ENSGALG00000015910|ENSGALG00000015912|ENSGALG00000015913|ENSGALG00000015914|ENSGALG00000015915|ENSGALG00000015916|ENSGALG00000015924|ENSGALG00000015925|ENSGALG00000015932|ENSGALG00000015933|ENSGALG00000015935|ENSGALG000000159…
							NSGALG00000026631|ENSGALG00000026634|ENSGALG00000026644|ENSGALG00000026645|ENSGALG00000026646|ENSGALG00000026653|ENSGALG00000026654|ENSGALG00000026655|ENSGALG00000026662|ENSGALG00000026663|ENSGALG00000026671|ENSGALG00000026674|ENSGALG00000026677|ENSGALG00000026678|ENSGALG00000026679|ENSGALG00000026683|ENSGALG00000026687|ENSGALG00000026692|ENSGALG00000026695|ENSGALG00000026696|ENSGALG00000026697|E…	http://amigo.geneontology.org/cgi-bin/amigo/term_details?term=GO:0044699	yes
GO:0007275	multicellular organismal development	2.4e-13	1.18301e-09	753	ENSGALG00000000059|ENSGALG00000000227|ENSGALG00000000242|ENSGALG00000000280|ENSGALG00000000313|ENSGALG00000000327|ENSGALG00000000362|ENSGALG00000000364|ENSGALG00000000367|ENSGALG00000000379|ENSGALG00000000394|ENSGALG00000000463|ENSGALG00000000504|ENSGALG00000000516|ENSGALG00000000545|ENSGALG00000000560|ENSGALG00000000583|ENSGALG00000000616|ENSGALG00000000644|ENSGALG00000000681|ENSGALG00000000761|…	3374	ENSGALG00000000044|ENSGALG00000000059|ENSGALG00000000067|ENSGALG00000000071|ENSGALG00000000075|ENSGALG00000000076|ENSGALG00000000120|ENSGALG00000000122|ENSGALG00000000146|ENSGALG00000000158|ENSGALG00000000172|ENSGALG00000000188|ENSGALG00000000206|ENSGALG00000000220|ENSGALG00000000227|ENSGALG00000000233|ENSGALG00000000242|ENSGALG00000000244|ENSGALG00000000247|ENSGALG00000000249|ENSGALG00000000255|…
							ALG00000010978|ENSGALG00000010982|ENSGALG00000010983|ENSGALG00000011009|ENSGALG00000011034|ENSGALG00000011040|ENSGALG00000011046|ENSGALG00000011053|ENSGALG00000011054|ENSGALG00000011055|ENSGALG00000011056|ENSGALG00000011059|ENSGALG00000011061|ENSGALG00000011071|ENSGALG00000011079|ENSGALG00000011084|ENSGALG00000011086|ENSGALG00000011091|ENSGALG00000011093|ENSGALG00000011099|ENSGALG00000011115|ENSG…	http://amigo.geneontology.org/cgi-bin/amigo/term_details?term=GO:0007275	yes
GO:0032501	multicellular organismal process	2.9e-13	1.18301e-09	962	ENSGALG00000000059|ENSGALG00000000104|ENSGALG00000000117|ENSGALG00000000227|ENSGALG00000000242|ENSGALG00000000280|ENSGALG00000000313|ENSGALG00000000327|ENSGALG00000000362|ENSGALG00000000364|ENSGALG00000000367|ENSGALG00000000379|ENSGALG00000000394|ENSGALG00000000451|ENSGALG00000000463|ENSGALG00000000504|ENSGALG00000000516|ENSGALG00000000543|ENSGALG00000000545|ENSGALG00000000560|ENSGALG00000000583|…	4477	ENSGALG00000000038|ENSGALG00000000044|ENSGALG00000000059|ENSGALG00000000067|ENSGALG00000000071|ENSGALG00000000075|ENSGALG00000000076|ENSGALG00000000085|ENSGALG00000000104|ENSGALG00000000117|ENSGALG00000000120|ENSGALG00000000122|ENSGALG00000000123|ENSGALG00000000137|ENSGALG00000000146|ENSGALG00000000149|ENSGALG00000000155|ENSGALG00000000158|ENSGALG00000000168|ENSGALG00000000172|ENSGALG00000000182|…
ALG00000008376|ENSGALG00000008380|ENSGALG00000008393|ENSGALG00000008400|ENSGALG00000008403|ENSGALG00000008404|ENSGALG00000008408|ENSGALG00000008409|ENSGALG00000008411|ENSGALG00000008414|ENSGALG00000008415|ENSGALG00000008425|ENSGALG00000008427|ENSGALG00000008429|ENSGALG00000008431|ENSGALG00000008433|ENSGALG00000008434|ENSGALG00000008436|ENSGALG00000008449|ENSGALG00000008452|ENSGALG00000008455|ENSG…
							0000016906|ENSGALG00000016907|ENSGALG00000016908|ENSGALG00000016912|ENSGALG00000016915|ENSGALG00000016917|ENSGALG00000016919|ENSGALG00000016927|ENSGALG00000016933|ENSGALG00000016937|ENSGALG00000016944|ENSGALG00000016945|ENSGALG00000016947|ENSGALG00000016954|ENSGALG00000016959|ENSGALG00000016985|ENSGALG00000016992|ENSGALG00000017001|ENSGALG00000017003|ENSGALG00000017006|ENSGALG00000017021|ENSGALG0…	http://amigo.geneontology.org/cgi-bin/amigo/term_details?term=GO:0032501	yes
GO:0044707	single-multicellular organism process	4.8e-13	1.46856e-09	943	ENSGALG00000000059|ENSGALG00000000104|ENSGALG00000000117|ENSGALG00000000227|ENSGALG00000000242|ENSGALG00000000280|ENSGALG00000000313|ENSGALG00000000327|ENSGALG00000000362|ENSGALG00000000364|ENSGALG00000000367|ENSGALG00000000379|ENSGALG00000000394|ENSGALG00000000463|ENSGALG00000000504|ENSGALG00000000516|ENSGALG00000000543|ENSGALG00000000545|ENSGALG00000000560|ENSGALG00000000583|ENSGALG00000000616|…	4383	ENSGALG00000000038|ENSGALG00000000044|ENSGALG00000000059|ENSGALG00000000067|ENSGALG00000000071|ENSGALG00000000075|ENSGALG00000000076|ENSGALG00000000085|ENSGALG00000000104|ENSGALG00000000117|ENSGALG00000000120|ENSGALG00000000122|ENSGALG00000000123|ENSGALG00000000137|ENSGALG00000000146|ENSGALG00000000149|ENSGALG00000000155|ENSGALG00000000158|ENSGALG00000000168|ENSGALG00000000172|ENSGALG00000000182|…
ALG00000008514|ENSGALG00000008519|ENSGALG00000008520|ENSGALG00000008525|ENSGALG00000008530|ENSGALG00000008537|ENSGALG00000008538|ENSGALG00000008544|ENSGALG00000008559|ENSGALG00000008570|ENSGALG00000008581|ENSGALG00000008582|ENSGALG00000008585|ENSGALG00000008591|ENSGALG00000008595|ENSGALG00000008600|ENSGALG00000008601|ENSGALG00000008602|ENSGALG00000008603|ENSGALG00000008607|ENSGALG00000008608|ENSG…
							0000017308|ENSGALG00000017314|ENSGALG00000017321|ENSGALG00000017328|ENSGALG00000017331|ENSGALG00000017334|ENSGALG00000017336|ENSGALG00000017343|ENSGALG00000017350|ENSGALG00000017351|ENSGALG00000017358|ENSGALG00000017365|ENSGALG00000017374|ENSGALG00000017376|ENSGALG00000017378|ENSGALG00000017379|ENSGALG00000017384|ENSGALG00000017388|ENSGALG00000017389|ENSGALG00000017392|ENSGALG00000017393|ENSGALG0…	http://amigo.geneontology.org/cgi-bin/amigo/term_details?term=GO:0044707	yes
GO:0048856	anatomical structure development	2.8e-12	6.85328e-09	756	ENSGALG00000000059|ENSGALG00000000227|ENSGALG00000000242|ENSGALG00000000280|ENSGALG00000000313|ENSGALG00000000327|ENSGALG00000000362|ENSGALG00000000364|ENSGALG00000000367|ENSGALG00000000379|ENSGALG00000000394|ENSGALG00000000463|ENSGALG00000000504|ENSGALG00000000516|ENSGALG00000000545|ENSGALG00000000560|ENSGALG00000000583|ENSGALG00000000616|ENSGALG00000000644|ENSGALG00000000681|ENSGALG00000000769|…	3424	ENSGALG00000000044|ENSGALG00000000059|ENSGALG00000000067|ENSGALG00000000071|ENSGALG00000000075|ENSGALG00000000076|ENSGALG00000000080|ENSGALG00000000098|ENSGALG00000000120|ENSGALG00000000122|ENSGALG00000000146|ENSGALG00000000158|ENSGALG00000000169|ENSGALG00000000172|ENSGALG00000000188|ENSGALG00000000206|ENSGALG00000000220|ENSGALG00000000227|ENSGALG00000000233|ENSGALG00000000242|ENSGALG00000000244|…
							ALG00000010706|ENSGALG00000010707|ENSGALG00000010713|ENSGALG00000010714|ENSGALG00000010718|ENSGALG00000010748|ENSGALG00000010750|ENSGALG00000010755|ENSGALG00000010763|ENSGALG00000010769|ENSGALG00000010770|ENSGALG00000010773|ENSGALG00000010775|ENSGALG00000010780|ENSGALG00000010781|ENSGALG00000010793|ENSGALG00000010798|ENSGALG00000010809|ENSGALG00000010812|ENSGALG00000010818|ENSGALG00000010820|ENSG…	http://amigo.geneontology.org/cgi-bin/amigo/term_details?term=GO:0048856	yes
GO:0032502	developmental process	6.9e-12	1.40737e-08	846	ENSGALG00000000059|ENSGALG00000000227|ENSGALG00000000242|ENSGALG00000000280|ENSGALG00000000313|ENSGALG00000000327|ENSGALG00000000362|ENSGALG00000000364|ENSGALG00000000367|ENSGALG00000000379|ENSGALG00000000394|ENSGALG00000000451|ENSGALG00000000463|ENSGALG00000000504|ENSGALG00000000516|ENSGALG00000000545|ENSGALG00000000560|ENSGALG00000000583|ENSGALG00000000616|ENSGALG00000000644|ENSGALG00000000681|…	3909	ENSGALG00000000044|ENSGALG00000000059|ENSGALG00000000067|ENSGALG00000000071|ENSGALG00000000075|ENSGALG00000000076|ENSGALG00000000080|ENSGALG00000000098|ENSGALG00000000120|ENSGALG00000000122|ENSGALG00000000146|ENSGALG00000000158|ENSGALG00000000169|ENSGALG00000000172|ENSGALG00000000188|ENSGALG00000000206|ENSGALG00000000220|ENSGALG00000000227|ENSGALG00000000233|ENSGALG00000000242|ENSGALG00000000244|…
ALG00000009395|ENSGALG00000009396|ENSGALG00000009400|ENSGALG00000009403|ENSGALG00000009404|ENSGALG00000009415|ENSGALG00000009424|ENSGALG00000009426|ENSGALG00000009427|ENSGALG00000009433|ENSGALG00000009437|ENSGALG00000009448|ENSGALG00000009450|ENSGALG00000009454|ENSGALG00000009466|ENSGALG00000009474|ENSGALG00000009476|ENSGALG00000009477|ENSGALG00000009479|ENSGALG00000009483|ENSGALG00000009485|ENSG…
							0000026110|ENSGALG00000026137|ENSGALG00000026146|ENSGALG00000026153|ENSGALG00000026159|ENSGALG00000026162|ENSGALG00000026163|ENSGALG00000026178|ENSGALG00000026180|ENSGALG00000026181|ENSGALG00000026183|ENSGALG00000026185|ENSGALG00000026207|ENSGALG00000026214|ENSGALG00000026221|ENSGALG00000026222|ENSGALG00000026228|ENSGALG00000026237|ENSGALG00000026240|ENSGALG00000026243|ENSGALG00000026249|ENSGALG0…	http://amigo.geneontology.org/cgi-bin/amigo/term_details?term=GO:0032502	yes
GO:0044767	single-organism developmental process	1.1e-11	1.92311e-08	840	ENSGALG00000000059|ENSGALG00000000227|ENSGALG00000000242|ENSGALG00000000280|ENSGALG00000000313|ENSGALG00000000327|ENSGALG00000000362|ENSGALG00000000364|ENSGALG00000000367|ENSGALG00000000379|ENSGALG00000000394|ENSGALG00000000451|ENSGALG00000000463|ENSGALG00000000504|ENSGALG00000000516|ENSGALG00000000545|ENSGALG00000000560|ENSGALG00000000583|ENSGALG00000000616|ENSGALG00000000644|ENSGALG00000000681|…	3885	ENSGALG00000000044|ENSGALG00000000059|ENSGALG00000000067|ENSGALG00000000071|ENSGALG00000000075|ENSGALG00000000076|ENSGALG00000000080|ENSGALG00000000098|ENSGALG00000000120|ENSGALG00000000122|ENSGALG00000000146|ENSGALG00000000158|ENSGALG00000000169|ENSGALG00000000172|ENSGALG00000000188|ENSGALG00000000206|ENSGALG00000000220|ENSGALG00000000227|ENSGALG00000000233|ENSGALG00000000242|ENSGALG00000000244|…
ALG00000009448|ENSGALG00000009450|ENSGALG00000009454|ENSGALG00000009466|ENSGALG00000009474|ENSGALG00000009476|ENSGALG00000009477|ENSGALG00000009479|ENSGALG00000009483|ENSGALG00000009485|ENSGALG00000009488|ENSGALG00000009491|ENSGALG00000009495|ENSGALG00000009498|ENSGALG00000009514|ENSGALG00000009516|ENSGALG00000009523|ENSGALG00000009534|ENSGALG00000009547|ENSGALG00000009556|ENSGALG00000009559|ENSG…
							0000026249|ENSGALG00000026251|ENSGALG00000026252|ENSGALG00000026254|ENSGALG00000026262|ENSGALG00000026276|ENSGALG00000026285|ENSGALG00000026287|ENSGALG00000026306|ENSGALG00000026309|ENSGALG00000026318|ENSGALG00000026331|ENSGALG00000026332|ENSGALG00000026350|ENSGALG00000026361|ENSGALG00000026363|ENSGALG00000026366|ENSGALG00000026373|ENSGALG00000026383|ENSGALG00000026384|ENSGALG00000026388|ENSGALG0…	http://amigo.geneontology.org/cgi-bin/amigo/term_details?term=GO:0044767	yes
GO:0048731	system development	3.6e-11	5.5071e-08	644	ENSGALG00000000059|ENSGALG00000000227|ENSGALG00000000242|ENSGALG00000000280|ENSGALG00000000313|ENSGALG00000000327|ENSGALG00000000362|ENSGALG00000000364|ENSGALG00000000367|ENSGALG00000000379|ENSGALG00000000394|ENSGALG00000000504|ENSGALG00000000516|ENSGALG00000000545|ENSGALG00000000560|ENSGALG00000000583|ENSGALG00000000616|ENSGALG00000000644|ENSGALG00000000681|ENSGALG00000000769|ENSGALG00000000850|…	2882	ENSGALG00000000044|ENSGALG00000000059|ENSGALG00000000067|ENSGALG00000000071|ENSGALG00000000075|ENSGALG00000000076|ENSGALG00000000120|ENSGALG00000000146|ENSGALG00000000158|ENSGALG00000000172|ENSGALG00000000188|ENSGALG00000000206|ENSGALG00000000220|ENSGALG00000000227|ENSGALG00000000233|ENSGALG00000000242|ENSGALG00000000244|ENSGALG00000000247|ENSGALG00000000249|ENSGALG00000000255|ENSGALG00000000277|…
							ALG00000012634|ENSGALG00000012647|ENSGALG00000012657|ENSGALG00000012660|ENSGALG00000012663|ENSGALG00000012666|ENSGALG00000012668|ENSGALG00000012670|ENSGALG00000012696|ENSGALG00000012703|ENSGALG00000012704|ENSGALG00000012709|ENSGALG00000012710|ENSGALG00000012735|ENSGALG00000012751|ENSGALG00000012755|ENSGALG00000012768|ENSGALG00000012773|ENSGALG00000012775|ENSGALG00000012782|ENSGALG00000012787|ENSG…	http://amigo.geneontology.org/cgi-bin/amigo/term_details?term=GO:0048731	yes
GO:0048869	cellular developmental process	7.9e-10	1.07422e-06	594	ENSGALG00000000059|ENSGALG00000000227|ENSGALG00000000242|ENSGALG00000000280|ENSGALG00000000327|ENSGALG00000000362|ENSGALG00000000364|ENSGALG00000000379|ENSGALG00000000451|ENSGALG00000000463|ENSGALG00000000504|ENSGALG00000000545|ENSGALG00000000560|ENSGALG00000000583|ENSGALG00000000616|ENSGALG00000000644|ENSGALG00000000681|ENSGALG00000000769|ENSGALG00000000837|ENSGALG00000000844|ENSGALG00000000850|…	2671	ENSGALG00000000044|ENSGALG00000000059|ENSGALG00000000067|ENSGALG00000000071|ENSGALG00000000075|ENSGALG00000000076|ENSGALG00000000080|ENSGALG00000000098|ENSGALG00000000120|ENSGALG00000000122|ENSGALG00000000146|ENSGALG00000000158|ENSGALG00000000169|ENSGALG00000000172|ENSGALG00000000188|ENSGALG00000000206|ENSGALG00000000220|ENSGALG00000000227|ENSGALG00000000242|ENSGALG00000000244|ENSGALG00000000247|…
							ALG00000013705|ENSGALG00000013715|ENSGALG00000013722|ENSGALG00000013742|ENSGALG00000013754|ENSGALG00000013761|ENSGALG00000013782|ENSGALG00000013818|ENSGALG00000013822|ENSGALG00000013837|ENSGALG00000013853|ENSGALG00000013862|ENSGALG00000013867|ENSGALG00000013874|ENSGALG00000013886|ENSGALG00000013892|ENSGALG00000013893|ENSGALG00000013902|ENSGALG00000013907|ENSGALG00000013920|ENSGALG00000013925|ENSG…	http://amigo.geneontology.org/cgi-bin/amigo/term_details?term=GO:0048869	yes
GO:0030154	cell differentiation	1.1e-09	1.34618e-06	553	ENSGALG00000000059|ENSGALG00000000227|ENSGALG00000000242|ENSGALG00000000280|ENSGALG00000000327|ENSGALG00000000362|ENSGALG00000000364|ENSGALG00000000379|ENSGALG00000000451|ENSGALG00000000463|ENSGALG00000000504|ENSGALG00000000545|ENSGALG00000000560|ENSGALG00000000583|ENSGALG00000000616|ENSGALG00000000644|ENSGALG00000000681|ENSGALG00000000769|ENSGALG00000000837|ENSGALG00000000844|ENSGALG00000000850|…	2466	ENSGALG00000000044|ENSGALG00000000059|ENSGALG00000000067|ENSGALG00000000071|ENSGALG00000000075|ENSGALG00000000076|ENSGALG00000000080|ENSGALG00000000098|ENSGALG00000000120|ENSGALG00000000122|ENSGALG00000000146|ENSGALG00000000158|ENSGALG00000000169|ENSGALG00000000172|ENSGALG00000000188|ENSGALG00000000206|ENSGALG00000000220|ENSGALG00000000227|ENSGALG00000000242|ENSGALG00000000244|ENSGALG00000000247|…
							ALG00000015117|ENSGALG00000015119|ENSGALG00000015122|ENSGALG00000015132|ENSGALG00000015143|ENSGALG00000015145|ENSGALG00000015150|ENSGALG00000015152|ENSGALG00000015177|ENSGALG00000015182|ENSGALG00000015183|ENSGALG00000015195|ENSGALG00000015200|ENSGALG00000015203|ENSGALG00000015208|ENSGALG00000015216|ENSGALG00000015231|ENSGALG00000015241|ENSGALG00000015274|ENSGALG00000015284|ENSGALG00000015297|ENSG…	http://amigo.geneontology.org/cgi-bin/amigo/term_details?term=GO:0030154	yes
GO:0048468	cell development	1.5e-09	1.66882e-06	335	ENSGALG00000000059|ENSGALG00000000227|ENSGALG00000000280|ENSGALG00000000364|ENSGALG00000000379|ENSGALG00000000463|ENSGALG00000000545|ENSGALG00000000560|ENSGALG00000000644|ENSGALG00000000681|ENSGALG00000000844|ENSGALG00000000897|ENSGALG00000000920|ENSGALG00000001006|ENSGALG00000001021|ENSGALG00000001063|ENSGALG00000001124|ENSGALG00000001161|ENSGALG00000001169|ENSGALG00000001188|ENSGALG00000001264|…	1385	ENSGALG00000000044|ENSGALG00000000059|ENSGALG00000000067|ENSGALG00000000071|ENSGALG00000000075|ENSGALG00000000098|ENSGALG00000000120|ENSGALG00000000172|ENSGALG00000000188|ENSGALG00000000220|ENSGALG00000000227|ENSGALG00000000247|ENSGALG00000000255|ENSGALG00000000277|ENSGALG00000000280|ENSGALG00000000364|ENSGALG00000000365|ENSGALG00000000368|ENSGALG00000000379|ENSGALG00000000388|ENSGALG00000000402|…	http://amigo.geneontology.org/cgi-bin/amigo/term_details?term=GO:0048468	yes
GO:0007126	meiotic nuclear division	2.5e-09	2.54958e-06	39	ENSGALG00000000516|ENSGALG00000000521|ENSGALG00000000837|ENSGALG00000002511|ENSGALG00000002736|ENSGALG00000003720|ENSGALG00000004516|ENSGALG00000004704|ENSGALG00000004880|ENSGALG00000005037|ENSGALG00000005214|ENSGALG00000005411|ENSGALG00000005775|ENSGALG00000006091|ENSGALG00000006093|ENSGALG00000006186|ENSGALG00000007507|ENSGALG00000008037|ENSGALG00000009971|ENSGALG00000010775|ENSGALG00000010864|…	84	ENSGALG00000000516|ENSGALG00000000521|ENSGALG00000000837|ENSGALG00000000853|ENSGALG00000001491|ENSGALG00000001946|ENSGALG00000002085|ENSGALG00000002511|ENSGALG00000002736|ENSGALG00000002981|ENSGALG00000003072|ENSGALG00000003365|ENSGALG00000003720|ENSGALG00000003781|ENSGALG00000004509|ENSGALG00000004516|ENSGALG00000004704|ENSGALG00000004790|ENSGALG00000004880|ENSGALG00000005017|ENSGALG00000005028|…	http://amigo.geneontology.org/cgi-bin/amigo/term_details?term=GO:0007126	yes
GO:0003006	developmental process involved in reproduction	4.7e-09	4.42451e-06	108	ENSGALG00000000364|ENSGALG00000000463|ENSGALG00000000516|ENSGALG00000000545|ENSGALG00000000844|ENSGALG00000001021|ENSGALG00000001331|ENSGALG00000002003|ENSGALG00000002005|ENSGALG00000002375|ENSGALG00000002544|ENSGALG00000002645|ENSGALG00000003103|ENSGALG00000003106|ENSGALG00000003588|ENSGALG00000003660|ENSGALG00000003739|ENSGALG00000003855|ENSGALG00000004023|ENSGALG00000004138|ENSGALG00000004386|…	351	ENSGALG00000000071|ENSGALG00000000220|ENSGALG00000000249|ENSGALG00000000277|ENSGALG00000000360|ENSGALG00000000364|ENSGALG00000000401|ENSGALG00000000463|ENSGALG00000000516|ENSGALG00000000545|ENSGALG00000000557|ENSGALG00000000747|ENSGALG00000000750|ENSGALG00000000844|ENSGALG00000000890|ENSGALG00000001021|ENSGALG00000001097|ENSGALG00000001182|ENSGALG00000001187|ENSGALG00000001331|ENSGALG00000001472|…	http://amigo.geneontology.org/cgi-bin/amigo/term_details?term=GO:0003006	yes
GO:0044763	single-organism cellular process	8.2e-09	7.16797e-06	1631	ENSGALG00000000048|ENSGALG00000000059|ENSGALG00000000104|ENSGALG00000000117|ENSGALG00000000165|ENSGALG00000000166|ENSGALG00000000181|ENSGALG00000000195|ENSGALG00000000217|ENSGALG00000000227|ENSGALG00000000242|ENSGALG00000000272|ENSGALG00000000280|ENSGALG00000000299|ENSGALG00000000307|ENSGALG00000000311|ENSGALG00000000327|ENSGALG00000000329|ENSGALG00000000362|ENSGALG00000000364|ENSGALG00000000367|…	8390	ENSGALG00000000003|ENSGALG00000000004|ENSGALG00000000019|ENSGALG00000000041|ENSGALG00000000044|ENSGALG00000000048|ENSGALG00000000054|ENSGALG00000000055|ENSGALG00000000056|ENSGALG00000000059|ENSGALG00000000067|ENSGALG00000000071|ENSGALG00000000075|ENSGALG00000000076|ENSGALG00000000080|ENSGALG00000000081|ENSGALG00000000085|ENSGALG00000000094|ENSGALG00000000098|ENSGALG00000000102|ENSGALG00000000104|…
ALG00000004438|ENSGALG00000004439|ENSGALG00000004440|ENSGALG00000004444|ENSGALG00000004445|ENSGALG00000004446|ENSGALG00000004448|ENSGALG00000004455|ENSGALG00000004459|ENSGALG00000004460|ENSGALG00000004466|ENSGALG00000004468|ENSGALG00000004469|ENSGALG00000004471|ENSGALG00000004472|ENSGALG00000004474|ENSGALG00000004475|ENSGALG00000004477|ENSGALG00000004481|ENSGALG00000004485|ENSGALG00000004487|ENSG…
0000008608|ENSGALG00000008609|ENSGALG00000008610|ENSGALG00000008611|ENSGALG00000008612|ENSGALG00000008614|ENSGALG00000008615|ENSGALG00000008616|ENSGALG00000008621|ENSGALG00000008625|ENSGALG00000008627|ENSGALG00000008632|ENSGALG00000008633|ENSGALG00000008635|ENSGALG00000008641|ENSGALG00000008646|ENSGALG00000008648|ENSGALG00000008654|ENSGALG00000008657|ENSGALG00000008659|ENSGALG00000008661|ENSGALG0…
013002|ENSGALG00000013007|ENSGALG00000013022|ENSGALG00000013024|ENSGALG00000013031|ENSGALG00000013034|ENSGALG00000013035|ENSGALG00000013036|ENSGALG00000013037|ENSGALG00000013039|ENSGALG00000013042|ENSGALG00000013045|ENSGALG00000013049|ENSGALG00000013051|ENSGALG00000013053|ENSGALG00000013054|ENSGALG00000013056|ENSGALG00000013057|ENSGALG00000013058|ENSGALG00000013060|ENSGALG00000013061|ENSGALG00000…
							03|ENSGALG00000020049|ENSGALG00000020057|ENSGALG00000020077|ENSGALG00000020092|ENSGALG00000020103|ENSGALG00000020139|ENSGALG00000020143|ENSGALG00000020151|ENSGALG00000020180|ENSGALG00000020185|ENSGALG00000020193|ENSGALG00000020199|ENSGALG00000020249|ENSGALG00000020251|ENSGALG00000020253|ENSGALG00000020262|ENSGALG00000020292|ENSGALG00000020316|ENSGALG00000020326|ENSGALG00000020330|ENSGALG000000203…	http://amigo.geneontology.org/cgi-bin/amigo/term_details?term=GO:0044763	yes
GO:0009653	anatomical structure morphogenesis	9.1e-09	7.42439e-06	418	ENSGALG00000000059|ENSGALG00000000227|ENSGALG00000000280|ENSGALG00000000313|ENSGALG00000000327|ENSGALG00000000364|ENSGALG00000000379|ENSGALG00000000583|ENSGALG00000000616|ENSGALG00000000644|ENSGALG00000000681|ENSGALG00000000850|ENSGALG00000000897|ENSGALG00000000918|ENSGALG00000000920|ENSGALG00000000935|ENSGALG00000001006|ENSGALG00000001021|ENSGALG00000001124|ENSGALG00000001161|ENSGALG00000001169|…	1816	ENSGALG00000000059|ENSGALG00000000067|ENSGALG00000000075|ENSGALG00000000080|ENSGALG00000000098|ENSGALG00000000120|ENSGALG00000000122|ENSGALG00000000172|ENSGALG00000000188|ENSGALG00000000220|ENSGALG00000000227|ENSGALG00000000247|ENSGALG00000000255|ENSGALG00000000280|ENSGALG00000000313|ENSGALG00000000327|ENSGALG00000000360|ENSGALG00000000364|ENSGALG00000000368|ENSGALG00000000379|ENSGALG00000000401|…
							ALG00000027536|ENSGALG00000027540|ENSGALG00000027548|ENSGALG00000027554|ENSGALG00000027555|ENSGALG00000027636|ENSGALG00000027645|ENSGALG00000027651|ENSGALG00000027677|ENSGALG00000027707|ENSGALG00000027710|ENSGALG00000027720|ENSGALG00000027752|ENSGALG00000027772|ENSGALG00000027785|ENSGALG00000027788|ENSGALG00000027843|ENSGALG00000027853|ENSGALG00000027903|ENSGALG00000027905|ENSGALG00000027936|ENSG…	http://amigo.geneontology.org/cgi-bin/amigo/term_details?term=GO:0009653	yes
GO:0009888	tissue development	1.2e-08	9.1785e-06	296	ENSGALG00000000242|ENSGALG00000000313|ENSGALG00000000327|ENSGALG00000000364|ENSGALG00000000379|ENSGALG00000000560|ENSGALG00000000616|ENSGALG00000000681|ENSGALG00000000897|ENSGALG00000000918|ENSGALG00000000920|ENSGALG00000000935|ENSGALG00000001006|ENSGALG00000001021|ENSGALG00000001124|ENSGALG00000001169|ENSGALG00000001188|ENSGALG00000001264|ENSGALG00000001331|ENSGALG00000001343|ENSGALG00000001405|…	1220	ENSGALG00000000075|ENSGALG00000000120|ENSGALG00000000169|ENSGALG00000000172|ENSGALG00000000220|ENSGALG00000000242|ENSGALG00000000249|ENSGALG00000000255|ENSGALG00000000313|ENSGALG00000000327|ENSGALG00000000360|ENSGALG00000000364|ENSGALG00000000365|ENSGALG00000000374|ENSGALG00000000379|ENSGALG00000000401|ENSGALG00000000402|ENSGALG00000000489|ENSGALG00000000535|ENSGALG00000000560|ENSGALG00000000569|…	http://amigo.geneontology.org/cgi-bin/amigo/term_details?term=GO:0009888	yes
GO:0007268	synaptic transmission	1.5e-08	1.07982e-05	144	ENSGALG00000000217|ENSGALG00000000367|ENSGALG00000000400|ENSGALG00000001560|ENSGALG00000001617|ENSGALG00000001688|ENSGALG00000001693|ENSGALG00000001695|ENSGALG00000001698|ENSGALG00000001706|ENSGALG00000001764|ENSGALG00000001849|ENSGALG00000001968|ENSGALG00000002136|ENSGALG00000002606|ENSGALG00000002946|ENSGALG00000003014|ENSGALG00000003103|ENSGALG00000003138|ENSGALG00000003149|ENSGALG00000003212|…	514	ENSGALG00000000075|ENSGALG00000000168|ENSGALG00000000217|ENSGALG00000000244|ENSGALG00000000367|ENSGALG00000000400|ENSGALG00000000442|ENSGALG00000000722|ENSGALG00000000740|ENSGALG00000000784|ENSGALG00000000820|ENSGALG00000000909|ENSGALG00000000996|ENSGALG00000000997|ENSGALG00000001150|ENSGALG00000001157|ENSGALG00000001167|ENSGALG00000001172|ENSGALG00000001270|ENSGALG00000001282|ENSGALG00000001299|…	http://amigo.geneontology.org/cgi-bin/amigo/term_details?term=GO:0007268	yes
GO:0051321	meiotic cell cycle	1.7e-08	1.15581e-05	48	ENSGALG00000000516|ENSGALG00000000521|ENSGALG00000000837|ENSGALG00000000844|ENSGALG00000001744|ENSGALG00000002511|ENSGALG00000002645|ENSGALG00000002736|ENSGALG00000003706|ENSGALG00000003720|ENSGALG00000004516|ENSGALG00000004704|ENSGALG00000004880|ENSGALG00000005037|ENSGALG00000005214|ENSGALG00000005411|ENSGALG00000005775|ENSGALG00000006091|ENSGALG00000006093|ENSGALG00000006186|ENSGALG00000007507|…	120	ENSGALG00000000516|ENSGALG00000000521|ENSGALG00000000837|ENSGALG00000000844|ENSGALG00000000853|ENSGALG00000001258|ENSGALG00000001491|ENSGALG00000001744|ENSGALG00000001946|ENSGALG00000002085|ENSGALG00000002511|ENSGALG00000002645|ENSGALG00000002736|ENSGALG00000002981|ENSGALG00000003072|ENSGALG00000003365|ENSGALG00000003579|ENSGALG00000003706|ENSGALG00000003720|ENSGALG00000003781|ENSGALG00000004509|…	http://amigo.geneontology.org/cgi-bin/amigo/term_details?term=GO:0051321	yes
GO:0048513	organ development	2e-08	1.28821e-05	463	ENSGALG00000000227|ENSGALG00000000242|ENSGALG00000000280|ENSGALG00000000313|ENSGALG00000000327|ENSGALG00000000364|ENSGALG00000000394|ENSGALG00000000504|ENSGALG00000000516|ENSGALG00000000545|ENSGALG00000000560|ENSGALG00000000583|ENSGALG00000000616|ENSGALG00000000769|ENSGALG00000000874|ENSGALG00000000897|ENSGALG00000000918|ENSGALG00000000935|ENSGALG00000001006|ENSGALG00000001021|ENSGALG00000001063|…	2053	ENSGALG00000000071|ENSGALG00000000075|ENSGALG00000000120|ENSGALG00000000158|ENSGALG00000000172|ENSGALG00000000206|ENSGALG00000000220|ENSGALG00000000227|ENSGALG00000000233|ENSGALG00000000242|ENSGALG00000000244|ENSGALG00000000255|ENSGALG00000000277|ENSGALG00000000280|ENSGALG00000000291|ENSGALG00000000313|ENSGALG00000000327|ENSGALG00000000360|ENSGALG00000000364|ENSGALG00000000365|ENSGALG00000000374|…
							ALG00000023621|ENSGALG00000023626|ENSGALG00000023647|ENSGALG00000023707|ENSGALG00000023742|ENSGALG00000023751|ENSGALG00000023768|ENSGALG00000023773|ENSGALG00000023781|ENSGALG00000023881|ENSGALG00000023934|ENSGALG00000023961|ENSGALG00000024000|ENSGALG00000024011|ENSGALG00000024033|ENSGALG00000024051|ENSGALG00000024053|ENSGALG00000024064|ENSGALG00000024081|ENSGALG00000024103|ENSGALG00000024120|ENSG…	http://amigo.geneontology.org/cgi-bin/amigo/term_details?term=GO:0048513	yes
GO:0060429	epithelium development	5.1e-08	3.12069e-05	185	ENSGALG00000000364|ENSGALG00000000616|ENSGALG00000000681|ENSGALG00000000897|ENSGALG00000000918|ENSGALG00000000920|ENSGALG00000001124|ENSGALG00000001169|ENSGALG00000001188|ENSGALG00000001264|ENSGALG00000001331|ENSGALG00000001343|ENSGALG00000001405|ENSGALG00000001518|ENSGALG00000001560|ENSGALG00000001592|ENSGALG00000001614|ENSGALG00000001801|ENSGALG00000002003|ENSGALG00000002108|ENSGALG00000002201|…	710	ENSGALG00000000075|ENSGALG00000000169|ENSGALG00000000220|ENSGALG00000000249|ENSGALG00000000360|ENSGALG00000000364|ENSGALG00000000365|ENSGALG00000000401|ENSGALG00000000535|ENSGALG00000000616|ENSGALG00000000681|ENSGALG00000000706|ENSGALG00000000710|ENSGALG00000000733|ENSGALG00000000736|ENSGALG00000000750|ENSGALG00000000839|ENSGALG00000000897|ENSGALG00000000902|ENSGALG00000000918|ENSGALG00000000920|…	http://amigo.geneontology.org/cgi-bin/amigo/term_details?term=GO:0060429	yes
GO:0007267	cell-cell signaling	6.6e-08	3.84623e-05	200	ENSGALG00000000104|ENSGALG00000000217|ENSGALG00000000367|ENSGALG00000000400|ENSGALG00000001535|ENSGALG00000001560|ENSGALG00000001617|ENSGALG00000001688|ENSGALG00000001693|ENSGALG00000001695|ENSGALG00000001698|ENSGALG00000001706|ENSGALG00000001764|ENSGALG00000001849|ENSGALG00000001968|ENSGALG00000002005|ENSGALG00000002136|ENSGALG00000002532|ENSGALG00000002553|ENSGALG00000002606|ENSGALG00000002946|…	782	ENSGALG00000000003|ENSGALG00000000075|ENSGALG00000000104|ENSGALG00000000168|ENSGALG00000000217|ENSGALG00000000244|ENSGALG00000000271|ENSGALG00000000277|ENSGALG00000000367|ENSGALG00000000371|ENSGALG00000000400|ENSGALG00000000442|ENSGALG00000000584|ENSGALG00000000613|ENSGALG00000000710|ENSGALG00000000722|ENSGALG00000000740|ENSGALG00000000784|ENSGALG00000000820|ENSGALG00000000887|ENSGALG00000000901|…	http://amigo.geneontology.org/cgi-bin/amigo/term_details?term=GO:0007267	yes
GO:0016125	sterol metabolic process	7.8e-08	4.33893e-05	37	ENSGALG00000001417|ENSGALG00000002453|ENSGALG00000002681|ENSGALG00000002829|ENSGALG00000003242|ENSGALG00000004106|ENSGALG00000004205|ENSGALG00000004692|ENSGALG00000005072|ENSGALG00000005301|ENSGALG00000006198|ENSGALG00000006598|ENSGALG00000006723|ENSGALG00000007267|ENSGALG00000007343|ENSGALG00000007493|ENSGALG00000008704|ENSGALG00000009365|ENSGALG00000009560|ENSGALG00000010153|ENSGALG00000010166|…	86	ENSGALG00000000887|ENSGALG00000001051|ENSGALG00000001234|ENSGALG00000001417|ENSGALG00000002170|ENSGALG00000002453|ENSGALG00000002470|ENSGALG00000002588|ENSGALG00000002604|ENSGALG00000002681|ENSGALG00000002829|ENSGALG00000002960|ENSGALG00000003092|ENSGALG00000003099|ENSGALG00000003242|ENSGALG00000003293|ENSGALG00000003308|ENSGALG00000004106|ENSGALG00000004205|ENSGALG00000004497|ENSGALG00000004692|…	http://amigo.geneontology.org/cgi-bin/amigo/term_details?term=GO:0016125	yes
GO:0016126	sterol biosynthetic process	8.7e-08	4.62916e-05	21	ENSGALG00000002681|ENSGALG00000004106|ENSGALG00000005301|ENSGALG00000006198|ENSGALG00000006723|ENSGALG00000007267|ENSGALG00000007343|ENSGALG00000007493|ENSGALG00000009365|ENSGALG00000009560|ENSGALG00000010798|ENSGALG00000013848|ENSGALG00000014122|ENSGALG00000014862|ENSGALG00000014948|ENSGALG00000016331|ENSGALG00000016665|ENSGALG00000026540|ENSGALG00000026871|ENSGALG00000027188|ENSGALG00000027759	36	ENSGALG00000002604|ENSGALG00000002681|ENSGALG00000002960|ENSGALG00000003308|ENSGALG00000004106|ENSGALG00000005301|ENSGALG00000006198|ENSGALG00000006352|ENSGALG00000006723|ENSGALG00000007114|ENSGALG00000007267|ENSGALG00000007343|ENSGALG00000007493|ENSGALG00000007840|ENSGALG00000009365|ENSGALG00000009560|ENSGALG00000010798|ENSGALG00000010826|ENSGALG00000013848|ENSGALG00000014122|ENSGALG00000014368|…	http://amigo.geneontology.org/cgi-bin/amigo/term_details?term=GO:0016126	yes
GO:0007399	nervous system development	1.1e-07	5.60908e-05	342	ENSGALG00000000059|ENSGALG00000000227|ENSGALG00000000280|ENSGALG00000000362|ENSGALG00000000367|ENSGALG00000000379|ENSGALG00000000394|ENSGALG00000000644|ENSGALG00000000681|ENSGALG00000000874|ENSGALG00000000894|ENSGALG00000000897|ENSGALG00000001006|ENSGALG00000001063|ENSGALG00000001124|ENSGALG00000001169|ENSGALG00000001171|ENSGALG00000001188|ENSGALG00000001211|ENSGALG00000001264|ENSGALG00000001293|…	1472	ENSGALG00000000059|ENSGALG00000000067|ENSGALG00000000075|ENSGALG00000000076|ENSGALG00000000188|ENSGALG00000000220|ENSGALG00000000227|ENSGALG00000000247|ENSGALG00000000255|ENSGALG00000000277|ENSGALG00000000280|ENSGALG00000000291|ENSGALG00000000360|ENSGALG00000000362|ENSGALG00000000365|ENSGALG00000000367|ENSGALG00000000368|ENSGALG00000000379|ENSGALG00000000394|ENSGALG00000000404|ENSGALG00000000442|…	http://amigo.geneontology.org/cgi-bin/amigo/term_details?term=GO:0007399	yes
GO:0003007	heart morphogenesis	1.2e-07	5.64831e-05	55	ENSGALG00000000313|ENSGALG00000000918|ENSGALG00000001459|ENSGALG00000001840|ENSGALG00000002003|ENSGALG00000002375|ENSGALG00000002515|ENSGALG00000004021|ENSGALG00000004161|ENSGALG00000004386|ENSGALG00000005060|ENSGALG00000005180|ENSGALG00000005540|ENSGALG00000006038|ENSGALG00000006479|ENSGALG00000006497|ENSGALG00000007042|ENSGALG00000007681|ENSGALG00000008473|ENSGALG00000008514|ENSGALG00000008544|…	153	ENSGALG00000000120|ENSGALG00000000313|ENSGALG00000000401|ENSGALG00000000489|ENSGALG00000000710|ENSGALG00000000823|ENSGALG00000000918|ENSGALG00000001245|ENSGALG00000001459|ENSGALG00000001708|ENSGALG00000001798|ENSGALG00000001840|ENSGALG00000002003|ENSGALG00000002375|ENSGALG00000002515|ENSGALG00000002546|ENSGALG00000002626|ENSGALG00000002922|ENSGALG00000003026|ENSGALG00000003523|ENSGALG00000003579|…	http://amigo.geneontology.org/cgi-bin/amigo/term_details?term=GO:0003007	yes
GO:0048646	anatomical structure formation involved in morphogenesis	1.2e-07	5.64831e-05	197	ENSGALG00000000327|ENSGALG00000000379|ENSGALG00000000850|ENSGALG00000001124|ENSGALG00000001169|ENSGALG00000001211|ENSGALG00000001264|ENSGALG00000001331|ENSGALG00000001343|ENSGALG00000001535|ENSGALG00000001626|ENSGALG00000001801|ENSGALG00000001824|ENSGALG00000001840|ENSGALG00000001915|ENSGALG00000002003|ENSGALG00000002005|ENSGALG00000002114|ENSGALG00000002191|ENSGALG00000002237|ENSGALG00000002298|…	774	ENSGALG00000000075|ENSGALG00000000080|ENSGALG00000000120|ENSGALG00000000172|ENSGALG00000000327|ENSGALG00000000360|ENSGALG00000000379|ENSGALG00000000401|ENSGALG00000000402|ENSGALG00000000619|ENSGALG00000000706|ENSGALG00000000785|ENSGALG00000000850|ENSGALG00000000886|ENSGALG00000000939|ENSGALG00000001007|ENSGALG00000001079|ENSGALG00000001085|ENSGALG00000001097|ENSGALG00000001124|ENSGALG00000001136|…	http://amigo.geneontology.org/cgi-bin/amigo/term_details?term=GO:0048646	yes
GO:0007129	synapsis	1.9e-07	8.61193e-05	14	ENSGALG00000002511|ENSGALG00000002736|ENSGALG00000003720|ENSGALG00000005214|ENSGALG00000005411|ENSGALG00000005775|ENSGALG00000006186|ENSGALG00000011392|ENSGALG00000011722|ENSGALG00000012236|ENSGALG00000012508|ENSGALG00000014653|ENSGALG00000019211|ENSGALG00000022952	19	ENSGALG00000002511|ENSGALG00000002736|ENSGALG00000003720|ENSGALG00000003781|ENSGALG00000005214|ENSGALG00000005411|ENSGALG00000005775|ENSGALG00000006186|ENSGALG00000010304|ENSGALG00000010735|ENSGALG00000011392|ENSGALG00000011722|ENSGALG00000012060|ENSGALG00000012236|ENSGALG00000012508|ENSGALG00000014653|ENSGALG00000019211|ENSGALG00000022952|ENSGALG00000027462	http://amigo.geneontology.org/cgi-bin/amigo/term_details?term=GO:0007129	yes
GO:0000003	reproduction	2.2e-07	9.61557e-05	144	ENSGALG00000000117|ENSGALG00000000364|ENSGALG00000000451|ENSGALG00000000463|ENSGALG00000000516|ENSGALG00000000521|ENSGALG00000000837|ENSGALG00000000844|ENSGALG00000001533|ENSGALG00000001552|ENSGALG00000001744|ENSGALG00000001968|ENSGALG00000002005|ENSGALG00000002159|ENSGALG00000002375|ENSGALG00000002511|ENSGALG00000002645|ENSGALG00000002692|ENSGALG00000002736|ENSGALG00000002926|ENSGALG00000003126|…	535	ENSGALG00000000071|ENSGALG00000000117|ENSGALG00000000123|ENSGALG00000000277|ENSGALG00000000346|ENSGALG00000000364|ENSGALG00000000451|ENSGALG00000000463|ENSGALG00000000516|ENSGALG00000000521|ENSGALG00000000597|ENSGALG00000000672|ENSGALG00000000747|ENSGALG00000000750|ENSGALG00000000800|ENSGALG00000000837|ENSGALG00000000844|ENSGALG00000000853|ENSGALG00000000890|ENSGALG00000001079|ENSGALG00000001084|…	http://amigo.geneontology.org/cgi-bin/amigo/term_details?term=GO:0000003	yes
GO:0070192	chromosome organization involved in meiosis	2.3e-07	9.706e-05	16	ENSGALG00000002511|ENSGALG00000002736|ENSGALG00000003720|ENSGALG00000004516|ENSGALG00000005214|ENSGALG00000005411|ENSGALG00000005775|ENSGALG00000006186|ENSGALG00000008037|ENSGALG00000011392|ENSGALG00000011722|ENSGALG00000012236|ENSGALG00000012508|ENSGALG00000014653|ENSGALG00000019211|ENSGALG00000022952	24	ENSGALG00000001491|ENSGALG00000002511|ENSGALG00000002736|ENSGALG00000003720|ENSGALG00000003781|ENSGALG00000004516|ENSGALG00000005214|ENSGALG00000005411|ENSGALG00000005775|ENSGALG00000006186|ENSGALG00000006794|ENSGALG00000008037|ENSGALG00000010304|ENSGALG00000010735|ENSGALG00000011392|ENSGALG00000011722|ENSGALG00000012060|ENSGALG00000012236|ENSGALG00000012508|ENSGALG00000014439|ENSGALG00000014653|…	http://amigo.geneontology.org/cgi-bin/amigo/term_details?term=GO:0070192	yes
GO:0006695	cholesterol biosynthetic process	2.5e-07	0.000101983	19	ENSGALG00000002681|ENSGALG00000004106|ENSGALG00000006198|ENSGALG00000006723|ENSGALG00000007267|ENSGALG00000007343|ENSGALG00000007493|ENSGALG00000009365|ENSGALG00000010798|ENSGALG00000013848|ENSGALG00000014122|ENSGALG00000014862|ENSGALG00000014948|ENSGALG00000016331|ENSGALG00000016665|ENSGALG00000026540|ENSGALG00000026871|ENSGALG00000027188|ENSGALG00000027759	32	ENSGALG00000002604|ENSGALG00000002681|ENSGALG00000002960|ENSGALG00000003308|ENSGALG00000004106|ENSGALG00000006198|ENSGALG00000006723|ENSGALG00000007114|ENSGALG00000007267|ENSGALG00000007343|ENSGALG00000007493|ENSGALG00000007840|ENSGALG00000009365|ENSGALG00000010798|ENSGALG00000010826|ENSGALG00000013848|ENSGALG00000014122|ENSGALG00000014368|ENSGALG00000014832|ENSGALG00000014862|ENSGALG00000014948|…	http://amigo.geneontology.org/cgi-bin/amigo/term_details?term=GO:0006695	yes
GO:0006811	ion transport	3.6e-07	0.000141502	249	ENSGALG00000000048|ENSGALG00000000117|ENSGALG00000000195|ENSGALG00000000217|ENSGALG00000000329|ENSGALG00000000364|ENSGALG00000000367|ENSGALG00000000394|ENSGALG00000000400|ENSGALG00000000447|ENSGALG00000000505|ENSGALG00000000558|ENSGALG00000000844|ENSGALG00000001181|ENSGALG00000001560|ENSGALG00000001661|ENSGALG00000001693|ENSGALG00000001695|ENSGALG00000001698|ENSGALG00000001706|ENSGALG00000001756|…	1033	ENSGALG00000000003|ENSGALG00000000048|ENSGALG00000000062|ENSGALG00000000117|ENSGALG00000000123|ENSGALG00000000184|ENSGALG00000000195|ENSGALG00000000209|ENSGALG00000000217|ENSGALG00000000252|ENSGALG00000000308|ENSGALG00000000329|ENSGALG00000000356|ENSGALG00000000364|ENSGALG00000000367|ENSGALG00000000378|ENSGALG00000000394|ENSGALG00000000400|ENSGALG00000000407|ENSGALG00000000417|ENSGALG00000000441|…	http://amigo.geneontology.org/cgi-bin/amigo/term_details?term=GO:0006811	yes
GO:0008203	cholesterol metabolic process	3.7e-07	0.000141502	34	ENSGALG00000001417|ENSGALG00000002453|ENSGALG00000002681|ENSGALG00000002829|ENSGALG00000003242|ENSGALG00000004106|ENSGALG00000004205|ENSGALG00000004692|ENSGALG00000005072|ENSGALG00000006198|ENSGALG00000006598|ENSGALG00000006723|ENSGALG00000007267|ENSGALG00000007343|ENSGALG00000007493|ENSGALG00000008704|ENSGALG00000009365|ENSGALG00000010166|ENSGALG00000010798|ENSGALG00000011916|ENSGALG00000012834|…	80	ENSGALG00000000887|ENSGALG00000001051|ENSGALG00000001234|ENSGALG00000001417|ENSGALG00000002170|ENSGALG00000002453|ENSGALG00000002470|ENSGALG00000002588|ENSGALG00000002604|ENSGALG00000002681|ENSGALG00000002829|ENSGALG00000002960|ENSGALG00000003092|ENSGALG00000003099|ENSGALG00000003242|ENSGALG00000003293|ENSGALG00000003308|ENSGALG00000004106|ENSGALG00000004205|ENSGALG00000004497|ENSGALG00000004692|…	http://amigo.geneontology.org/cgi-bin/amigo/term_details?term=GO:0008203	yes
GO:0007155	cell adhesion	4.1e-07	0.000147576	194	ENSGALG00000000280|ENSGALG00000000299|ENSGALG00000000379|ENSGALG00000000421|ENSGALG00000000639|ENSGALG00000000644|ENSGALG00000000653|ENSGALG00000000957|ENSGALG00000001009|ENSGALG00000001343|ENSGALG00000001442|ENSGALG00000001443|ENSGALG00000001535|ENSGALG00000001621|ENSGALG00000001801|ENSGALG00000001840|ENSGALG00000001915|ENSGALG00000002005|ENSGALG00000002016|ENSGALG00000002298|ENSGALG00000002375|…	772	ENSGALG00000000075|ENSGALG00000000098|ENSGALG00000000120|ENSGALG00000000164|ENSGALG00000000182|ENSGALG00000000220|ENSGALG00000000280|ENSGALG00000000299|ENSGALG00000000379|ENSGALG00000000421|ENSGALG00000000468|ENSGALG00000000569|ENSGALG00000000579|ENSGALG00000000608|ENSGALG00000000621|ENSGALG00000000630|ENSGALG00000000639|ENSGALG00000000644|ENSGALG00000000653|ENSGALG00000000731|ENSGALG00000000784|…	http://amigo.geneontology.org/cgi-bin/amigo/term_details?term=GO:0007155	yes
GO:0022414	reproductive process	4.1e-07	0.000147576	167	ENSGALG00000000117|ENSGALG00000000364|ENSGALG00000000451|ENSGALG00000000463|ENSGALG00000000516|ENSGALG00000000545|ENSGALG00000000837|ENSGALG00000000844|ENSGALG00000001021|ENSGALG00000001331|ENSGALG00000001533|ENSGALG00000001552|ENSGALG00000001968|ENSGALG00000002003|ENSGALG00000002005|ENSGALG00000002159|ENSGALG00000002375|ENSGALG00000002544|ENSGALG00000002645|ENSGALG00000002692|ENSGALG00000002926|…	646	ENSGALG00000000071|ENSGALG00000000098|ENSGALG00000000117|ENSGALG00000000123|ENSGALG00000000220|ENSGALG00000000249|ENSGALG00000000277|ENSGALG00000000346|ENSGALG00000000360|ENSGALG00000000364|ENSGALG00000000401|ENSGALG00000000451|ENSGALG00000000463|ENSGALG00000000516|ENSGALG00000000545|ENSGALG00000000557|ENSGALG00000000597|ENSGALG00000000672|ENSGALG00000000747|ENSGALG00000000750|ENSGALG00000000800|…	http://amigo.geneontology.org/cgi-bin/amigo/term_details?term=GO:0022414	yes
GO:0044702	single organism reproductive process	4.3e-07	0.000150353	155	ENSGALG00000000117|ENSGALG00000000364|ENSGALG00000000451|ENSGALG00000000463|ENSGALG00000000516|ENSGALG00000000545|ENSGALG00000000837|ENSGALG00000000844|ENSGALG00000001021|ENSGALG00000001331|ENSGALG00000001533|ENSGALG00000001552|ENSGALG00000001968|ENSGALG00000002003|ENSGALG00000002005|ENSGALG00000002159|ENSGALG00000002375|ENSGALG00000002544|ENSGALG00000002645|ENSGALG00000002692|ENSGALG00000003103|…	591	ENSGALG00000000071|ENSGALG00000000117|ENSGALG00000000123|ENSGALG00000000220|ENSGALG00000000277|ENSGALG00000000346|ENSGALG00000000360|ENSGALG00000000364|ENSGALG00000000401|ENSGALG00000000451|ENSGALG00000000463|ENSGALG00000000516|ENSGALG00000000545|ENSGALG00000000557|ENSGALG00000000597|ENSGALG00000000672|ENSGALG00000000747|ENSGALG00000000750|ENSGALG00000000800|ENSGALG00000000837|ENSGALG00000000844|…	http://amigo.geneontology.org/cgi-bin/amigo/term_details?term=GO:0044702	yes
GO:0008202	steroid metabolic process	4.5e-07	0.000152975	61	ENSGALG00000001417|ENSGALG00000001560|ENSGALG00000002453|ENSGALG00000002681|ENSGALG00000002829|ENSGALG00000003212|ENSGALG00000003242|ENSGALG00000003253|ENSGALG00000003759|ENSGALG00000004106|ENSGALG00000004205|ENSGALG00000004692|ENSGALG00000004980|ENSGALG00000005072|ENSGALG00000005301|ENSGALG00000005467|ENSGALG00000005940|ENSGALG00000006198|ENSGALG00000006598|ENSGALG00000006723|ENSGALG00000006964|…	182	ENSGALG00000000887|ENSGALG00000001032|ENSGALG00000001051|ENSGALG00000001234|ENSGALG00000001369|ENSGALG00000001417|ENSGALG00000001445|ENSGALG00000001504|ENSGALG00000001560|ENSGALG00000001708|ENSGALG00000001785|ENSGALG00000002024|ENSGALG00000002170|ENSGALG00000002182|ENSGALG00000002187|ENSGALG00000002215|ENSGALG00000002412|ENSGALG00000002453|ENSGALG00000002470|ENSGALG00000002588|ENSGALG00000002604|…	http://amigo.geneontology.org/cgi-bin/amigo/term_details?term=GO:0008202	yes
GO:0022610	biological adhesion	5e-07	0.000165378	194	ENSGALG00000000280|ENSGALG00000000299|ENSGALG00000000379|ENSGALG00000000421|ENSGALG00000000639|ENSGALG00000000644|ENSGALG00000000653|ENSGALG00000000957|ENSGALG00000001009|ENSGALG00000001343|ENSGALG00000001442|ENSGALG00000001443|ENSGALG00000001535|ENSGALG00000001621|ENSGALG00000001801|ENSGALG00000001840|ENSGALG00000001915|ENSGALG00000002005|ENSGALG00000002016|ENSGALG00000002298|ENSGALG00000002375|…	774	ENSGALG00000000075|ENSGALG00000000098|ENSGALG00000000120|ENSGALG00000000164|ENSGALG00000000182|ENSGALG00000000220|ENSGALG00000000280|ENSGALG00000000299|ENSGALG00000000379|ENSGALG00000000421|ENSGALG00000000468|ENSGALG00000000569|ENSGALG00000000579|ENSGALG00000000608|ENSGALG00000000621|ENSGALG00000000630|ENSGALG00000000639|ENSGALG00000000644|ENSGALG00000000653|ENSGALG00000000731|ENSGALG00000000784|…	http://amigo.geneontology.org/cgi-bin/amigo/term_details?term=GO:0022610	yes
GO:0051960	regulation of nervous system development	6e-07	0.000193232	126	ENSGALG00000000227|ENSGALG00000000367|ENSGALG00000001006|ENSGALG00000001211|ENSGALG00000001293|ENSGALG00000001505|ENSGALG00000001608|ENSGALG00000002003|ENSGALG00000002028|ENSGALG00000002191|ENSGALG00000002375|ENSGALG00000002515|ENSGALG00000002555|ENSGALG00000002606|ENSGALG00000002708|ENSGALG00000002829|ENSGALG00000003138|ENSGALG00000003212|ENSGALG00000003478|ENSGALG00000003712|ENSGALG00000003739|…	462	ENSGALG00000000227|ENSGALG00000000247|ENSGALG00000000255|ENSGALG00000000277|ENSGALG00000000367|ENSGALG00000000621|ENSGALG00000000690|ENSGALG00000000706|ENSGALG00000000713|ENSGALG00000000811|ENSGALG00000000816|ENSGALG00000000909|ENSGALG00000000939|ENSGALG00000001006|ENSGALG00000001076|ENSGALG00000001079|ENSGALG00000001085|ENSGALG00000001093|ENSGALG00000001136|ENSGALG00000001141|ENSGALG00000001163|…	http://amigo.geneontology.org/cgi-bin/amigo/term_details?term=GO:0051960	yes
GO:1903046	meiotic cell cycle process	7.3e-07	0.00022907	26	ENSGALG00000000521|ENSGALG00000002511|ENSGALG00000002736|ENSGALG00000003720|ENSGALG00000004516|ENSGALG00000005214|ENSGALG00000005411|ENSGALG00000005775|ENSGALG00000006091|ENSGALG00000006093|ENSGALG00000006186|ENSGALG00000007507|ENSGALG00000008037|ENSGALG00000010775|ENSGALG00000011281|ENSGALG00000011392|ENSGALG00000011722|ENSGALG00000011919|ENSGALG00000012236|ENSGALG00000012508|ENSGALG00000013607|…	55	ENSGALG00000000521|ENSGALG00000000853|ENSGALG00000001491|ENSGALG00000002511|ENSGALG00000002736|ENSGALG00000002981|ENSGALG00000003365|ENSGALG00000003720|ENSGALG00000003781|ENSGALG00000004509|ENSGALG00000004516|ENSGALG00000005214|ENSGALG00000005411|ENSGALG00000005775|ENSGALG00000006031|ENSGALG00000006091|ENSGALG00000006093|ENSGALG00000006110|ENSGALG00000006186|ENSGALG00000006794|ENSGALG00000007507|…	http://amigo.geneontology.org/cgi-bin/amigo/term_details?term=GO:1903046	yes
GO:0006928	movement of cell or subcellular component	9.4e-07	0.000287593	269	ENSGALG00000000059|ENSGALG00000000227|ENSGALG00000000280|ENSGALG00000000362|ENSGALG00000000364|ENSGALG00000000379|ENSGALG00000000550|ENSGALG00000000568|ENSGALG00000000628|ENSGALG00000000644|ENSGALG00000000681|ENSGALG00000000844|ENSGALG00000000850|ENSGALG00000000878|ENSGALG00000000894|ENSGALG00000000918|ENSGALG00000000956|ENSGALG00000001004|ENSGALG00000001124|ENSGALG00000001188|ENSGALG00000001211|…	1142	ENSGALG00000000059|ENSGALG00000000075|ENSGALG00000000120|ENSGALG00000000122|ENSGALG00000000168|ENSGALG00000000188|ENSGALG00000000208|ENSGALG00000000220|ENSGALG00000000227|ENSGALG00000000273|ENSGALG00000000277|ENSGALG00000000280|ENSGALG00000000314|ENSGALG00000000362|ENSGALG00000000364|ENSGALG00000000379|ENSGALG00000000402|ENSGALG00000000468|ENSGALG00000000527|ENSGALG00000000540|ENSGALG00000000550|…	http://amigo.geneontology.org/cgi-bin/amigo/term_details?term=GO:0006928	yes
GO:0034220	ion transmembrane transport	1.2e-06	0.000349657	149	ENSGALG00000000048|ENSGALG00000000117|ENSGALG00000000329|ENSGALG00000000364|ENSGALG00000000367|ENSGALG00000000394|ENSGALG00000000400|ENSGALG00000000447|ENSGALG00000000505|ENSGALG00000000844|ENSGALG00000001181|ENSGALG00000001560|ENSGALG00000001661|ENSGALG00000001695|ENSGALG00000001698|ENSGALG00000001706|ENSGALG00000001756|ENSGALG00000001764|ENSGALG00000002237|ENSGALG00000002539|ENSGALG00000002720|…	573	ENSGALG00000000048|ENSGALG00000000117|ENSGALG00000000123|ENSGALG00000000209|ENSGALG00000000252|ENSGALG00000000329|ENSGALG00000000356|ENSGALG00000000364|ENSGALG00000000367|ENSGALG00000000394|ENSGALG00000000400|ENSGALG00000000407|ENSGALG00000000417|ENSGALG00000000441|ENSGALG00000000442|ENSGALG00000000447|ENSGALG00000000505|ENSGALG00000000699|ENSGALG00000000710|ENSGALG00000000745|ENSGALG00000000844|…	http://amigo.geneontology.org/cgi-bin/amigo/term_details?term=GO:0034220	yes
GO:0003008	system process	1.2e-06	0.000349657	246	ENSGALG00000000104|ENSGALG00000000313|ENSGALG00000000364|ENSGALG00000000367|ENSGALG00000000545|ENSGALG00000000560|ENSGALG00000000644|ENSGALG00000000645|ENSGALG00000000779|ENSGALG00000000897|ENSGALG00000001021|ENSGALG00000001161|ENSGALG00000001314|ENSGALG00000001459|ENSGALG00000001560|ENSGALG00000001626|ENSGALG00000001695|ENSGALG00000001698|ENSGALG00000001764|ENSGALG00000002005|ENSGALG00000002554|…	1033	ENSGALG00000000104|ENSGALG00000000120|ENSGALG00000000149|ENSGALG00000000155|ENSGALG00000000168|ENSGALG00000000172|ENSGALG00000000244|ENSGALG00000000247|ENSGALG00000000252|ENSGALG00000000264|ENSGALG00000000277|ENSGALG00000000302|ENSGALG00000000313|ENSGALG00000000336|ENSGALG00000000364|ENSGALG00000000367|ENSGALG00000000371|ENSGALG00000000374|ENSGALG00000000442|ENSGALG00000000469|ENSGALG00000000535|…	http://amigo.geneontology.org/cgi-bin/amigo/term_details?term=GO:0003008	yes
GO:0006694	steroid biosynthetic process	1.4e-06	0.000398447	39	ENSGALG00000001417|ENSGALG00000002681|ENSGALG00000003212|ENSGALG00000003242|ENSGALG00000004106|ENSGALG00000004692|ENSGALG00000005301|ENSGALG00000005467|ENSGALG00000005940|ENSGALG00000006198|ENSGALG00000006723|ENSGALG00000006964|ENSGALG00000007267|ENSGALG00000007343|ENSGALG00000007493|ENSGALG00000008121|ENSGALG00000009365|ENSGALG00000009560|ENSGALG00000010153|ENSGALG00000010798|ENSGALG00000012787|…	102	ENSGALG00000001369|ENSGALG00000001417|ENSGALG00000001504|ENSGALG00000001708|ENSGALG00000001785|ENSGALG00000002170|ENSGALG00000002187|ENSGALG00000002470|ENSGALG00000002604|ENSGALG00000002681|ENSGALG00000002761|ENSGALG00000002960|ENSGALG00000003212|ENSGALG00000003242|ENSGALG00000003273|ENSGALG00000003308|ENSGALG00000003326|ENSGALG00000003466|ENSGALG00000004106|ENSGALG00000004339|ENSGALG00000004497|…	http://amigo.geneontology.org/cgi-bin/amigo/term_details?term=GO:0006694	yes
GO:0034587	piRNA metabolic process	1.5e-06	0.000417205	11	ENSGALG00000000837|ENSGALG00000001959|ENSGALG00000002645|ENSGALG00000004704|ENSGALG00000008570|ENSGALG00000008971|ENSGALG00000011565|ENSGALG00000019211|ENSGALG00000024012|ENSGALG00000026071|ENSGALG00000026483	14	ENSGALG00000000837|ENSGALG00000001861|ENSGALG00000001959|ENSGALG00000002645|ENSGALG00000004704|ENSGALG00000008570|ENSGALG00000008971|ENSGALG00000011387|ENSGALG00000011565|ENSGALG00000019211|ENSGALG00000019444|ENSGALG00000024012|ENSGALG00000026071|ENSGALG00000026483	http://amigo.geneontology.org/cgi-bin/amigo/term_details?term=GO:0034587	yes
GO:0055085	transmembrane transport	3e-06	0.00079813	191	ENSGALG00000000048|ENSGALG00000000117|ENSGALG00000000181|ENSGALG00000000195|ENSGALG00000000329|ENSGALG00000000364|ENSGALG00000000367|ENSGALG00000000394|ENSGALG00000000400|ENSGALG00000000447|ENSGALG00000000505|ENSGALG00000000703|ENSGALG00000000844|ENSGALG00000001181|ENSGALG00000001560|ENSGALG00000001661|ENSGALG00000001693|ENSGALG00000001695|ENSGALG00000001698|ENSGALG00000001706|ENSGALG00000001756|…	779	ENSGALG00000000003|ENSGALG00000000048|ENSGALG00000000117|ENSGALG00000000123|ENSGALG00000000181|ENSGALG00000000184|ENSGALG00000000195|ENSGALG00000000209|ENSGALG00000000252|ENSGALG00000000329|ENSGALG00000000352|ENSGALG00000000356|ENSGALG00000000364|ENSGALG00000000367|ENSGALG00000000394|ENSGALG00000000400|ENSGALG00000000407|ENSGALG00000000417|ENSGALG00000000441|ENSGALG00000000442|ENSGALG00000000447|…	http://amigo.geneontology.org/cgi-bin/amigo/term_details?term=GO:0055085	yes
GO:0019953	sexual reproduction	3e-06	0.00079813	106	ENSGALG00000000117|ENSGALG00000000451|ENSGALG00000000463|ENSGALG00000000837|ENSGALG00000000844|ENSGALG00000001533|ENSGALG00000001552|ENSGALG00000001968|ENSGALG00000002159|ENSGALG00000002375|ENSGALG00000002645|ENSGALG00000002692|ENSGALG00000003138|ENSGALG00000003148|ENSGALG00000003660|ENSGALG00000003720|ENSGALG00000003855|ENSGALG00000004138|ENSGALG00000004246|ENSGALG00000004386|ENSGALG00000004522|…	385	ENSGALG00000000071|ENSGALG00000000117|ENSGALG00000000123|ENSGALG00000000346|ENSGALG00000000451|ENSGALG00000000463|ENSGALG00000000597|ENSGALG00000000672|ENSGALG00000000747|ENSGALG00000000800|ENSGALG00000000837|ENSGALG00000000844|ENSGALG00000000890|ENSGALG00000001079|ENSGALG00000001084|ENSGALG00000001111|ENSGALG00000001187|ENSGALG00000001262|ENSGALG00000001348|ENSGALG00000001472|ENSGALG00000001504|…	http://amigo.geneontology.org/cgi-bin/amigo/term_details?term=GO:0019953	yes
GO:0051239	regulation of multicellular organismal process	3.1e-06	0.000807187	358	ENSGALG00000000104|ENSGALG00000000117|ENSGALG00000000227|ENSGALG00000000313|ENSGALG00000000327|ENSGALG00000000364|ENSGALG00000000367|ENSGALG00000000379|ENSGALG00000000543|ENSGALG00000000560|ENSGALG00000000583|ENSGALG00000000769|ENSGALG00000000852|ENSGALG00000000883|ENSGALG00000001004|ENSGALG00000001006|ENSGALG00000001021|ENSGALG00000001063|ENSGALG00000001169|ENSGALG00000001188|ENSGALG00000001211|…	1601	ENSGALG00000000067|ENSGALG00000000104|ENSGALG00000000117|ENSGALG00000000120|ENSGALG00000000122|ENSGALG00000000123|ENSGALG00000000146|ENSGALG00000000158|ENSGALG00000000168|ENSGALG00000000172|ENSGALG00000000206|ENSGALG00000000208|ENSGALG00000000209|ENSGALG00000000220|ENSGALG00000000227|ENSGALG00000000244|ENSGALG00000000247|ENSGALG00000000249|ENSGALG00000000255|ENSGALG00000000277|ENSGALG00000000287|…	http://amigo.geneontology.org/cgi-bin/amigo/term_details?term=GO:0051239	yes
GO:0072358	cardiovascular system development	3.5e-06	0.000874143	161	ENSGALG00000000313|ENSGALG00000000379|ENSGALG00000000560|ENSGALG00000000850|ENSGALG00000000918|ENSGALG00000001006|ENSGALG00000001021|ENSGALG00000001169|ENSGALG00000001459|ENSGALG00000001535|ENSGALG00000001626|ENSGALG00000001840|ENSGALG00000001915|ENSGALG00000002003|ENSGALG00000002005|ENSGALG00000002298|ENSGALG00000002375|ENSGALG00000002515|ENSGALG00000002532|ENSGALG00000002581|ENSGALG00000003126|…	639	ENSGALG00000000120|ENSGALG00000000233|ENSGALG00000000313|ENSGALG00000000360|ENSGALG00000000365|ENSGALG00000000379|ENSGALG00000000401|ENSGALG00000000402|ENSGALG00000000489|ENSGALG00000000525|ENSGALG00000000535|ENSGALG00000000560|ENSGALG00000000619|ENSGALG00000000710|ENSGALG00000000785|ENSGALG00000000823|ENSGALG00000000850|ENSGALG00000000918|ENSGALG00000000921|ENSGALG00000000997|ENSGALG00000001006|…	http://amigo.geneontology.org/cgi-bin/amigo/term_details?term=GO:0072358	yes
GO:0072359	circulatory system development	3.5e-06	0.000874143	161	ENSGALG00000000313|ENSGALG00000000379|ENSGALG00000000560|ENSGALG00000000850|ENSGALG00000000918|ENSGALG00000001006|ENSGALG00000001021|ENSGALG00000001169|ENSGALG00000001459|ENSGALG00000001535|ENSGALG00000001626|ENSGALG00000001840|ENSGALG00000001915|ENSGALG00000002003|ENSGALG00000002005|ENSGALG00000002298|ENSGALG00000002375|ENSGALG00000002515|ENSGALG00000002532|ENSGALG00000002581|ENSGALG00000003126|…	639	ENSGALG00000000120|ENSGALG00000000233|ENSGALG00000000313|ENSGALG00000000360|ENSGALG00000000365|ENSGALG00000000379|ENSGALG00000000401|ENSGALG00000000402|ENSGALG00000000489|ENSGALG00000000525|ENSGALG00000000535|ENSGALG00000000560|ENSGALG00000000619|ENSGALG00000000710|ENSGALG00000000785|ENSGALG00000000823|ENSGALG00000000850|ENSGALG00000000918|ENSGALG00000000921|ENSGALG00000000997|ENSGALG00000001006|…	http://amigo.geneontology.org/cgi-bin/amigo/term_details?term=GO:0072359	yes
GO:0048469	cell maturation	4.1e-06	0.00100352	35	ENSGALG00000000545|ENSGALG00000000844|ENSGALG00000001560|ENSGALG00000002555|ENSGALG00000002829|ENSGALG00000003588|ENSGALG00000003640|ENSGALG00000004138|ENSGALG00000004980|ENSGALG00000005909|ENSGALG00000007161|ENSGALG00000009131|ENSGALG00000009324|ENSGALG00000010005|ENSGALG00000010101|ENSGALG00000010115|ENSGALG00000010864|ENSGALG00000011712|ENSGALG00000012204|ENSGALG00000012236|ENSGALG00000012290|…	91	ENSGALG00000000545|ENSGALG00000000844|ENSGALG00000001136|ENSGALG00000001141|ENSGALG00000001345|ENSGALG00000001347|ENSGALG00000001543|ENSGALG00000001560|ENSGALG00000002555|ENSGALG00000002556|ENSGALG00000002723|ENSGALG00000002829|ENSGALG00000002859|ENSGALG00000003169|ENSGALG00000003390|ENSGALG00000003518|ENSGALG00000003588|ENSGALG00000003640|ENSGALG00000003939|ENSGALG00000004138|ENSGALG00000004213|…	http://amigo.geneontology.org/cgi-bin/amigo/term_details?term=GO:0048469	yes
GO:0007127	meiosis I	4.7e-06	0.00112782	20	ENSGALG00000002511|ENSGALG00000002736|ENSGALG00000003720|ENSGALG00000005214|ENSGALG00000005411|ENSGALG00000005775|ENSGALG00000006091|ENSGALG00000006093|ENSGALG00000006186|ENSGALG00000010775|ENSGALG00000011392|ENSGALG00000011722|ENSGALG00000011919|ENSGALG00000012236|ENSGALG00000012508|ENSGALG00000013607|ENSGALG00000014653|ENSGALG00000019211|ENSGALG00000022952|ENSGALG00000026071	40	ENSGALG00000000853|ENSGALG00000002511|ENSGALG00000002736|ENSGALG00000002981|ENSGALG00000003720|ENSGALG00000003781|ENSGALG00000004509|ENSGALG00000005214|ENSGALG00000005411|ENSGALG00000005775|ENSGALG00000006031|ENSGALG00000006091|ENSGALG00000006093|ENSGALG00000006110|ENSGALG00000006186|ENSGALG00000006794|ENSGALG00000008957|ENSGALG00000009491|ENSGALG00000009906|ENSGALG00000009956|ENSGALG00000010304|…	http://amigo.geneontology.org/cgi-bin/amigo/term_details?term=GO:0007127	yes
GO:0048699	generation of neurons	4.8e-06	0.00112966	222	ENSGALG00000000059|ENSGALG00000000227|ENSGALG00000000280|ENSGALG00000000362|ENSGALG00000000379|ENSGALG00000000644|ENSGALG00000000681|ENSGALG00000000897|ENSGALG00000001006|ENSGALG00000001124|ENSGALG00000001188|ENSGALG00000001264|ENSGALG00000001293|ENSGALG00000001505|ENSGALG00000001560|ENSGALG00000001608|ENSGALG00000001915|ENSGALG00000002003|ENSGALG00000002005|ENSGALG00000002028|ENSGALG00000002191|…	934	ENSGALG00000000059|ENSGALG00000000067|ENSGALG00000000075|ENSGALG00000000076|ENSGALG00000000188|ENSGALG00000000220|ENSGALG00000000227|ENSGALG00000000247|ENSGALG00000000255|ENSGALG00000000277|ENSGALG00000000280|ENSGALG00000000362|ENSGALG00000000368|ENSGALG00000000379|ENSGALG00000000404|ENSGALG00000000621|ENSGALG00000000644|ENSGALG00000000681|ENSGALG00000000690|ENSGALG00000000706|ENSGALG00000000713|…	http://amigo.geneontology.org/cgi-bin/amigo/term_details?term=GO:0048699	yes
GO:0022008	neurogenesis	6.3e-06	0.00145471	233	ENSGALG00000000059|ENSGALG00000000227|ENSGALG00000000280|ENSGALG00000000362|ENSGALG00000000379|ENSGALG00000000644|ENSGALG00000000681|ENSGALG00000000894|ENSGALG00000000897|ENSGALG00000001006|ENSGALG00000001063|ENSGALG00000001124|ENSGALG00000001188|ENSGALG00000001264|ENSGALG00000001293|ENSGALG00000001505|ENSGALG00000001560|ENSGALG00000001608|ENSGALG00000001915|ENSGALG00000002003|ENSGALG00000002005|…	991	ENSGALG00000000059|ENSGALG00000000067|ENSGALG00000000075|ENSGALG00000000076|ENSGALG00000000188|ENSGALG00000000220|ENSGALG00000000227|ENSGALG00000000247|ENSGALG00000000255|ENSGALG00000000277|ENSGALG00000000280|ENSGALG00000000291|ENSGALG00000000362|ENSGALG00000000368|ENSGALG00000000379|ENSGALG00000000404|ENSGALG00000000621|ENSGALG00000000644|ENSGALG00000000681|ENSGALG00000000690|ENSGALG00000000706|…	http://amigo.geneontology.org/cgi-bin/amigo/term_details?term=GO:0022008	yes
GO:0048729	tissue morphogenesis	6.7e-06	0.00151842	105	ENSGALG00000000313|ENSGALG00000000364|ENSGALG00000000379|ENSGALG00000000681|ENSGALG00000000918|ENSGALG00000001124|ENSGALG00000001169|ENSGALG00000001188|ENSGALG00000001331|ENSGALG00000001459|ENSGALG00000002003|ENSGALG00000002191|ENSGALG00000002375|ENSGALG00000002467|ENSGALG00000002555|ENSGALG00000003103|ENSGALG00000003161|ENSGALG00000003602|ENSGALG00000003739|ENSGALG00000003767|ENSGALG00000003803|…	387	ENSGALG00000000075|ENSGALG00000000120|ENSGALG00000000313|ENSGALG00000000360|ENSGALG00000000364|ENSGALG00000000379|ENSGALG00000000401|ENSGALG00000000681|ENSGALG00000000706|ENSGALG00000000710|ENSGALG00000000736|ENSGALG00000000902|ENSGALG00000000918|ENSGALG00000000949|ENSGALG00000001079|ENSGALG00000001097|ENSGALG00000001124|ENSGALG00000001136|ENSGALG00000001141|ENSGALG00000001169|ENSGALG00000001188|…	http://amigo.geneontology.org/cgi-bin/amigo/term_details?term=GO:0048729	yes
GO:0021700	developmental maturation	7e-06	0.0015516	48	ENSGALG00000000545|ENSGALG00000000844|ENSGALG00000001560|ENSGALG00000002555|ENSGALG00000002829|ENSGALG00000003588|ENSGALG00000003640|ENSGALG00000004138|ENSGALG00000004671|ENSGALG00000004980|ENSGALG00000005577|ENSGALG00000005736|ENSGALG00000005909|ENSGALG00000007161|ENSGALG00000008898|ENSGALG00000009107|ENSGALG00000009131|ENSGALG00000009324|ENSGALG00000009612|ENSGALG00000009971|ENSGALG00000010005|…	143	ENSGALG00000000545|ENSGALG00000000844|ENSGALG00000000848|ENSGALG00000000996|ENSGALG00000001136|ENSGALG00000001141|ENSGALG00000001345|ENSGALG00000001347|ENSGALG00000001419|ENSGALG00000001543|ENSGALG00000001560|ENSGALG00000002232|ENSGALG00000002555|ENSGALG00000002556|ENSGALG00000002723|ENSGALG00000002829|ENSGALG00000002859|ENSGALG00000003137|ENSGALG00000003169|ENSGALG00000003390|ENSGALG00000003518|…	http://amigo.geneontology.org/cgi-bin/amigo/term_details?term=GO:0021700	yes
GO:0007389	pattern specification process	7.1e-06	0.0015516	86	ENSGALG00000000364|ENSGALG00000000918|ENSGALG00000001124|ENSGALG00000001169|ENSGALG00000001264|ENSGALG00000001276|ENSGALG00000002003|ENSGALG00000002375|ENSGALG00000003126|ENSGALG00000003161|ENSGALG00000003602|ENSGALG00000003767|ENSGALG00000004021|ENSGALG00000004043|ENSGALG00000004138|ENSGALG00000004249|ENSGALG00000004630|ENSGALG00000005060|ENSGALG00000005540|ENSGALG00000006379|ENSGALG00000006497|…	303	ENSGALG00000000220|ENSGALG00000000364|ENSGALG00000000401|ENSGALG00000000672|ENSGALG00000000706|ENSGALG00000000710|ENSGALG00000000918|ENSGALG00000000939|ENSGALG00000000972|ENSGALG00000001073|ENSGALG00000001079|ENSGALG00000001124|ENSGALG00000001136|ENSGALG00000001141|ENSGALG00000001169|ENSGALG00000001191|ENSGALG00000001208|ENSGALG00000001264|ENSGALG00000001276|ENSGALG00000001798|ENSGALG00000001939|…	http://amigo.geneontology.org/cgi-bin/amigo/term_details?term=GO:0007389	yes
GO:0048608	reproductive structure development	9.5e-06	0.00203967	71	ENSGALG00000000364|ENSGALG00000000516|ENSGALG00000000545|ENSGALG00000001021|ENSGALG00000001331|ENSGALG00000002005|ENSGALG00000002375|ENSGALG00000002544|ENSGALG00000003103|ENSGALG00000003106|ENSGALG00000003588|ENSGALG00000003660|ENSGALG00000003739|ENSGALG00000003855|ENSGALG00000004023|ENSGALG00000004386|ENSGALG00000004880|ENSGALG00000005467|ENSGALG00000005666|ENSGALG00000005775|ENSGALG00000006186|…	240	ENSGALG00000000220|ENSGALG00000000249|ENSGALG00000000277|ENSGALG00000000360|ENSGALG00000000364|ENSGALG00000000401|ENSGALG00000000516|ENSGALG00000000545|ENSGALG00000000557|ENSGALG00000000750|ENSGALG00000001021|ENSGALG00000001097|ENSGALG00000001182|ENSGALG00000001331|ENSGALG00000001501|ENSGALG00000001543|ENSGALG00000001708|ENSGALG00000001735|ENSGALG00000002005|ENSGALG00000002009|ENSGALG00000002045|…	http://amigo.geneontology.org/cgi-bin/amigo/term_details?term=GO:0048608	yes
GO:0007507	heart development	1.1e-05	0.002321	90	ENSGALG00000000313|ENSGALG00000000560|ENSGALG00000000918|ENSGALG00000001006|ENSGALG00000001021|ENSGALG00000001459|ENSGALG00000001840|ENSGALG00000002003|ENSGALG00000002005|ENSGALG00000002375|ENSGALG00000002515|ENSGALG00000003126|ENSGALG00000003138|ENSGALG00000003602|ENSGALG00000003739|ENSGALG00000004021|ENSGALG00000004161|ENSGALG00000004386|ENSGALG00000004841|ENSGALG00000005043|ENSGALG00000005060|…	324	ENSGALG00000000120|ENSGALG00000000313|ENSGALG00000000360|ENSGALG00000000365|ENSGALG00000000401|ENSGALG00000000489|ENSGALG00000000560|ENSGALG00000000710|ENSGALG00000000823|ENSGALG00000000918|ENSGALG00000000921|ENSGALG00000000997|ENSGALG00000001006|ENSGALG00000001021|ENSGALG00000001101|ENSGALG00000001182|ENSGALG00000001183|ENSGALG00000001245|ENSGALG00000001416|ENSGALG00000001459|ENSGALG00000001708|…	http://amigo.geneontology.org/cgi-bin/amigo/term_details?term=GO:0007507	yes
GO:0045137	development of primary sexual characteristics	1.2e-05	0.00248908	40	ENSGALG00000000516|ENSGALG00000000545|ENSGALG00000003106|ENSGALG00000003588|ENSGALG00000003660|ENSGALG00000003739|ENSGALG00000004386|ENSGALG00000005223|ENSGALG00000005775|ENSGALG00000006186|ENSGALG00000006934|ENSGALG00000008006|ENSGALG00000008014|ENSGALG00000008085|ENSGALG00000009612|ENSGALG00000010160|ENSGALG00000010337|ENSGALG00000010864|ENSGALG00000011206|ENSGALG00000011369|ENSGALG00000011392|…	114	ENSGALG00000000277|ENSGALG00000000516|ENSGALG00000000545|ENSGALG00000000750|ENSGALG00000002009|ENSGALG00000002045|ENSGALG00000002066|ENSGALG00000002139|ENSGALG00000002187|ENSGALG00000002447|ENSGALG00000002761|ENSGALG00000003106|ENSGALG00000003282|ENSGALG00000003579|ENSGALG00000003588|ENSGALG00000003624|ENSGALG00000003660|ENSGALG00000003739|ENSGALG00000004386|ENSGALG00000004509|ENSGALG00000004553|…	http://amigo.geneontology.org/cgi-bin/amigo/term_details?term=GO:0045137	yes
GO:0003229	ventricular cardiac muscle tissue development	1.3e-05	0.0026081	14	ENSGALG00000000313|ENSGALG00000001459|ENSGALG00000002375|ENSGALG00000005180|ENSGALG00000006038|ENSGALG00000006479|ENSGALG00000008514|ENSGALG00000011813|ENSGALG00000012790|ENSGALG00000014884|ENSGALG00000016078|ENSGALG00000016662|ENSGALG00000018639|ENSGALG00000027843	24	ENSGALG00000000120|ENSGALG00000000313|ENSGALG00000001459|ENSGALG00000001708|ENSGALG00000002375|ENSGALG00000002626|ENSGALG00000005180|ENSGALG00000006038|ENSGALG00000006479|ENSGALG00000008514|ENSGALG00000009495|ENSGALG00000010812|ENSGALG00000011813|ENSGALG00000012309|ENSGALG00000012790|ENSGALG00000012913|ENSGALG00000014884|ENSGALG00000015358|ENSGALG00000016078|ENSGALG00000016662|ENSGALG00000018639|…	http://amigo.geneontology.org/cgi-bin/amigo/term_details?term=GO:0003229	yes
GO:0007610	behavior	1.3e-05	0.0026081	115	ENSGALG00000000545|ENSGALG00000000645|ENSGALG00000001560|ENSGALG00000001626|ENSGALG00000001706|ENSGALG00000002028|ENSGALG00000002081|ENSGALG00000002375|ENSGALG00000002597|ENSGALG00000002926|ENSGALG00000003014|ENSGALG00000003103|ENSGALG00000003138|ENSGALG00000003142|ENSGALG00000003149|ENSGALG00000003212|ENSGALG00000003562|ENSGALG00000003582|ENSGALG00000003833|ENSGALG00000004043|ENSGALG00000004246|…	438	ENSGALG00000000244|ENSGALG00000000264|ENSGALG00000000442|ENSGALG00000000545|ENSGALG00000000573|ENSGALG00000000597|ENSGALG00000000645|ENSGALG00000000667|ENSGALG00000000820|ENSGALG00000000898|ENSGALG00000000951|ENSGALG00000000972|ENSGALG00000001077|ENSGALG00000001079|ENSGALG00000001129|ENSGALG00000001153|ENSGALG00000001187|ENSGALG00000001270|ENSGALG00000001299|ENSGALG00000001416|ENSGALG00000001472|…	http://amigo.geneontology.org/cgi-bin/amigo/term_details?term=GO:0007610	yes
GO:0061458	reproductive system development	1.5e-05	0.00291381	71	ENSGALG00000000364|ENSGALG00000000516|ENSGALG00000000545|ENSGALG00000001021|ENSGALG00000001331|ENSGALG00000002005|ENSGALG00000002375|ENSGALG00000002544|ENSGALG00000003103|ENSGALG00000003106|ENSGALG00000003588|ENSGALG00000003660|ENSGALG00000003739|ENSGALG00000003855|ENSGALG00000004023|ENSGALG00000004386|ENSGALG00000004880|ENSGALG00000005467|ENSGALG00000005666|ENSGALG00000005775|ENSGALG00000006186|…	243	ENSGALG00000000220|ENSGALG00000000249|ENSGALG00000000277|ENSGALG00000000360|ENSGALG00000000364|ENSGALG00000000401|ENSGALG00000000516|ENSGALG00000000545|ENSGALG00000000557|ENSGALG00000000750|ENSGALG00000001021|ENSGALG00000001097|ENSGALG00000001182|ENSGALG00000001331|ENSGALG00000001501|ENSGALG00000001543|ENSGALG00000001708|ENSGALG00000001735|ENSGALG00000002005|ENSGALG00000002009|ENSGALG00000002045|…	http://amigo.geneontology.org/cgi-bin/amigo/term_details?term=GO:0061458	yes
GO:0030030	cell projection organization	1.5e-05	0.00291381	212	ENSGALG00000000059|ENSGALG00000000227|ENSGALG00000000280|ENSGALG00000000379|ENSGALG00000000644|ENSGALG00000000645|ENSGALG00000000681|ENSGALG00000000897|ENSGALG00000001124|ENSGALG00000001188|ENSGALG00000001264|ENSGALG00000001293|ENSGALG00000001505|ENSGALG00000001608|ENSGALG00000001710|ENSGALG00000001801|ENSGALG00000001915|ENSGALG00000002005|ENSGALG00000002016|ENSGALG00000002028|ENSGALG00000002114|…	900	ENSGALG00000000059|ENSGALG00000000075|ENSGALG00000000188|ENSGALG00000000220|ENSGALG00000000221|ENSGALG00000000227|ENSGALG00000000247|ENSGALG00000000280|ENSGALG00000000368|ENSGALG00000000379|ENSGALG00000000468|ENSGALG00000000621|ENSGALG00000000644|ENSGALG00000000645|ENSGALG00000000681|ENSGALG00000000690|ENSGALG00000000706|ENSGALG00000000733|ENSGALG00000000784|ENSGALG00000000811|ENSGALG00000000816|…	http://amigo.geneontology.org/cgi-bin/amigo/term_details?term=GO:0030030	yes
GO:0043588	skin development	1.6e-05	0.00301243	58	ENSGALG00000000616|ENSGALG00000000897|ENSGALG00000001124|ENSGALG00000001331|ENSGALG00000001343|ENSGALG00000001405|ENSGALG00000001518|ENSGALG00000001560|ENSGALG00000001592|ENSGALG00000001801|ENSGALG00000002108|ENSGALG00000002201|ENSGALG00000002375|ENSGALG00000003553|ENSGALG00000003856|ENSGALG00000004249|ENSGALG00000004627|ENSGALG00000004980|ENSGALG00000005940|ENSGALG00000006041|ENSGALG00000006192|…	188	ENSGALG00000000075|ENSGALG00000000220|ENSGALG00000000535|ENSGALG00000000616|ENSGALG00000000733|ENSGALG00000000897|ENSGALG00000000902|ENSGALG00000000990|ENSGALG00000001124|ENSGALG00000001136|ENSGALG00000001141|ENSGALG00000001262|ENSGALG00000001331|ENSGALG00000001343|ENSGALG00000001405|ENSGALG00000001518|ENSGALG00000001560|ENSGALG00000001592|ENSGALG00000001708|ENSGALG00000001801|ENSGALG00000001807|…	http://amigo.geneontology.org/cgi-bin/amigo/term_details?term=GO:0043588	yes
GO:0007281	germ cell development	1.6e-05	0.00301243	41	ENSGALG00000000463|ENSGALG00000000844|ENSGALG00000002645|ENSGALG00000003855|ENSGALG00000004138|ENSGALG00000004522|ENSGALG00000005898|ENSGALG00000006449|ENSGALG00000006629|ENSGALG00000006839|ENSGALG00000007011|ENSGALG00000007892|ENSGALG00000008570|ENSGALG00000008971|ENSGALG00000009324|ENSGALG00000010775|ENSGALG00000010864|ENSGALG00000011243|ENSGALG00000011415|ENSGALG00000011722|ENSGALG00000011862|…	119	ENSGALG00000000071|ENSGALG00000000463|ENSGALG00000000747|ENSGALG00000000844|ENSGALG00000000890|ENSGALG00000001187|ENSGALG00000001472|ENSGALG00000001504|ENSGALG00000001798|ENSGALG00000002006|ENSGALG00000002009|ENSGALG00000002645|ENSGALG00000003043|ENSGALG00000003052|ENSGALG00000003339|ENSGALG00000003390|ENSGALG00000003624|ENSGALG00000003855|ENSGALG00000004138|ENSGALG00000004369|ENSGALG00000004522|…	http://amigo.geneontology.org/cgi-bin/amigo/term_details?term=GO:0007281	yes
GO:0065008	regulation of biological quality	1.7e-05	0.00310516	487	ENSGALG00000000048|ENSGALG00000000104|ENSGALG00000000117|ENSGALG00000000181|ENSGALG00000000217|ENSGALG00000000227|ENSGALG00000000327|ENSGALG00000000364|ENSGALG00000000367|ENSGALG00000000379|ENSGALG00000000400|ENSGALG00000000505|ENSGALG00000000521|ENSGALG00000000545|ENSGALG00000000558|ENSGALG00000000644|ENSGALG00000000883|ENSGALG00000001006|ENSGALG00000001161|ENSGALG00000001269|ENSGALG00000001293|…	2292	ENSGALG00000000019|ENSGALG00000000048|ENSGALG00000000075|ENSGALG00000000081|ENSGALG00000000094|ENSGALG00000000104|ENSGALG00000000117|ENSGALG00000000122|ENSGALG00000000123|ENSGALG00000000168|ENSGALG00000000181|ENSGALG00000000188|ENSGALG00000000189|ENSGALG00000000206|ENSGALG00000000217|ENSGALG00000000220|ENSGALG00000000227|ENSGALG00000000231|ENSGALG00000000247|ENSGALG00000000252|ENSGALG00000000271|…
							ALG00000016233|ENSGALG00000016241|ENSGALG00000016246|ENSGALG00000016258|ENSGALG00000016262|ENSGALG00000016285|ENSGALG00000016293|ENSGALG00000016298|ENSGALG00000016312|ENSGALG00000016313|ENSGALG00000016323|ENSGALG00000016327|ENSGALG00000016333|ENSGALG00000016338|ENSGALG00000016350|ENSGALG00000016357|ENSGALG00000016370|ENSGALG00000016386|ENSGALG00000016394|ENSGALG00000016403|ENSGALG00000016413|ENSG…	http://amigo.geneontology.org/cgi-bin/amigo/term_details?term=GO:0065008	yes
GO:0050767	regulation of neurogenesis	1.7e-05	0.00310516	104	ENSGALG00000000227|ENSGALG00000001006|ENSGALG00000001293|ENSGALG00000001505|ENSGALG00000001608|ENSGALG00000002003|ENSGALG00000002028|ENSGALG00000002191|ENSGALG00000002375|ENSGALG00000002515|ENSGALG00000002555|ENSGALG00000002708|ENSGALG00000002829|ENSGALG00000003212|ENSGALG00000003478|ENSGALG00000003712|ENSGALG00000003739|ENSGALG00000003899|ENSGALG00000004043|ENSGALG00000004246|ENSGALG00000004386|…	390	ENSGALG00000000227|ENSGALG00000000247|ENSGALG00000000255|ENSGALG00000000277|ENSGALG00000000621|ENSGALG00000000690|ENSGALG00000000713|ENSGALG00000000811|ENSGALG00000000816|ENSGALG00000000909|ENSGALG00000000939|ENSGALG00000001006|ENSGALG00000001076|ENSGALG00000001079|ENSGALG00000001085|ENSGALG00000001093|ENSGALG00000001136|ENSGALG00000001141|ENSGALG00000001163|ENSGALG00000001293|ENSGALG00000001412|…	http://amigo.geneontology.org/cgi-bin/amigo/term_details?term=GO:0050767	yes
GO:0045132	meiotic chromosome segregation	1.8e-05	0.00323947	12	ENSGALG00000002736|ENSGALG00000005411|ENSGALG00000005775|ENSGALG00000006091|ENSGALG00000006093|ENSGALG00000008037|ENSGALG00000010775|ENSGALG00000011281|ENSGALG00000011392|ENSGALG00000011722|ENSGALG00000014653|ENSGALG00000020883	19	ENSGALG00000002736|ENSGALG00000002981|ENSGALG00000005411|ENSGALG00000005775|ENSGALG00000006091|ENSGALG00000006093|ENSGALG00000006110|ENSGALG00000008037|ENSGALG00000008779|ENSGALG00000009956|ENSGALG00000010775|ENSGALG00000011281|ENSGALG00000011392|ENSGALG00000011722|ENSGALG00000012060|ENSGALG00000012159|ENSGALG00000012455|ENSGALG00000014653|ENSGALG00000020883	http://amigo.geneontology.org/cgi-bin/amigo/term_details?term=GO:0045132	yes
GO:0007548	sex differentiation	2e-05	0.00354725	47	ENSGALG00000000516|ENSGALG00000000545|ENSGALG00000002003|ENSGALG00000002005|ENSGALG00000003106|ENSGALG00000003588|ENSGALG00000003660|ENSGALG00000003739|ENSGALG00000004386|ENSGALG00000004880|ENSGALG00000005223|ENSGALG00000005775|ENSGALG00000006186|ENSGALG00000006480|ENSGALG00000006934|ENSGALG00000008006|ENSGALG00000008014|ENSGALG00000008085|ENSGALG00000009612|ENSGALG00000010160|ENSGALG00000010337|…	144	ENSGALG00000000277|ENSGALG00000000516|ENSGALG00000000545|ENSGALG00000000750|ENSGALG00000001097|ENSGALG00000002003|ENSGALG00000002005|ENSGALG00000002009|ENSGALG00000002045|ENSGALG00000002066|ENSGALG00000002139|ENSGALG00000002187|ENSGALG00000002447|ENSGALG00000002761|ENSGALG00000003106|ENSGALG00000003282|ENSGALG00000003579|ENSGALG00000003588|ENSGALG00000003605|ENSGALG00000003624|ENSGALG00000003660|…	http://amigo.geneontology.org/cgi-bin/amigo/term_details?term=GO:0007548	yes
GO:0007140	male meiosis	2.2e-05	0.00379206	13	ENSGALG00000000516|ENSGALG00000004704|ENSGALG00000004880|ENSGALG00000005037|ENSGALG00000005411|ENSGALG00000005775|ENSGALG00000011565|ENSGALG00000011919|ENSGALG00000012236|ENSGALG00000012508|ENSGALG00000017392|ENSGALG00000019211|ENSGALG00000024012	22	ENSGALG00000000516|ENSGALG00000000853|ENSGALG00000001946|ENSGALG00000004509|ENSGALG00000004704|ENSGALG00000004880|ENSGALG00000005037|ENSGALG00000005411|ENSGALG00000005775|ENSGALG00000006031|ENSGALG00000009906|ENSGALG00000010304|ENSGALG00000010659|ENSGALG00000011565|ENSGALG00000011919|ENSGALG00000012060|ENSGALG00000012236|ENSGALG00000012508|ENSGALG00000016102|ENSGALG00000017392|ENSGALG00000019211|…	http://amigo.geneontology.org/cgi-bin/amigo/term_details?term=GO:0007140	yes
GO:0016337	single organismal cell-cell adhesion	2.2e-05	0.00379206	63	ENSGALG00000000280|ENSGALG00000000299|ENSGALG00000000379|ENSGALG00000000653|ENSGALG00000000957|ENSGALG00000001840|ENSGALG00000002016|ENSGALG00000002298|ENSGALG00000002555|ENSGALG00000002643|ENSGALG00000002845|ENSGALG00000003135|ENSGALG00000003636|ENSGALG00000003712|ENSGALG00000003818|ENSGALG00000003855|ENSGALG00000004286|ENSGALG00000004386|ENSGALG00000004472|ENSGALG00000004630|ENSGALG00000005180|…	211	ENSGALG00000000075|ENSGALG00000000182|ENSGALG00000000280|ENSGALG00000000299|ENSGALG00000000379|ENSGALG00000000653|ENSGALG00000000784|ENSGALG00000000951|ENSGALG00000000957|ENSGALG00000001020|ENSGALG00000001069|ENSGALG00000001177|ENSGALG00000001197|ENSGALG00000001472|ENSGALG00000001768|ENSGALG00000001840|ENSGALG00000001884|ENSGALG00000001912|ENSGALG00000001995|ENSGALG00000002001|ENSGALG00000002016|…	http://amigo.geneontology.org/cgi-bin/amigo/term_details?term=GO:0016337	yes
GO:0003208	cardiac ventricle morphogenesis	2.3e-05	0.00390936	18	ENSGALG00000000313|ENSGALG00000001459|ENSGALG00000002375|ENSGALG00000005180|ENSGALG00000006038|ENSGALG00000006479|ENSGALG00000008514|ENSGALG00000011813|ENSGALG00000012790|ENSGALG00000013049|ENSGALG00000014645|ENSGALG00000014884|ENSGALG00000016078|ENSGALG00000016662|ENSGALG00000018639|ENSGALG00000021303|ENSGALG00000021593|ENSGALG00000027843	37	ENSGALG00000000120|ENSGALG00000000313|ENSGALG00000001459|ENSGALG00000001708|ENSGALG00000002375|ENSGALG00000002626|ENSGALG00000005180|ENSGALG00000005728|ENSGALG00000006038|ENSGALG00000006479|ENSGALG00000006726|ENSGALG00000008253|ENSGALG00000008275|ENSGALG00000008514|ENSGALG00000009020|ENSGALG00000009280|ENSGALG00000009495|ENSGALG00000010812|ENSGALG00000011813|ENSGALG00000012151|ENSGALG00000012309|…	http://amigo.geneontology.org/cgi-bin/amigo/term_details?term=GO:0003208	yes
GO:0008406	gonad development	2.4e-05	0.00396908	38	ENSGALG00000000516|ENSGALG00000000545|ENSGALG00000003106|ENSGALG00000003588|ENSGALG00000003660|ENSGALG00000003739|ENSGALG00000004386|ENSGALG00000005775|ENSGALG00000006186|ENSGALG00000006934|ENSGALG00000008006|ENSGALG00000008014|ENSGALG00000008085|ENSGALG00000009612|ENSGALG00000010160|ENSGALG00000010337|ENSGALG00000010864|ENSGALG00000011206|ENSGALG00000011369|ENSGALG00000011392|ENSGALG00000011415|…	109	ENSGALG00000000277|ENSGALG00000000516|ENSGALG00000000545|ENSGALG00000000750|ENSGALG00000002009|ENSGALG00000002045|ENSGALG00000002066|ENSGALG00000002139|ENSGALG00000002187|ENSGALG00000002447|ENSGALG00000002761|ENSGALG00000003106|ENSGALG00000003282|ENSGALG00000003579|ENSGALG00000003588|ENSGALG00000003624|ENSGALG00000003660|ENSGALG00000003739|ENSGALG00000004386|ENSGALG00000004509|ENSGALG00000004553|…	http://amigo.geneontology.org/cgi-bin/amigo/term_details?term=GO:0008406	yes
GO:0009887	organ morphogenesis	2.4e-05	0.00396908	151	ENSGALG00000000313|ENSGALG00000000327|ENSGALG00000000364|ENSGALG00000000897|ENSGALG00000000918|ENSGALG00000000935|ENSGALG00000001161|ENSGALG00000001169|ENSGALG00000001188|ENSGALG00000001459|ENSGALG00000001840|ENSGALG00000002003|ENSGALG00000002298|ENSGALG00000002375|ENSGALG00000002515|ENSGALG00000002720|ENSGALG00000003103|ENSGALG00000003588|ENSGALG00000003640|ENSGALG00000003739|ENSGALG00000003767|…	612	ENSGALG00000000075|ENSGALG00000000120|ENSGALG00000000220|ENSGALG00000000255|ENSGALG00000000313|ENSGALG00000000327|ENSGALG00000000360|ENSGALG00000000364|ENSGALG00000000401|ENSGALG00000000489|ENSGALG00000000535|ENSGALG00000000569|ENSGALG00000000706|ENSGALG00000000710|ENSGALG00000000733|ENSGALG00000000785|ENSGALG00000000823|ENSGALG00000000897|ENSGALG00000000918|ENSGALG00000000935|ENSGALG00000000939|…	http://amigo.geneontology.org/cgi-bin/amigo/term_details?term=GO:0009887	yes
GO:0035295	tube development	2.5e-05	0.00407933	110	ENSGALG00000000379|ENSGALG00000000681|ENSGALG00000000918|ENSGALG00000001006|ENSGALG00000001021|ENSGALG00000001124|ENSGALG00000001188|ENSGALG00000001264|ENSGALG00000001331|ENSGALG00000001614|ENSGALG00000002003|ENSGALG00000002375|ENSGALG00000002467|ENSGALG00000002555|ENSGALG00000002944|ENSGALG00000002988|ENSGALG00000003103|ENSGALG00000003138|ENSGALG00000003553|ENSGALG00000003602|ENSGALG00000003739|…	421	ENSGALG00000000075|ENSGALG00000000249|ENSGALG00000000255|ENSGALG00000000360|ENSGALG00000000365|ENSGALG00000000379|ENSGALG00000000401|ENSGALG00000000535|ENSGALG00000000667|ENSGALG00000000681|ENSGALG00000000706|ENSGALG00000000710|ENSGALG00000000918|ENSGALG00000000990|ENSGALG00000001006|ENSGALG00000001021|ENSGALG00000001069|ENSGALG00000001073|ENSGALG00000001097|ENSGALG00000001124|ENSGALG00000001136|…	http://amigo.geneontology.org/cgi-bin/amigo/term_details?term=GO:0035295	yes
GO:0040011	locomotion	2.6e-05	0.00418668	238	ENSGALG00000000059|ENSGALG00000000227|ENSGALG00000000280|ENSGALG00000000362|ENSGALG00000000364|ENSGALG00000000379|ENSGALG00000000550|ENSGALG00000000568|ENSGALG00000000644|ENSGALG00000000681|ENSGALG00000000844|ENSGALG00000000850|ENSGALG00000000894|ENSGALG00000000956|ENSGALG00000001004|ENSGALG00000001124|ENSGALG00000001188|ENSGALG00000001211|ENSGALG00000001264|ENSGALG00000001276|ENSGALG00000001287|…	1035	ENSGALG00000000059|ENSGALG00000000075|ENSGALG00000000120|ENSGALG00000000122|ENSGALG00000000168|ENSGALG00000000188|ENSGALG00000000208|ENSGALG00000000220|ENSGALG00000000227|ENSGALG00000000273|ENSGALG00000000277|ENSGALG00000000280|ENSGALG00000000362|ENSGALG00000000364|ENSGALG00000000379|ENSGALG00000000402|ENSGALG00000000424|ENSGALG00000000468|ENSGALG00000000527|ENSGALG00000000540|ENSGALG00000000550|…	http://amigo.geneontology.org/cgi-bin/amigo/term_details?term=GO:0040011	yes
GO:0060284	regulation of cell development	2.8e-05	0.00445018	133	ENSGALG00000000227|ENSGALG00000000560|ENSGALG00000001006|ENSGALG00000001021|ENSGALG00000001169|ENSGALG00000001293|ENSGALG00000001505|ENSGALG00000001608|ENSGALG00000002003|ENSGALG00000002028|ENSGALG00000002191|ENSGALG00000002375|ENSGALG00000002515|ENSGALG00000002555|ENSGALG00000002708|ENSGALG00000002829|ENSGALG00000003212|ENSGALG00000003478|ENSGALG00000003712|ENSGALG00000003739|ENSGALG00000003803|…	529	ENSGALG00000000120|ENSGALG00000000172|ENSGALG00000000227|ENSGALG00000000247|ENSGALG00000000255|ENSGALG00000000277|ENSGALG00000000468|ENSGALG00000000489|ENSGALG00000000560|ENSGALG00000000569|ENSGALG00000000621|ENSGALG00000000690|ENSGALG00000000713|ENSGALG00000000726|ENSGALG00000000811|ENSGALG00000000816|ENSGALG00000000909|ENSGALG00000000939|ENSGALG00000001006|ENSGALG00000001021|ENSGALG00000001076|…	http://amigo.geneontology.org/cgi-bin/amigo/term_details?term=GO:0060284	yes
GO:0030182	neuron differentiation	3.1e-05	0.00486382	201	ENSGALG00000000059|ENSGALG00000000227|ENSGALG00000000280|ENSGALG00000000379|ENSGALG00000000644|ENSGALG00000000681|ENSGALG00000000897|ENSGALG00000001006|ENSGALG00000001124|ENSGALG00000001188|ENSGALG00000001264|ENSGALG00000001293|ENSGALG00000001505|ENSGALG00000001560|ENSGALG00000001608|ENSGALG00000001915|ENSGALG00000002005|ENSGALG00000002028|ENSGALG00000002191|ENSGALG00000002223|ENSGALG00000002375|…	856	ENSGALG00000000059|ENSGALG00000000067|ENSGALG00000000075|ENSGALG00000000076|ENSGALG00000000188|ENSGALG00000000220|ENSGALG00000000227|ENSGALG00000000247|ENSGALG00000000280|ENSGALG00000000368|ENSGALG00000000379|ENSGALG00000000404|ENSGALG00000000621|ENSGALG00000000644|ENSGALG00000000681|ENSGALG00000000690|ENSGALG00000000706|ENSGALG00000000713|ENSGALG00000000733|ENSGALG00000000747|ENSGALG00000000784|…	http://amigo.geneontology.org/cgi-bin/amigo/term_details?term=GO:0030182	yes
GO:0007156	homophilic cell adhesion via plasma membrane adhesion molecules	3.2e-05	0.00495716	33	ENSGALG00000000957|ENSGALG00000001009|ENSGALG00000002544|ENSGALG00000002553|ENSGALG00000002555|ENSGALG00000002606|ENSGALG00000003285|ENSGALG00000003488|ENSGALG00000004630|ENSGALG00000005059|ENSGALG00000005319|ENSGALG00000006851|ENSGALG00000007211|ENSGALG00000009739|ENSGALG00000011823|ENSGALG00000012906|ENSGALG00000012917|ENSGALG00000012923|ENSGALG00000012927|ENSGALG00000013775|ENSGALG00000013782|…	91	ENSGALG00000000608|ENSGALG00000000957|ENSGALG00000001009|ENSGALG00000001450|ENSGALG00000001741|ENSGALG00000002314|ENSGALG00000002544|ENSGALG00000002553|ENSGALG00000002555|ENSGALG00000002606|ENSGALG00000002744|ENSGALG00000003285|ENSGALG00000003488|ENSGALG00000004320|ENSGALG00000004630|ENSGALG00000004653|ENSGALG00000005059|ENSGALG00000005102|ENSGALG00000005272|ENSGALG00000005278|ENSGALG00000005310|…	http://amigo.geneontology.org/cgi-bin/amigo/term_details?term=GO:0007156	yes
GO:0044703	multi-organism reproductive process	3.3e-05	0.00504818	117	ENSGALG00000000117|ENSGALG00000000364|ENSGALG00000000451|ENSGALG00000000463|ENSGALG00000000837|ENSGALG00000000844|ENSGALG00000001533|ENSGALG00000001552|ENSGALG00000001968|ENSGALG00000002159|ENSGALG00000002375|ENSGALG00000002645|ENSGALG00000002692|ENSGALG00000002926|ENSGALG00000003138|ENSGALG00000003148|ENSGALG00000003660|ENSGALG00000003720|ENSGALG00000003855|ENSGALG00000004138|ENSGALG00000004246|…	456	ENSGALG00000000071|ENSGALG00000000117|ENSGALG00000000123|ENSGALG00000000346|ENSGALG00000000364|ENSGALG00000000451|ENSGALG00000000463|ENSGALG00000000597|ENSGALG00000000672|ENSGALG00000000747|ENSGALG00000000800|ENSGALG00000000837|ENSGALG00000000844|ENSGALG00000000890|ENSGALG00000001079|ENSGALG00000001084|ENSGALG00000001111|ENSGALG00000001187|ENSGALG00000001262|ENSGALG00000001299|ENSGALG00000001348|…	http://amigo.geneontology.org/cgi-bin/amigo/term_details?term=GO:0044703	yes
GO:2000026	regulation of multicellular organismal development	3.4e-05	0.00513694	237	ENSGALG00000000227|ENSGALG00000000327|ENSGALG00000000367|ENSGALG00000000560|ENSGALG00000000583|ENSGALG00000000769|ENSGALG00000001006|ENSGALG00000001021|ENSGALG00000001063|ENSGALG00000001169|ENSGALG00000001188|ENSGALG00000001211|ENSGALG00000001293|ENSGALG00000001505|ENSGALG00000001535|ENSGALG00000001608|ENSGALG00000001626|ENSGALG00000001840|ENSGALG00000002003|ENSGALG00000002028|ENSGALG00000002191|…	1034	ENSGALG00000000120|ENSGALG00000000122|ENSGALG00000000146|ENSGALG00000000158|ENSGALG00000000172|ENSGALG00000000206|ENSGALG00000000220|ENSGALG00000000227|ENSGALG00000000244|ENSGALG00000000247|ENSGALG00000000255|ENSGALG00000000277|ENSGALG00000000327|ENSGALG00000000367|ENSGALG00000000401|ENSGALG00000000402|ENSGALG00000000489|ENSGALG00000000535|ENSGALG00000000560|ENSGALG00000000583|ENSGALG00000000621|…	http://amigo.geneontology.org/cgi-bin/amigo/term_details?term=GO:2000026	yes
GO:0003206	cardiac chamber morphogenesis	3.8e-05	0.00560294	25	ENSGALG00000000313|ENSGALG00000001459|ENSGALG00000001840|ENSGALG00000002375|ENSGALG00000005180|ENSGALG00000006038|ENSGALG00000006479|ENSGALG00000008514|ENSGALG00000011813|ENSGALG00000012623|ENSGALG00000012790|ENSGALG00000013049|ENSGALG00000013818|ENSGALG00000014645|ENSGALG00000014884|ENSGALG00000014976|ENSGALG00000016078|ENSGALG00000016403|ENSGALG00000016662|ENSGALG00000017134|ENSGALG00000018639|…	62	ENSGALG00000000120|ENSGALG00000000313|ENSGALG00000000401|ENSGALG00000001459|ENSGALG00000001708|ENSGALG00000001840|ENSGALG00000002375|ENSGALG00000002626|ENSGALG00000002922|ENSGALG00000004256|ENSGALG00000005180|ENSGALG00000005438|ENSGALG00000005728|ENSGALG00000006038|ENSGALG00000006479|ENSGALG00000006726|ENSGALG00000008250|ENSGALG00000008253|ENSGALG00000008275|ENSGALG00000008351|ENSGALG00000008514|…	http://amigo.geneontology.org/cgi-bin/amigo/term_details?term=GO:0003206	yes
GO:0043046	DNA methylation involved in gamete generation	3.8e-05	0.00560294	8	ENSGALG00000000837|ENSGALG00000004138|ENSGALG00000004704|ENSGALG00000008971|ENSGALG00000011565|ENSGALG00000019211|ENSGALG00000024012|ENSGALG00000026071	10	ENSGALG00000000800|ENSGALG00000000837|ENSGALG00000004138|ENSGALG00000004704|ENSGALG00000008971|ENSGALG00000011565|ENSGALG00000012685|ENSGALG00000019211|ENSGALG00000024012|ENSGALG00000026071	http://amigo.geneontology.org/cgi-bin/amigo/term_details?term=GO:0043046	yes
GO:0048878	chemical homeostasis	3.9e-05	0.00568193	153	ENSGALG00000000048|ENSGALG00000000104|ENSGALG00000000181|ENSGALG00000000364|ENSGALG00000001269|ENSGALG00000001560|ENSGALG00000001614|ENSGALG00000001626|ENSGALG00000001764|ENSGALG00000002005|ENSGALG00000002028|ENSGALG00000002159|ENSGALG00000002160|ENSGALG00000002162|ENSGALG00000002453|ENSGALG00000002467|ENSGALG00000002590|ENSGALG00000002720|ENSGALG00000002764|ENSGALG00000002926|ENSGALG00000002944|…	627	ENSGALG00000000048|ENSGALG00000000094|ENSGALG00000000104|ENSGALG00000000122|ENSGALG00000000181|ENSGALG00000000271|ENSGALG00000000356|ENSGALG00000000364|ENSGALG00000000378|ENSGALG00000000466|ENSGALG00000000564|ENSGALG00000000584|ENSGALG00000000613|ENSGALG00000000619|ENSGALG00000000667|ENSGALG00000000780|ENSGALG00000000781|ENSGALG00000000788|ENSGALG00000000902|ENSGALG00000000921|ENSGALG00000000943|…	http://amigo.geneontology.org/cgi-bin/amigo/term_details?term=GO:0048878	yes
GO:0055010	ventricular cardiac muscle tissue morphogenesis	4.3e-05	0.006119	13	ENSGALG00000000313|ENSGALG00000001459|ENSGALG00000002375|ENSGALG00000005180|ENSGALG00000006038|ENSGALG00000006479|ENSGALG00000008514|ENSGALG00000011813|ENSGALG00000012790|ENSGALG00000014884|ENSGALG00000016078|ENSGALG00000018639|ENSGALG00000027843	23	ENSGALG00000000120|ENSGALG00000000313|ENSGALG00000001459|ENSGALG00000001708|ENSGALG00000002375|ENSGALG00000002626|ENSGALG00000005180|ENSGALG00000006038|ENSGALG00000006479|ENSGALG00000008514|ENSGALG00000009495|ENSGALG00000010812|ENSGALG00000011813|ENSGALG00000012309|ENSGALG00000012790|ENSGALG00000012913|ENSGALG00000014884|ENSGALG00000015358|ENSGALG00000016078|ENSGALG00000018639|ENSGALG00000026243|…	http://amigo.geneontology.org/cgi-bin/amigo/term_details?term=GO:0055010	yes
GO:0048598	embryonic morphogenesis	4.3e-05	0.006119	105	ENSGALG00000000327|ENSGALG00000000379|ENSGALG00000000897|ENSGALG00000000918|ENSGALG00000001124|ENSGALG00000001169|ENSGALG00000001331|ENSGALG00000001343|ENSGALG00000002003|ENSGALG00000002191|ENSGALG00000002375|ENSGALG00000002555|ENSGALG00000003161|ENSGALG00000003588|ENSGALG00000003602|ENSGALG00000003706|ENSGALG00000003739|ENSGALG00000004249|ENSGALG00000004386|ENSGALG00000004581|ENSGALG00000004841|…	403	ENSGALG00000000075|ENSGALG00000000122|ENSGALG00000000327|ENSGALG00000000360|ENSGALG00000000379|ENSGALG00000000706|ENSGALG00000000710|ENSGALG00000000733|ENSGALG00000000785|ENSGALG00000000897|ENSGALG00000000902|ENSGALG00000000918|ENSGALG00000000939|ENSGALG00000001007|ENSGALG00000001079|ENSGALG00000001097|ENSGALG00000001124|ENSGALG00000001136|ENSGALG00000001141|ENSGALG00000001169|ENSGALG00000001331|…	http://amigo.geneontology.org/cgi-bin/amigo/term_details?term=GO:0048598	yes
GO:0000902	cell morphogenesis	4.4e-05	0.00618775	208	ENSGALG00000000059|ENSGALG00000000227|ENSGALG00000000280|ENSGALG00000000364|ENSGALG00000000379|ENSGALG00000000644|ENSGALG00000000897|ENSGALG00000000920|ENSGALG00000001124|ENSGALG00000001169|ENSGALG00000001188|ENSGALG00000001264|ENSGALG00000001331|ENSGALG00000001505|ENSGALG00000001608|ENSGALG00000001710|ENSGALG00000001801|ENSGALG00000001840|ENSGALG00000001846|ENSGALG00000001915|ENSGALG00000002005|…	895	ENSGALG00000000059|ENSGALG00000000067|ENSGALG00000000075|ENSGALG00000000098|ENSGALG00000000188|ENSGALG00000000220|ENSGALG00000000227|ENSGALG00000000247|ENSGALG00000000280|ENSGALG00000000364|ENSGALG00000000368|ENSGALG00000000379|ENSGALG00000000402|ENSGALG00000000468|ENSGALG00000000569|ENSGALG00000000579|ENSGALG00000000621|ENSGALG00000000644|ENSGALG00000000694|ENSGALG00000000706|ENSGALG00000000733|…	http://amigo.geneontology.org/cgi-bin/amigo/term_details?term=GO:0000902	yes
GO:0007276	gamete generation	4.5e-05	0.00618775	84	ENSGALG00000000117|ENSGALG00000000451|ENSGALG00000000463|ENSGALG00000000837|ENSGALG00000000844|ENSGALG00000001533|ENSGALG00000002159|ENSGALG00000002375|ENSGALG00000002645|ENSGALG00000002692|ENSGALG00000003148|ENSGALG00000003660|ENSGALG00000003720|ENSGALG00000003855|ENSGALG00000004138|ENSGALG00000004386|ENSGALG00000004522|ENSGALG00000004704|ENSGALG00000004767|ENSGALG00000005173|ENSGALG00000005223|…	308	ENSGALG00000000071|ENSGALG00000000117|ENSGALG00000000123|ENSGALG00000000346|ENSGALG00000000451|ENSGALG00000000463|ENSGALG00000000597|ENSGALG00000000672|ENSGALG00000000747|ENSGALG00000000800|ENSGALG00000000837|ENSGALG00000000844|ENSGALG00000000890|ENSGALG00000001079|ENSGALG00000001111|ENSGALG00000001187|ENSGALG00000001472|ENSGALG00000001504|ENSGALG00000001533|ENSGALG00000001606|ENSGALG00000001753|…	http://amigo.geneontology.org/cgi-bin/amigo/term_details?term=GO:0007276	yes
GO:0007423	sensory organ development	4.5e-05	0.00618775	92	ENSGALG00000000897|ENSGALG00000001063|ENSGALG00000001124|ENSGALG00000001560|ENSGALG00000002005|ENSGALG00000002186|ENSGALG00000002298|ENSGALG00000002375|ENSGALG00000002555|ENSGALG00000002720|ENSGALG00000003253|ENSGALG00000003588|ENSGALG00000003602|ENSGALG00000003739|ENSGALG00000003767|ENSGALG00000004249|ENSGALG00000004386|ENSGALG00000004630|ENSGALG00000004771|ENSGALG00000004980|ENSGALG00000004994|…	344	ENSGALG00000000075|ENSGALG00000000158|ENSGALG00000000220|ENSGALG00000000255|ENSGALG00000000360|ENSGALG00000000365|ENSGALG00000000374|ENSGALG00000000706|ENSGALG00000000733|ENSGALG00000000897|ENSGALG00000000939|ENSGALG00000000966|ENSGALG00000001035|ENSGALG00000001063|ENSGALG00000001097|ENSGALG00000001124|ENSGALG00000001136|ENSGALG00000001141|ENSGALG00000001183|ENSGALG00000001208|ENSGALG00000001262|…	http://amigo.geneontology.org/cgi-bin/amigo/term_details?term=GO:0007423	yes
GO:0030855	epithelial cell differentiation	5.5e-05	0.00747878	96	ENSGALG00000000364|ENSGALG00000000616|ENSGALG00000000897|ENSGALG00000000920|ENSGALG00000001331|ENSGALG00000001405|ENSGALG00000001560|ENSGALG00000001592|ENSGALG00000001801|ENSGALG00000002108|ENSGALG00000002201|ENSGALG00000002375|ENSGALG00000002467|ENSGALG00000002944|ENSGALG00000003103|ENSGALG00000003126|ENSGALG00000003553|ENSGALG00000003640|ENSGALG00000003690|ENSGALG00000003712|ENSGALG00000003739|…	364	ENSGALG00000000075|ENSGALG00000000169|ENSGALG00000000220|ENSGALG00000000364|ENSGALG00000000535|ENSGALG00000000616|ENSGALG00000000733|ENSGALG00000000750|ENSGALG00000000839|ENSGALG00000000897|ENSGALG00000000902|ENSGALG00000000920|ENSGALG00000000990|ENSGALG00000001097|ENSGALG00000001136|ENSGALG00000001141|ENSGALG00000001177|ENSGALG00000001258|ENSGALG00000001262|ENSGALG00000001331|ENSGALG00000001405|…	http://amigo.geneontology.org/cgi-bin/amigo/term_details?term=GO:0030855	yes
GO:0040012	regulation of locomotion	6.1e-05	0.00820349	117	ENSGALG00000000364|ENSGALG00000000379|ENSGALG00000000568|ENSGALG00000000850|ENSGALG00000001211|ENSGALG00000001264|ENSGALG00000001287|ENSGALG00000001608|ENSGALG00000001840|ENSGALG00000002081|ENSGALG00000002375|ENSGALG00000002515|ENSGALG00000002555|ENSGALG00000002562|ENSGALG00000002643|ENSGALG00000003003|ENSGALG00000003103|ENSGALG00000003126|ENSGALG00000003336|ENSGALG00000003693|ENSGALG00000003767|…	462	ENSGALG00000000120|ENSGALG00000000122|ENSGALG00000000168|ENSGALG00000000188|ENSGALG00000000208|ENSGALG00000000220|ENSGALG00000000273|ENSGALG00000000277|ENSGALG00000000364|ENSGALG00000000379|ENSGALG00000000468|ENSGALG00000000527|ENSGALG00000000568|ENSGALG00000000621|ENSGALG00000000667|ENSGALG00000000785|ENSGALG00000000816|ENSGALG00000000820|ENSGALG00000000839|ENSGALG00000000850|ENSGALG00000000882|…	http://amigo.geneontology.org/cgi-bin/amigo/term_details?term=GO:0040012	yes
GO:0032504	multicellular organism reproduction	7.1e-05	0.00944454	104	ENSGALG00000000117|ENSGALG00000000364|ENSGALG00000000451|ENSGALG00000000463|ENSGALG00000000837|ENSGALG00000000844|ENSGALG00000001533|ENSGALG00000002005|ENSGALG00000002159|ENSGALG00000002375|ENSGALG00000002645|ENSGALG00000002692|ENSGALG00000002926|ENSGALG00000003126|ENSGALG00000003138|ENSGALG00000003148|ENSGALG00000003660|ENSGALG00000003720|ENSGALG00000003855|ENSGALG00000004138|ENSGALG00000004246|…	403	ENSGALG00000000071|ENSGALG00000000117|ENSGALG00000000123|ENSGALG00000000277|ENSGALG00000000346|ENSGALG00000000364|ENSGALG00000000451|ENSGALG00000000463|ENSGALG00000000597|ENSGALG00000000672|ENSGALG00000000747|ENSGALG00000000750|ENSGALG00000000800|ENSGALG00000000837|ENSGALG00000000844|ENSGALG00000000890|ENSGALG00000001079|ENSGALG00000001111|ENSGALG00000001187|ENSGALG00000001472|ENSGALG00000001504|…	http://amigo.geneontology.org/cgi-bin/amigo/term_details?term=GO:0032504	yes
GO:0048521	negative regulation of behavior	7.3e-05	0.00960617	12	ENSGALG00000002081|ENSGALG00000002375|ENSGALG00000004043|ENSGALG00000008411|ENSGALG00000008646|ENSGALG00000009626|ENSGALG00000011684|ENSGALG00000013051|ENSGALG00000013370|ENSGALG00000015511|ENSGALG00000026998|ENSGALG00000028685	21	ENSGALG00000001079|ENSGALG00000001565|ENSGALG00000002081|ENSGALG00000002375|ENSGALG00000004043|ENSGALG00000004336|ENSGALG00000005396|ENSGALG00000006488|ENSGALG00000008411|ENSGALG00000008646|ENSGALG00000009626|ENSGALG00000011684|ENSGALG00000013051|ENSGALG00000013370|ENSGALG00000013867|ENSGALG00000014419|ENSGALG00000015511|ENSGALG00000015519|ENSGALG00000026998|ENSGALG00000028685|ENSGALG00000028863	http://amigo.geneontology.org/cgi-bin/amigo/term_details?term=GO:0048521	yes
GO:0007416	synapse assembly	7.4e-05	0.00963417	29	ENSGALG00000000367|ENSGALG00000001849|ENSGALG00000002606|ENSGALG00000002958|ENSGALG00000003138|ENSGALG00000003894|ENSGALG00000003899|ENSGALG00000006609|ENSGALG00000006796|ENSGALG00000007719|ENSGALG00000008292|ENSGALG00000008411|ENSGALG00000008473|ENSGALG00000008716|ENSGALG00000008898|ENSGALG00000009003|ENSGALG00000009107|ENSGALG00000009131|ENSGALG00000009395|ENSGALG00000009488|ENSGALG00000009739|…	79	ENSGALG00000000367|ENSGALG00000001849|ENSGALG00000001869|ENSGALG00000002041|ENSGALG00000002455|ENSGALG00000002606|ENSGALG00000002958|ENSGALG00000003138|ENSGALG00000003164|ENSGALG00000003634|ENSGALG00000003894|ENSGALG00000003899|ENSGALG00000004598|ENSGALG00000004741|ENSGALG00000005310|ENSGALG00000005404|ENSGALG00000005553|ENSGALG00000006398|ENSGALG00000006609|ENSGALG00000006742|ENSGALG00000006796|…	http://amigo.geneontology.org/cgi-bin/amigo/term_details?term=GO:0007416	yes
GO:0035767	endothelial cell chemotaxis	7.6e-05	0.0097904	9	ENSGALG00000002375|ENSGALG00000003103|ENSGALG00000007343|ENSGALG00000007806|ENSGALG00000008646|ENSGALG00000009626|ENSGALG00000013051|ENSGALG00000027476|ENSGALG00000028685	13	ENSGALG00000002203|ENSGALG00000002375|ENSGALG00000003103|ENSGALG00000007140|ENSGALG00000007343|ENSGALG00000007806|ENSGALG00000008646|ENSGALG00000009390|ENSGALG00000009626|ENSGALG00000009900|ENSGALG00000013051|ENSGALG00000027476|ENSGALG00000028685	http://amigo.geneontology.org/cgi-bin/amigo/term_details?term=GO:0035767	yes
GO:0009790	embryo development	8e-05	0.0101983	167	ENSGALG00000000327|ENSGALG00000000379|ENSGALG00000000616|ENSGALG00000000897|ENSGALG00000000918|ENSGALG00000001124|ENSGALG00000001169|ENSGALG00000001264|ENSGALG00000001276|ENSGALG00000001331|ENSGALG00000001343|ENSGALG00000002003|ENSGALG00000002191|ENSGALG00000002375|ENSGALG00000002467|ENSGALG00000002544|ENSGALG00000002555|ENSGALG00000002988|ENSGALG00000003126|ENSGALG00000003161|ENSGALG00000003588|…	703	ENSGALG00000000075|ENSGALG00000000122|ENSGALG00000000233|ENSGALG00000000255|ENSGALG00000000327|ENSGALG00000000360|ENSGALG00000000365|ENSGALG00000000379|ENSGALG00000000395|ENSGALG00000000478|ENSGALG00000000557|ENSGALG00000000616|ENSGALG00000000706|ENSGALG00000000710|ENSGALG00000000733|ENSGALG00000000740|ENSGALG00000000785|ENSGALG00000000840|ENSGALG00000000857|ENSGALG00000000897|ENSGALG00000000902|…	http://amigo.geneontology.org/cgi-bin/amigo/term_details?term=GO:0009790	yes
GO:0007292	female gamete generation	0.0001	0.0123616	23	ENSGALG00000003855|ENSGALG00000004138|ENSGALG00000006629|ENSGALG00000006839|ENSGALG00000009195|ENSGALG00000010337|ENSGALG00000010769|ENSGALG00000010775|ENSGALG00000010864|ENSGALG00000011243|ENSGALG00000011392|ENSGALG00000011722|ENSGALG00000011982|ENSGALG00000012236|ENSGALG00000012508|ENSGALG00000013607|ENSGALG00000014653|ENSGALG00000015143|ENSGALG00000015297|ENSGALG00000016675|ENSGALG00000017195|…	58	ENSGALG00000001504|ENSGALG00000002761|ENSGALG00000003091|ENSGALG00000003855|ENSGALG00000004138|ENSGALG00000004790|ENSGALG00000004850|ENSGALG00000006475|ENSGALG00000006629|ENSGALG00000006839|ENSGALG00000008077|ENSGALG00000009195|ENSGALG00000009485|ENSGALG00000009680|ENSGALG00000010163|ENSGALG00000010337|ENSGALG00000010769|ENSGALG00000010775|ENSGALG00000010864|ENSGALG00000011243|ENSGALG00000011392|…	http://amigo.geneontology.org/cgi-bin/amigo/term_details?term=GO:0007292	yes
GO:0048568	embryonic organ development	0.0001	0.0123616	77	ENSGALG00000000897|ENSGALG00000000918|ENSGALG00000001169|ENSGALG00000001331|ENSGALG00000002003|ENSGALG00000002375|ENSGALG00000002544|ENSGALG00000003588|ENSGALG00000003739|ENSGALG00000004023|ENSGALG00000004249|ENSGALG00000004386|ENSGALG00000004581|ENSGALG00000004610|ENSGALG00000004994|ENSGALG00000005060|ENSGALG00000005180|ENSGALG00000005540|ENSGALG00000005666|ENSGALG00000005909|ENSGALG00000005940|…	283	ENSGALG00000000075|ENSGALG00000000233|ENSGALG00000000360|ENSGALG00000000365|ENSGALG00000000706|ENSGALG00000000710|ENSGALG00000000733|ENSGALG00000000785|ENSGALG00000000840|ENSGALG00000000897|ENSGALG00000000918|ENSGALG00000001097|ENSGALG00000001101|ENSGALG00000001169|ENSGALG00000001182|ENSGALG00000001331|ENSGALG00000001501|ENSGALG00000001532|ENSGALG00000001708|ENSGALG00000001725|ENSGALG00000001798|…	http://amigo.geneontology.org/cgi-bin/amigo/term_details?term=GO:0048568	yes
GO:0022412	cellular process involved in reproduction in multicellular organism	0.0001	0.0123616	43	ENSGALG00000000463|ENSGALG00000000844|ENSGALG00000002645|ENSGALG00000003855|ENSGALG00000004138|ENSGALG00000004522|ENSGALG00000005898|ENSGALG00000006449|ENSGALG00000006629|ENSGALG00000006839|ENSGALG00000007011|ENSGALG00000007892|ENSGALG00000008570|ENSGALG00000008971|ENSGALG00000009324|ENSGALG00000010775|ENSGALG00000010864|ENSGALG00000011206|ENSGALG00000011243|ENSGALG00000011415|ENSGALG00000011722|…	136	ENSGALG00000000071|ENSGALG00000000463|ENSGALG00000000747|ENSGALG00000000844|ENSGALG00000000890|ENSGALG00000001187|ENSGALG00000001472|ENSGALG00000001504|ENSGALG00000001798|ENSGALG00000001946|ENSGALG00000002006|ENSGALG00000002009|ENSGALG00000002045|ENSGALG00000002645|ENSGALG00000003043|ENSGALG00000003052|ENSGALG00000003339|ENSGALG00000003390|ENSGALG00000003624|ENSGALG00000003855|ENSGALG00000004138|…	http://amigo.geneontology.org/cgi-bin/amigo/term_details?term=GO:0022412	yes
GO:0003013	circulatory system process	0.00011	0.0128208	73	ENSGALG00000000364|ENSGALG00000000367|ENSGALG00000000545|ENSGALG00000001161|ENSGALG00000001314|ENSGALG00000001459|ENSGALG00000001560|ENSGALG00000001626|ENSGALG00000001764|ENSGALG00000002845|ENSGALG00000002926|ENSGALG00000002944|ENSGALG00000003138|ENSGALG00000003588|ENSGALG00000003833|ENSGALG00000003855|ENSGALG00000004128|ENSGALG00000004246|ENSGALG00000004980|ENSGALG00000005060|ENSGALG00000005554|…	266	ENSGALG00000000120|ENSGALG00000000168|ENSGALG00000000364|ENSGALG00000000367|ENSGALG00000000374|ENSGALG00000000469|ENSGALG00000000545|ENSGALG00000000556|ENSGALG00000000667|ENSGALG00000000710|ENSGALG00000000780|ENSGALG00000000788|ENSGALG00000000820|ENSGALG00000000921|ENSGALG00000000949|ENSGALG00000001161|ENSGALG00000001177|ENSGALG00000001314|ENSGALG00000001416|ENSGALG00000001459|ENSGALG00000001494|…	http://amigo.geneontology.org/cgi-bin/amigo/term_details?term=GO:0003013	yes
GO:0014031	mesenchymal cell development	0.00011	0.0128208	38	ENSGALG00000001169|ENSGALG00000002003|ENSGALG00000002375|ENSGALG00000002515|ENSGALG00000002555|ENSGALG00000003126|ENSGALG00000003803|ENSGALG00000004021|ENSGALG00000004161|ENSGALG00000004386|ENSGALG00000006038|ENSGALG00000006480|ENSGALG00000007343|ENSGALG00000007681|ENSGALG00000007807|ENSGALG00000008830|ENSGALG00000009612|ENSGALG00000010013|ENSGALG00000010529|ENSGALG00000011206|ENSGALG00000011442|…	116	ENSGALG00000000402|ENSGALG00000001169|ENSGALG00000001419|ENSGALG00000002003|ENSGALG00000002375|ENSGALG00000002515|ENSGALG00000002555|ENSGALG00000002871|ENSGALG00000003126|ENSGALG00000003311|ENSGALG00000003429|ENSGALG00000003716|ENSGALG00000003803|ENSGALG00000003935|ENSGALG00000004021|ENSGALG00000004161|ENSGALG00000004357|ENSGALG00000004386|ENSGALG00000004401|ENSGALG00000004640|ENSGALG00000004790|…	http://amigo.geneontology.org/cgi-bin/amigo/term_details?term=GO:0014031	yes
GO:0050795	regulation of behavior	0.00011	0.0128208	38	ENSGALG00000001626|ENSGALG00000002081|ENSGALG00000002375|ENSGALG00000003103|ENSGALG00000004043|ENSGALG00000004630|ENSGALG00000005176|ENSGALG00000006346|ENSGALG00000006473|ENSGALG00000007343|ENSGALG00000007681|ENSGALG00000007806|ENSGALG00000008411|ENSGALG00000008646|ENSGALG00000009104|ENSGALG00000009107|ENSGALG00000009131|ENSGALG00000009626|ENSGALG00000010847|ENSGALG00000011113|ENSGALG00000011122|…	116	ENSGALG00000000442|ENSGALG00000000573|ENSGALG00000000667|ENSGALG00000000820|ENSGALG00000000898|ENSGALG00000000951|ENSGALG00000001077|ENSGALG00000001079|ENSGALG00000001472|ENSGALG00000001493|ENSGALG00000001565|ENSGALG00000001626|ENSGALG00000001654|ENSGALG00000002081|ENSGALG00000002203|ENSGALG00000002244|ENSGALG00000002375|ENSGALG00000002523|ENSGALG00000002570|ENSGALG00000003103|ENSGALG00000003118|…	http://amigo.geneontology.org/cgi-bin/amigo/term_details?term=GO:0050795	yes
GO:0098609	cell-cell adhesion	0.00011	0.0128208	41	ENSGALG00000000957|ENSGALG00000001009|ENSGALG00000001621|ENSGALG00000002544|ENSGALG00000002553|ENSGALG00000002555|ENSGALG00000002606|ENSGALG00000002643|ENSGALG00000003285|ENSGALG00000003488|ENSGALG00000003894|ENSGALG00000004630|ENSGALG00000005059|ENSGALG00000005319|ENSGALG00000006851|ENSGALG00000007211|ENSGALG00000007311|ENSGALG00000008978|ENSGALG00000009131|ENSGALG00000009739|ENSGALG00000010397|…	128	ENSGALG00000000608|ENSGALG00000000957|ENSGALG00000001009|ENSGALG00000001069|ENSGALG00000001450|ENSGALG00000001621|ENSGALG00000001741|ENSGALG00000001768|ENSGALG00000001884|ENSGALG00000002040|ENSGALG00000002314|ENSGALG00000002544|ENSGALG00000002553|ENSGALG00000002555|ENSGALG00000002606|ENSGALG00000002643|ENSGALG00000002744|ENSGALG00000003285|ENSGALG00000003488|ENSGALG00000003894|ENSGALG00000004320|…	http://amigo.geneontology.org/cgi-bin/amigo/term_details?term=GO:0098609	yes
GO:0007143	female meiotic division	0.00011	0.0128208	10	ENSGALG00000000521|ENSGALG00000004880|ENSGALG00000005411|ENSGALG00000007507|ENSGALG00000010775|ENSGALG00000010864|ENSGALG00000011722|ENSGALG00000012508|ENSGALG00000013607|ENSGALG00000016608	16	ENSGALG00000000521|ENSGALG00000004509|ENSGALG00000004880|ENSGALG00000005411|ENSGALG00000006110|ENSGALG00000007507|ENSGALG00000010304|ENSGALG00000010775|ENSGALG00000010864|ENSGALG00000011722|ENSGALG00000012060|ENSGALG00000012508|ENSGALG00000013607|ENSGALG00000013817|ENSGALG00000015172|ENSGALG00000016608	http://amigo.geneontology.org/cgi-bin/amigo/term_details?term=GO:0007143	yes
GO:0045664	regulation of neuron differentiation	0.00011	0.0128208	85	ENSGALG00000000227|ENSGALG00000001006|ENSGALG00000001293|ENSGALG00000001505|ENSGALG00000002028|ENSGALG00000002191|ENSGALG00000002375|ENSGALG00000002555|ENSGALG00000002829|ENSGALG00000003712|ENSGALG00000003739|ENSGALG00000003899|ENSGALG00000004043|ENSGALG00000004246|ENSGALG00000004386|ENSGALG00000004530|ENSGALG00000004630|ENSGALG00000004671|ENSGALG00000005256|ENSGALG00000005713|ENSGALG00000005779|…	320	ENSGALG00000000227|ENSGALG00000000247|ENSGALG00000000621|ENSGALG00000000690|ENSGALG00000000713|ENSGALG00000000811|ENSGALG00000000909|ENSGALG00000000939|ENSGALG00000001006|ENSGALG00000001076|ENSGALG00000001079|ENSGALG00000001093|ENSGALG00000001136|ENSGALG00000001141|ENSGALG00000001163|ENSGALG00000001293|ENSGALG00000001412|ENSGALG00000001419|ENSGALG00000001476|ENSGALG00000001479|ENSGALG00000001505|…	http://amigo.geneontology.org/cgi-bin/amigo/term_details?term=GO:0045664	yes
GO:0042310	vasoconstriction	0.00012	0.0137249	24	ENSGALG00000000367|ENSGALG00000001626|ENSGALG00000002926|ENSGALG00000003138|ENSGALG00000004128|ENSGALG00000004246|ENSGALG00000005666|ENSGALG00000005857|ENSGALG00000007623|ENSGALG00000007681|ENSGALG00000010013|ENSGALG00000010044|ENSGALG00000011080|ENSGALG00000013022|ENSGALG00000015608|ENSGALG00000015895|ENSGALG00000016912|ENSGALG00000019824|ENSGALG00000024000|ENSGALG00000024171|ENSGALG00000026998|…	62	ENSGALG00000000367|ENSGALG00000000469|ENSGALG00000000667|ENSGALG00000000780|ENSGALG00000000788|ENSGALG00000000820|ENSGALG00000001416|ENSGALG00000001573|ENSGALG00000001626|ENSGALG00000002362|ENSGALG00000002926|ENSGALG00000003043|ENSGALG00000003138|ENSGALG00000003806|ENSGALG00000004128|ENSGALG00000004246|ENSGALG00000004632|ENSGALG00000004930|ENSGALG00000005334|ENSGALG00000005666|ENSGALG00000005857|…	http://amigo.geneontology.org/cgi-bin/amigo/term_details?term=GO:0042310	yes
GO:2001026	regulation of endothelial cell chemotaxis	0.00012	0.0137249	8	ENSGALG00000002375|ENSGALG00000003103|ENSGALG00000007343|ENSGALG00000007806|ENSGALG00000008646|ENSGALG00000009626|ENSGALG00000013051|ENSGALG00000028685	11	ENSGALG00000002203|ENSGALG00000002375|ENSGALG00000003103|ENSGALG00000007343|ENSGALG00000007806|ENSGALG00000008646|ENSGALG00000009390|ENSGALG00000009626|ENSGALG00000009900|ENSGALG00000013051|ENSGALG00000028685	http://amigo.geneontology.org/cgi-bin/amigo/term_details?term=GO:2001026	yes
GO:0048762	mesenchymal cell differentiation	0.00013	0.0145958	40	ENSGALG00000001169|ENSGALG00000002003|ENSGALG00000002375|ENSGALG00000002515|ENSGALG00000002555|ENSGALG00000003126|ENSGALG00000003803|ENSGALG00000004021|ENSGALG00000004161|ENSGALG00000004386|ENSGALG00000006038|ENSGALG00000006480|ENSGALG00000007343|ENSGALG00000007668|ENSGALG00000007681|ENSGALG00000007807|ENSGALG00000008830|ENSGALG00000009612|ENSGALG00000010013|ENSGALG00000010529|ENSGALG00000011206|…	125	ENSGALG00000000402|ENSGALG00000001169|ENSGALG00000001419|ENSGALG00000002003|ENSGALG00000002375|ENSGALG00000002515|ENSGALG00000002555|ENSGALG00000002871|ENSGALG00000003126|ENSGALG00000003311|ENSGALG00000003429|ENSGALG00000003716|ENSGALG00000003803|ENSGALG00000003935|ENSGALG00000004021|ENSGALG00000004161|ENSGALG00000004357|ENSGALG00000004386|ENSGALG00000004401|ENSGALG00000004640|ENSGALG00000004790|…	http://amigo.geneontology.org/cgi-bin/amigo/term_details?term=GO:0048762	yes
GO:0048565	digestive tract development	0.00013	0.0145958	30	ENSGALG00000000918|ENSGALG00000001006|ENSGALG00000001021|ENSGALG00000002375|ENSGALG00000002944|ENSGALG00000003138|ENSGALG00000003739|ENSGALG00000004386|ENSGALG00000006480|ENSGALG00000006497|ENSGALG00000007042|ENSGALG00000007570|ENSGALG00000009612|ENSGALG00000011605|ENSGALG00000011823|ENSGALG00000012290|ENSGALG00000012429|ENSGALG00000012623|ENSGALG00000013102|ENSGALG00000013951|ENSGALG00000014897|…	85	ENSGALG00000000365|ENSGALG00000000918|ENSGALG00000001006|ENSGALG00000001021|ENSGALG00000002375|ENSGALG00000002536|ENSGALG00000002626|ENSGALG00000002750|ENSGALG00000002792|ENSGALG00000002944|ENSGALG00000003138|ENSGALG00000003605|ENSGALG00000003739|ENSGALG00000004386|ENSGALG00000004909|ENSGALG00000005504|ENSGALG00000005714|ENSGALG00000005728|ENSGALG00000006480|ENSGALG00000006497|ENSGALG00000006507|…	http://amigo.geneontology.org/cgi-bin/amigo/term_details?term=GO:0048565	yes
GO:0045766	positive regulation of angiogenesis	0.00014	0.0152975	26	ENSGALG00000001626|ENSGALG00000001840|ENSGALG00000004096|ENSGALG00000004128|ENSGALG00000005060|ENSGALG00000005619|ENSGALG00000005666|ENSGALG00000005909|ENSGALG00000006796|ENSGALG00000007343|ENSGALG00000009626|ENSGALG00000010290|ENSGALG00000010847|ENSGALG00000010854|ENSGALG00000011442|ENSGALG00000012055|ENSGALG00000012792|ENSGALG00000013051|ENSGALG00000014687|ENSGALG00000014884|ENSGALG00000014976|…	70	ENSGALG00000000785|ENSGALG00000001177|ENSGALG00000001227|ENSGALG00000001565|ENSGALG00000001626|ENSGALG00000001840|ENSGALG00000001939|ENSGALG00000003943|ENSGALG00000004096|ENSGALG00000004128|ENSGALG00000004263|ENSGALG00000004311|ENSGALG00000004501|ENSGALG00000004632|ENSGALG00000004676|ENSGALG00000005060|ENSGALG00000005209|ENSGALG00000005619|ENSGALG00000005666|ENSGALG00000005909|ENSGALG00000005981|…	http://amigo.geneontology.org/cgi-bin/amigo/term_details?term=GO:0045766	yes
GO:0002040	sprouting angiogenesis	0.00014	0.0152975	17	ENSGALG00000001840|ENSGALG00000002375|ENSGALG00000004023|ENSGALG00000006796|ENSGALG00000007646|ENSGALG00000008514|ENSGALG00000009626|ENSGALG00000010529|ENSGALG00000010854|ENSGALG00000012666|ENSGALG00000013051|ENSGALG00000015511|ENSGALG00000016083|ENSGALG00000018934|ENSGALG00000024449|ENSGALG00000027785|ENSGALG00000028685	38	ENSGALG00000000402|ENSGALG00000001802|ENSGALG00000001840|ENSGALG00000002012|ENSGALG00000002375|ENSGALG00000003118|ENSGALG00000004023|ENSGALG00000005438|ENSGALG00000006311|ENSGALG00000006796|ENSGALG00000007646|ENSGALG00000007930|ENSGALG00000008302|ENSGALG00000008514|ENSGALG00000009477|ENSGALG00000009626|ENSGALG00000009724|ENSGALG00000010265|ENSGALG00000010529|ENSGALG00000010854|ENSGALG00000012184|…	http://amigo.geneontology.org/cgi-bin/amigo/term_details?term=GO:0002040	yes
GO:0048609	multicellular organismal reproductive process	0.00014	0.0152975	101	ENSGALG00000000117|ENSGALG00000000364|ENSGALG00000000451|ENSGALG00000000463|ENSGALG00000000837|ENSGALG00000000844|ENSGALG00000001533|ENSGALG00000002005|ENSGALG00000002159|ENSGALG00000002375|ENSGALG00000002645|ENSGALG00000002692|ENSGALG00000002926|ENSGALG00000003126|ENSGALG00000003138|ENSGALG00000003148|ENSGALG00000003660|ENSGALG00000003720|ENSGALG00000003855|ENSGALG00000004138|ENSGALG00000004246|…	396	ENSGALG00000000071|ENSGALG00000000117|ENSGALG00000000123|ENSGALG00000000277|ENSGALG00000000346|ENSGALG00000000364|ENSGALG00000000451|ENSGALG00000000463|ENSGALG00000000597|ENSGALG00000000672|ENSGALG00000000747|ENSGALG00000000750|ENSGALG00000000800|ENSGALG00000000837|ENSGALG00000000844|ENSGALG00000000890|ENSGALG00000001079|ENSGALG00000001111|ENSGALG00000001187|ENSGALG00000001472|ENSGALG00000001504|…	http://amigo.geneontology.org/cgi-bin/amigo/term_details?term=GO:0048609	yes
GO:0050808	synapse organization	0.00016	0.0173281	41	ENSGALG00000000367|ENSGALG00000000644|ENSGALG00000000681|ENSGALG00000001849|ENSGALG00000002606|ENSGALG00000002958|ENSGALG00000003135|ENSGALG00000003138|ENSGALG00000003894|ENSGALG00000003899|ENSGALG00000005577|ENSGALG00000006609|ENSGALG00000006796|ENSGALG00000007161|ENSGALG00000007719|ENSGALG00000008141|ENSGALG00000008292|ENSGALG00000008411|ENSGALG00000008473|ENSGALG00000008591|ENSGALG00000008716|…	130	ENSGALG00000000367|ENSGALG00000000644|ENSGALG00000000681|ENSGALG00000000994|ENSGALG00000001419|ENSGALG00000001849|ENSGALG00000001869|ENSGALG00000002015|ENSGALG00000002041|ENSGALG00000002455|ENSGALG00000002606|ENSGALG00000002958|ENSGALG00000003135|ENSGALG00000003138|ENSGALG00000003164|ENSGALG00000003500|ENSGALG00000003634|ENSGALG00000003894|ENSGALG00000003899|ENSGALG00000004209|ENSGALG00000004347|…	http://amigo.geneontology.org/cgi-bin/amigo/term_details?term=GO:0050808	yes
GO:0050804	regulation of synaptic transmission	0.00017	0.018091	49	ENSGALG00000000400|ENSGALG00000001688|ENSGALG00000001693|ENSGALG00000002606|ENSGALG00000002946|ENSGALG00000003103|ENSGALG00000003138|ENSGALG00000003149|ENSGALG00000003582|ENSGALG00000003921|ENSGALG00000004246|ENSGALG00000004758|ENSGALG00000005511|ENSGALG00000005554|ENSGALG00000005791|ENSGALG00000006240|ENSGALG00000007052|ENSGALG00000007161|ENSGALG00000007719|ENSGALG00000008262|ENSGALG00000008263|…	164	ENSGALG00000000168|ENSGALG00000000400|ENSGALG00000000909|ENSGALG00000001150|ENSGALG00000001270|ENSGALG00000001299|ENSGALG00000001476|ENSGALG00000001494|ENSGALG00000001501|ENSGALG00000001688|ENSGALG00000001693|ENSGALG00000001741|ENSGALG00000002015|ENSGALG00000002165|ENSGALG00000002455|ENSGALG00000002488|ENSGALG00000002556|ENSGALG00000002606|ENSGALG00000002817|ENSGALG00000002946|ENSGALG00000003103|…	http://amigo.geneontology.org/cgi-bin/amigo/term_details?term=GO:0050804	yes
GO:0051963	regulation of synapse assembly	0.00017	0.018091	22	ENSGALG00000000367|ENSGALG00000002606|ENSGALG00000003138|ENSGALG00000003894|ENSGALG00000003899|ENSGALG00000006609|ENSGALG00000006796|ENSGALG00000008411|ENSGALG00000008716|ENSGALG00000008898|ENSGALG00000009003|ENSGALG00000009107|ENSGALG00000009131|ENSGALG00000009488|ENSGALG00000009739|ENSGALG00000014674|ENSGALG00000016160|ENSGALG00000017374|ENSGALG00000019824|ENSGALG00000026214|ENSGALG00000028234|…	56	ENSGALG00000000367|ENSGALG00000001869|ENSGALG00000002041|ENSGALG00000002455|ENSGALG00000002606|ENSGALG00000003138|ENSGALG00000003894|ENSGALG00000003899|ENSGALG00000004598|ENSGALG00000004741|ENSGALG00000005310|ENSGALG00000005404|ENSGALG00000005553|ENSGALG00000006609|ENSGALG00000006742|ENSGALG00000006796|ENSGALG00000007242|ENSGALG00000007989|ENSGALG00000008279|ENSGALG00000008411|ENSGALG00000008537|…	http://amigo.geneontology.org/cgi-bin/amigo/term_details?term=GO:0051963	yes
GO:0044089	positive regulation of cellular component biogenesis	0.00018	0.01899	20	ENSGALG00000000367|ENSGALG00000002606|ENSGALG00000003138|ENSGALG00000003894|ENSGALG00000006609|ENSGALG00000006796|ENSGALG00000008411|ENSGALG00000008716|ENSGALG00000009107|ENSGALG00000009131|ENSGALG00000009488|ENSGALG00000009739|ENSGALG00000010820|ENSGALG00000014674|ENSGALG00000016160|ENSGALG00000017374|ENSGALG00000019824|ENSGALG00000026214|ENSGALG00000028234|ENSGALG00000028682	49	ENSGALG00000000367|ENSGALG00000001869|ENSGALG00000002041|ENSGALG00000002455|ENSGALG00000002606|ENSGALG00000003138|ENSGALG00000003894|ENSGALG00000003943|ENSGALG00000004598|ENSGALG00000004741|ENSGALG00000005310|ENSGALG00000005404|ENSGALG00000005553|ENSGALG00000006609|ENSGALG00000006796|ENSGALG00000007242|ENSGALG00000007989|ENSGALG00000008279|ENSGALG00000008411|ENSGALG00000008537|ENSGALG00000008716|…	http://amigo.geneontology.org/cgi-bin/amigo/term_details?term=GO:0044089	yes
GO:0030007	cellular potassium ion homeostasis	0.0002	0.0207424	5	ENSGALG00000001560|ENSGALG00000002764|ENSGALG00000004980|ENSGALG00000012036|ENSGALG00000027806	5	ENSGALG00000001560|ENSGALG00000002764|ENSGALG00000004980|ENSGALG00000012036|ENSGALG00000027806	http://amigo.geneontology.org/cgi-bin/amigo/term_details?term=GO:0030007	yes
GO:0051270	regulation of cellular component movement	0.0002	0.0207424	115	ENSGALG00000000364|ENSGALG00000000379|ENSGALG00000000568|ENSGALG00000000850|ENSGALG00000001211|ENSGALG00000001264|ENSGALG00000001287|ENSGALG00000001459|ENSGALG00000001608|ENSGALG00000001840|ENSGALG00000002081|ENSGALG00000002375|ENSGALG00000002515|ENSGALG00000002555|ENSGALG00000002562|ENSGALG00000002643|ENSGALG00000002845|ENSGALG00000003003|ENSGALG00000003103|ENSGALG00000003126|ENSGALG00000003336|…	465	ENSGALG00000000120|ENSGALG00000000122|ENSGALG00000000168|ENSGALG00000000188|ENSGALG00000000208|ENSGALG00000000220|ENSGALG00000000273|ENSGALG00000000277|ENSGALG00000000364|ENSGALG00000000379|ENSGALG00000000468|ENSGALG00000000527|ENSGALG00000000568|ENSGALG00000000621|ENSGALG00000000667|ENSGALG00000000785|ENSGALG00000000816|ENSGALG00000000839|ENSGALG00000000850|ENSGALG00000000882|ENSGALG00000000898|…	http://amigo.geneontology.org/cgi-bin/amigo/term_details?term=GO:0051270	yes
GO:0048875	chemical homeostasis within a tissue	0.00021	0.0215965	6	ENSGALG00000003553|ENSGALG00000006008|ENSGALG00000010005|ENSGALG00000014813|ENSGALG00000016718|ENSGALG00000017295	7	ENSGALG00000003553|ENSGALG00000006008|ENSGALG00000010005|ENSGALG00000013189|ENSGALG00000014813|ENSGALG00000016718|ENSGALG00000017295	http://amigo.geneontology.org/cgi-bin/amigo/term_details?term=GO:0048875	yes
GO:0035265	organ growth	0.00022	0.0218891	25	ENSGALG00000000560|ENSGALG00000001006|ENSGALG00000002005|ENSGALG00000002375|ENSGALG00000003126|ENSGALG00000004246|ENSGALG00000005043|ENSGALG00000006038|ENSGALG00000006479|ENSGALG00000006480|ENSGALG00000007940|ENSGALG00000008612|ENSGALG00000009104|ENSGALG00000009612|ENSGALG00000011207|ENSGALG00000011722|ENSGALG00000011813|ENSGALG00000012036|ENSGALG00000012115|ENSGALG00000013022|ENSGALG00000014645|…	68	ENSGALG00000000120|ENSGALG00000000560|ENSGALG00000001006|ENSGALG00000001245|ENSGALG00000001416|ENSGALG00000001826|ENSGALG00000002005|ENSGALG00000002347|ENSGALG00000002375|ENSGALG00000002626|ENSGALG00000003126|ENSGALG00000003634|ENSGALG00000003951|ENSGALG00000004237|ENSGALG00000004246|ENSGALG00000004821|ENSGALG00000005043|ENSGALG00000005208|ENSGALG00000005334|ENSGALG00000005936|ENSGALG00000006038|…	http://amigo.geneontology.org/cgi-bin/amigo/term_details?term=GO:0035265	yes
GO:0046620	regulation of organ growth	0.00022	0.0218891	19	ENSGALG00000000560|ENSGALG00000001006|ENSGALG00000002375|ENSGALG00000003126|ENSGALG00000004246|ENSGALG00000005043|ENSGALG00000006480|ENSGALG00000007940|ENSGALG00000008612|ENSGALG00000009104|ENSGALG00000011207|ENSGALG00000011722|ENSGALG00000012115|ENSGALG00000013022|ENSGALG00000014645|ENSGALG00000014976|ENSGALG00000015824|ENSGALG00000016662|ENSGALG00000019211	46	ENSGALG00000000120|ENSGALG00000000560|ENSGALG00000001006|ENSGALG00000001826|ENSGALG00000002375|ENSGALG00000003126|ENSGALG00000003634|ENSGALG00000003951|ENSGALG00000004246|ENSGALG00000005043|ENSGALG00000005334|ENSGALG00000006480|ENSGALG00000007769|ENSGALG00000007940|ENSGALG00000008253|ENSGALG00000008612|ENSGALG00000008883|ENSGALG00000009104|ENSGALG00000009495|ENSGALG00000009687|ENSGALG00000009807|…	http://amigo.geneontology.org/cgi-bin/amigo/term_details?term=GO:0046620	yes
GO:0051962	positive regulation of nervous system development	0.00022	0.0218891	19	ENSGALG00000000367|ENSGALG00000002606|ENSGALG00000003138|ENSGALG00000003894|ENSGALG00000006609|ENSGALG00000006796|ENSGALG00000008411|ENSGALG00000008716|ENSGALG00000009107|ENSGALG00000009131|ENSGALG00000009488|ENSGALG00000009739|ENSGALG00000014674|ENSGALG00000016160|ENSGALG00000017374|ENSGALG00000019824|ENSGALG00000026214|ENSGALG00000028234|ENSGALG00000028682	46	ENSGALG00000000367|ENSGALG00000001869|ENSGALG00000002041|ENSGALG00000002455|ENSGALG00000002606|ENSGALG00000003138|ENSGALG00000003894|ENSGALG00000004598|ENSGALG00000004741|ENSGALG00000005310|ENSGALG00000005404|ENSGALG00000005553|ENSGALG00000006609|ENSGALG00000006796|ENSGALG00000007242|ENSGALG00000007989|ENSGALG00000008279|ENSGALG00000008411|ENSGALG00000008537|ENSGALG00000008716|ENSGALG00000009107|…	http://amigo.geneontology.org/cgi-bin/amigo/term_details?term=GO:0051962	yes
GO:0051965	positive regulation of synapse assembly	0.00022	0.0218891	19	ENSGALG00000000367|ENSGALG00000002606|ENSGALG00000003138|ENSGALG00000003894|ENSGALG00000006609|ENSGALG00000006796|ENSGALG00000008411|ENSGALG00000008716|ENSGALG00000009107|ENSGALG00000009131|ENSGALG00000009488|ENSGALG00000009739|ENSGALG00000014674|ENSGALG00000016160|ENSGALG00000017374|ENSGALG00000019824|ENSGALG00000026214|ENSGALG00000028234|ENSGALG00000028682	46	ENSGALG00000000367|ENSGALG00000001869|ENSGALG00000002041|ENSGALG00000002455|ENSGALG00000002606|ENSGALG00000003138|ENSGALG00000003894|ENSGALG00000004598|ENSGALG00000004741|ENSGALG00000005310|ENSGALG00000005404|ENSGALG00000005553|ENSGALG00000006609|ENSGALG00000006796|ENSGALG00000007242|ENSGALG00000007989|ENSGALG00000008279|ENSGALG00000008411|ENSGALG00000008537|ENSGALG00000008716|ENSGALG00000009107|…	http://amigo.geneontology.org/cgi-bin/amigo/term_details?term=GO:0051965	yes
GO:0051674	localization of cell	0.00023	0.0226995	189	ENSGALG00000000362|ENSGALG00000000364|ENSGALG00000000379|ENSGALG00000000550|ENSGALG00000000568|ENSGALG00000000681|ENSGALG00000000844|ENSGALG00000000850|ENSGALG00000000894|ENSGALG00000000956|ENSGALG00000001004|ENSGALG00000001211|ENSGALG00000001264|ENSGALG00000001276|ENSGALG00000001287|ENSGALG00000001331|ENSGALG00000001608|ENSGALG00000001840|ENSGALG00000001915|ENSGALG00000002005|ENSGALG00000002081|…	825	ENSGALG00000000075|ENSGALG00000000120|ENSGALG00000000122|ENSGALG00000000168|ENSGALG00000000188|ENSGALG00000000208|ENSGALG00000000220|ENSGALG00000000273|ENSGALG00000000277|ENSGALG00000000362|ENSGALG00000000364|ENSGALG00000000379|ENSGALG00000000402|ENSGALG00000000468|ENSGALG00000000527|ENSGALG00000000540|ENSGALG00000000550|ENSGALG00000000568|ENSGALG00000000621|ENSGALG00000000623|ENSGALG00000000667|…	http://amigo.geneontology.org/cgi-bin/amigo/term_details?term=GO:0051674	yes
GO:0008015	blood circulation	0.00024	0.023497	71	ENSGALG00000000364|ENSGALG00000000367|ENSGALG00000000545|ENSGALG00000001161|ENSGALG00000001314|ENSGALG00000001459|ENSGALG00000001560|ENSGALG00000001626|ENSGALG00000001764|ENSGALG00000002845|ENSGALG00000002926|ENSGALG00000002944|ENSGALG00000003138|ENSGALG00000003588|ENSGALG00000003833|ENSGALG00000004128|ENSGALG00000004246|ENSGALG00000004980|ENSGALG00000005060|ENSGALG00000005554|ENSGALG00000005666|…	263	ENSGALG00000000120|ENSGALG00000000168|ENSGALG00000000364|ENSGALG00000000367|ENSGALG00000000374|ENSGALG00000000469|ENSGALG00000000545|ENSGALG00000000556|ENSGALG00000000667|ENSGALG00000000710|ENSGALG00000000780|ENSGALG00000000788|ENSGALG00000000820|ENSGALG00000000921|ENSGALG00000000949|ENSGALG00000001161|ENSGALG00000001177|ENSGALG00000001314|ENSGALG00000001416|ENSGALG00000001459|ENSGALG00000001494|…	http://amigo.geneontology.org/cgi-bin/amigo/term_details?term=GO:0008015	yes
GO:0014032	neural crest cell development	0.00025	0.0240906	16	ENSGALG00000002003|ENSGALG00000002555|ENSGALG00000003126|ENSGALG00000004386|ENSGALG00000007681|ENSGALG00000010013|ENSGALG00000010529|ENSGALG00000011206|ENSGALG00000012290|ENSGALG00000013370|ENSGALG00000013818|ENSGALG00000014250|ENSGALG00000014884|ENSGALG00000015241|ENSGALG00000025864|ENSGALG00000028310	36	ENSGALG00000002003|ENSGALG00000002555|ENSGALG00000002871|ENSGALG00000003126|ENSGALG00000003716|ENSGALG00000004357|ENSGALG00000004386|ENSGALG00000004401|ENSGALG00000004901|ENSGALG00000005246|ENSGALG00000005321|ENSGALG00000007681|ENSGALG00000008018|ENSGALG00000008621|ENSGALG00000008702|ENSGALG00000009020|ENSGALG00000010013|ENSGALG00000010529|ENSGALG00000011206|ENSGALG00000012290|ENSGALG00000012551|…	http://amigo.geneontology.org/cgi-bin/amigo/term_details?term=GO:0014032	yes
GO:0044708	single-organism behavior	0.00025	0.0240906	70	ENSGALG00000001560|ENSGALG00000001626|ENSGALG00000001706|ENSGALG00000002926|ENSGALG00000003014|ENSGALG00000003103|ENSGALG00000003138|ENSGALG00000003149|ENSGALG00000003212|ENSGALG00000003562|ENSGALG00000003582|ENSGALG00000003833|ENSGALG00000004246|ENSGALG00000004740|ENSGALG00000004827|ENSGALG00000004980|ENSGALG00000005256|ENSGALG00000005577|ENSGALG00000005791|ENSGALG00000005801|ENSGALG00000005940|…	259	ENSGALG00000000244|ENSGALG00000000264|ENSGALG00000000442|ENSGALG00000000573|ENSGALG00000000597|ENSGALG00000000972|ENSGALG00000001153|ENSGALG00000001187|ENSGALG00000001270|ENSGALG00000001299|ENSGALG00000001416|ENSGALG00000001482|ENSGALG00000001527|ENSGALG00000001560|ENSGALG00000001626|ENSGALG00000001682|ENSGALG00000001706|ENSGALG00000001798|ENSGALG00000001913|ENSGALG00000001937|ENSGALG00000002015|…	http://amigo.geneontology.org/cgi-bin/amigo/term_details?term=GO:0044708	yes
GO:0030334	regulation of cell migration	0.00026	0.024476	101	ENSGALG00000000364|ENSGALG00000000379|ENSGALG00000000568|ENSGALG00000000850|ENSGALG00000001211|ENSGALG00000001264|ENSGALG00000001287|ENSGALG00000001608|ENSGALG00000001840|ENSGALG00000002081|ENSGALG00000002375|ENSGALG00000002515|ENSGALG00000002555|ENSGALG00000002562|ENSGALG00000002643|ENSGALG00000003003|ENSGALG00000003103|ENSGALG00000003126|ENSGALG00000003336|ENSGALG00000003693|ENSGALG00000003803|…	402	ENSGALG00000000120|ENSGALG00000000122|ENSGALG00000000168|ENSGALG00000000188|ENSGALG00000000208|ENSGALG00000000220|ENSGALG00000000273|ENSGALG00000000277|ENSGALG00000000364|ENSGALG00000000379|ENSGALG00000000468|ENSGALG00000000527|ENSGALG00000000568|ENSGALG00000000621|ENSGALG00000000667|ENSGALG00000000785|ENSGALG00000000816|ENSGALG00000000839|ENSGALG00000000850|ENSGALG00000000882|ENSGALG00000000949|…	http://amigo.geneontology.org/cgi-bin/amigo/term_details?term=GO:0030334	yes
GO:0060485	mesenchyme development	0.00026	0.024476	46	ENSGALG00000001169|ENSGALG00000002003|ENSGALG00000002375|ENSGALG00000002515|ENSGALG00000002555|ENSGALG00000003126|ENSGALG00000003803|ENSGALG00000004021|ENSGALG00000004161|ENSGALG00000004386|ENSGALG00000005060|ENSGALG00000006038|ENSGALG00000006480|ENSGALG00000007343|ENSGALG00000007668|ENSGALG00000007681|ENSGALG00000007807|ENSGALG00000008830|ENSGALG00000009612|ENSGALG00000009626|ENSGALG00000010013|…	154	ENSGALG00000000402|ENSGALG00000001169|ENSGALG00000001191|ENSGALG00000001419|ENSGALG00000002003|ENSGALG00000002375|ENSGALG00000002515|ENSGALG00000002555|ENSGALG00000002626|ENSGALG00000002750|ENSGALG00000002871|ENSGALG00000003126|ENSGALG00000003311|ENSGALG00000003429|ENSGALG00000003716|ENSGALG00000003803|ENSGALG00000003935|ENSGALG00000004021|ENSGALG00000004161|ENSGALG00000004347|ENSGALG00000004357|…	http://amigo.geneontology.org/cgi-bin/amigo/term_details?term=GO:0060485	yes
GO:0044057	regulation of system process	0.00026	0.024476	75	ENSGALG00000000104|ENSGALG00000000313|ENSGALG00000000364|ENSGALG00000000367|ENSGALG00000000560|ENSGALG00000001021|ENSGALG00000001459|ENSGALG00000001560|ENSGALG00000001626|ENSGALG00000001764|ENSGALG00000002005|ENSGALG00000002845|ENSGALG00000002926|ENSGALG00000002944|ENSGALG00000003129|ENSGALG00000003138|ENSGALG00000003336|ENSGALG00000003588|ENSGALG00000003833|ENSGALG00000004128|ENSGALG00000004980|…	282	ENSGALG00000000104|ENSGALG00000000120|ENSGALG00000000168|ENSGALG00000000172|ENSGALG00000000277|ENSGALG00000000302|ENSGALG00000000313|ENSGALG00000000336|ENSGALG00000000364|ENSGALG00000000367|ENSGALG00000000371|ENSGALG00000000469|ENSGALG00000000535|ENSGALG00000000556|ENSGALG00000000560|ENSGALG00000000667|ENSGALG00000000710|ENSGALG00000000788|ENSGALG00000000921|ENSGALG00000000949|ENSGALG00000000972|…	http://amigo.geneontology.org/cgi-bin/amigo/term_details?term=GO:0044057	yes
GO:0060349	bone morphogenesis	0.00027	0.0252234	24	ENSGALG00000000364|ENSGALG00000004021|ENSGALG00000004239|ENSGALG00000004286|ENSGALG00000004386|ENSGALG00000004487|ENSGALG00000006379|ENSGALG00000006958|ENSGALG00000007226|ENSGALG00000009129|ENSGALG00000009626|ENSGALG00000010125|ENSGALG00000011442|ENSGALG00000012055|ENSGALG00000012787|ENSGALG00000013587|ENSGALG00000013818|ENSGALG00000014645|ENSGALG00000015101|ENSGALG00000016016|ENSGALG00000017183|…	65	ENSGALG00000000364|ENSGALG00000000569|ENSGALG00000002203|ENSGALG00000002248|ENSGALG00000004021|ENSGALG00000004239|ENSGALG00000004256|ENSGALG00000004286|ENSGALG00000004386|ENSGALG00000004487|ENSGALG00000004572|ENSGALG00000005426|ENSGALG00000005434|ENSGALG00000006379|ENSGALG00000006958|ENSGALG00000006998|ENSGALG00000007144|ENSGALG00000007226|ENSGALG00000007309|ENSGALG00000007509|ENSGALG00000008459|…	http://amigo.geneontology.org/cgi-bin/amigo/term_details?term=GO:0060349	yes
GO:0032989	cellular component morphogenesis	0.00028	0.0259594	214	ENSGALG00000000059|ENSGALG00000000227|ENSGALG00000000280|ENSGALG00000000364|ENSGALG00000000379|ENSGALG00000000644|ENSGALG00000000897|ENSGALG00000000920|ENSGALG00000001124|ENSGALG00000001169|ENSGALG00000001188|ENSGALG00000001264|ENSGALG00000001331|ENSGALG00000001505|ENSGALG00000001608|ENSGALG00000001710|ENSGALG00000001801|ENSGALG00000001840|ENSGALG00000001846|ENSGALG00000001915|ENSGALG00000002005|…	952	ENSGALG00000000059|ENSGALG00000000067|ENSGALG00000000075|ENSGALG00000000098|ENSGALG00000000120|ENSGALG00000000188|ENSGALG00000000220|ENSGALG00000000227|ENSGALG00000000247|ENSGALG00000000280|ENSGALG00000000364|ENSGALG00000000368|ENSGALG00000000379|ENSGALG00000000402|ENSGALG00000000468|ENSGALG00000000569|ENSGALG00000000579|ENSGALG00000000621|ENSGALG00000000644|ENSGALG00000000694|ENSGALG00000000706|…	http://amigo.geneontology.org/cgi-bin/amigo/term_details?term=GO:0032989	yes
GO:0048285	organelle fission	0.00029	0.026289	105	ENSGALG00000000272|ENSGALG00000000516|ENSGALG00000000521|ENSGALG00000000837|ENSGALG00000000878|ENSGALG00000001632|ENSGALG00000001718|ENSGALG00000001761|ENSGALG00000002159|ENSGALG00000002424|ENSGALG00000002511|ENSGALG00000002736|ENSGALG00000003007|ENSGALG00000003011|ENSGALG00000003126|ENSGALG00000003336|ENSGALG00000003438|ENSGALG00000003706|ENSGALG00000003720|ENSGALG00000003727|ENSGALG00000003881|…	422	ENSGALG00000000188|ENSGALG00000000220|ENSGALG00000000272|ENSGALG00000000304|ENSGALG00000000409|ENSGALG00000000468|ENSGALG00000000516|ENSGALG00000000521|ENSGALG00000000596|ENSGALG00000000606|ENSGALG00000000634|ENSGALG00000000837|ENSGALG00000000853|ENSGALG00000000878|ENSGALG00000000895|ENSGALG00000000970|ENSGALG00000000998|ENSGALG00000001041|ENSGALG00000001118|ENSGALG00000001163|ENSGALG00000001258|…	http://amigo.geneontology.org/cgi-bin/amigo/term_details?term=GO:0048285	yes
GO:1901617	organic hydroxy compound biosynthetic process	0.00029	0.026289	39	ENSGALG00000001592|ENSGALG00000002681|ENSGALG00000002926|ENSGALG00000004106|ENSGALG00000004885|ENSGALG00000005223|ENSGALG00000005301|ENSGALG00000005453|ENSGALG00000005940|ENSGALG00000006198|ENSGALG00000006551|ENSGALG00000006723|ENSGALG00000006917|ENSGALG00000007267|ENSGALG00000007343|ENSGALG00000007493|ENSGALG00000009365|ENSGALG00000009560|ENSGALG00000009612|ENSGALG00000010198|ENSGALG00000010798|…	125	ENSGALG00000000285|ENSGALG00000000755|ENSGALG00000000783|ENSGALG00000001592|ENSGALG00000002604|ENSGALG00000002639|ENSGALG00000002681|ENSGALG00000002710|ENSGALG00000002926|ENSGALG00000002960|ENSGALG00000003308|ENSGALG00000003310|ENSGALG00000003466|ENSGALG00000003495|ENSGALG00000003518|ENSGALG00000003574|ENSGALG00000003701|ENSGALG00000003750|ENSGALG00000003751|ENSGALG00000004064|ENSGALG00000004106|…	http://amigo.geneontology.org/cgi-bin/amigo/term_details?term=GO:1901617	yes
GO:0048666	neuron development	0.00029	0.026289	161	ENSGALG00000000059|ENSGALG00000000227|ENSGALG00000000280|ENSGALG00000000379|ENSGALG00000000644|ENSGALG00000000681|ENSGALG00000000897|ENSGALG00000001006|ENSGALG00000001124|ENSGALG00000001188|ENSGALG00000001264|ENSGALG00000001293|ENSGALG00000001505|ENSGALG00000001608|ENSGALG00000001915|ENSGALG00000002005|ENSGALG00000002028|ENSGALG00000002191|ENSGALG00000002223|ENSGALG00000002375|ENSGALG00000002544|…	691	ENSGALG00000000059|ENSGALG00000000067|ENSGALG00000000075|ENSGALG00000000188|ENSGALG00000000220|ENSGALG00000000227|ENSGALG00000000247|ENSGALG00000000280|ENSGALG00000000368|ENSGALG00000000379|ENSGALG00000000621|ENSGALG00000000644|ENSGALG00000000681|ENSGALG00000000690|ENSGALG00000000706|ENSGALG00000000733|ENSGALG00000000784|ENSGALG00000000811|ENSGALG00000000816|ENSGALG00000000897|ENSGALG00000000909|…	http://amigo.geneontology.org/cgi-bin/amigo/term_details?term=GO:0048666	yes
GO:0071805	potassium ion transmembrane transport	0.0003	0.0266043	37	ENSGALG00000000400|ENSGALG00000000447|ENSGALG00000000505|ENSGALG00000001181|ENSGALG00000001560|ENSGALG00000001764|ENSGALG00000002539|ENSGALG00000002764|ENSGALG00000002957|ENSGALG00000003135|ENSGALG00000004373|ENSGALG00000004376|ENSGALG00000004721|ENSGALG00000004758|ENSGALG00000004980|ENSGALG00000005502|ENSGALG00000005511|ENSGALG00000006314|ENSGALG00000007666|ENSGALG00000008960|ENSGALG00000009003|…	117	ENSGALG00000000209|ENSGALG00000000400|ENSGALG00000000441|ENSGALG00000000442|ENSGALG00000000447|ENSGALG00000000505|ENSGALG00000000699|ENSGALG00000000710|ENSGALG00000000912|ENSGALG00000001167|ENSGALG00000001181|ENSGALG00000001342|ENSGALG00000001490|ENSGALG00000001512|ENSGALG00000001560|ENSGALG00000001764|ENSGALG00000002132|ENSGALG00000002539|ENSGALG00000002764|ENSGALG00000002917|ENSGALG00000002957|…	http://amigo.geneontology.org/cgi-bin/amigo/term_details?term=GO:0071805	yes
GO:0071804	cellular potassium ion transport	0.0003	0.0266043	37	ENSGALG00000000400|ENSGALG00000000447|ENSGALG00000000505|ENSGALG00000001181|ENSGALG00000001560|ENSGALG00000001764|ENSGALG00000002539|ENSGALG00000002764|ENSGALG00000002957|ENSGALG00000003135|ENSGALG00000004373|ENSGALG00000004376|ENSGALG00000004721|ENSGALG00000004758|ENSGALG00000004980|ENSGALG00000005502|ENSGALG00000005511|ENSGALG00000006314|ENSGALG00000007666|ENSGALG00000008960|ENSGALG00000009003|…	117	ENSGALG00000000209|ENSGALG00000000400|ENSGALG00000000441|ENSGALG00000000442|ENSGALG00000000447|ENSGALG00000000505|ENSGALG00000000699|ENSGALG00000000710|ENSGALG00000000912|ENSGALG00000001167|ENSGALG00000001181|ENSGALG00000001342|ENSGALG00000001490|ENSGALG00000001512|ENSGALG00000001560|ENSGALG00000001764|ENSGALG00000002132|ENSGALG00000002539|ENSGALG00000002764|ENSGALG00000002917|ENSGALG00000002957|…	http://amigo.geneontology.org/cgi-bin/amigo/term_details?term=GO:0071804	yes
GO:0048870	cell motility	0.0003	0.0266043	188	ENSGALG00000000362|ENSGALG00000000364|ENSGALG00000000379|ENSGALG00000000550|ENSGALG00000000568|ENSGALG00000000681|ENSGALG00000000844|ENSGALG00000000850|ENSGALG00000000894|ENSGALG00000000956|ENSGALG00000001004|ENSGALG00000001211|ENSGALG00000001264|ENSGALG00000001276|ENSGALG00000001287|ENSGALG00000001331|ENSGALG00000001608|ENSGALG00000001840|ENSGALG00000001915|ENSGALG00000002005|ENSGALG00000002081|…	824	ENSGALG00000000075|ENSGALG00000000120|ENSGALG00000000122|ENSGALG00000000168|ENSGALG00000000188|ENSGALG00000000208|ENSGALG00000000220|ENSGALG00000000273|ENSGALG00000000277|ENSGALG00000000362|ENSGALG00000000364|ENSGALG00000000379|ENSGALG00000000402|ENSGALG00000000468|ENSGALG00000000527|ENSGALG00000000540|ENSGALG00000000550|ENSGALG00000000568|ENSGALG00000000621|ENSGALG00000000623|ENSGALG00000000667|…	http://amigo.geneontology.org/cgi-bin/amigo/term_details?term=GO:0048870	yes
GO:1901342	regulation of vasculature development	0.00031	0.0267168	42	ENSGALG00000001021|ENSGALG00000001535|ENSGALG00000001626|ENSGALG00000001840|ENSGALG00000002375|ENSGALG00000002581|ENSGALG00000003554|ENSGALG00000004096|ENSGALG00000004128|ENSGALG00000005060|ENSGALG00000005619|ENSGALG00000005666|ENSGALG00000005909|ENSGALG00000006796|ENSGALG00000007343|ENSGALG00000007668|ENSGALG00000008473|ENSGALG00000008514|ENSGALG00000008646|ENSGALG00000009626|ENSGALG00000010290|…	138	ENSGALG00000000785|ENSGALG00000001021|ENSGALG00000001143|ENSGALG00000001177|ENSGALG00000001227|ENSGALG00000001398|ENSGALG00000001419|ENSGALG00000001476|ENSGALG00000001478|ENSGALG00000001535|ENSGALG00000001565|ENSGALG00000001626|ENSGALG00000001840|ENSGALG00000001939|ENSGALG00000002012|ENSGALG00000002375|ENSGALG00000002581|ENSGALG00000003015|ENSGALG00000003076|ENSGALG00000003115|ENSGALG00000003118|…	http://amigo.geneontology.org/cgi-bin/amigo/term_details?term=GO:1901342	yes
GO:0000280	nuclear division	0.00031	0.0267168	100	ENSGALG00000000272|ENSGALG00000000516|ENSGALG00000000521|ENSGALG00000000837|ENSGALG00000000878|ENSGALG00000001632|ENSGALG00000001718|ENSGALG00000001761|ENSGALG00000002424|ENSGALG00000002511|ENSGALG00000002736|ENSGALG00000003007|ENSGALG00000003011|ENSGALG00000003336|ENSGALG00000003438|ENSGALG00000003706|ENSGALG00000003720|ENSGALG00000003727|ENSGALG00000003881|ENSGALG00000004161|ENSGALG00000004224|…	399	ENSGALG00000000188|ENSGALG00000000220|ENSGALG00000000272|ENSGALG00000000409|ENSGALG00000000468|ENSGALG00000000516|ENSGALG00000000521|ENSGALG00000000596|ENSGALG00000000606|ENSGALG00000000634|ENSGALG00000000837|ENSGALG00000000853|ENSGALG00000000878|ENSGALG00000000895|ENSGALG00000000970|ENSGALG00000001041|ENSGALG00000001118|ENSGALG00000001163|ENSGALG00000001258|ENSGALG00000001277|ENSGALG00000001301|…	http://amigo.geneontology.org/cgi-bin/amigo/term_details?term=GO:0000280	yes
GO:0014033	neural crest cell differentiation	0.00031	0.0267168	17	ENSGALG00000002003|ENSGALG00000002555|ENSGALG00000003126|ENSGALG00000004386|ENSGALG00000007681|ENSGALG00000010013|ENSGALG00000010529|ENSGALG00000011206|ENSGALG00000012290|ENSGALG00000013370|ENSGALG00000013818|ENSGALG00000014250|ENSGALG00000014645|ENSGALG00000014884|ENSGALG00000015241|ENSGALG00000025864|ENSGALG00000028310	40	ENSGALG00000002003|ENSGALG00000002555|ENSGALG00000002871|ENSGALG00000003126|ENSGALG00000003429|ENSGALG00000003716|ENSGALG00000004357|ENSGALG00000004386|ENSGALG00000004401|ENSGALG00000004901|ENSGALG00000005246|ENSGALG00000005321|ENSGALG00000007681|ENSGALG00000008018|ENSGALG00000008621|ENSGALG00000008702|ENSGALG00000009020|ENSGALG00000010013|ENSGALG00000010529|ENSGALG00000011206|ENSGALG00000011558|…	http://amigo.geneontology.org/cgi-bin/amigo/term_details?term=GO:0014033	yes
GO:0046545	development of primary female sexual characteristics	0.00031	0.0267168	22	ENSGALG00000000516|ENSGALG00000003106|ENSGALG00000003660|ENSGALG00000005223|ENSGALG00000008006|ENSGALG00000008014|ENSGALG00000008085|ENSGALG00000010337|ENSGALG00000010864|ENSGALG00000011369|ENSGALG00000011392|ENSGALG00000011722|ENSGALG00000012115|ENSGALG00000012236|ENSGALG00000012429|ENSGALG00000013294|ENSGALG00000015297|ENSGALG00000016078|ENSGALG00000016933|ENSGALG00000017195|ENSGALG00000021009|…	58	ENSGALG00000000277|ENSGALG00000000516|ENSGALG00000000750|ENSGALG00000002009|ENSGALG00000002447|ENSGALG00000002761|ENSGALG00000003106|ENSGALG00000003282|ENSGALG00000003579|ENSGALG00000003660|ENSGALG00000004509|ENSGALG00000004553|ENSGALG00000004742|ENSGALG00000004790|ENSGALG00000005121|ENSGALG00000005223|ENSGALG00000006211|ENSGALG00000006886|ENSGALG00000008006|ENSGALG00000008014|ENSGALG00000008085|…	http://amigo.geneontology.org/cgi-bin/amigo/term_details?term=GO:0046545	yes
GO:0010718	positive regulation of epithelial to mesenchymal transition	0.00032	0.0273857	14	ENSGALG00000001169|ENSGALG00000002375|ENSGALG00000002515|ENSGALG00000003803|ENSGALG00000004021|ENSGALG00000006480|ENSGALG00000008830|ENSGALG00000009612|ENSGALG00000010529|ENSGALG00000011442|ENSGALG00000011605|ENSGALG00000012055|ENSGALG00000025919|ENSGALG00000027213	30	ENSGALG00000001169|ENSGALG00000002375|ENSGALG00000002515|ENSGALG00000003803|ENSGALG00000004021|ENSGALG00000006239|ENSGALG00000006480|ENSGALG00000007685|ENSGALG00000007870|ENSGALG00000008830|ENSGALG00000008883|ENSGALG00000009612|ENSGALG00000010346|ENSGALG00000010412|ENSGALG00000010529|ENSGALG00000011442|ENSGALG00000011605|ENSGALG00000011905|ENSGALG00000012055|ENSGALG00000012405|ENSGALG00000012551|…	http://amigo.geneontology.org/cgi-bin/amigo/term_details?term=GO:0010718	yes
GO:0007517	muscle organ development	0.00034	0.0288953	65	ENSGALG00000000313|ENSGALG00000000560|ENSGALG00000001006|ENSGALG00000001021|ENSGALG00000001459|ENSGALG00000002186|ENSGALG00000002375|ENSGALG00000002958|ENSGALG00000003103|ENSGALG00000003126|ENSGALG00000004386|ENSGALG00000005180|ENSGALG00000006038|ENSGALG00000006346|ENSGALG00000006479|ENSGALG00000006480|ENSGALG00000006544|ENSGALG00000007426|ENSGALG00000007570|ENSGALG00000007945|ENSGALG00000008514|…	239	ENSGALG00000000120|ENSGALG00000000172|ENSGALG00000000313|ENSGALG00000000489|ENSGALG00000000560|ENSGALG00000000713|ENSGALG00000000939|ENSGALG00000001006|ENSGALG00000001021|ENSGALG00000001245|ENSGALG00000001459|ENSGALG00000001708|ENSGALG00000001753|ENSGALG00000002186|ENSGALG00000002342|ENSGALG00000002375|ENSGALG00000002588|ENSGALG00000002626|ENSGALG00000002761|ENSGALG00000002870|ENSGALG00000002881|…	http://amigo.geneontology.org/cgi-bin/amigo/term_details?term=GO:0007517	yes
GO:0003254	regulation of membrane depolarization	0.00036	0.0301759	13	ENSGALG00000001764|ENSGALG00000003135|ENSGALG00000003212|ENSGALG00000003855|ENSGALG00000003863|ENSGALG00000006490|ENSGALG00000007161|ENSGALG00000007219|ENSGALG00000012036|ENSGALG00000013575|ENSGALG00000018639|ENSGALG00000022909|ENSGALG00000027843	27	ENSGALG00000000122|ENSGALG00000000781|ENSGALG00000001764|ENSGALG00000002917|ENSGALG00000003135|ENSGALG00000003212|ENSGALG00000003855|ENSGALG00000003863|ENSGALG00000005524|ENSGALG00000005782|ENSGALG00000006072|ENSGALG00000006490|ENSGALG00000007161|ENSGALG00000007219|ENSGALG00000007697|ENSGALG00000008351|ENSGALG00000010052|ENSGALG00000011481|ENSGALG00000012036|ENSGALG00000013575|ENSGALG00000016313|…	http://amigo.geneontology.org/cgi-bin/amigo/term_details?term=GO:0003254	yes
GO:0060415	muscle tissue morphogenesis	0.00036	0.0301759	16	ENSGALG00000000313|ENSGALG00000001459|ENSGALG00000002375|ENSGALG00000005180|ENSGALG00000006038|ENSGALG00000006479|ENSGALG00000008514|ENSGALG00000010936|ENSGALG00000011813|ENSGALG00000012790|ENSGALG00000014884|ENSGALG00000016078|ENSGALG00000018639|ENSGALG00000020627|ENSGALG00000027843|ENSGALG00000028222	37	ENSGALG00000000120|ENSGALG00000000313|ENSGALG00000001245|ENSGALG00000001459|ENSGALG00000001708|ENSGALG00000002375|ENSGALG00000002626|ENSGALG00000003782|ENSGALG00000005180|ENSGALG00000005208|ENSGALG00000006038|ENSGALG00000006239|ENSGALG00000006479|ENSGALG00000008514|ENSGALG00000009089|ENSGALG00000009495|ENSGALG00000010812|ENSGALG00000010933|ENSGALG00000010936|ENSGALG00000011056|ENSGALG00000011813|…	http://amigo.geneontology.org/cgi-bin/amigo/term_details?term=GO:0060415	yes
GO:0072001	renal system development	0.00038	0.0316356	54	ENSGALG00000000545|ENSGALG00000001006|ENSGALG00000001021|ENSGALG00000001614|ENSGALG00000002375|ENSGALG00000002467|ENSGALG00000002555|ENSGALG00000003134|ENSGALG00000003602|ENSGALG00000003739|ENSGALG00000004386|ENSGALG00000005256|ENSGALG00000005554|ENSGALG00000006728|ENSGALG00000007011|ENSGALG00000007161|ENSGALG00000007343|ENSGALG00000007668|ENSGALG00000008292|ENSGALG00000009302|ENSGALG00000009683|…	191	ENSGALG00000000220|ENSGALG00000000545|ENSGALG00000001006|ENSGALG00000001021|ENSGALG00000001069|ENSGALG00000001097|ENSGALG00000001129|ENSGALG00000001136|ENSGALG00000001141|ENSGALG00000001167|ENSGALG00000001177|ENSGALG00000001614|ENSGALG00000001807|ENSGALG00000001912|ENSGALG00000002138|ENSGALG00000002375|ENSGALG00000002467|ENSGALG00000002555|ENSGALG00000002986|ENSGALG00000003015|ENSGALG00000003115|…	http://amigo.geneontology.org/cgi-bin/amigo/term_details?term=GO:0072001	yes
GO:0055123	digestive system development	0.0004	0.0330104	31	ENSGALG00000000918|ENSGALG00000001006|ENSGALG00000001021|ENSGALG00000002375|ENSGALG00000002944|ENSGALG00000003138|ENSGALG00000003739|ENSGALG00000004386|ENSGALG00000006480|ENSGALG00000006497|ENSGALG00000007042|ENSGALG00000007570|ENSGALG00000009612|ENSGALG00000011605|ENSGALG00000011823|ENSGALG00000012290|ENSGALG00000012429|ENSGALG00000012623|ENSGALG00000013102|ENSGALG00000013951|ENSGALG00000014897|…	94	ENSGALG00000000365|ENSGALG00000000918|ENSGALG00000001006|ENSGALG00000001021|ENSGALG00000001299|ENSGALG00000002375|ENSGALG00000002536|ENSGALG00000002626|ENSGALG00000002750|ENSGALG00000002792|ENSGALG00000002944|ENSGALG00000003138|ENSGALG00000003579|ENSGALG00000003605|ENSGALG00000003739|ENSGALG00000004386|ENSGALG00000004909|ENSGALG00000005504|ENSGALG00000005714|ENSGALG00000005728|ENSGALG00000005796|…	http://amigo.geneontology.org/cgi-bin/amigo/term_details?term=GO:0055123	yes
GO:0048265	response to pain	0.00041	0.0330104	10	ENSGALG00000002532|ENSGALG00000002555|ENSGALG00000002926|ENSGALG00000003212|ENSGALG00000003560|ENSGALG00000003833|ENSGALG00000008456|ENSGALG00000009626|ENSGALG00000014804|ENSGALG00000026998	18	ENSGALG00000001527|ENSGALG00000002024|ENSGALG00000002532|ENSGALG00000002555|ENSGALG00000002926|ENSGALG00000003212|ENSGALG00000003560|ENSGALG00000003833|ENSGALG00000004101|ENSGALG00000005157|ENSGALG00000007501|ENSGALG00000008193|ENSGALG00000008456|ENSGALG00000009626|ENSGALG00000011809|ENSGALG00000014804|ENSGALG00000016022|ENSGALG00000026998	http://amigo.geneontology.org/cgi-bin/amigo/term_details?term=GO:0048265	yes
GO:0014706	striated muscle tissue development	0.00041	0.0330104	64	ENSGALG00000000313|ENSGALG00000000560|ENSGALG00000001006|ENSGALG00000001021|ENSGALG00000001459|ENSGALG00000002375|ENSGALG00000002958|ENSGALG00000003103|ENSGALG00000003126|ENSGALG00000004386|ENSGALG00000004508|ENSGALG00000005180|ENSGALG00000005331|ENSGALG00000006038|ENSGALG00000006346|ENSGALG00000006479|ENSGALG00000006480|ENSGALG00000006520|ENSGALG00000006544|ENSGALG00000007426|ENSGALG00000007570|…	236	ENSGALG00000000120|ENSGALG00000000172|ENSGALG00000000313|ENSGALG00000000360|ENSGALG00000000365|ENSGALG00000000489|ENSGALG00000000560|ENSGALG00000000713|ENSGALG00000000921|ENSGALG00000000939|ENSGALG00000000997|ENSGALG00000001006|ENSGALG00000001021|ENSGALG00000001183|ENSGALG00000001245|ENSGALG00000001459|ENSGALG00000001708|ENSGALG00000002342|ENSGALG00000002347|ENSGALG00000002375|ENSGALG00000002588|…	http://amigo.geneontology.org/cgi-bin/amigo/term_details?term=GO:0014706	yes
GO:0045765	regulation of angiogenesis	0.00041	0.0330104	39	ENSGALG00000001535|ENSGALG00000001626|ENSGALG00000001840|ENSGALG00000002375|ENSGALG00000002581|ENSGALG00000003554|ENSGALG00000004096|ENSGALG00000004128|ENSGALG00000005060|ENSGALG00000005619|ENSGALG00000005666|ENSGALG00000005909|ENSGALG00000006796|ENSGALG00000007343|ENSGALG00000008473|ENSGALG00000008514|ENSGALG00000008646|ENSGALG00000009626|ENSGALG00000010290|ENSGALG00000010820|ENSGALG00000010847|…	127	ENSGALG00000000785|ENSGALG00000001143|ENSGALG00000001177|ENSGALG00000001227|ENSGALG00000001398|ENSGALG00000001419|ENSGALG00000001478|ENSGALG00000001535|ENSGALG00000001565|ENSGALG00000001626|ENSGALG00000001840|ENSGALG00000001939|ENSGALG00000002012|ENSGALG00000002375|ENSGALG00000002581|ENSGALG00000003015|ENSGALG00000003076|ENSGALG00000003115|ENSGALG00000003118|ENSGALG00000003554|ENSGALG00000003943|…	http://amigo.geneontology.org/cgi-bin/amigo/term_details?term=GO:0045765	yes
GO:0003231	cardiac ventricle development	0.00041	0.0330104	22	ENSGALG00000000313|ENSGALG00000001021|ENSGALG00000001459|ENSGALG00000002375|ENSGALG00000003739|ENSGALG00000005180|ENSGALG00000006038|ENSGALG00000006479|ENSGALG00000008514|ENSGALG00000011813|ENSGALG00000012790|ENSGALG00000013049|ENSGALG00000013818|ENSGALG00000014645|ENSGALG00000014884|ENSGALG00000016078|ENSGALG00000016403|ENSGALG00000016662|ENSGALG00000018639|ENSGALG00000021303|ENSGALG00000021593|…	59	ENSGALG00000000120|ENSGALG00000000313|ENSGALG00000000401|ENSGALG00000000489|ENSGALG00000001021|ENSGALG00000001459|ENSGALG00000001708|ENSGALG00000002375|ENSGALG00000002626|ENSGALG00000003739|ENSGALG00000005180|ENSGALG00000005728|ENSGALG00000006038|ENSGALG00000006072|ENSGALG00000006252|ENSGALG00000006479|ENSGALG00000006726|ENSGALG00000007456|ENSGALG00000007834|ENSGALG00000008250|ENSGALG00000008253|…	http://amigo.geneontology.org/cgi-bin/amigo/term_details?term=GO:0003231	yes
GO:0048477	oogenesis	0.00044	0.0351942	17	ENSGALG00000003855|ENSGALG00000004138|ENSGALG00000006629|ENSGALG00000006839|ENSGALG00000010775|ENSGALG00000010864|ENSGALG00000011243|ENSGALG00000011722|ENSGALG00000011982|ENSGALG00000012236|ENSGALG00000012508|ENSGALG00000013607|ENSGALG00000014653|ENSGALG00000015143|ENSGALG00000015297|ENSGALG00000016675|ENSGALG00000026071	41	ENSGALG00000001504|ENSGALG00000003855|ENSGALG00000004138|ENSGALG00000004790|ENSGALG00000006475|ENSGALG00000006629|ENSGALG00000006839|ENSGALG00000008077|ENSGALG00000009680|ENSGALG00000010163|ENSGALG00000010775|ENSGALG00000010864|ENSGALG00000011243|ENSGALG00000011473|ENSGALG00000011722|ENSGALG00000011905|ENSGALG00000011982|ENSGALG00000012060|ENSGALG00000012236|ENSGALG00000012508|ENSGALG00000012753|…	http://amigo.geneontology.org/cgi-bin/amigo/term_details?term=GO:0048477	yes
GO:0040017	positive regulation of locomotion	0.00046	0.0365551	62	ENSGALG00000000379|ENSGALG00000000568|ENSGALG00000001840|ENSGALG00000002375|ENSGALG00000002555|ENSGALG00000002643|ENSGALG00000003003|ENSGALG00000003103|ENSGALG00000003336|ENSGALG00000003803|ENSGALG00000004386|ENSGALG00000005176|ENSGALG00000005725|ENSGALG00000005779|ENSGALG00000006346|ENSGALG00000006413|ENSGALG00000006470|ENSGALG00000006764|ENSGALG00000006796|ENSGALG00000007343|ENSGALG00000007806|…	228	ENSGALG00000000122|ENSGALG00000000220|ENSGALG00000000273|ENSGALG00000000379|ENSGALG00000000568|ENSGALG00000000667|ENSGALG00000000785|ENSGALG00000000839|ENSGALG00000000898|ENSGALG00000000949|ENSGALG00000000951|ENSGALG00000001000|ENSGALG00000001077|ENSGALG00000001143|ENSGALG00000001419|ENSGALG00000001493|ENSGALG00000001571|ENSGALG00000001654|ENSGALG00000001840|ENSGALG00000001882|ENSGALG00000001947|…	http://amigo.geneontology.org/cgi-bin/amigo/term_details?term=GO:0040017	yes
GO:0003205	cardiac chamber development	0.00049	0.0386879	27	ENSGALG00000000313|ENSGALG00000001021|ENSGALG00000001459|ENSGALG00000001840|ENSGALG00000002375|ENSGALG00000003739|ENSGALG00000005180|ENSGALG00000006038|ENSGALG00000006479|ENSGALG00000008514|ENSGALG00000011813|ENSGALG00000012623|ENSGALG00000012790|ENSGALG00000013049|ENSGALG00000013818|ENSGALG00000014645|ENSGALG00000014884|ENSGALG00000014976|ENSGALG00000016078|ENSGALG00000016403|ENSGALG00000016662|…	79	ENSGALG00000000120|ENSGALG00000000313|ENSGALG00000000360|ENSGALG00000000401|ENSGALG00000000489|ENSGALG00000001021|ENSGALG00000001459|ENSGALG00000001708|ENSGALG00000001840|ENSGALG00000002375|ENSGALG00000002626|ENSGALG00000002922|ENSGALG00000003330|ENSGALG00000003739|ENSGALG00000004256|ENSGALG00000005180|ENSGALG00000005438|ENSGALG00000005728|ENSGALG00000006038|ENSGALG00000006072|ENSGALG00000006252|…	http://amigo.geneontology.org/cgi-bin/amigo/term_details?term=GO:0003205	yes
GO:0042391	regulation of membrane potential	0.0005	0.0392244	79	ENSGALG00000000367|ENSGALG00000000505|ENSGALG00000000558|ENSGALG00000000644|ENSGALG00000001560|ENSGALG00000001695|ENSGALG00000001698|ENSGALG00000001764|ENSGALG00000002519|ENSGALG00000002554|ENSGALG00000002764|ENSGALG00000002845|ENSGALG00000003014|ENSGALG00000003103|ENSGALG00000003123|ENSGALG00000003135|ENSGALG00000003212|ENSGALG00000003286|ENSGALG00000003833|ENSGALG00000003855|ENSGALG00000003863|…	306	ENSGALG00000000122|ENSGALG00000000168|ENSGALG00000000252|ENSGALG00000000367|ENSGALG00000000442|ENSGALG00000000505|ENSGALG00000000558|ENSGALG00000000644|ENSGALG00000000699|ENSGALG00000000781|ENSGALG00000000921|ENSGALG00000001136|ENSGALG00000001141|ENSGALG00000001270|ENSGALG00000001282|ENSGALG00000001342|ENSGALG00000001391|ENSGALG00000001450|ENSGALG00000001472|ENSGALG00000001512|ENSGALG00000001560|…	http://amigo.geneontology.org/cgi-bin/amigo/term_details?term=GO:0042391	yes
GO:0060350	endochondral bone morphogenesis	0.00051	0.039754	18	ENSGALG00000000364|ENSGALG00000004021|ENSGALG00000004286|ENSGALG00000004386|ENSGALG00000006379|ENSGALG00000006958|ENSGALG00000007226|ENSGALG00000009129|ENSGALG00000009626|ENSGALG00000010125|ENSGALG00000011442|ENSGALG00000012055|ENSGALG00000012787|ENSGALG00000013587|ENSGALG00000014645|ENSGALG00000015101|ENSGALG00000017295|ENSGALG00000020627	45	ENSGALG00000000364|ENSGALG00000000569|ENSGALG00000002203|ENSGALG00000002248|ENSGALG00000004021|ENSGALG00000004286|ENSGALG00000004386|ENSGALG00000004572|ENSGALG00000005434|ENSGALG00000006379|ENSGALG00000006958|ENSGALG00000007144|ENSGALG00000007226|ENSGALG00000007509|ENSGALG00000008459|ENSGALG00000008616|ENSGALG00000009129|ENSGALG00000009273|ENSGALG00000009626|ENSGALG00000010125|ENSGALG00000011214|…	http://amigo.geneontology.org/cgi-bin/amigo/term_details?term=GO:0060350	yes
GO:0060419	heart growth	0.00052	0.040277	16	ENSGALG00000000560|ENSGALG00000001006|ENSGALG00000002375|ENSGALG00000003126|ENSGALG00000005043|ENSGALG00000006038|ENSGALG00000006479|ENSGALG00000008612|ENSGALG00000009612|ENSGALG00000011207|ENSGALG00000011813|ENSGALG00000012036|ENSGALG00000012115|ENSGALG00000014645|ENSGALG00000014976|ENSGALG00000016662	38	ENSGALG00000000120|ENSGALG00000000560|ENSGALG00000001006|ENSGALG00000001245|ENSGALG00000002347|ENSGALG00000002375|ENSGALG00000002626|ENSGALG00000003126|ENSGALG00000004237|ENSGALG00000005043|ENSGALG00000005208|ENSGALG00000005936|ENSGALG00000006038|ENSGALG00000006479|ENSGALG00000007769|ENSGALG00000008253|ENSGALG00000008275|ENSGALG00000008612|ENSGALG00000009495|ENSGALG00000009612|ENSGALG00000009687|…	http://amigo.geneontology.org/cgi-bin/amigo/term_details?term=GO:0060419	yes
GO:0048514	blood vessel morphogenesis	0.00058	0.0446418	86	ENSGALG00000000379|ENSGALG00000000850|ENSGALG00000001021|ENSGALG00000001535|ENSGALG00000001626|ENSGALG00000001840|ENSGALG00000001915|ENSGALG00000002298|ENSGALG00000002375|ENSGALG00000002581|ENSGALG00000003196|ENSGALG00000003554|ENSGALG00000003759|ENSGALG00000003821|ENSGALG00000004023|ENSGALG00000004096|ENSGALG00000004128|ENSGALG00000005060|ENSGALG00000005176|ENSGALG00000005331|ENSGALG00000005619|…	340	ENSGALG00000000379|ENSGALG00000000401|ENSGALG00000000402|ENSGALG00000000619|ENSGALG00000000785|ENSGALG00000000850|ENSGALG00000000997|ENSGALG00000001021|ENSGALG00000001085|ENSGALG00000001143|ENSGALG00000001177|ENSGALG00000001227|ENSGALG00000001262|ENSGALG00000001398|ENSGALG00000001419|ENSGALG00000001472|ENSGALG00000001476|ENSGALG00000001478|ENSGALG00000001535|ENSGALG00000001543|ENSGALG00000001565|…	http://amigo.geneontology.org/cgi-bin/amigo/term_details?term=GO:0048514	yes
GO:0001822	kidney development	0.00059	0.0448473	51	ENSGALG00000000545|ENSGALG00000001006|ENSGALG00000001614|ENSGALG00000002375|ENSGALG00000002467|ENSGALG00000002555|ENSGALG00000003134|ENSGALG00000003602|ENSGALG00000003739|ENSGALG00000004386|ENSGALG00000005256|ENSGALG00000005554|ENSGALG00000006728|ENSGALG00000007011|ENSGALG00000007161|ENSGALG00000007343|ENSGALG00000007668|ENSGALG00000008292|ENSGALG00000009683|ENSGALG00000009791|ENSGALG00000009846|…	181	ENSGALG00000000220|ENSGALG00000000545|ENSGALG00000001006|ENSGALG00000001069|ENSGALG00000001097|ENSGALG00000001129|ENSGALG00000001136|ENSGALG00000001141|ENSGALG00000001167|ENSGALG00000001177|ENSGALG00000001614|ENSGALG00000001807|ENSGALG00000001912|ENSGALG00000002138|ENSGALG00000002375|ENSGALG00000002467|ENSGALG00000002555|ENSGALG00000002986|ENSGALG00000003015|ENSGALG00000003115|ENSGALG00000003134|…	http://amigo.geneontology.org/cgi-bin/amigo/term_details?term=GO:0001822	yes
GO:0030509	BMP signaling pathway	0.00059	0.0448473	32	ENSGALG00000001169|ENSGALG00000002003|ENSGALG00000002375|ENSGALG00000004043|ENSGALG00000005060|ENSGALG00000005087|ENSGALG00000006038|ENSGALG00000006379|ENSGALG00000006480|ENSGALG00000007238|ENSGALG00000007668|ENSGALG00000008072|ENSGALG00000008292|ENSGALG00000009129|ENSGALG00000010529|ENSGALG00000010773|ENSGALG00000010797|ENSGALG00000011264|ENSGALG00000012623|ENSGALG00000012787|ENSGALG00000012792|…	100	ENSGALG00000000120|ENSGALG00000001136|ENSGALG00000001141|ENSGALG00000001169|ENSGALG00000001786|ENSGALG00000001867|ENSGALG00000001971|ENSGALG00000001976|ENSGALG00000002003|ENSGALG00000002375|ENSGALG00000003114|ENSGALG00000003357|ENSGALG00000003472|ENSGALG00000003566|ENSGALG00000003814|ENSGALG00000003875|ENSGALG00000003891|ENSGALG00000004043|ENSGALG00000004336|ENSGALG00000004655|ENSGALG00000004673|…	http://amigo.geneontology.org/cgi-bin/amigo/term_details?term=GO:0030509	yes
GO:0098660	inorganic ion transmembrane transport	0.0006	0.0453259	97	ENSGALG00000000048|ENSGALG00000000367|ENSGALG00000000400|ENSGALG00000000447|ENSGALG00000000505|ENSGALG00000000844|ENSGALG00000001181|ENSGALG00000001560|ENSGALG00000001695|ENSGALG00000001698|ENSGALG00000001706|ENSGALG00000001756|ENSGALG00000001764|ENSGALG00000002237|ENSGALG00000002539|ENSGALG00000002764|ENSGALG00000002957|ENSGALG00000003135|ENSGALG00000003516|ENSGALG00000003713|ENSGALG00000004280|…	392	ENSGALG00000000048|ENSGALG00000000209|ENSGALG00000000252|ENSGALG00000000356|ENSGALG00000000367|ENSGALG00000000400|ENSGALG00000000441|ENSGALG00000000442|ENSGALG00000000447|ENSGALG00000000505|ENSGALG00000000699|ENSGALG00000000710|ENSGALG00000000745|ENSGALG00000000844|ENSGALG00000000912|ENSGALG00000000921|ENSGALG00000001045|ENSGALG00000001167|ENSGALG00000001181|ENSGALG00000001282|ENSGALG00000001330|…	http://amigo.geneontology.org/cgi-bin/amigo/term_details?term=GO:0098660	yes
GO:0019229	regulation of vasoconstriction	0.00061	0.0455194	17	ENSGALG00000000367|ENSGALG00000001626|ENSGALG00000002926|ENSGALG00000003138|ENSGALG00000004128|ENSGALG00000005666|ENSGALG00000005857|ENSGALG00000010044|ENSGALG00000011080|ENSGALG00000013022|ENSGALG00000015608|ENSGALG00000019824|ENSGALG00000024000|ENSGALG00000024171|ENSGALG00000027241|ENSGALG00000027617|ENSGALG00000028310	42	ENSGALG00000000367|ENSGALG00000000469|ENSGALG00000000667|ENSGALG00000000788|ENSGALG00000001416|ENSGALG00000001573|ENSGALG00000001626|ENSGALG00000002926|ENSGALG00000003138|ENSGALG00000003806|ENSGALG00000004128|ENSGALG00000004632|ENSGALG00000004930|ENSGALG00000005666|ENSGALG00000005857|ENSGALG00000006863|ENSGALG00000008177|ENSGALG00000008459|ENSGALG00000009268|ENSGALG00000009498|ENSGALG00000010044|…	http://amigo.geneontology.org/cgi-bin/amigo/term_details?term=GO:0019229	yes
GO:0046165	alcohol biosynthetic process	0.00061	0.0455194	30	ENSGALG00000001592|ENSGALG00000002681|ENSGALG00000004106|ENSGALG00000005223|ENSGALG00000005301|ENSGALG00000005453|ENSGALG00000005940|ENSGALG00000006198|ENSGALG00000006723|ENSGALG00000006917|ENSGALG00000007267|ENSGALG00000007343|ENSGALG00000007493|ENSGALG00000009365|ENSGALG00000009560|ENSGALG00000010798|ENSGALG00000012787|ENSGALG00000013848|ENSGALG00000014122|ENSGALG00000014862|ENSGALG00000014948|…	92	ENSGALG00000000285|ENSGALG00000000755|ENSGALG00000000783|ENSGALG00000001592|ENSGALG00000002604|ENSGALG00000002681|ENSGALG00000002710|ENSGALG00000002960|ENSGALG00000003308|ENSGALG00000003466|ENSGALG00000003518|ENSGALG00000003574|ENSGALG00000003701|ENSGALG00000003750|ENSGALG00000003751|ENSGALG00000004064|ENSGALG00000004106|ENSGALG00000004790|ENSGALG00000004875|ENSGALG00000005004|ENSGALG00000005206|…	http://amigo.geneontology.org/cgi-bin/amigo/term_details?term=GO:0046165	yes
GO:0001655	urogenital system development	0.00063	0.0461673	57	ENSGALG00000000545|ENSGALG00000001006|ENSGALG00000001021|ENSGALG00000001614|ENSGALG00000002375|ENSGALG00000002467|ENSGALG00000002555|ENSGALG00000003134|ENSGALG00000003602|ENSGALG00000003739|ENSGALG00000004386|ENSGALG00000005256|ENSGALG00000005554|ENSGALG00000005909|ENSGALG00000006728|ENSGALG00000007011|ENSGALG00000007161|ENSGALG00000007343|ENSGALG00000007668|ENSGALG00000008292|ENSGALG00000009302|…	208	ENSGALG00000000220|ENSGALG00000000545|ENSGALG00000001006|ENSGALG00000001021|ENSGALG00000001069|ENSGALG00000001097|ENSGALG00000001129|ENSGALG00000001136|ENSGALG00000001141|ENSGALG00000001167|ENSGALG00000001177|ENSGALG00000001543|ENSGALG00000001614|ENSGALG00000001807|ENSGALG00000001912|ENSGALG00000002138|ENSGALG00000002375|ENSGALG00000002467|ENSGALG00000002555|ENSGALG00000002626|ENSGALG00000002986|…	http://amigo.geneontology.org/cgi-bin/amigo/term_details?term=GO:0001655	yes
GO:0007178	transmembrane receptor protein serine/threonine kinase signaling pathway	0.00063	0.0461673	61	ENSGALG00000000327|ENSGALG00000001021|ENSGALG00000001063|ENSGALG00000001169|ENSGALG00000002003|ENSGALG00000002375|ENSGALG00000003803|ENSGALG00000003855|ENSGALG00000004043|ENSGALG00000005060|ENSGALG00000005087|ENSGALG00000006038|ENSGALG00000006379|ENSGALG00000006480|ENSGALG00000007238|ENSGALG00000007668|ENSGALG00000007807|ENSGALG00000008072|ENSGALG00000008292|ENSGALG00000009129|ENSGALG00000009606|…	226	ENSGALG00000000120|ENSGALG00000000327|ENSGALG00000001000|ENSGALG00000001021|ENSGALG00000001032|ENSGALG00000001042|ENSGALG00000001063|ENSGALG00000001136|ENSGALG00000001141|ENSGALG00000001169|ENSGALG00000001214|ENSGALG00000001229|ENSGALG00000001332|ENSGALG00000001398|ENSGALG00000001470|ENSGALG00000001478|ENSGALG00000001722|ENSGALG00000001786|ENSGALG00000001867|ENSGALG00000001937|ENSGALG00000001971|…	http://amigo.geneontology.org/cgi-bin/amigo/term_details?term=GO:0007178	yes
GO:0060317	cardiac epithelial to mesenchymal transition	0.00063	0.0461673	12	ENSGALG00000002375|ENSGALG00000002515|ENSGALG00000004161|ENSGALG00000006038|ENSGALG00000008830|ENSGALG00000009612|ENSGALG00000011442|ENSGALG00000012055|ENSGALG00000015241|ENSGALG00000015410|ENSGALG00000021593|ENSGALG00000028069	25	ENSGALG00000002375|ENSGALG00000002515|ENSGALG00000004161|ENSGALG00000005272|ENSGALG00000006038|ENSGALG00000006239|ENSGALG00000008130|ENSGALG00000008830|ENSGALG00000009612|ENSGALG00000010346|ENSGALG00000011442|ENSGALG00000012055|ENSGALG00000012551|ENSGALG00000012617|ENSGALG00000015013|ENSGALG00000015241|ENSGALG00000015410|ENSGALG00000016394|ENSGALG00000021593|ENSGALG00000026180|ENSGALG00000026465|…	http://amigo.geneontology.org/cgi-bin/amigo/term_details?term=GO:0060317	yes
GO:0050793	regulation of developmental process	0.00066	0.0480779	291	ENSGALG00000000227|ENSGALG00000000327|ENSGALG00000000367|ENSGALG00000000379|ENSGALG00000000560|ENSGALG00000000583|ENSGALG00000000769|ENSGALG00000001006|ENSGALG00000001021|ENSGALG00000001063|ENSGALG00000001169|ENSGALG00000001188|ENSGALG00000001211|ENSGALG00000001293|ENSGALG00000001505|ENSGALG00000001535|ENSGALG00000001608|ENSGALG00000001626|ENSGALG00000001840|ENSGALG00000001846|ENSGALG00000002003|…	1357	ENSGALG00000000120|ENSGALG00000000122|ENSGALG00000000146|ENSGALG00000000158|ENSGALG00000000172|ENSGALG00000000206|ENSGALG00000000220|ENSGALG00000000227|ENSGALG00000000244|ENSGALG00000000247|ENSGALG00000000255|ENSGALG00000000277|ENSGALG00000000327|ENSGALG00000000367|ENSGALG00000000368|ENSGALG00000000379|ENSGALG00000000388|ENSGALG00000000401|ENSGALG00000000402|ENSGALG00000000468|ENSGALG00000000489|…	http://amigo.geneontology.org/cgi-bin/amigo/term_details?term=GO:0050793	yes
GO:0048232	male gamete generation	0.00067	0.0485175	64	ENSGALG00000000117|ENSGALG00000000451|ENSGALG00000000463|ENSGALG00000000837|ENSGALG00000000844|ENSGALG00000001533|ENSGALG00000002159|ENSGALG00000002375|ENSGALG00000002645|ENSGALG00000002692|ENSGALG00000003148|ENSGALG00000003660|ENSGALG00000004138|ENSGALG00000004386|ENSGALG00000004522|ENSGALG00000004704|ENSGALG00000004767|ENSGALG00000005173|ENSGALG00000005223|ENSGALG00000005635|ENSGALG00000006186|…	240	ENSGALG00000000071|ENSGALG00000000117|ENSGALG00000000123|ENSGALG00000000346|ENSGALG00000000451|ENSGALG00000000463|ENSGALG00000000597|ENSGALG00000000672|ENSGALG00000000747|ENSGALG00000000837|ENSGALG00000000844|ENSGALG00000000890|ENSGALG00000001111|ENSGALG00000001187|ENSGALG00000001472|ENSGALG00000001533|ENSGALG00000001606|ENSGALG00000001753|ENSGALG00000001798|ENSGALG00000002006|ENSGALG00000002009|…	http://amigo.geneontology.org/cgi-bin/amigo/term_details?term=GO:0048232	yes
GO:0021772	olfactory bulb development	0.00069	0.0496719	11	ENSGALG00000001124|ENSGALG00000003126|ENSGALG00000003602|ENSGALG00000003739|ENSGALG00000007161|ENSGALG00000008941|ENSGALG00000012595|ENSGALG00000015511|ENSGALG00000016116|ENSGALG00000016403|ENSGALG00000027247	22	ENSGALG00000001124|ENSGALG00000002175|ENSGALG00000003126|ENSGALG00000003602|ENSGALG00000003739|ENSGALG00000007161|ENSGALG00000008941|ENSGALG00000012595|ENSGALG00000012657|ENSGALG00000014155|ENSGALG00000014419|ENSGALG00000015472|ENSGALG00000015511|ENSGALG00000015519|ENSGALG00000016116|ENSGALG00000016403|ENSGALG00000017378|ENSGALG00000019025|ENSGALG00000026048|ENSGALG00000026222|ENSGALG00000027247|…	http://amigo.geneontology.org/cgi-bin/amigo/term_details?term=GO:0021772	yes

## Sheet: D1FR_D1FL_CC
GO	Description	p	FDR	Significant	Gene_in_de	Annotated	Gene_in_background	Links	Result
GO:0071944	cell periphery	1.6e-10	2.3744e-07	742	ENSGALG00000000048|ENSGALG00000000112|ENSGALG00000000117|ENSGALG00000000166|ENSGALG00000000195|ENSGALG00000000280|ENSGALG00000000299|ENSGALG00000000329|ENSGALG00000000364|ENSGALG00000000367|ENSGALG00000000379|ENSGALG00000000394|ENSGALG00000000400|ENSGALG00000000447|ENSGALG00000000505|ENSGALG00000000521|ENSGALG00000000543|ENSGALG00000000547|ENSGALG00000000568|ENSGALG00000000644|ENSGALG00000000653|…	3418	ENSGALG00000000003|ENSGALG00000000019|ENSGALG00000000041|ENSGALG00000000048|ENSGALG00000000056|ENSGALG00000000075|ENSGALG00000000080|ENSGALG00000000094|ENSGALG00000000098|ENSGALG00000000112|ENSGALG00000000117|ENSGALG00000000122|ENSGALG00000000123|ENSGALG00000000136|ENSGALG00000000141|ENSGALG00000000149|ENSGALG00000000155|ENSGALG00000000158|ENSGALG00000000162|ENSGALG00000000166|ENSGALG00000000168|…
							ALG00000011284|ENSGALG00000011293|ENSGALG00000011296|ENSGALG00000011319|ENSGALG00000011329|ENSGALG00000011347|ENSGALG00000011350|ENSGALG00000011357|ENSGALG00000011377|ENSGALG00000011389|ENSGALG00000011391|ENSGALG00000011403|ENSGALG00000011405|ENSGALG00000011406|ENSGALG00000011418|ENSGALG00000011432|ENSGALG00000011434|ENSGALG00000011442|ENSGALG00000011443|ENSGALG00000011445|ENSGALG00000011446|ENSG…	http://amigo.geneontology.org/cgi-bin/amigo/term_details?term=GO:0071944	yes
GO:0031224	intrinsic component of membrane	4.5e-10	3.1164e-07	876	ENSGALG00000000048|ENSGALG00000000099|ENSGALG00000000112|ENSGALG00000000117|ENSGALG00000000165|ENSGALG00000000166|ENSGALG00000000181|ENSGALG00000000195|ENSGALG00000000239|ENSGALG00000000280|ENSGALG00000000307|ENSGALG00000000337|ENSGALG00000000367|ENSGALG00000000379|ENSGALG00000000394|ENSGALG00000000400|ENSGALG00000000420|ENSGALG00000000421|ENSGALG00000000438|ENSGALG00000000443|ENSGALG00000000447|…	4140	ENSGALG00000000003|ENSGALG00000000048|ENSGALG00000000080|ENSGALG00000000086|ENSGALG00000000094|ENSGALG00000000098|ENSGALG00000000099|ENSGALG00000000112|ENSGALG00000000117|ENSGALG00000000123|ENSGALG00000000136|ENSGALG00000000141|ENSGALG00000000142|ENSGALG00000000149|ENSGALG00000000155|ENSGALG00000000158|ENSGALG00000000162|ENSGALG00000000165|ENSGALG00000000166|ENSGALG00000000168|ENSGALG00000000171|…
ALG00000009558|ENSGALG00000009560|ENSGALG00000009593|ENSGALG00000009596|ENSGALG00000009606|ENSGALG00000009608|ENSGALG00000009619|ENSGALG00000009637|ENSGALG00000009638|ENSGALG00000009640|ENSGALG00000009652|ENSGALG00000009653|ENSGALG00000009667|ENSGALG00000009670|ENSGALG00000009674|ENSGALG00000009680|ENSGALG00000009684|ENSGALG00000009687|ENSGALG00000009698|ENSGALG00000009704|ENSGALG00000009705|ENSG…
							0000024259|ENSGALG00000024260|ENSGALG00000024286|ENSGALG00000024296|ENSGALG00000024318|ENSGALG00000024340|ENSGALG00000024343|ENSGALG00000024348|ENSGALG00000024357|ENSGALG00000024365|ENSGALG00000024372|ENSGALG00000024379|ENSGALG00000024400|ENSGALG00000024401|ENSGALG00000024405|ENSGALG00000024406|ENSGALG00000024408|ENSGALG00000024411|ENSGALG00000024425|ENSGALG00000024426|ENSGALG00000024449|ENSGALG0…	http://amigo.geneontology.org/cgi-bin/amigo/term_details?term=GO:0031224	yes
GO:0005886	plasma membrane	6.3e-10	3.1164e-07	723	ENSGALG00000000048|ENSGALG00000000112|ENSGALG00000000117|ENSGALG00000000166|ENSGALG00000000195|ENSGALG00000000280|ENSGALG00000000299|ENSGALG00000000329|ENSGALG00000000364|ENSGALG00000000367|ENSGALG00000000379|ENSGALG00000000394|ENSGALG00000000400|ENSGALG00000000447|ENSGALG00000000505|ENSGALG00000000521|ENSGALG00000000543|ENSGALG00000000547|ENSGALG00000000568|ENSGALG00000000644|ENSGALG00000000653|…	3341	ENSGALG00000000003|ENSGALG00000000019|ENSGALG00000000041|ENSGALG00000000048|ENSGALG00000000056|ENSGALG00000000075|ENSGALG00000000080|ENSGALG00000000094|ENSGALG00000000098|ENSGALG00000000112|ENSGALG00000000117|ENSGALG00000000122|ENSGALG00000000123|ENSGALG00000000136|ENSGALG00000000141|ENSGALG00000000149|ENSGALG00000000155|ENSGALG00000000158|ENSGALG00000000162|ENSGALG00000000166|ENSGALG00000000168|…
							ALG00000011615|ENSGALG00000011616|ENSGALG00000011620|ENSGALG00000011621|ENSGALG00000011622|ENSGALG00000011633|ENSGALG00000011648|ENSGALG00000011654|ENSGALG00000011656|ENSGALG00000011663|ENSGALG00000011673|ENSGALG00000011680|ENSGALG00000011687|ENSGALG00000011696|ENSGALG00000011699|ENSGALG00000011706|ENSGALG00000011712|ENSGALG00000011713|ENSGALG00000011717|ENSGALG00000011721|ENSGALG00000011732|ENSG…	http://amigo.geneontology.org/cgi-bin/amigo/term_details?term=GO:0005886	yes
GO:0044425	membrane part	1.8e-09	6.678e-07	1022	ENSGALG00000000048|ENSGALG00000000099|ENSGALG00000000112|ENSGALG00000000117|ENSGALG00000000165|ENSGALG00000000166|ENSGALG00000000181|ENSGALG00000000195|ENSGALG00000000239|ENSGALG00000000280|ENSGALG00000000307|ENSGALG00000000329|ENSGALG00000000337|ENSGALG00000000364|ENSGALG00000000367|ENSGALG00000000379|ENSGALG00000000394|ENSGALG00000000400|ENSGALG00000000420|ENSGALG00000000421|ENSGALG00000000438|…	4947	ENSGALG00000000003|ENSGALG00000000019|ENSGALG00000000048|ENSGALG00000000055|ENSGALG00000000075|ENSGALG00000000080|ENSGALG00000000086|ENSGALG00000000094|ENSGALG00000000098|ENSGALG00000000099|ENSGALG00000000112|ENSGALG00000000117|ENSGALG00000000122|ENSGALG00000000123|ENSGALG00000000136|ENSGALG00000000141|ENSGALG00000000142|ENSGALG00000000149|ENSGALG00000000155|ENSGALG00000000158|ENSGALG00000000162|…
ALG00000007948|ENSGALG00000007952|ENSGALG00000007955|ENSGALG00000007956|ENSGALG00000007959|ENSGALG00000007962|ENSGALG00000007966|ENSGALG00000007972|ENSGALG00000007974|ENSGALG00000007976|ENSGALG00000007980|ENSGALG00000007981|ENSGALG00000007992|ENSGALG00000007998|ENSGALG00000008000|ENSGALG00000008007|ENSGALG00000008009|ENSGALG00000008010|ENSGALG00000008011|ENSGALG00000008016|ENSGALG00000008022|ENSG…
							0000016035|ENSGALG00000016038|ENSGALG00000016041|ENSGALG00000016043|ENSGALG00000016054|ENSGALG00000016055|ENSGALG00000016066|ENSGALG00000016069|ENSGALG00000016070|ENSGALG00000016072|ENSGALG00000016074|ENSGALG00000016075|ENSGALG00000016077|ENSGALG00000016083|ENSGALG00000016094|ENSGALG00000016097|ENSGALG00000016100|ENSGALG00000016101|ENSGALG00000016102|ENSGALG00000016105|ENSGALG00000016107|ENSGALG0…	http://amigo.geneontology.org/cgi-bin/amigo/term_details?term=GO:0044425	yes
GO:0016021	integral component of membrane	4.8e-09	1.42464e-06	852	ENSGALG00000000048|ENSGALG00000000099|ENSGALG00000000112|ENSGALG00000000117|ENSGALG00000000165|ENSGALG00000000166|ENSGALG00000000181|ENSGALG00000000195|ENSGALG00000000239|ENSGALG00000000307|ENSGALG00000000337|ENSGALG00000000367|ENSGALG00000000379|ENSGALG00000000394|ENSGALG00000000400|ENSGALG00000000420|ENSGALG00000000421|ENSGALG00000000438|ENSGALG00000000443|ENSGALG00000000447|ENSGALG00000000453|…	4056	ENSGALG00000000003|ENSGALG00000000048|ENSGALG00000000080|ENSGALG00000000086|ENSGALG00000000094|ENSGALG00000000098|ENSGALG00000000099|ENSGALG00000000112|ENSGALG00000000117|ENSGALG00000000123|ENSGALG00000000136|ENSGALG00000000141|ENSGALG00000000142|ENSGALG00000000149|ENSGALG00000000155|ENSGALG00000000158|ENSGALG00000000162|ENSGALG00000000165|ENSGALG00000000166|ENSGALG00000000168|ENSGALG00000000171|…
ALG00000009823|ENSGALG00000009826|ENSGALG00000009830|ENSGALG00000009845|ENSGALG00000009847|ENSGALG00000009848|ENSGALG00000009858|ENSGALG00000009864|ENSGALG00000009865|ENSGALG00000009873|ENSGALG00000009877|ENSGALG00000009879|ENSGALG00000009881|ENSGALG00000009884|ENSGALG00000009900|ENSGALG00000009909|ENSGALG00000009919|ENSGALG00000009934|ENSGALG00000009935|ENSGALG00000009940|ENSGALG00000009941|ENSG…
							0000025966|ENSGALG00000025969|ENSGALG00000025971|ENSGALG00000025992|ENSGALG00000026005|ENSGALG00000026006|ENSGALG00000026007|ENSGALG00000026011|ENSGALG00000026015|ENSGALG00000026025|ENSGALG00000026027|ENSGALG00000026029|ENSGALG00000026032|ENSGALG00000026033|ENSGALG00000026035|ENSGALG00000026042|ENSGALG00000026048|ENSGALG00000026052|ENSGALG00000026069|ENSGALG00000026072|ENSGALG00000026089|ENSGALG0…	http://amigo.geneontology.org/cgi-bin/amigo/term_details?term=GO:0016021	yes
GO:0045202	synapse	1.2e-08	2.968e-06	146	ENSGALG00000000217|ENSGALG00000000367|ENSGALG00000000394|ENSGALG00000000400|ENSGALG00000000681|ENSGALG00000001311|ENSGALG00000001560|ENSGALG00000001688|ENSGALG00000001695|ENSGALG00000001698|ENSGALG00000001706|ENSGALG00000001764|ENSGALG00000001846|ENSGALG00000001849|ENSGALG00000001968|ENSGALG00000002150|ENSGALG00000002237|ENSGALG00000002515|ENSGALG00000002579|ENSGALG00000002606|ENSGALG00000002707|…	524	ENSGALG00000000019|ENSGALG00000000168|ENSGALG00000000209|ENSGALG00000000217|ENSGALG00000000264|ENSGALG00000000367|ENSGALG00000000394|ENSGALG00000000400|ENSGALG00000000442|ENSGALG00000000476|ENSGALG00000000579|ENSGALG00000000613|ENSGALG00000000681|ENSGALG00000000733|ENSGALG00000000816|ENSGALG00000000853|ENSGALG00000000912|ENSGALG00000000966|ENSGALG00000000996|ENSGALG00000001024|ENSGALG00000001026|…	http://amigo.geneontology.org/cgi-bin/amigo/term_details?term=GO:0045202	yes
GO:0042995	cell projection	1.7e-08	3.604e-06	316	ENSGALG00000000048|ENSGALG00000000367|ENSGALG00000000379|ENSGALG00000000400|ENSGALG00000000421|ENSGALG00000000443|ENSGALG00000000447|ENSGALG00000000645|ENSGALG00000000652|ENSGALG00000000674|ENSGALG00000000681|ENSGALG00000000824|ENSGALG00000000918|ENSGALG00000000920|ENSGALG00000001065|ENSGALG00000001261|ENSGALG00000001287|ENSGALG00000001293|ENSGALG00000001311|ENSGALG00000001319|ENSGALG00000001505|…	1327	ENSGALG00000000019|ENSGALG00000000048|ENSGALG00000000075|ENSGALG00000000098|ENSGALG00000000122|ENSGALG00000000168|ENSGALG00000000188|ENSGALG00000000208|ENSGALG00000000220|ENSGALG00000000221|ENSGALG00000000273|ENSGALG00000000277|ENSGALG00000000291|ENSGALG00000000314|ENSGALG00000000367|ENSGALG00000000368|ENSGALG00000000374|ENSGALG00000000379|ENSGALG00000000400|ENSGALG00000000407|ENSGALG00000000421|…	http://amigo.geneontology.org/cgi-bin/amigo/term_details?term=GO:0042995	yes
GO:0044459	plasma membrane part	3.6e-08	6.678e-06	391	ENSGALG00000000048|ENSGALG00000000117|ENSGALG00000000166|ENSGALG00000000195|ENSGALG00000000280|ENSGALG00000000329|ENSGALG00000000364|ENSGALG00000000367|ENSGALG00000000379|ENSGALG00000000394|ENSGALG00000000400|ENSGALG00000000447|ENSGALG00000000505|ENSGALG00000000543|ENSGALG00000000674|ENSGALG00000000681|ENSGALG00000000894|ENSGALG00000000897|ENSGALG00000001181|ENSGALG00000001264|ENSGALG00000001311|…	1707	ENSGALG00000000019|ENSGALG00000000048|ENSGALG00000000075|ENSGALG00000000080|ENSGALG00000000094|ENSGALG00000000098|ENSGALG00000000117|ENSGALG00000000122|ENSGALG00000000123|ENSGALG00000000141|ENSGALG00000000158|ENSGALG00000000162|ENSGALG00000000166|ENSGALG00000000178|ENSGALG00000000194|ENSGALG00000000195|ENSGALG00000000199|ENSGALG00000000220|ENSGALG00000000221|ENSGALG00000000251|ENSGALG00000000252|…	http://amigo.geneontology.org/cgi-bin/amigo/term_details?term=GO:0044459	yes
GO:0045495	pole plasm	6.6e-08	1.08827e-05	11	ENSGALG00000001959|ENSGALG00000002645|ENSGALG00000004138|ENSGALG00000006449|ENSGALG00000008971|ENSGALG00000011565|ENSGALG00000014713|ENSGALG00000019211|ENSGALG00000024012|ENSGALG00000026071|ENSGALG00000026483	12	ENSGALG00000001959|ENSGALG00000002645|ENSGALG00000004138|ENSGALG00000006449|ENSGALG00000008971|ENSGALG00000011565|ENSGALG00000014713|ENSGALG00000019211|ENSGALG00000024012|ENSGALG00000026071|ENSGALG00000026113|ENSGALG00000026483	http://amigo.geneontology.org/cgi-bin/amigo/term_details?term=GO:0045495	yes
GO:0043186	P granule	3.4e-07	4.58691e-05	10	ENSGALG00000001959|ENSGALG00000002645|ENSGALG00000004138|ENSGALG00000008971|ENSGALG00000011565|ENSGALG00000014713|ENSGALG00000019211|ENSGALG00000024012|ENSGALG00000026071|ENSGALG00000026483	11	ENSGALG00000001959|ENSGALG00000002645|ENSGALG00000004138|ENSGALG00000008971|ENSGALG00000011565|ENSGALG00000014713|ENSGALG00000019211|ENSGALG00000024012|ENSGALG00000026071|ENSGALG00000026113|ENSGALG00000026483	http://amigo.geneontology.org/cgi-bin/amigo/term_details?term=GO:0043186	yes
GO:0060293	germ plasm	3.4e-07	4.58691e-05	10	ENSGALG00000001959|ENSGALG00000002645|ENSGALG00000004138|ENSGALG00000008971|ENSGALG00000011565|ENSGALG00000014713|ENSGALG00000019211|ENSGALG00000024012|ENSGALG00000026071|ENSGALG00000026483	11	ENSGALG00000001959|ENSGALG00000002645|ENSGALG00000004138|ENSGALG00000008971|ENSGALG00000011565|ENSGALG00000014713|ENSGALG00000019211|ENSGALG00000024012|ENSGALG00000026071|ENSGALG00000026113|ENSGALG00000026483	http://amigo.geneontology.org/cgi-bin/amigo/term_details?term=GO:0060293	yes
GO:0043005	neuron projection	1.1e-06	0.000136033	165	ENSGALG00000000367|ENSGALG00000000400|ENSGALG00000000421|ENSGALG00000000447|ENSGALG00000000645|ENSGALG00000000652|ENSGALG00000000674|ENSGALG00000000681|ENSGALG00000001293|ENSGALG00000001311|ENSGALG00000001319|ENSGALG00000001505|ENSGALG00000001560|ENSGALG00000001614|ENSGALG00000001688|ENSGALG00000001695|ENSGALG00000001698|ENSGALG00000001706|ENSGALG00000001764|ENSGALG00000001846|ENSGALG00000001849|…	649	ENSGALG00000000019|ENSGALG00000000122|ENSGALG00000000168|ENSGALG00000000220|ENSGALG00000000277|ENSGALG00000000291|ENSGALG00000000314|ENSGALG00000000367|ENSGALG00000000374|ENSGALG00000000400|ENSGALG00000000407|ENSGALG00000000421|ENSGALG00000000442|ENSGALG00000000447|ENSGALG00000000579|ENSGALG00000000625|ENSGALG00000000645|ENSGALG00000000652|ENSGALG00000000674|ENSGALG00000000681|ENSGALG00000000690|…	http://amigo.geneontology.org/cgi-bin/amigo/term_details?term=GO:0043005	yes
GO:0044456	synapse part	2.7e-06	0.000308215	109	ENSGALG00000000217|ENSGALG00000000394|ENSGALG00000000681|ENSGALG00000001560|ENSGALG00000001688|ENSGALG00000001695|ENSGALG00000001698|ENSGALG00000001706|ENSGALG00000001764|ENSGALG00000001846|ENSGALG00000001849|ENSGALG00000001968|ENSGALG00000002150|ENSGALG00000002237|ENSGALG00000002515|ENSGALG00000002606|ENSGALG00000002707|ENSGALG00000003005|ENSGALG00000003014|ENSGALG00000003021|ENSGALG00000003135|…	400	ENSGALG00000000019|ENSGALG00000000209|ENSGALG00000000217|ENSGALG00000000264|ENSGALG00000000394|ENSGALG00000000442|ENSGALG00000000476|ENSGALG00000000579|ENSGALG00000000613|ENSGALG00000000681|ENSGALG00000000816|ENSGALG00000000853|ENSGALG00000000996|ENSGALG00000001024|ENSGALG00000001026|ENSGALG00000001157|ENSGALG00000001172|ENSGALG00000001192|ENSGALG00000001282|ENSGALG00000001560|ENSGALG00000001573|…	http://amigo.geneontology.org/cgi-bin/amigo/term_details?term=GO:0044456	yes
GO:0031226	intrinsic component of plasma membrane	3.7e-06	0.0003922	225	ENSGALG00000000048|ENSGALG00000000117|ENSGALG00000000195|ENSGALG00000000280|ENSGALG00000000367|ENSGALG00000000379|ENSGALG00000000394|ENSGALG00000000400|ENSGALG00000000447|ENSGALG00000000505|ENSGALG00000000543|ENSGALG00000000894|ENSGALG00000001181|ENSGALG00000001264|ENSGALG00000001331|ENSGALG00000001535|ENSGALG00000001560|ENSGALG00000001626|ENSGALG00000001661|ENSGALG00000001695|ENSGALG00000001698|…	950	ENSGALG00000000048|ENSGALG00000000094|ENSGALG00000000117|ENSGALG00000000123|ENSGALG00000000195|ENSGALG00000000221|ENSGALG00000000252|ENSGALG00000000280|ENSGALG00000000367|ENSGALG00000000371|ENSGALG00000000377|ENSGALG00000000379|ENSGALG00000000394|ENSGALG00000000400|ENSGALG00000000441|ENSGALG00000000442|ENSGALG00000000447|ENSGALG00000000458|ENSGALG00000000505|ENSGALG00000000543|ENSGALG00000000562|…	http://amigo.geneontology.org/cgi-bin/amigo/term_details?term=GO:0031226	yes
GO:0030054	cell junction	4.1e-06	0.000405627	213	ENSGALG00000000299|ENSGALG00000000379|ENSGALG00000000394|ENSGALG00000000421|ENSGALG00000000547|ENSGALG00000000645|ENSGALG00000000681|ENSGALG00000000920|ENSGALG00000000957|ENSGALG00000001006|ENSGALG00000001311|ENSGALG00000001443|ENSGALG00000001516|ENSGALG00000001621|ENSGALG00000001695|ENSGALG00000001698|ENSGALG00000001706|ENSGALG00000001840|ENSGALG00000001849|ENSGALG00000001944|ENSGALG00000001968|…	893	ENSGALG00000000003|ENSGALG00000000075|ENSGALG00000000150|ENSGALG00000000215|ENSGALG00000000220|ENSGALG00000000264|ENSGALG00000000273|ENSGALG00000000299|ENSGALG00000000318|ENSGALG00000000379|ENSGALG00000000394|ENSGALG00000000421|ENSGALG00000000442|ENSGALG00000000461|ENSGALG00000000476|ENSGALG00000000495|ENSGALG00000000547|ENSGALG00000000579|ENSGALG00000000608|ENSGALG00000000613|ENSGALG00000000645|…	http://amigo.geneontology.org/cgi-bin/amigo/term_details?term=GO:0030054	yes
GO:0030425	dendrite	4.7e-06	0.000435925	89	ENSGALG00000000367|ENSGALG00000000645|ENSGALG00000000674|ENSGALG00000000681|ENSGALG00000001311|ENSGALG00000001614|ENSGALG00000001846|ENSGALG00000001849|ENSGALG00000002003|ENSGALG00000002150|ENSGALG00000002539|ENSGALG00000002555|ENSGALG00000002707|ENSGALG00000002734|ENSGALG00000002946|ENSGALG00000002958|ENSGALG00000003135|ENSGALG00000003582|ENSGALG00000003899|ENSGALG00000003921|ENSGALG00000004096|…	315	ENSGALG00000000122|ENSGALG00000000168|ENSGALG00000000367|ENSGALG00000000442|ENSGALG00000000645|ENSGALG00000000674|ENSGALG00000000681|ENSGALG00000000816|ENSGALG00000000899|ENSGALG00000001129|ENSGALG00000001157|ENSGALG00000001172|ENSGALG00000001183|ENSGALG00000001192|ENSGALG00000001258|ENSGALG00000001311|ENSGALG00000001419|ENSGALG00000001450|ENSGALG00000001512|ENSGALG00000001614|ENSGALG00000001727|…	http://amigo.geneontology.org/cgi-bin/amigo/term_details?term=GO:0030425	yes
GO:0031012	extracellular matrix	6.4e-06	0.000558682	93	ENSGALG00000000309|ENSGALG00000000327|ENSGALG00000001343|ENSGALG00000001552|ENSGALG00000002081|ENSGALG00000002298|ENSGALG00000002461|ENSGALG00000003196|ENSGALG00000003554|ENSGALG00000003582|ENSGALG00000004526|ENSGALG00000004627|ENSGALG00000004946|ENSGALG00000005180|ENSGALG00000005319|ENSGALG00000005347|ENSGALG00000005462|ENSGALG00000005619|ENSGALG00000005628|ENSGALG00000005811|ENSGALG00000005968|…	335	ENSGALG00000000151|ENSGALG00000000182|ENSGALG00000000209|ENSGALG00000000309|ENSGALG00000000327|ENSGALG00000000377|ENSGALG00000000402|ENSGALG00000000548|ENSGALG00000000619|ENSGALG00000000839|ENSGALG00000001007|ENSGALG00000001079|ENSGALG00000001097|ENSGALG00000001201|ENSGALG00000001242|ENSGALG00000001281|ENSGALG00000001343|ENSGALG00000001370|ENSGALG00000001392|ENSGALG00000001407|ENSGALG00000001527|…	http://amigo.geneontology.org/cgi-bin/amigo/term_details?term=GO:0031012	yes
GO:0097458	neuron part	8.1e-06	0.0006678	195	ENSGALG00000000217|ENSGALG00000000367|ENSGALG00000000400|ENSGALG00000000421|ENSGALG00000000447|ENSGALG00000000645|ENSGALG00000000652|ENSGALG00000000674|ENSGALG00000000681|ENSGALG00000001293|ENSGALG00000001311|ENSGALG00000001319|ENSGALG00000001505|ENSGALG00000001560|ENSGALG00000001614|ENSGALG00000001688|ENSGALG00000001695|ENSGALG00000001698|ENSGALG00000001706|ENSGALG00000001764|ENSGALG00000001846|…	814	ENSGALG00000000019|ENSGALG00000000122|ENSGALG00000000168|ENSGALG00000000217|ENSGALG00000000220|ENSGALG00000000277|ENSGALG00000000291|ENSGALG00000000314|ENSGALG00000000360|ENSGALG00000000367|ENSGALG00000000374|ENSGALG00000000400|ENSGALG00000000407|ENSGALG00000000421|ENSGALG00000000442|ENSGALG00000000447|ENSGALG00000000579|ENSGALG00000000625|ENSGALG00000000645|ENSGALG00000000652|ENSGALG00000000674|…	http://amigo.geneontology.org/cgi-bin/amigo/term_details?term=GO:0097458	yes
GO:0005581	collagen trimer	1.1e-05	0.000859158	29	ENSGALG00000002298|ENSGALG00000004286|ENSGALG00000004771|ENSGALG00000004946|ENSGALG00000005180|ENSGALG00000005554|ENSGALG00000005628|ENSGALG00000005797|ENSGALG00000005811|ENSGALG00000006864|ENSGALG00000006958|ENSGALG00000008141|ENSGALG00000008266|ENSGALG00000008323|ENSGALG00000012119|ENSGALG00000013587|ENSGALG00000014815|ENSGALG00000014910|ENSGALG00000015253|ENSGALG00000016071|ENSGALG00000016841|…	73	ENSGALG00000002043|ENSGALG00000002298|ENSGALG00000002496|ENSGALG00000002503|ENSGALG00000002507|ENSGALG00000002509|ENSGALG00000002546|ENSGALG00000002552|ENSGALG00000003115|ENSGALG00000003923|ENSGALG00000004286|ENSGALG00000004338|ENSGALG00000004481|ENSGALG00000004771|ENSGALG00000004946|ENSGALG00000005180|ENSGALG00000005253|ENSGALG00000005554|ENSGALG00000005628|ENSGALG00000005797|ENSGALG00000005811|…	http://amigo.geneontology.org/cgi-bin/amigo/term_details?term=GO:0005581	yes
GO:0044420	extracellular matrix part	1.3e-05	0.0009646	38	ENSGALG00000000309|ENSGALG00000000327|ENSGALG00000001343|ENSGALG00000002298|ENSGALG00000003196|ENSGALG00000003582|ENSGALG00000004627|ENSGALG00000004946|ENSGALG00000005180|ENSGALG00000005319|ENSGALG00000005811|ENSGALG00000006958|ENSGALG00000007078|ENSGALG00000007917|ENSGALG00000008141|ENSGALG00000008266|ENSGALG00000008323|ENSGALG00000008367|ENSGALG00000008898|ENSGALG00000008961|ENSGALG00000008980|…	107	ENSGALG00000000209|ENSGALG00000000309|ENSGALG00000000327|ENSGALG00000000402|ENSGALG00000001343|ENSGALG00000001527|ENSGALG00000001544|ENSGALG00000002012|ENSGALG00000002041|ENSGALG00000002298|ENSGALG00000002509|ENSGALG00000002546|ENSGALG00000003015|ENSGALG00000003115|ENSGALG00000003164|ENSGALG00000003196|ENSGALG00000003578|ENSGALG00000003582|ENSGALG00000003770|ENSGALG00000003852|ENSGALG00000004087|…	http://amigo.geneontology.org/cgi-bin/amigo/term_details?term=GO:0044420	yes
GO:0005578	proteinaceous extracellular matrix	1.5e-05	0.00106	83	ENSGALG00000000309|ENSGALG00000000327|ENSGALG00000001343|ENSGALG00000001552|ENSGALG00000002081|ENSGALG00000002298|ENSGALG00000002461|ENSGALG00000003196|ENSGALG00000003554|ENSGALG00000003582|ENSGALG00000004526|ENSGALG00000004627|ENSGALG00000004946|ENSGALG00000005180|ENSGALG00000005347|ENSGALG00000005462|ENSGALG00000005628|ENSGALG00000005811|ENSGALG00000005968|ENSGALG00000006038|ENSGALG00000006080|…	297	ENSGALG00000000151|ENSGALG00000000182|ENSGALG00000000209|ENSGALG00000000309|ENSGALG00000000327|ENSGALG00000000402|ENSGALG00000000548|ENSGALG00000000619|ENSGALG00000000839|ENSGALG00000001079|ENSGALG00000001097|ENSGALG00000001201|ENSGALG00000001242|ENSGALG00000001281|ENSGALG00000001343|ENSGALG00000001370|ENSGALG00000001407|ENSGALG00000001527|ENSGALG00000001532|ENSGALG00000001544|ENSGALG00000001552|…	http://amigo.geneontology.org/cgi-bin/amigo/term_details?term=GO:0005578	yes
GO:0044463	cell projection part	1.6e-05	0.00107927	159	ENSGALG00000000367|ENSGALG00000000379|ENSGALG00000000400|ENSGALG00000000645|ENSGALG00000000674|ENSGALG00000000681|ENSGALG00000001293|ENSGALG00000001311|ENSGALG00000001505|ENSGALG00000001560|ENSGALG00000001688|ENSGALG00000001764|ENSGALG00000001801|ENSGALG00000001846|ENSGALG00000001849|ENSGALG00000001935|ENSGALG00000001996|ENSGALG00000002237|ENSGALG00000002350|ENSGALG00000002539|ENSGALG00000002606|…	649	ENSGALG00000000019|ENSGALG00000000098|ENSGALG00000000168|ENSGALG00000000220|ENSGALG00000000221|ENSGALG00000000367|ENSGALG00000000379|ENSGALG00000000400|ENSGALG00000000442|ENSGALG00000000621|ENSGALG00000000645|ENSGALG00000000674|ENSGALG00000000681|ENSGALG00000000690|ENSGALG00000000706|ENSGALG00000000733|ENSGALG00000000784|ENSGALG00000000816|ENSGALG00000000875|ENSGALG00000000898|ENSGALG00000000966|…	http://amigo.geneontology.org/cgi-bin/amigo/term_details?term=GO:0044463	yes
GO:0005887	integral component of plasma membrane	1.8e-05	0.00116139	212	ENSGALG00000000048|ENSGALG00000000117|ENSGALG00000000195|ENSGALG00000000367|ENSGALG00000000379|ENSGALG00000000394|ENSGALG00000000400|ENSGALG00000000447|ENSGALG00000000505|ENSGALG00000000543|ENSGALG00000000894|ENSGALG00000001181|ENSGALG00000001264|ENSGALG00000001331|ENSGALG00000001535|ENSGALG00000001560|ENSGALG00000001626|ENSGALG00000001661|ENSGALG00000001695|ENSGALG00000001698|ENSGALG00000001706|…	907	ENSGALG00000000048|ENSGALG00000000117|ENSGALG00000000123|ENSGALG00000000195|ENSGALG00000000221|ENSGALG00000000252|ENSGALG00000000367|ENSGALG00000000377|ENSGALG00000000379|ENSGALG00000000394|ENSGALG00000000400|ENSGALG00000000441|ENSGALG00000000442|ENSGALG00000000447|ENSGALG00000000458|ENSGALG00000000505|ENSGALG00000000543|ENSGALG00000000562|ENSGALG00000000589|ENSGALG00000000630|ENSGALG00000000788|…	http://amigo.geneontology.org/cgi-bin/amigo/term_details?term=GO:0005887	yes
GO:0033391	chromatoid body	3.6e-05	0.002226	8	ENSGALG00000000463|ENSGALG00000002645|ENSGALG00000004138|ENSGALG00000008971|ENSGALG00000014713|ENSGALG00000019211|ENSGALG00000026071|ENSGALG00000026483	10	ENSGALG00000000463|ENSGALG00000002645|ENSGALG00000004138|ENSGALG00000005378|ENSGALG00000008971|ENSGALG00000014713|ENSGALG00000019211|ENSGALG00000026037|ENSGALG00000026071|ENSGALG00000026483	http://amigo.geneontology.org/cgi-bin/amigo/term_details?term=GO:0033391	yes
GO:0036477	somatodendritic compartment	4.3e-05	0.00255248	111	ENSGALG00000000367|ENSGALG00000000645|ENSGALG00000000674|ENSGALG00000000681|ENSGALG00000001311|ENSGALG00000001614|ENSGALG00000001764|ENSGALG00000001846|ENSGALG00000001849|ENSGALG00000002003|ENSGALG00000002150|ENSGALG00000002539|ENSGALG00000002555|ENSGALG00000002707|ENSGALG00000002734|ENSGALG00000002946|ENSGALG00000002958|ENSGALG00000003135|ENSGALG00000003149|ENSGALG00000003582|ENSGALG00000003863|…	433	ENSGALG00000000122|ENSGALG00000000168|ENSGALG00000000277|ENSGALG00000000367|ENSGALG00000000407|ENSGALG00000000442|ENSGALG00000000645|ENSGALG00000000674|ENSGALG00000000681|ENSGALG00000000690|ENSGALG00000000816|ENSGALG00000000899|ENSGALG00000001129|ENSGALG00000001157|ENSGALG00000001172|ENSGALG00000001183|ENSGALG00000001192|ENSGALG00000001258|ENSGALG00000001270|ENSGALG00000001299|ENSGALG00000001311|…	http://amigo.geneontology.org/cgi-bin/amigo/term_details?term=GO:0036477	yes
GO:0045177	apical part of cell	9e-05	0.00513692	69	ENSGALG00000000048|ENSGALG00000000195|ENSGALG00000000329|ENSGALG00000000364|ENSGALG00000000897|ENSGALG00000001552|ENSGALG00000001560|ENSGALG00000001840|ENSGALG00000002237|ENSGALG00000002720|ENSGALG00000002957|ENSGALG00000003138|ENSGALG00000003149|ENSGALG00000003253|ENSGALG00000003285|ENSGALG00000003516|ENSGALG00000003709|ENSGALG00000003899|ENSGALG00000004980|ENSGALG00000005608|ENSGALG00000005988|…	248	ENSGALG00000000048|ENSGALG00000000194|ENSGALG00000000195|ENSGALG00000000221|ENSGALG00000000329|ENSGALG00000000364|ENSGALG00000000579|ENSGALG00000000670|ENSGALG00000000733|ENSGALG00000000745|ENSGALG00000000748|ENSGALG00000000897|ENSGALG00000000921|ENSGALG00000001069|ENSGALG00000001177|ENSGALG00000001214|ENSGALG00000001258|ENSGALG00000001262|ENSGALG00000001270|ENSGALG00000001552|ENSGALG00000001559|…	http://amigo.geneontology.org/cgi-bin/amigo/term_details?term=GO:0045177	yes
GO:0097060	synaptic membrane	0.0001	0.0054963	64	ENSGALG00000001560|ENSGALG00000001695|ENSGALG00000001698|ENSGALG00000001706|ENSGALG00000002150|ENSGALG00000002515|ENSGALG00000002606|ENSGALG00000002707|ENSGALG00000003005|ENSGALG00000003014|ENSGALG00000003021|ENSGALG00000003135|ENSGALG00000003594|ENSGALG00000003894|ENSGALG00000003921|ENSGALG00000004096|ENSGALG00000004649|ENSGALG00000004758|ENSGALG00000004980|ENSGALG00000005801|ENSGALG00000006008|…	227	ENSGALG00000000264|ENSGALG00000000442|ENSGALG00000000476|ENSGALG00000000816|ENSGALG00000001157|ENSGALG00000001172|ENSGALG00000001192|ENSGALG00000001282|ENSGALG00000001560|ENSGALG00000001573|ENSGALG00000001690|ENSGALG00000001695|ENSGALG00000001698|ENSGALG00000001706|ENSGALG00000001727|ENSGALG00000001741|ENSGALG00000001768|ENSGALG00000001879|ENSGALG00000002024|ENSGALG00000002098|ENSGALG00000002150|…	http://amigo.geneontology.org/cgi-bin/amigo/term_details?term=GO:0097060	yes
GO:0016324	apical plasma membrane	0.00012	0.005936	56	ENSGALG00000000048|ENSGALG00000000195|ENSGALG00000000329|ENSGALG00000000364|ENSGALG00000000897|ENSGALG00000001560|ENSGALG00000001840|ENSGALG00000002237|ENSGALG00000002720|ENSGALG00000002957|ENSGALG00000003138|ENSGALG00000003253|ENSGALG00000003285|ENSGALG00000003516|ENSGALG00000003899|ENSGALG00000004980|ENSGALG00000005608|ENSGALG00000005988|ENSGALG00000006202|ENSGALG00000006208|ENSGALG00000006454|…	193	ENSGALG00000000048|ENSGALG00000000194|ENSGALG00000000195|ENSGALG00000000221|ENSGALG00000000329|ENSGALG00000000364|ENSGALG00000000579|ENSGALG00000000670|ENSGALG00000000733|ENSGALG00000000745|ENSGALG00000000748|ENSGALG00000000897|ENSGALG00000000921|ENSGALG00000001069|ENSGALG00000001177|ENSGALG00000001270|ENSGALG00000001560|ENSGALG00000001705|ENSGALG00000001727|ENSGALG00000001835|ENSGALG00000001840|…	http://amigo.geneontology.org/cgi-bin/amigo/term_details?term=GO:0016324	yes
GO:0045211	postsynaptic membrane	0.00012	0.005936	56	ENSGALG00000001560|ENSGALG00000001695|ENSGALG00000001698|ENSGALG00000001706|ENSGALG00000002150|ENSGALG00000002606|ENSGALG00000002707|ENSGALG00000003005|ENSGALG00000003014|ENSGALG00000003021|ENSGALG00000003135|ENSGALG00000003594|ENSGALG00000003894|ENSGALG00000003921|ENSGALG00000004096|ENSGALG00000004649|ENSGALG00000004758|ENSGALG00000004980|ENSGALG00000005801|ENSGALG00000006008|ENSGALG00000006695|…	193	ENSGALG00000000264|ENSGALG00000000476|ENSGALG00000000816|ENSGALG00000001172|ENSGALG00000001192|ENSGALG00000001282|ENSGALG00000001560|ENSGALG00000001573|ENSGALG00000001690|ENSGALG00000001695|ENSGALG00000001698|ENSGALG00000001706|ENSGALG00000001727|ENSGALG00000001768|ENSGALG00000001879|ENSGALG00000002024|ENSGALG00000002098|ENSGALG00000002150|ENSGALG00000002152|ENSGALG00000002199|ENSGALG00000002455|…	http://amigo.geneontology.org/cgi-bin/amigo/term_details?term=GO:0045211	yes
GO:0034702	ion channel complex	0.00012	0.005936	61	ENSGALG00000000400|ENSGALG00000000447|ENSGALG00000001560|ENSGALG00000001695|ENSGALG00000001698|ENSGALG00000001706|ENSGALG00000002515|ENSGALG00000002946|ENSGALG00000003014|ENSGALG00000003123|ENSGALG00000003713|ENSGALG00000003833|ENSGALG00000004096|ENSGALG00000004355|ENSGALG00000004372|ENSGALG00000004373|ENSGALG00000004758|ENSGALG00000004980|ENSGALG00000005203|ENSGALG00000005332|ENSGALG00000005502|…	215	ENSGALG00000000252|ENSGALG00000000400|ENSGALG00000000441|ENSGALG00000000442|ENSGALG00000000447|ENSGALG00000000730|ENSGALG00000001150|ENSGALG00000001167|ENSGALG00000001172|ENSGALG00000001220|ENSGALG00000001262|ENSGALG00000001282|ENSGALG00000001512|ENSGALG00000001560|ENSGALG00000001690|ENSGALG00000001695|ENSGALG00000001698|ENSGALG00000001706|ENSGALG00000001835|ENSGALG00000001879|ENSGALG00000002098|…	http://amigo.geneontology.org/cgi-bin/amigo/term_details?term=GO:0034702	yes
GO:0045095	keratin filament	0.00017	0.00813806	9	ENSGALG00000003690|ENSGALG00000010250|ENSGALG00000010252|ENSGALG00000012169|ENSGALG00000018666|ENSGALG00000018947|ENSGALG00000023855|ENSGALG00000026616|ENSGALG00000027217	14	ENSGALG00000002349|ENSGALG00000003690|ENSGALG00000004064|ENSGALG00000010249|ENSGALG00000010250|ENSGALG00000010252|ENSGALG00000012169|ENSGALG00000018666|ENSGALG00000018947|ENSGALG00000023855|ENSGALG00000026616|ENSGALG00000027139|ENSGALG00000027217|ENSGALG00000028089	http://amigo.geneontology.org/cgi-bin/amigo/term_details?term=GO:0045095	yes
GO:0071546	pi-body	0.00019	0.00854424	5	ENSGALG00000004138|ENSGALG00000008971|ENSGALG00000014713|ENSGALG00000024012|ENSGALG00000026071	5	ENSGALG00000004138|ENSGALG00000008971|ENSGALG00000014713|ENSGALG00000024012|ENSGALG00000026071	http://amigo.geneontology.org/cgi-bin/amigo/term_details?term=GO:0071546	yes
GO:0044306	neuron projection terminus	0.00019	0.00854424	24	ENSGALG00000000400|ENSGALG00000001560|ENSGALG00000001688|ENSGALG00000001764|ENSGALG00000001849|ENSGALG00000002237|ENSGALG00000004980|ENSGALG00000005319|ENSGALG00000005511|ENSGALG00000006370|ENSGALG00000006859|ENSGALG00000007161|ENSGALG00000007551|ENSGALG00000008339|ENSGALG00000008898|ENSGALG00000009003|ENSGALG00000010204|ENSGALG00000010331|ENSGALG00000014994|ENSGALG00000015434|ENSGALG00000015835|…	64	ENSGALG00000000019|ENSGALG00000000400|ENSGALG00000000442|ENSGALG00000000996|ENSGALG00000001560|ENSGALG00000001688|ENSGALG00000001764|ENSGALG00000001849|ENSGALG00000002165|ENSGALG00000002237|ENSGALG00000002802|ENSGALG00000003901|ENSGALG00000004064|ENSGALG00000004955|ENSGALG00000004980|ENSGALG00000005319|ENSGALG00000005511|ENSGALG00000005524|ENSGALG00000005902|ENSGALG00000006046|ENSGALG00000006180|…	http://amigo.geneontology.org/cgi-bin/amigo/term_details?term=GO:0044306	yes
GO:0031514	motile cilium	0.00021	0.00916588	22	ENSGALG00000000443|ENSGALG00000000918|ENSGALG00000001065|ENSGALG00000001801|ENSGALG00000003148|ENSGALG00000004222|ENSGALG00000004297|ENSGALG00000004756|ENSGALG00000005247|ENSGALG00000007147|ENSGALG00000007472|ENSGALG00000007680|ENSGALG00000007892|ENSGALG00000014196|ENSGALG00000014244|ENSGALG00000014779|ENSGALG00000016175|ENSGALG00000016255|ENSGALG00000016757|ENSGALG00000023347|ENSGALG00000026089|…	57	ENSGALG00000000443|ENSGALG00000000540|ENSGALG00000000918|ENSGALG00000001065|ENSGALG00000001348|ENSGALG00000001798|ENSGALG00000001801|ENSGALG00000001835|ENSGALG00000002317|ENSGALG00000002577|ENSGALG00000003043|ENSGALG00000003148|ENSGALG00000003597|ENSGALG00000003601|ENSGALG00000003854|ENSGALG00000004222|ENSGALG00000004297|ENSGALG00000004756|ENSGALG00000005247|ENSGALG00000005707|ENSGALG00000006532|…	http://amigo.geneontology.org/cgi-bin/amigo/term_details?term=GO:0031514	yes
GO:1902495	transmembrane transporter complex	0.00023	0.009752	64	ENSGALG00000000400|ENSGALG00000000447|ENSGALG00000001560|ENSGALG00000001695|ENSGALG00000001698|ENSGALG00000001706|ENSGALG00000002515|ENSGALG00000002764|ENSGALG00000002946|ENSGALG00000003014|ENSGALG00000003123|ENSGALG00000003713|ENSGALG00000003833|ENSGALG00000004096|ENSGALG00000004355|ENSGALG00000004372|ENSGALG00000004373|ENSGALG00000004758|ENSGALG00000004980|ENSGALG00000005203|ENSGALG00000005332|…	233	ENSGALG00000000252|ENSGALG00000000400|ENSGALG00000000441|ENSGALG00000000442|ENSGALG00000000447|ENSGALG00000000730|ENSGALG00000000921|ENSGALG00000001150|ENSGALG00000001167|ENSGALG00000001172|ENSGALG00000001220|ENSGALG00000001226|ENSGALG00000001262|ENSGALG00000001282|ENSGALG00000001512|ENSGALG00000001560|ENSGALG00000001690|ENSGALG00000001695|ENSGALG00000001698|ENSGALG00000001706|ENSGALG00000001835|…	http://amigo.geneontology.org/cgi-bin/amigo/term_details?term=GO:1902495	yes
GO:0044430	cytoskeletal part	0.00027	0.01113	269	ENSGALG00000000059|ENSGALG00000000313|ENSGALG00000000317|ENSGALG00000000362|ENSGALG00000000470|ENSGALG00000000628|ENSGALG00000000645|ENSGALG00000000674|ENSGALG00000000681|ENSGALG00000000779|ENSGALG00000000878|ENSGALG00000000920|ENSGALG00000000978|ENSGALG00000001459|ENSGALG00000001513|ENSGALG00000001516|ENSGALG00000001616|ENSGALG00000001761|ENSGALG00000001801|ENSGALG00000001840|ENSGALG00000001849|…	1234	ENSGALG00000000041|ENSGALG00000000059|ENSGALG00000000106|ENSGALG00000000164|ENSGALG00000000169|ENSGALG00000000188|ENSGALG00000000220|ENSGALG00000000230|ENSGALG00000000264|ENSGALG00000000302|ENSGALG00000000313|ENSGALG00000000314|ENSGALG00000000317|ENSGALG00000000318|ENSGALG00000000362|ENSGALG00000000366|ENSGALG00000000368|ENSGALG00000000410|ENSGALG00000000412|ENSGALG00000000433|ENSGALG00000000466|…	http://amigo.geneontology.org/cgi-bin/amigo/term_details?term=GO:0044430	yes
GO:0005604	basement membrane	0.00029	0.0116314	29	ENSGALG00000000309|ENSGALG00000001343|ENSGALG00000002298|ENSGALG00000003196|ENSGALG00000004627|ENSGALG00000004946|ENSGALG00000005811|ENSGALG00000007078|ENSGALG00000007917|ENSGALG00000008141|ENSGALG00000008266|ENSGALG00000008323|ENSGALG00000008367|ENSGALG00000008980|ENSGALG00000009415|ENSGALG00000010316|ENSGALG00000011205|ENSGALG00000012394|ENSGALG00000013587|ENSGALG00000014014|ENSGALG00000014523|…	85	ENSGALG00000000209|ENSGALG00000000309|ENSGALG00000000402|ENSGALG00000001343|ENSGALG00000001527|ENSGALG00000002012|ENSGALG00000002041|ENSGALG00000002298|ENSGALG00000002546|ENSGALG00000003015|ENSGALG00000003115|ENSGALG00000003196|ENSGALG00000003578|ENSGALG00000003770|ENSGALG00000003852|ENSGALG00000004184|ENSGALG00000004338|ENSGALG00000004620|ENSGALG00000004627|ENSGALG00000004946|ENSGALG00000004960|…	http://amigo.geneontology.org/cgi-bin/amigo/term_details?term=GO:0005604	yes
GO:1990351	transporter complex	0.0003	0.0117158	64	ENSGALG00000000400|ENSGALG00000000447|ENSGALG00000001560|ENSGALG00000001695|ENSGALG00000001698|ENSGALG00000001706|ENSGALG00000002515|ENSGALG00000002764|ENSGALG00000002946|ENSGALG00000003014|ENSGALG00000003123|ENSGALG00000003713|ENSGALG00000003833|ENSGALG00000004096|ENSGALG00000004355|ENSGALG00000004372|ENSGALG00000004373|ENSGALG00000004758|ENSGALG00000004980|ENSGALG00000005203|ENSGALG00000005332|…	235	ENSGALG00000000252|ENSGALG00000000400|ENSGALG00000000441|ENSGALG00000000442|ENSGALG00000000447|ENSGALG00000000730|ENSGALG00000000921|ENSGALG00000001150|ENSGALG00000001167|ENSGALG00000001172|ENSGALG00000001220|ENSGALG00000001226|ENSGALG00000001262|ENSGALG00000001282|ENSGALG00000001512|ENSGALG00000001560|ENSGALG00000001690|ENSGALG00000001695|ENSGALG00000001698|ENSGALG00000001706|ENSGALG00000001835|…	http://amigo.geneontology.org/cgi-bin/amigo/term_details?term=GO:1990351	yes
GO:0005576	extracellular region	0.00039	0.01484	572	ENSGALG00000000048|ENSGALG00000000181|ENSGALG00000000299|ENSGALG00000000309|ENSGALG00000000327|ENSGALG00000000329|ENSGALG00000000364|ENSGALG00000000379|ENSGALG00000000426|ENSGALG00000000479|ENSGALG00000000543|ENSGALG00000000545|ENSGALG00000000560|ENSGALG00000000652|ENSGALG00000000674|ENSGALG00000000687|ENSGALG00000000735|ENSGALG00000000761|ENSGALG00000000850|ENSGALG00000000900|ENSGALG00000000935|…	2822	ENSGALG00000000038|ENSGALG00000000041|ENSGALG00000000044|ENSGALG00000000048|ENSGALG00000000065|ENSGALG00000000067|ENSGALG00000000075|ENSGALG00000000081|ENSGALG00000000085|ENSGALG00000000098|ENSGALG00000000114|ENSGALG00000000119|ENSGALG00000000120|ENSGALG00000000122|ENSGALG00000000151|ENSGALG00000000158|ENSGALG00000000161|ENSGALG00000000169|ENSGALG00000000181|ENSGALG00000000182|ENSGALG00000000183|…
							ALG00000013819|ENSGALG00000013822|ENSGALG00000013825|ENSGALG00000013828|ENSGALG00000013861|ENSGALG00000013868|ENSGALG00000013878|ENSGALG00000013922|ENSGALG00000013925|ENSGALG00000013932|ENSGALG00000013967|ENSGALG00000013969|ENSGALG00000013973|ENSGALG00000013978|ENSGALG00000013992|ENSGALG00000014004|ENSGALG00000014012|ENSGALG00000014014|ENSGALG00000014023|ENSGALG00000014085|ENSGALG00000014117|ENSG…	http://amigo.geneontology.org/cgi-bin/amigo/term_details?term=GO:0005576	yes
GO:0005856	cytoskeleton	0.00043	0.015953	354	ENSGALG00000000059|ENSGALG00000000313|ENSGALG00000000317|ENSGALG00000000362|ENSGALG00000000443|ENSGALG00000000470|ENSGALG00000000519|ENSGALG00000000521|ENSGALG00000000628|ENSGALG00000000645|ENSGALG00000000674|ENSGALG00000000681|ENSGALG00000000779|ENSGALG00000000824|ENSGALG00000000878|ENSGALG00000000920|ENSGALG00000000978|ENSGALG00000001065|ENSGALG00000001132|ENSGALG00000001211|ENSGALG00000001459|…	1680	ENSGALG00000000041|ENSGALG00000000059|ENSGALG00000000106|ENSGALG00000000122|ENSGALG00000000164|ENSGALG00000000169|ENSGALG00000000188|ENSGALG00000000220|ENSGALG00000000230|ENSGALG00000000234|ENSGALG00000000264|ENSGALG00000000273|ENSGALG00000000302|ENSGALG00000000313|ENSGALG00000000314|ENSGALG00000000316|ENSGALG00000000317|ENSGALG00000000318|ENSGALG00000000362|ENSGALG00000000366|ENSGALG00000000368|…	http://amigo.geneontology.org/cgi-bin/amigo/term_details?term=GO:0005856	yes
GO:0005874	microtubule	0.00046	0.0166498	79	ENSGALG00000000059|ENSGALG00000000362|ENSGALG00000000628|ENSGALG00000000878|ENSGALG00000001761|ENSGALG00000001851|ENSGALG00000001903|ENSGALG00000001935|ENSGALG00000002129|ENSGALG00000002319|ENSGALG00000002350|ENSGALG00000003007|ENSGALG00000003134|ENSGALG00000003170|ENSGALG00000003693|ENSGALG00000003727|ENSGALG00000003860|ENSGALG00000004021|ENSGALG00000004059|ENSGALG00000004195|ENSGALG00000004297|…	307	ENSGALG00000000059|ENSGALG00000000220|ENSGALG00000000362|ENSGALG00000000433|ENSGALG00000000468|ENSGALG00000000540|ENSGALG00000000596|ENSGALG00000000625|ENSGALG00000000628|ENSGALG00000000634|ENSGALG00000000834|ENSGALG00000000878|ENSGALG00000000895|ENSGALG00000000898|ENSGALG00000001020|ENSGALG00000001041|ENSGALG00000001111|ENSGALG00000001163|ENSGALG00000001204|ENSGALG00000001258|ENSGALG00000001291|…	http://amigo.geneontology.org/cgi-bin/amigo/term_details?term=GO:0005874	yes
GO:0043679	axon terminus	0.00049	0.0169107	22	ENSGALG00000000400|ENSGALG00000001560|ENSGALG00000001688|ENSGALG00000001764|ENSGALG00000002237|ENSGALG00000004980|ENSGALG00000005319|ENSGALG00000005511|ENSGALG00000006370|ENSGALG00000006859|ENSGALG00000007161|ENSGALG00000007551|ENSGALG00000008339|ENSGALG00000008898|ENSGALG00000009003|ENSGALG00000010204|ENSGALG00000014994|ENSGALG00000015434|ENSGALG00000015835|ENSGALG00000026462|ENSGALG00000026998|…	60	ENSGALG00000000019|ENSGALG00000000400|ENSGALG00000000442|ENSGALG00000000996|ENSGALG00000001560|ENSGALG00000001688|ENSGALG00000001764|ENSGALG00000002165|ENSGALG00000002237|ENSGALG00000002802|ENSGALG00000003901|ENSGALG00000004064|ENSGALG00000004955|ENSGALG00000004980|ENSGALG00000005319|ENSGALG00000005511|ENSGALG00000005524|ENSGALG00000005902|ENSGALG00000006046|ENSGALG00000006180|ENSGALG00000006370|…	http://amigo.geneontology.org/cgi-bin/amigo/term_details?term=GO:0043679	yes
GO:0000793	condensed chromosome	0.00049	0.0169107	40	ENSGALG00000000837|ENSGALG00000001632|ENSGALG00000002511|ENSGALG00000002736|ENSGALG00000003438|ENSGALG00000003720|ENSGALG00000003881|ENSGALG00000004224|ENSGALG00000004515|ENSGALG00000004516|ENSGALG00000004522|ENSGALG00000004540|ENSGALG00000004706|ENSGALG00000004880|ENSGALG00000005037|ENSGALG00000005775|ENSGALG00000006186|ENSGALG00000008014|ENSGALG00000008234|ENSGALG00000008713|ENSGALG00000009722|…	133	ENSGALG00000000291|ENSGALG00000000603|ENSGALG00000000823|ENSGALG00000000837|ENSGALG00000000970|ENSGALG00000001364|ENSGALG00000001485|ENSGALG00000001491|ENSGALG00000001632|ENSGALG00000001726|ENSGALG00000001907|ENSGALG00000001942|ENSGALG00000002288|ENSGALG00000002511|ENSGALG00000002736|ENSGALG00000002853|ENSGALG00000002903|ENSGALG00000003072|ENSGALG00000003438|ENSGALG00000003454|ENSGALG00000003720|…	http://amigo.geneontology.org/cgi-bin/amigo/term_details?term=GO:0000793	yes
GO:0043197	dendritic spine	0.00055	0.01855	30	ENSGALG00000000367|ENSGALG00000000645|ENSGALG00000001311|ENSGALG00000001846|ENSGALG00000002539|ENSGALG00000002946|ENSGALG00000003582|ENSGALG00000003921|ENSGALG00000004649|ENSGALG00000007551|ENSGALG00000007719|ENSGALG00000008128|ENSGALG00000008898|ENSGALG00000009131|ENSGALG00000009381|ENSGALG00000009686|ENSGALG00000010397|ENSGALG00000014014|ENSGALG00000016154|ENSGALG00000016594|ENSGALG00000018621|…	92	ENSGALG00000000168|ENSGALG00000000367|ENSGALG00000000645|ENSGALG00000000816|ENSGALG00000001183|ENSGALG00000001192|ENSGALG00000001311|ENSGALG00000001727|ENSGALG00000001768|ENSGALG00000001846|ENSGALG00000002024|ENSGALG00000002526|ENSGALG00000002539|ENSGALG00000002946|ENSGALG00000003113|ENSGALG00000003164|ENSGALG00000003573|ENSGALG00000003582|ENSGALG00000003634|ENSGALG00000003901|ENSGALG00000003921|…	http://amigo.geneontology.org/cgi-bin/amigo/term_details?term=GO:0043197	yes
GO:0043235	receptor complex	0.00057	0.0187973	58	ENSGALG00000000379|ENSGALG00000001264|ENSGALG00000001695|ENSGALG00000001698|ENSGALG00000001706|ENSGALG00000002375|ENSGALG00000002389|ENSGALG00000002515|ENSGALG00000002555|ENSGALG00000002946|ENSGALG00000003014|ENSGALG00000003126|ENSGALG00000003149|ENSGALG00000003821|ENSGALG00000004096|ENSGALG00000004511|ENSGALG00000005060|ENSGALG00000005203|ENSGALG00000005223|ENSGALG00000005801|ENSGALG00000006038|…	213	ENSGALG00000000251|ENSGALG00000000274|ENSGALG00000000379|ENSGALG00000001150|ENSGALG00000001172|ENSGALG00000001264|ENSGALG00000001282|ENSGALG00000001486|ENSGALG00000001583|ENSGALG00000001690|ENSGALG00000001695|ENSGALG00000001698|ENSGALG00000001706|ENSGALG00000001879|ENSGALG00000002098|ENSGALG00000002152|ENSGALG00000002375|ENSGALG00000002389|ENSGALG00000002515|ENSGALG00000002555|ENSGALG00000002626|…	http://amigo.geneontology.org/cgi-bin/amigo/term_details?term=GO:0043235	yes
GO:0043025	neuronal cell body	0.00072	0.0232278	69	ENSGALG00000000367|ENSGALG00000000674|ENSGALG00000001764|ENSGALG00000001849|ENSGALG00000002003|ENSGALG00000002539|ENSGALG00000002555|ENSGALG00000002707|ENSGALG00000002958|ENSGALG00000003149|ENSGALG00000003582|ENSGALG00000003863|ENSGALG00000003899|ENSGALG00000004096|ENSGALG00000004758|ENSGALG00000005577|ENSGALG00000005779|ENSGALG00000006008|ENSGALG00000007161|ENSGALG00000007551|ENSGALG00000007623|…	265	ENSGALG00000000122|ENSGALG00000000277|ENSGALG00000000367|ENSGALG00000000407|ENSGALG00000000442|ENSGALG00000000674|ENSGALG00000000690|ENSGALG00000000899|ENSGALG00000001157|ENSGALG00000001183|ENSGALG00000001258|ENSGALG00000001270|ENSGALG00000001299|ENSGALG00000001419|ENSGALG00000001450|ENSGALG00000001764|ENSGALG00000001849|ENSGALG00000001892|ENSGALG00000002003|ENSGALG00000002015|ENSGALG00000002132|…	http://amigo.geneontology.org/cgi-bin/amigo/term_details?term=GO:0043025	yes
GO:0044309	neuron spine	0.00082	0.0258911	30	ENSGALG00000000367|ENSGALG00000000645|ENSGALG00000001311|ENSGALG00000001846|ENSGALG00000002539|ENSGALG00000002946|ENSGALG00000003582|ENSGALG00000003921|ENSGALG00000004649|ENSGALG00000007551|ENSGALG00000007719|ENSGALG00000008128|ENSGALG00000008898|ENSGALG00000009131|ENSGALG00000009381|ENSGALG00000009686|ENSGALG00000010397|ENSGALG00000014014|ENSGALG00000016154|ENSGALG00000016594|ENSGALG00000018621|…	94	ENSGALG00000000168|ENSGALG00000000367|ENSGALG00000000645|ENSGALG00000000816|ENSGALG00000001183|ENSGALG00000001192|ENSGALG00000001311|ENSGALG00000001727|ENSGALG00000001768|ENSGALG00000001846|ENSGALG00000002024|ENSGALG00000002526|ENSGALG00000002539|ENSGALG00000002946|ENSGALG00000003113|ENSGALG00000003164|ENSGALG00000003573|ENSGALG00000003582|ENSGALG00000003634|ENSGALG00000003901|ENSGALG00000003921|…	http://amigo.geneontology.org/cgi-bin/amigo/term_details?term=GO:0044309	yes
GO:0005875	microtubule associated complex	0.00084	0.02597	35	ENSGALG00000000628|ENSGALG00000000878|ENSGALG00000001761|ENSGALG00000001996|ENSGALG00000002350|ENSGALG00000003007|ENSGALG00000003170|ENSGALG00000003727|ENSGALG00000004195|ENSGALG00000004297|ENSGALG00000004495|ENSGALG00000005402|ENSGALG00000005517|ENSGALG00000005601|ENSGALG00000005806|ENSGALG00000006221|ENSGALG00000007147|ENSGALG00000007841|ENSGALG00000007993|ENSGALG00000008713|ENSGALG00000009145|…	115	ENSGALG00000000628|ENSGALG00000000878|ENSGALG00000001020|ENSGALG00000001041|ENSGALG00000001111|ENSGALG00000001163|ENSGALG00000001291|ENSGALG00000001761|ENSGALG00000001913|ENSGALG00000001996|ENSGALG00000002175|ENSGALG00000002350|ENSGALG00000002726|ENSGALG00000002789|ENSGALG00000003007|ENSGALG00000003170|ENSGALG00000003231|ENSGALG00000003571|ENSGALG00000003727|ENSGALG00000004195|ENSGALG00000004297|…	http://amigo.geneontology.org/cgi-bin/amigo/term_details?term=GO:0005875	yes
GO:0005615	extracellular space	0.00088	0.0266514	162	ENSGALG00000000364|ENSGALG00000000543|ENSGALG00000000545|ENSGALG00000000560|ENSGALG00000000687|ENSGALG00000000956|ENSGALG00000001115|ENSGALG00000001331|ENSGALG00000001552|ENSGALG00000002028|ENSGALG00000002160|ENSGALG00000002389|ENSGALG00000002515|ENSGALG00000002643|ENSGALG00000003003|ENSGALG00000003161|ENSGALG00000003640|ENSGALG00000003709|ENSGALG00000003742|ENSGALG00000003821|ENSGALG00000003933|…	716	ENSGALG00000000038|ENSGALG00000000120|ENSGALG00000000182|ENSGALG00000000249|ENSGALG00000000277|ENSGALG00000000293|ENSGALG00000000349|ENSGALG00000000364|ENSGALG00000000374|ENSGALG00000000424|ENSGALG00000000534|ENSGALG00000000543|ENSGALG00000000545|ENSGALG00000000560|ENSGALG00000000589|ENSGALG00000000619|ENSGALG00000000620|ENSGALG00000000667|ENSGALG00000000687|ENSGALG00000000737|ENSGALG00000000785|…	http://amigo.geneontology.org/cgi-bin/amigo/term_details?term=GO:0005615	yes
GO:0014069	postsynaptic density	0.00097	0.0269319	42	ENSGALG00000000681|ENSGALG00000001849|ENSGALG00000002150|ENSGALG00000002606|ENSGALG00000003921|ENSGALG00000004021|ENSGALG00000006008|ENSGALG00000006258|ENSGALG00000006695|ENSGALG00000007551|ENSGALG00000007719|ENSGALG00000007796|ENSGALG00000008085|ENSGALG00000008292|ENSGALG00000008434|ENSGALG00000008681|ENSGALG00000008898|ENSGALG00000008907|ENSGALG00000009131|ENSGALG00000009381|ENSGALG00000009707|…	146	ENSGALG00000000264|ENSGALG00000000681|ENSGALG00000000816|ENSGALG00000001026|ENSGALG00000001192|ENSGALG00000001727|ENSGALG00000001849|ENSGALG00000002150|ENSGALG00000002199|ENSGALG00000002526|ENSGALG00000002606|ENSGALG00000002789|ENSGALG00000003074|ENSGALG00000003113|ENSGALG00000003164|ENSGALG00000003901|ENSGALG00000003911|ENSGALG00000003921|ENSGALG00000004021|ENSGALG00000004064|ENSGALG00000004071|…	http://amigo.geneontology.org/cgi-bin/amigo/term_details?term=GO:0014069	yes
GO:0098644	complex of collagen trimers	0.00098	0.0269319	5	ENSGALG00000004946|ENSGALG00000008141|ENSGALG00000008266|ENSGALG00000016841|ENSGALG00000016843	6	ENSGALG00000003115|ENSGALG00000004946|ENSGALG00000008141|ENSGALG00000008266|ENSGALG00000016841|ENSGALG00000016843	http://amigo.geneontology.org/cgi-bin/amigo/term_details?term=GO:0098644	yes
GO:0098645	collagen network	0.00098	0.0269319	5	ENSGALG00000004946|ENSGALG00000008141|ENSGALG00000008266|ENSGALG00000016841|ENSGALG00000016843	6	ENSGALG00000003115|ENSGALG00000004946|ENSGALG00000008141|ENSGALG00000008266|ENSGALG00000016841|ENSGALG00000016843	http://amigo.geneontology.org/cgi-bin/amigo/term_details?term=GO:0098645	yes
GO:0098642	network-forming collagen trimer	0.00098	0.0269319	5	ENSGALG00000004946|ENSGALG00000008141|ENSGALG00000008266|ENSGALG00000016841|ENSGALG00000016843	6	ENSGALG00000003115|ENSGALG00000004946|ENSGALG00000008141|ENSGALG00000008266|ENSGALG00000016841|ENSGALG00000016843	http://amigo.geneontology.org/cgi-bin/amigo/term_details?term=GO:0098642	yes
GO:0005587	collagen type IV trimer	0.00098	0.0269319	5	ENSGALG00000004946|ENSGALG00000008141|ENSGALG00000008266|ENSGALG00000016841|ENSGALG00000016843	6	ENSGALG00000003115|ENSGALG00000004946|ENSGALG00000008141|ENSGALG00000008266|ENSGALG00000016841|ENSGALG00000016843	http://amigo.geneontology.org/cgi-bin/amigo/term_details?term=GO:0005587	yes
GO:0005903	brush border	0.00102	0.0275215	21	ENSGALG00000000645|ENSGALG00000000674|ENSGALG00000000920|ENSGALG00000001933|ENSGALG00000002647|ENSGALG00000003149|ENSGALG00000003253|ENSGALG00000003285|ENSGALG00000006169|ENSGALG00000006192|ENSGALG00000006728|ENSGALG00000007719|ENSGALG00000009973|ENSGALG00000010331|ENSGALG00000010770|ENSGALG00000010858|ENSGALG00000012260|ENSGALG00000013742|ENSGALG00000015492|ENSGALG00000023172|ENSGALG00000026089	59	ENSGALG00000000645|ENSGALG00000000674|ENSGALG00000000920|ENSGALG00000001183|ENSGALG00000001933|ENSGALG00000001936|ENSGALG00000002022|ENSGALG00000002647|ENSGALG00000003149|ENSGALG00000003253|ENSGALG00000003285|ENSGALG00000003412|ENSGALG00000004034|ENSGALG00000004150|ENSGALG00000004368|ENSGALG00000004997|ENSGALG00000005079|ENSGALG00000005209|ENSGALG00000005360|ENSGALG00000005678|ENSGALG00000005763|…	http://amigo.geneontology.org/cgi-bin/amigo/term_details?term=GO:0005903	yes
GO:0033267	axon part	0.00104	0.02756	34	ENSGALG00000000400|ENSGALG00000000674|ENSGALG00000001560|ENSGALG00000001688|ENSGALG00000001764|ENSGALG00000002237|ENSGALG00000003123|ENSGALG00000003135|ENSGALG00000003594|ENSGALG00000004980|ENSGALG00000005319|ENSGALG00000005511|ENSGALG00000006258|ENSGALG00000006370|ENSGALG00000006859|ENSGALG00000006901|ENSGALG00000007161|ENSGALG00000007551|ENSGALG00000008339|ENSGALG00000008898|ENSGALG00000009003|…	112	ENSGALG00000000019|ENSGALG00000000220|ENSGALG00000000400|ENSGALG00000000442|ENSGALG00000000674|ENSGALG00000000996|ENSGALG00000001270|ENSGALG00000001419|ENSGALG00000001560|ENSGALG00000001688|ENSGALG00000001764|ENSGALG00000001772|ENSGALG00000002165|ENSGALG00000002237|ENSGALG00000002802|ENSGALG00000003015|ENSGALG00000003123|ENSGALG00000003135|ENSGALG00000003594|ENSGALG00000003901|ENSGALG00000004064|…	http://amigo.geneontology.org/cgi-bin/amigo/term_details?term=GO:0033267	yes
GO:0071547	piP-body	0.00106	0.0275972	4	ENSGALG00000011565|ENSGALG00000014713|ENSGALG00000019211|ENSGALG00000024012	4	ENSGALG00000011565|ENSGALG00000014713|ENSGALG00000019211|ENSGALG00000024012	http://amigo.geneontology.org/cgi-bin/amigo/term_details?term=GO:0071547	yes
GO:0043195	terminal bouton	0.0013	0.0332621	16	ENSGALG00000001560|ENSGALG00000001688|ENSGALG00000001764|ENSGALG00000004980|ENSGALG00000005511|ENSGALG00000006859|ENSGALG00000007161|ENSGALG00000007551|ENSGALG00000008339|ENSGALG00000008898|ENSGALG00000009003|ENSGALG00000010204|ENSGALG00000015434|ENSGALG00000015835|ENSGALG00000026462|ENSGALG00000027920	41	ENSGALG00000000019|ENSGALG00000000996|ENSGALG00000001560|ENSGALG00000001688|ENSGALG00000001764|ENSGALG00000002165|ENSGALG00000003901|ENSGALG00000004955|ENSGALG00000004980|ENSGALG00000005511|ENSGALG00000005524|ENSGALG00000005902|ENSGALG00000006046|ENSGALG00000006498|ENSGALG00000006641|ENSGALG00000006859|ENSGALG00000007161|ENSGALG00000007501|ENSGALG00000007551|ENSGALG00000008339|ENSGALG00000008512|…	http://amigo.geneontology.org/cgi-bin/amigo/term_details?term=GO:0043195	yes
GO:0030424	axon	0.00146	0.0367227	68	ENSGALG00000000400|ENSGALG00000000421|ENSGALG00000000447|ENSGALG00000000674|ENSGALG00000000681|ENSGALG00000001560|ENSGALG00000001688|ENSGALG00000001706|ENSGALG00000001764|ENSGALG00000001846|ENSGALG00000001849|ENSGALG00000002237|ENSGALG00000002555|ENSGALG00000002707|ENSGALG00000002734|ENSGALG00000003123|ENSGALG00000003135|ENSGALG00000003594|ENSGALG00000003921|ENSGALG00000004096|ENSGALG00000004630|…	267	ENSGALG00000000019|ENSGALG00000000220|ENSGALG00000000277|ENSGALG00000000291|ENSGALG00000000314|ENSGALG00000000400|ENSGALG00000000407|ENSGALG00000000421|ENSGALG00000000442|ENSGALG00000000447|ENSGALG00000000625|ENSGALG00000000674|ENSGALG00000000681|ENSGALG00000000690|ENSGALG00000000912|ENSGALG00000000996|ENSGALG00000001041|ENSGALG00000001051|ENSGALG00000001067|ENSGALG00000001129|ENSGALG00000001183|…	http://amigo.geneontology.org/cgi-bin/amigo/term_details?term=GO:0030424	yes
GO:0098590	plasma membrane region	0.00159	0.039326	81	ENSGALG00000000048|ENSGALG00000000195|ENSGALG00000000329|ENSGALG00000000364|ENSGALG00000000674|ENSGALG00000000897|ENSGALG00000001331|ENSGALG00000001560|ENSGALG00000001661|ENSGALG00000001764|ENSGALG00000001840|ENSGALG00000001846|ENSGALG00000002237|ENSGALG00000002720|ENSGALG00000002957|ENSGALG00000003103|ENSGALG00000003126|ENSGALG00000003138|ENSGALG00000003253|ENSGALG00000003285|ENSGALG00000003516|…	329	ENSGALG00000000048|ENSGALG00000000075|ENSGALG00000000194|ENSGALG00000000195|ENSGALG00000000221|ENSGALG00000000329|ENSGALG00000000364|ENSGALG00000000579|ENSGALG00000000670|ENSGALG00000000674|ENSGALG00000000733|ENSGALG00000000745|ENSGALG00000000748|ENSGALG00000000860|ENSGALG00000000875|ENSGALG00000000897|ENSGALG00000000921|ENSGALG00000001045|ENSGALG00000001051|ENSGALG00000001069|ENSGALG00000001177|…	http://amigo.geneontology.org/cgi-bin/amigo/term_details?term=GO:0098590	yes
GO:0034703	cation channel complex	0.00191	0.0464348	35	ENSGALG00000000400|ENSGALG00000000447|ENSGALG00000001560|ENSGALG00000003123|ENSGALG00000003833|ENSGALG00000004355|ENSGALG00000004372|ENSGALG00000004373|ENSGALG00000004758|ENSGALG00000004980|ENSGALG00000005332|ENSGALG00000005502|ENSGALG00000006202|ENSGALG00000006314|ENSGALG00000006490|ENSGALG00000007409|ENSGALG00000007623|ENSGALG00000007666|ENSGALG00000007972|ENSGALG00000008456|ENSGALG00000008591|…	120	ENSGALG00000000252|ENSGALG00000000400|ENSGALG00000000441|ENSGALG00000000442|ENSGALG00000000447|ENSGALG00000000730|ENSGALG00000001167|ENSGALG00000001220|ENSGALG00000001512|ENSGALG00000001560|ENSGALG00000001835|ENSGALG00000002132|ENSGALG00000002451|ENSGALG00000003123|ENSGALG00000003200|ENSGALG00000003770|ENSGALG00000003833|ENSGALG00000003900|ENSGALG00000004074|ENSGALG00000004355|ENSGALG00000004357|…	http://amigo.geneontology.org/cgi-bin/amigo/term_details?term=GO:0034703	yes
GO:0044297	cell body	0.00194	0.0464348	74	ENSGALG00000000367|ENSGALG00000000652|ENSGALG00000000674|ENSGALG00000001764|ENSGALG00000001849|ENSGALG00000002003|ENSGALG00000002539|ENSGALG00000002555|ENSGALG00000002707|ENSGALG00000002958|ENSGALG00000003149|ENSGALG00000003582|ENSGALG00000003863|ENSGALG00000003899|ENSGALG00000004096|ENSGALG00000004758|ENSGALG00000005577|ENSGALG00000005779|ENSGALG00000006008|ENSGALG00000007161|ENSGALG00000007551|…	298	ENSGALG00000000122|ENSGALG00000000277|ENSGALG00000000367|ENSGALG00000000407|ENSGALG00000000442|ENSGALG00000000652|ENSGALG00000000674|ENSGALG00000000690|ENSGALG00000000899|ENSGALG00000000909|ENSGALG00000001157|ENSGALG00000001183|ENSGALG00000001258|ENSGALG00000001270|ENSGALG00000001299|ENSGALG00000001419|ENSGALG00000001450|ENSGALG00000001727|ENSGALG00000001764|ENSGALG00000001849|ENSGALG00000001892|…	http://amigo.geneontology.org/cgi-bin/amigo/term_details?term=GO:0044297	yes
GO:0042383	sarcolemma	0.002	0.0471111	25	ENSGALG00000001181|ENSGALG00000002539|ENSGALG00000003135|ENSGALG00000003529|ENSGALG00000003594|ENSGALG00000003886|ENSGALG00000003921|ENSGALG00000004758|ENSGALG00000005857|ENSGALG00000008544|ENSGALG00000008591|ENSGALG00000012036|ENSGALG00000012169|ENSGALG00000012256|ENSGALG00000013022|ENSGALG00000013244|ENSGALG00000013742|ENSGALG00000014014|ENSGALG00000016105|ENSGALG00000016186|ENSGALG00000016281|…	78	ENSGALG00000000184|ENSGALG00000000921|ENSGALG00000001181|ENSGALG00000001512|ENSGALG00000002539|ENSGALG00000003135|ENSGALG00000003529|ENSGALG00000003594|ENSGALG00000003601|ENSGALG00000003770|ENSGALG00000003886|ENSGALG00000003921|ENSGALG00000004758|ENSGALG00000005079|ENSGALG00000005209|ENSGALG00000005243|ENSGALG00000005670|ENSGALG00000005857|ENSGALG00000006072|ENSGALG00000006172|ENSGALG00000006908|…	http://amigo.geneontology.org/cgi-bin/amigo/term_details?term=GO:0042383	yes
GO:0000795	synaptonemal complex	0.00204	0.0473025	9	ENSGALG00000000837|ENSGALG00000002511|ENSGALG00000002736|ENSGALG00000004516|ENSGALG00000004880|ENSGALG00000005775|ENSGALG00000006186|ENSGALG00000011392|ENSGALG00000014228	18	ENSGALG00000000837|ENSGALG00000001907|ENSGALG00000002288|ENSGALG00000002511|ENSGALG00000002736|ENSGALG00000003072|ENSGALG00000003764|ENSGALG00000004516|ENSGALG00000004880|ENSGALG00000005775|ENSGALG00000006110|ENSGALG00000006186|ENSGALG00000008585|ENSGALG00000010304|ENSGALG00000011392|ENSGALG00000012060|ENSGALG00000014228|ENSGALG00000027462	http://amigo.geneontology.org/cgi-bin/amigo/term_details?term=GO:0000795	yes

## Sheet: D1FR_D1FL_MF
GO	Description	p	FDR	Significant	Gene_in_de	Annotated	Gene_in_background	Links	Result
GO:0005215	transporter activity	1.4e-09	5.0694e-06	250	ENSGALG00000000048|ENSGALG00000000181|ENSGALG00000000195|ENSGALG00000000367|ENSGALG00000000394|ENSGALG00000000400|ENSGALG00000000447|ENSGALG00000000453|ENSGALG00000000505|ENSGALG00000000558|ENSGALG00000000844|ENSGALG00000001181|ENSGALG00000001449|ENSGALG00000001560|ENSGALG00000001564|ENSGALG00000001614|ENSGALG00000001645|ENSGALG00000001661|ENSGALG00000001693|ENSGALG00000001695|ENSGALG00000001698|…	1009	ENSGALG00000000003|ENSGALG00000000048|ENSGALG00000000086|ENSGALG00000000181|ENSGALG00000000195|ENSGALG00000000252|ENSGALG00000000308|ENSGALG00000000352|ENSGALG00000000356|ENSGALG00000000367|ENSGALG00000000378|ENSGALG00000000394|ENSGALG00000000397|ENSGALG00000000400|ENSGALG00000000409|ENSGALG00000000417|ENSGALG00000000439|ENSGALG00000000441|ENSGALG00000000442|ENSGALG00000000447|ENSGALG00000000453|…	http://amigo.geneontology.org/cgi-bin/amigo/term_details?term=GO:0005215	yes
GO:0022857	transmembrane transporter activity	8.2e-09	1.48461e-05	203	ENSGALG00000000048|ENSGALG00000000181|ENSGALG00000000195|ENSGALG00000000367|ENSGALG00000000394|ENSGALG00000000400|ENSGALG00000000447|ENSGALG00000000505|ENSGALG00000000558|ENSGALG00000000844|ENSGALG00000001181|ENSGALG00000001560|ENSGALG00000001564|ENSGALG00000001645|ENSGALG00000001661|ENSGALG00000001693|ENSGALG00000001695|ENSGALG00000001698|ENSGALG00000001706|ENSGALG00000001756|ENSGALG00000001764|…	800	ENSGALG00000000003|ENSGALG00000000048|ENSGALG00000000086|ENSGALG00000000181|ENSGALG00000000195|ENSGALG00000000252|ENSGALG00000000308|ENSGALG00000000352|ENSGALG00000000356|ENSGALG00000000367|ENSGALG00000000378|ENSGALG00000000394|ENSGALG00000000400|ENSGALG00000000417|ENSGALG00000000441|ENSGALG00000000442|ENSGALG00000000447|ENSGALG00000000505|ENSGALG00000000530|ENSGALG00000000558|ENSGALG00000000721|…	http://amigo.geneontology.org/cgi-bin/amigo/term_details?term=GO:0022857	yes
GO:0022892	substrate-specific transporter activity	6e-08	7.242e-05	210	ENSGALG00000000048|ENSGALG00000000181|ENSGALG00000000195|ENSGALG00000000367|ENSGALG00000000394|ENSGALG00000000400|ENSGALG00000000447|ENSGALG00000000505|ENSGALG00000000558|ENSGALG00000000844|ENSGALG00000001181|ENSGALG00000001560|ENSGALG00000001564|ENSGALG00000001645|ENSGALG00000001661|ENSGALG00000001693|ENSGALG00000001695|ENSGALG00000001698|ENSGALG00000001706|ENSGALG00000001756|ENSGALG00000001764|…	853	ENSGALG00000000048|ENSGALG00000000086|ENSGALG00000000181|ENSGALG00000000195|ENSGALG00000000252|ENSGALG00000000352|ENSGALG00000000356|ENSGALG00000000367|ENSGALG00000000378|ENSGALG00000000394|ENSGALG00000000397|ENSGALG00000000400|ENSGALG00000000409|ENSGALG00000000417|ENSGALG00000000439|ENSGALG00000000441|ENSGALG00000000442|ENSGALG00000000447|ENSGALG00000000454|ENSGALG00000000505|ENSGALG00000000530|…	http://amigo.geneontology.org/cgi-bin/amigo/term_details?term=GO:0022892	yes
GO:0005509	calcium ion binding	1.4e-07	0.000126735	133	ENSGALG00000000327|ENSGALG00000000479|ENSGALG00000001009|ENSGALG00000001040|ENSGALG00000001169|ENSGALG00000001207|ENSGALG00000001273|ENSGALG00000001459|ENSGALG00000001938|ENSGALG00000001968|ENSGALG00000002081|ENSGALG00000002375|ENSGALG00000002397|ENSGALG00000002461|ENSGALG00000002544|ENSGALG00000002553|ENSGALG00000002555|ENSGALG00000002606|ENSGALG00000002647|ENSGALG00000002675|ENSGALG00000002944|…	496	ENSGALG00000000327|ENSGALG00000000382|ENSGALG00000000479|ENSGALG00000000503|ENSGALG00000000564|ENSGALG00000000585|ENSGALG00000000608|ENSGALG00000001007|ENSGALG00000001009|ENSGALG00000001038|ENSGALG00000001040|ENSGALG00000001069|ENSGALG00000001122|ENSGALG00000001169|ENSGALG00000001207|ENSGALG00000001208|ENSGALG00000001273|ENSGALG00000001418|ENSGALG00000001428|ENSGALG00000001431|ENSGALG00000001446|…	http://amigo.geneontology.org/cgi-bin/amigo/term_details?term=GO:0005509	yes
GO:0022891	substrate-specific transmembrane transporter activity	2.4e-07	0.000173808	181	ENSGALG00000000048|ENSGALG00000000181|ENSGALG00000000195|ENSGALG00000000367|ENSGALG00000000394|ENSGALG00000000400|ENSGALG00000000447|ENSGALG00000000505|ENSGALG00000000558|ENSGALG00000000844|ENSGALG00000001181|ENSGALG00000001560|ENSGALG00000001564|ENSGALG00000001645|ENSGALG00000001661|ENSGALG00000001693|ENSGALG00000001695|ENSGALG00000001698|ENSGALG00000001706|ENSGALG00000001756|ENSGALG00000001764|…	727	ENSGALG00000000048|ENSGALG00000000086|ENSGALG00000000181|ENSGALG00000000195|ENSGALG00000000252|ENSGALG00000000352|ENSGALG00000000356|ENSGALG00000000367|ENSGALG00000000378|ENSGALG00000000394|ENSGALG00000000400|ENSGALG00000000417|ENSGALG00000000441|ENSGALG00000000442|ENSGALG00000000447|ENSGALG00000000505|ENSGALG00000000530|ENSGALG00000000558|ENSGALG00000000721|ENSGALG00000000722|ENSGALG00000000730|…	http://amigo.geneontology.org/cgi-bin/amigo/term_details?term=GO:0022891	yes
GO:0015075	ion transmembrane transporter activity	5.8e-07	0.00035003	170	ENSGALG00000000048|ENSGALG00000000195|ENSGALG00000000367|ENSGALG00000000394|ENSGALG00000000400|ENSGALG00000000447|ENSGALG00000000505|ENSGALG00000000558|ENSGALG00000000844|ENSGALG00000001181|ENSGALG00000001560|ENSGALG00000001564|ENSGALG00000001645|ENSGALG00000001661|ENSGALG00000001693|ENSGALG00000001695|ENSGALG00000001698|ENSGALG00000001706|ENSGALG00000001756|ENSGALG00000001764|ENSGALG00000001938|…	683	ENSGALG00000000048|ENSGALG00000000195|ENSGALG00000000252|ENSGALG00000000356|ENSGALG00000000367|ENSGALG00000000378|ENSGALG00000000394|ENSGALG00000000400|ENSGALG00000000417|ENSGALG00000000441|ENSGALG00000000442|ENSGALG00000000447|ENSGALG00000000505|ENSGALG00000000558|ENSGALG00000000721|ENSGALG00000000722|ENSGALG00000000730|ENSGALG00000000745|ENSGALG00000000844|ENSGALG00000000853|ENSGALG00000000860|…	http://amigo.geneontology.org/cgi-bin/amigo/term_details?term=GO:0015075	yes
GO:0022836	gated channel activity	8.4e-07	0.00043452	83	ENSGALG00000000367|ENSGALG00000000400|ENSGALG00000000447|ENSGALG00000000505|ENSGALG00000001181|ENSGALG00000001560|ENSGALG00000001645|ENSGALG00000001695|ENSGALG00000001698|ENSGALG00000001706|ENSGALG00000001764|ENSGALG00000002539|ENSGALG00000002707|ENSGALG00000003005|ENSGALG00000003014|ENSGALG00000003021|ENSGALG00000003149|ENSGALG00000003713|ENSGALG00000003833|ENSGALG00000003863|ENSGALG00000004096|…	284	ENSGALG00000000252|ENSGALG00000000367|ENSGALG00000000400|ENSGALG00000000441|ENSGALG00000000442|ENSGALG00000000447|ENSGALG00000000505|ENSGALG00000000730|ENSGALG00000000912|ENSGALG00000001167|ENSGALG00000001172|ENSGALG00000001181|ENSGALG00000001262|ENSGALG00000001282|ENSGALG00000001342|ENSGALG00000001490|ENSGALG00000001512|ENSGALG00000001560|ENSGALG00000001573|ENSGALG00000001645|ENSGALG00000001690|…	http://amigo.geneontology.org/cgi-bin/amigo/term_details?term=GO:0022836	yes
GO:0022838	substrate-specific channel activity	1.3e-06	0.000588413	97	ENSGALG00000000367|ENSGALG00000000400|ENSGALG00000000447|ENSGALG00000000505|ENSGALG00000000844|ENSGALG00000001181|ENSGALG00000001560|ENSGALG00000001645|ENSGALG00000001695|ENSGALG00000001698|ENSGALG00000001706|ENSGALG00000001764|ENSGALG00000002539|ENSGALG00000002707|ENSGALG00000002720|ENSGALG00000003005|ENSGALG00000003014|ENSGALG00000003021|ENSGALG00000003149|ENSGALG00000003713|ENSGALG00000003833|…	349	ENSGALG00000000252|ENSGALG00000000367|ENSGALG00000000400|ENSGALG00000000441|ENSGALG00000000442|ENSGALG00000000447|ENSGALG00000000505|ENSGALG00000000730|ENSGALG00000000745|ENSGALG00000000844|ENSGALG00000000912|ENSGALG00000000997|ENSGALG00000001167|ENSGALG00000001172|ENSGALG00000001181|ENSGALG00000001262|ENSGALG00000001282|ENSGALG00000001342|ENSGALG00000001490|ENSGALG00000001512|ENSGALG00000001560|…	http://amigo.geneontology.org/cgi-bin/amigo/term_details?term=GO:0022838	yes
GO:0022803	passive transmembrane transporter activity	1.9e-06	0.00068799	99	ENSGALG00000000367|ENSGALG00000000400|ENSGALG00000000447|ENSGALG00000000505|ENSGALG00000000844|ENSGALG00000001181|ENSGALG00000001560|ENSGALG00000001645|ENSGALG00000001695|ENSGALG00000001698|ENSGALG00000001706|ENSGALG00000001764|ENSGALG00000002539|ENSGALG00000002707|ENSGALG00000002720|ENSGALG00000003005|ENSGALG00000003014|ENSGALG00000003021|ENSGALG00000003149|ENSGALG00000003713|ENSGALG00000003833|…	361	ENSGALG00000000003|ENSGALG00000000252|ENSGALG00000000308|ENSGALG00000000367|ENSGALG00000000400|ENSGALG00000000441|ENSGALG00000000442|ENSGALG00000000447|ENSGALG00000000505|ENSGALG00000000730|ENSGALG00000000745|ENSGALG00000000844|ENSGALG00000000912|ENSGALG00000000997|ENSGALG00000001167|ENSGALG00000001172|ENSGALG00000001181|ENSGALG00000001262|ENSGALG00000001282|ENSGALG00000001342|ENSGALG00000001490|…	http://amigo.geneontology.org/cgi-bin/amigo/term_details?term=GO:0022803	yes
GO:0015267	channel activity	1.9e-06	0.00068799	99	ENSGALG00000000367|ENSGALG00000000400|ENSGALG00000000447|ENSGALG00000000505|ENSGALG00000000844|ENSGALG00000001181|ENSGALG00000001560|ENSGALG00000001645|ENSGALG00000001695|ENSGALG00000001698|ENSGALG00000001706|ENSGALG00000001764|ENSGALG00000002539|ENSGALG00000002707|ENSGALG00000002720|ENSGALG00000003005|ENSGALG00000003014|ENSGALG00000003021|ENSGALG00000003149|ENSGALG00000003713|ENSGALG00000003833|…	361	ENSGALG00000000003|ENSGALG00000000252|ENSGALG00000000308|ENSGALG00000000367|ENSGALG00000000400|ENSGALG00000000441|ENSGALG00000000442|ENSGALG00000000447|ENSGALG00000000505|ENSGALG00000000730|ENSGALG00000000745|ENSGALG00000000844|ENSGALG00000000912|ENSGALG00000000997|ENSGALG00000001167|ENSGALG00000001172|ENSGALG00000001181|ENSGALG00000001262|ENSGALG00000001282|ENSGALG00000001342|ENSGALG00000001490|…	http://amigo.geneontology.org/cgi-bin/amigo/term_details?term=GO:0015267	yes
GO:0005261	cation channel activity	2.5e-06	0.000814725	75	ENSGALG00000000367|ENSGALG00000000400|ENSGALG00000000447|ENSGALG00000000505|ENSGALG00000001181|ENSGALG00000001560|ENSGALG00000001645|ENSGALG00000001764|ENSGALG00000002539|ENSGALG00000002707|ENSGALG00000003005|ENSGALG00000003014|ENSGALG00000003021|ENSGALG00000003149|ENSGALG00000003833|ENSGALG00000003863|ENSGALG00000004096|ENSGALG00000004355|ENSGALG00000004373|ENSGALG00000004376|ENSGALG00000004649|…	256	ENSGALG00000000252|ENSGALG00000000367|ENSGALG00000000400|ENSGALG00000000441|ENSGALG00000000442|ENSGALG00000000447|ENSGALG00000000505|ENSGALG00000000730|ENSGALG00000000912|ENSGALG00000001167|ENSGALG00000001181|ENSGALG00000001342|ENSGALG00000001490|ENSGALG00000001512|ENSGALG00000001560|ENSGALG00000001573|ENSGALG00000001645|ENSGALG00000001764|ENSGALG00000001787|ENSGALG00000001835|ENSGALG00000001837|…	http://amigo.geneontology.org/cgi-bin/amigo/term_details?term=GO:0005261	yes
GO:0005216	ion channel activity	2.7e-06	0.000814725	94	ENSGALG00000000367|ENSGALG00000000400|ENSGALG00000000447|ENSGALG00000000505|ENSGALG00000000844|ENSGALG00000001181|ENSGALG00000001560|ENSGALG00000001645|ENSGALG00000001695|ENSGALG00000001698|ENSGALG00000001706|ENSGALG00000001764|ENSGALG00000002539|ENSGALG00000002707|ENSGALG00000003005|ENSGALG00000003014|ENSGALG00000003021|ENSGALG00000003149|ENSGALG00000003713|ENSGALG00000003833|ENSGALG00000003863|…	341	ENSGALG00000000252|ENSGALG00000000367|ENSGALG00000000400|ENSGALG00000000441|ENSGALG00000000442|ENSGALG00000000447|ENSGALG00000000505|ENSGALG00000000730|ENSGALG00000000745|ENSGALG00000000844|ENSGALG00000000912|ENSGALG00000000997|ENSGALG00000001167|ENSGALG00000001172|ENSGALG00000001181|ENSGALG00000001262|ENSGALG00000001282|ENSGALG00000001342|ENSGALG00000001490|ENSGALG00000001512|ENSGALG00000001560|…	http://amigo.geneontology.org/cgi-bin/amigo/term_details?term=GO:0005216	yes
GO:0022834	ligand-gated channel activity	5.9e-06	0.00152599	45	ENSGALG00000000367|ENSGALG00000000505|ENSGALG00000001181|ENSGALG00000001695|ENSGALG00000001698|ENSGALG00000001706|ENSGALG00000001764|ENSGALG00000002707|ENSGALG00000003005|ENSGALG00000003014|ENSGALG00000003021|ENSGALG00000003149|ENSGALG00000003863|ENSGALG00000004096|ENSGALG00000004373|ENSGALG00000004376|ENSGALG00000004649|ENSGALG00000004721|ENSGALG00000005791|ENSGALG00000005801|ENSGALG00000006202|…	134	ENSGALG00000000367|ENSGALG00000000505|ENSGALG00000001167|ENSGALG00000001172|ENSGALG00000001181|ENSGALG00000001282|ENSGALG00000001342|ENSGALG00000001490|ENSGALG00000001573|ENSGALG00000001690|ENSGALG00000001695|ENSGALG00000001698|ENSGALG00000001706|ENSGALG00000001764|ENSGALG00000001835|ENSGALG00000001837|ENSGALG00000001879|ENSGALG00000002098|ENSGALG00000002152|ENSGALG00000002639|ENSGALG00000002707|…	http://amigo.geneontology.org/cgi-bin/amigo/term_details?term=GO:0022834	yes
GO:0015276	ligand-gated ion channel activity	5.9e-06	0.00152599	45	ENSGALG00000000367|ENSGALG00000000505|ENSGALG00000001181|ENSGALG00000001695|ENSGALG00000001698|ENSGALG00000001706|ENSGALG00000001764|ENSGALG00000002707|ENSGALG00000003005|ENSGALG00000003014|ENSGALG00000003021|ENSGALG00000003149|ENSGALG00000003863|ENSGALG00000004096|ENSGALG00000004373|ENSGALG00000004376|ENSGALG00000004649|ENSGALG00000004721|ENSGALG00000005791|ENSGALG00000005801|ENSGALG00000006202|…	134	ENSGALG00000000367|ENSGALG00000000505|ENSGALG00000001167|ENSGALG00000001172|ENSGALG00000001181|ENSGALG00000001282|ENSGALG00000001342|ENSGALG00000001490|ENSGALG00000001573|ENSGALG00000001690|ENSGALG00000001695|ENSGALG00000001698|ENSGALG00000001706|ENSGALG00000001764|ENSGALG00000001835|ENSGALG00000001837|ENSGALG00000001879|ENSGALG00000002098|ENSGALG00000002152|ENSGALG00000002639|ENSGALG00000002707|…	http://amigo.geneontology.org/cgi-bin/amigo/term_details?term=GO:0015276	yes
GO:0019199	transmembrane receptor protein kinase activity	2.2e-05	0.00520519	28	ENSGALG00000000117|ENSGALG00000001840|ENSGALG00000002003|ENSGALG00000002555|ENSGALG00000003103|ENSGALG00000003126|ENSGALG00000005060|ENSGALG00000005256|ENSGALG00000005725|ENSGALG00000005802|ENSGALG00000006038|ENSGALG00000006609|ENSGALG00000006793|ENSGALG00000007646|ENSGALG00000008615|ENSGALG00000010448|ENSGALG00000011019|ENSGALG00000011442|ENSGALG00000012055|ENSGALG00000012547|ENSGALG00000014687|…	73	ENSGALG00000000117|ENSGALG00000000123|ENSGALG00000000917|ENSGALG00000001741|ENSGALG00000001840|ENSGALG00000001912|ENSGALG00000002003|ENSGALG00000002555|ENSGALG00000003103|ENSGALG00000003126|ENSGALG00000003311|ENSGALG00000003579|ENSGALG00000004741|ENSGALG00000005060|ENSGALG00000005256|ENSGALG00000005725|ENSGALG00000005802|ENSGALG00000006038|ENSGALG00000006158|ENSGALG00000006609|ENSGALG00000006793|…	http://amigo.geneontology.org/cgi-bin/amigo/term_details?term=GO:0019199	yes
GO:0008324	cation transmembrane transporter activity	2.3e-05	0.00520519	125	ENSGALG00000000048|ENSGALG00000000195|ENSGALG00000000367|ENSGALG00000000394|ENSGALG00000000400|ENSGALG00000000447|ENSGALG00000000505|ENSGALG00000000558|ENSGALG00000001181|ENSGALG00000001560|ENSGALG00000001564|ENSGALG00000001645|ENSGALG00000001693|ENSGALG00000001756|ENSGALG00000001764|ENSGALG00000002237|ENSGALG00000002539|ENSGALG00000002707|ENSGALG00000002764|ENSGALG00000002957|ENSGALG00000003005|…	504	ENSGALG00000000048|ENSGALG00000000195|ENSGALG00000000252|ENSGALG00000000367|ENSGALG00000000378|ENSGALG00000000394|ENSGALG00000000400|ENSGALG00000000441|ENSGALG00000000442|ENSGALG00000000447|ENSGALG00000000505|ENSGALG00000000558|ENSGALG00000000721|ENSGALG00000000722|ENSGALG00000000730|ENSGALG00000000853|ENSGALG00000000912|ENSGALG00000000921|ENSGALG00000001045|ENSGALG00000001096|ENSGALG00000001167|…	http://amigo.geneontology.org/cgi-bin/amigo/term_details?term=GO:0008324	yes
GO:0022804	active transmembrane transporter activity	4.3e-05	0.009159	76	ENSGALG00000000048|ENSGALG00000000181|ENSGALG00000000195|ENSGALG00000000394|ENSGALG00000000558|ENSGALG00000000844|ENSGALG00000001564|ENSGALG00000001661|ENSGALG00000001693|ENSGALG00000001756|ENSGALG00000002237|ENSGALG00000002453|ENSGALG00000002764|ENSGALG00000002957|ENSGALG00000003172|ENSGALG00000003516|ENSGALG00000003553|ENSGALG00000003560|ENSGALG00000003582|ENSGALG00000004162|ENSGALG00000004246|…	280	ENSGALG00000000048|ENSGALG00000000086|ENSGALG00000000181|ENSGALG00000000195|ENSGALG00000000352|ENSGALG00000000356|ENSGALG00000000394|ENSGALG00000000417|ENSGALG00000000530|ENSGALG00000000558|ENSGALG00000000722|ENSGALG00000000745|ENSGALG00000000844|ENSGALG00000000853|ENSGALG00000000860|ENSGALG00000000921|ENSGALG00000001045|ENSGALG00000001226|ENSGALG00000001239|ENSGALG00000001374|ENSGALG00000001564|…	http://amigo.geneontology.org/cgi-bin/amigo/term_details?term=GO:0022804	yes
GO:0022890	inorganic cation transmembrane transporter activity	5.6e-05	0.010863	103	ENSGALG00000000048|ENSGALG00000000195|ENSGALG00000000367|ENSGALG00000000394|ENSGALG00000000400|ENSGALG00000000447|ENSGALG00000000505|ENSGALG00000000558|ENSGALG00000001181|ENSGALG00000001560|ENSGALG00000001564|ENSGALG00000001645|ENSGALG00000001756|ENSGALG00000001764|ENSGALG00000002237|ENSGALG00000002539|ENSGALG00000002764|ENSGALG00000002957|ENSGALG00000003149|ENSGALG00000003516|ENSGALG00000003560|…	408	ENSGALG00000000048|ENSGALG00000000195|ENSGALG00000000252|ENSGALG00000000367|ENSGALG00000000378|ENSGALG00000000394|ENSGALG00000000400|ENSGALG00000000441|ENSGALG00000000442|ENSGALG00000000447|ENSGALG00000000505|ENSGALG00000000558|ENSGALG00000000722|ENSGALG00000000730|ENSGALG00000000912|ENSGALG00000000921|ENSGALG00000001045|ENSGALG00000001096|ENSGALG00000001167|ENSGALG00000001181|ENSGALG00000001233|…	http://amigo.geneontology.org/cgi-bin/amigo/term_details?term=GO:0022890	yes
GO:0050431	transforming growth factor beta binding	5.9e-05	0.010863	9	ENSGALG00000005060|ENSGALG00000006038|ENSGALG00000007807|ENSGALG00000009626|ENSGALG00000010448|ENSGALG00000011442|ENSGALG00000012055|ENSGALG00000015910|ENSGALG00000018934	13	ENSGALG00000002138|ENSGALG00000005060|ENSGALG00000006038|ENSGALG00000007807|ENSGALG00000009626|ENSGALG00000010346|ENSGALG00000010448|ENSGALG00000011442|ENSGALG00000012055|ENSGALG00000012551|ENSGALG00000012617|ENSGALG00000015910|ENSGALG00000018934	http://amigo.geneontology.org/cgi-bin/amigo/term_details?term=GO:0050431	yes
GO:0015077	monovalent inorganic cation transmembrane transporter activity	6e-05	0.010863	75	ENSGALG00000000048|ENSGALG00000000195|ENSGALG00000000367|ENSGALG00000000394|ENSGALG00000000400|ENSGALG00000000447|ENSGALG00000000505|ENSGALG00000000558|ENSGALG00000001181|ENSGALG00000001560|ENSGALG00000001645|ENSGALG00000001756|ENSGALG00000001764|ENSGALG00000002237|ENSGALG00000002539|ENSGALG00000002764|ENSGALG00000002957|ENSGALG00000003516|ENSGALG00000003560|ENSGALG00000003582|ENSGALG00000004223|…	278	ENSGALG00000000048|ENSGALG00000000195|ENSGALG00000000252|ENSGALG00000000367|ENSGALG00000000394|ENSGALG00000000400|ENSGALG00000000441|ENSGALG00000000442|ENSGALG00000000447|ENSGALG00000000505|ENSGALG00000000558|ENSGALG00000000722|ENSGALG00000000912|ENSGALG00000000921|ENSGALG00000001045|ENSGALG00000001096|ENSGALG00000001167|ENSGALG00000001181|ENSGALG00000001233|ENSGALG00000001330|ENSGALG00000001342|…	http://amigo.geneontology.org/cgi-bin/amigo/term_details?term=GO:0015077	yes
GO:0008013	beta-catenin binding	8.4e-05	0.014484	20	ENSGALG00000002845|ENSGALG00000003488|ENSGALG00000003739|ENSGALG00000004021|ENSGALG00000004630|ENSGALG00000005059|ENSGALG00000005608|ENSGALG00000006480|ENSGALG00000007599|ENSGALG00000009320|ENSGALG00000009895|ENSGALG00000010529|ENSGALG00000011288|ENSGALG00000013001|ENSGALG00000015980|ENSGALG00000016614|ENSGALG00000018639|ENSGALG00000026476|ENSGALG00000026845|ENSGALG00000027843	48	ENSGALG00000000220|ENSGALG00000000621|ENSGALG00000001600|ENSGALG00000002447|ENSGALG00000002845|ENSGALG00000003488|ENSGALG00000003739|ENSGALG00000004021|ENSGALG00000004596|ENSGALG00000004630|ENSGALG00000004973|ENSGALG00000005059|ENSGALG00000005079|ENSGALG00000005608|ENSGALG00000006480|ENSGALG00000007480|ENSGALG00000007599|ENSGALG00000007685|ENSGALG00000008414|ENSGALG00000008883|ENSGALG00000009320|…	http://amigo.geneontology.org/cgi-bin/amigo/term_details?term=GO:0008013	yes
GO:0004872	receptor activity	0.00013	0.0213968	203	ENSGALG00000000104|ENSGALG00000000117|ENSGALG00000000379|ENSGALG00000000543|ENSGALG00000000568|ENSGALG00000000639|ENSGALG00000000850|ENSGALG00000001080|ENSGALG00000001264|ENSGALG00000001449|ENSGALG00000001535|ENSGALG00000001626|ENSGALG00000001695|ENSGALG00000001698|ENSGALG00000001706|ENSGALG00000001795|ENSGALG00000001840|ENSGALG00000002003|ENSGALG00000002028|ENSGALG00000002375|ENSGALG00000002389|…	913	ENSGALG00000000094|ENSGALG00000000098|ENSGALG00000000104|ENSGALG00000000117|ENSGALG00000000123|ENSGALG00000000136|ENSGALG00000000149|ENSGALG00000000155|ENSGALG00000000168|ENSGALG00000000208|ENSGALG00000000251|ENSGALG00000000270|ENSGALG00000000274|ENSGALG00000000371|ENSGALG00000000379|ENSGALG00000000402|ENSGALG00000000452|ENSGALG00000000469|ENSGALG00000000543|ENSGALG00000000568|ENSGALG00000000589|…	http://amigo.geneontology.org/cgi-bin/amigo/term_details?term=GO:0004872	yes
GO:0043492	ATPase activity, coupled to movement of substances	0.00015	0.0236152	30	ENSGALG00000000048|ENSGALG00000000181|ENSGALG00000001564|ENSGALG00000001756|ENSGALG00000002237|ENSGALG00000002453|ENSGALG00000002764|ENSGALG00000003253|ENSGALG00000003516|ENSGALG00000003553|ENSGALG00000005576|ENSGALG00000005752|ENSGALG00000005792|ENSGALG00000006623|ENSGALG00000007522|ENSGALG00000007912|ENSGALG00000008369|ENSGALG00000009324|ENSGALG00000011648|ENSGALG00000012595|ENSGALG00000013244|…	88	ENSGALG00000000048|ENSGALG00000000181|ENSGALG00000001084|ENSGALG00000001226|ENSGALG00000001564|ENSGALG00000001662|ENSGALG00000001756|ENSGALG00000001967|ENSGALG00000002237|ENSGALG00000002326|ENSGALG00000002453|ENSGALG00000002702|ENSGALG00000002764|ENSGALG00000003194|ENSGALG00000003253|ENSGALG00000003516|ENSGALG00000003553|ENSGALG00000003601|ENSGALG00000003736|ENSGALG00000003835|ENSGALG00000004333|…	http://amigo.geneontology.org/cgi-bin/amigo/term_details?term=GO:0043492	yes
GO:0015079	potassium ion transmembrane transporter activity	0.00016	0.02414	37	ENSGALG00000000400|ENSGALG00000000447|ENSGALG00000000505|ENSGALG00000001181|ENSGALG00000001560|ENSGALG00000001645|ENSGALG00000001764|ENSGALG00000002539|ENSGALG00000002764|ENSGALG00000002957|ENSGALG00000004373|ENSGALG00000004376|ENSGALG00000004721|ENSGALG00000004758|ENSGALG00000004885|ENSGALG00000004980|ENSGALG00000005502|ENSGALG00000007495|ENSGALG00000007666|ENSGALG00000008445|ENSGALG00000008960|…	117	ENSGALG00000000400|ENSGALG00000000441|ENSGALG00000000442|ENSGALG00000000447|ENSGALG00000000505|ENSGALG00000000912|ENSGALG00000001167|ENSGALG00000001181|ENSGALG00000001342|ENSGALG00000001490|ENSGALG00000001512|ENSGALG00000001560|ENSGALG00000001645|ENSGALG00000001764|ENSGALG00000002118|ENSGALG00000002132|ENSGALG00000002451|ENSGALG00000002539|ENSGALG00000002764|ENSGALG00000002957|ENSGALG00000003200|…	http://amigo.geneontology.org/cgi-bin/amigo/term_details?term=GO:0015079	yes
GO:0046873	metal ion transmembrane transporter activity	0.00017	0.0246228	86	ENSGALG00000000195|ENSGALG00000000367|ENSGALG00000000394|ENSGALG00000000400|ENSGALG00000000447|ENSGALG00000000505|ENSGALG00000000558|ENSGALG00000001181|ENSGALG00000001560|ENSGALG00000001564|ENSGALG00000001645|ENSGALG00000001764|ENSGALG00000002539|ENSGALG00000002764|ENSGALG00000002957|ENSGALG00000003149|ENSGALG00000003560|ENSGALG00000003582|ENSGALG00000003761|ENSGALG00000003833|ENSGALG00000004246|…	338	ENSGALG00000000195|ENSGALG00000000252|ENSGALG00000000367|ENSGALG00000000378|ENSGALG00000000394|ENSGALG00000000400|ENSGALG00000000441|ENSGALG00000000442|ENSGALG00000000447|ENSGALG00000000505|ENSGALG00000000558|ENSGALG00000000722|ENSGALG00000000730|ENSGALG00000000912|ENSGALG00000000921|ENSGALG00000001045|ENSGALG00000001167|ENSGALG00000001181|ENSGALG00000001342|ENSGALG00000001490|ENSGALG00000001512|…	http://amigo.geneontology.org/cgi-bin/amigo/term_details?term=GO:0046873	yes
GO:0008092	cytoskeletal protein binding	0.00027	0.0376027	83	ENSGALG00000000645|ENSGALG00000000674|ENSGALG00000000920|ENSGALG00000001560|ENSGALG00000001801|ENSGALG00000001903|ENSGALG00000001933|ENSGALG00000002467|ENSGALG00000002606|ENSGALG00000002647|ENSGALG00000003134|ENSGALG00000003135|ENSGALG00000003386|ENSGALG00000003594|ENSGALG00000003636|ENSGALG00000003860|ENSGALG00000004246|ENSGALG00000004740|ENSGALG00000004980|ENSGALG00000005511|ENSGALG00000005540|…	328	ENSGALG00000000098|ENSGALG00000000120|ENSGALG00000000220|ENSGALG00000000468|ENSGALG00000000645|ENSGALG00000000674|ENSGALG00000000694|ENSGALG00000000733|ENSGALG00000000848|ENSGALG00000000920|ENSGALG00000000994|ENSGALG00000001163|ENSGALG00000001183|ENSGALG00000001475|ENSGALG00000001503|ENSGALG00000001560|ENSGALG00000001692|ENSGALG00000001772|ENSGALG00000001798|ENSGALG00000001801|ENSGALG00000001812|…	http://amigo.geneontology.org/cgi-bin/amigo/term_details?term=GO:0008092	yes
GO:0004497	monooxygenase activity	0.00037	0.0496211	28	ENSGALG00000001320|ENSGALG00000001417|ENSGALG00000001723|ENSGALG00000002926|ENSGALG00000003022|ENSGALG00000003316|ENSGALG00000004050|ENSGALG00000004449|ENSGALG00000005408|ENSGALG00000005540|ENSGALG00000006551|ENSGALG00000008121|ENSGALG00000009365|ENSGALG00000009560|ENSGALG00000010153|ENSGALG00000010198|ENSGALG00000011394|ENSGALG00000011532|ENSGALG00000012530|ENSGALG00000012754|ENSGALG00000013294|…	84	ENSGALG00000001320|ENSGALG00000001325|ENSGALG00000001417|ENSGALG00000001723|ENSGALG00000002470|ENSGALG00000002911|ENSGALG00000002926|ENSGALG00000003022|ENSGALG00000003316|ENSGALG00000003917|ENSGALG00000004050|ENSGALG00000004436|ENSGALG00000004449|ENSGALG00000004501|ENSGALG00000005408|ENSGALG00000005469|ENSGALG00000005540|ENSGALG00000005693|ENSGALG00000005795|ENSGALG00000006050|ENSGALG00000006236|…	http://amigo.geneontology.org/cgi-bin/amigo/term_details?term=GO:0004497	yes
