# Supplementary material for: Gene Expression Profiling Reveals Potential Players of Left-Right Asymmetry in Female Chicken Gonads
Source: Int J Mol Sci. 2017 Jun 20;18(6):1299. doi: 10.3390/ijms18061299 (PMC5486120; doi:10.3390/ijms18061299)
Supplement: Supplementary file 1 [file ijms-18-01299-s001.zip › Table S6.xlsx]

## Sheet: down-down
gene	E6FL	E12FL-E6F_fc	D1FL-E6F_fc	NR:Seq-id	NR:Score	NR:Evalue	NR:Description	NT:Seq-id	NT:Score	NT:Evalue	NT:Description	Uniprot:UniProtKB-AC	Uniprot:Score	Uniprot:Evalue	Uniprot:Description	COG:gene	COG:Score	COG:Eval	COG:num	Pfam:pfam_ID	Pfam:pfam_Name	Pfam:pfam_Description	GO:biological_process	GO:cellular_component	GO:molecular_function	KEGG:KO	KEGG:Description
ENSGALG00000000206	1	0.057	0.01995	gi|71894699|ref|NP_001026055.1|	1444	0	ras association domain-containing protein 2 [Gallus gallus]	gi|71894698|ref|NM_001030884.1|	2504	0	Gallus gallus Ras association (RalGDS/AF-6) domain family member 2 (RASSF2), mRNA	P50749	485	1e-163	Ras association domain-containing protein 2	.	.	.	.	pfam00788	RA	Ras association (RalGDS/AF-6) domain. RasGTP effectors (in cases of AF6, canoe and RalGDS); putative RasGTP effectors in other cases. Recent evidence (not yet in MEDLINE) shows that some RA domains do NOT bind RasGTP. Predicted structure similar to that determined, and that of the RasGTP-binding domain of Raf kinase.	GO:0046849|bone remodeling;GO:0007049|cell cycle;GO:0038168|epidermal growth factor receptor signaling pathway via I-kappaB kinase/NF-kappaB cascade;GO:0048872|homeostasis of number of cells;GO:1901223|negative regulation of NIK/NF-kappaB signaling;GO:0001503|ossification;GO:0050821|protein stabilization;GO:0045667|regulation of osteoblast differentiation;GO:0045670|regulation of osteoclast diffe…	GO:0005737|cytoplasm;GO:0005634|nucleus;	.	K09851	RASSF2_4; Ras association domain-containing protein 2/4
ENSGALG00000000302	1	0.447	0.013857	gi|45382073|ref|NP_990780.1|	777	6e-99	troponin T, cardiac muscle isoforms [Gallus gallus]	gi|45382072|ref|NM_205449.1|	922	0	Gallus gallus troponin T type 2 (cardiac) (TNNT2), mRNA	P02642	294	2e-96	Troponin T, cardiac muscle isoforms	.	.	.	.	pfam00992	Troponin	Troponin. Troponin (Tn) contains three subunits, Ca2+ binding (TnC), inhibitory (TnI), and tropomyosin binding (TnT). this Pfam contains members of the TnT subunit. Troponin is a complex of three proteins, Ca2+ binding (TnC), inhibitory (TnI), and tropomyosin binding (TnT). The troponin complex regulates Ca++ induced muscle contraction. This family includes troponin T and troponin I. Troponin I b…	GO:0006937|regulation of muscle contraction;	GO:0005861|troponin complex;	.	K12045	TNNT2; troponin T, cardiac muscle
ENSGALG00000000317	1	0.489	0.085086	gi|733919133|ref|XP_010721391.1|	2190	0	PREDICTED: neurofilament medium polypeptide [Meleagris gallopavo]	gi|156119329|ref|NM_001101730.1|	2568	0	Gallus gallus neurofilament, medium polypeptide (NEFM), mRNA	P16053	221	1e-58	Neurofilament medium polypeptide	.	.	.	.	pfam00038	Filament	Intermediate filament protein.	.	GO:0005883|neurofilament;	GO:0005198|structural molecule activity;	K04573	NEF3, NF-M; neurofilament medium polypeptide (neurofilament 3)
ENSGALG00000000733	1	0.448	0.171136	gi|513166592|ref|XP_417277.4|	11120	0	PREDICTED: unconventional myosin-VIIa isoform X2 [Gallus gallus]	gi|513166591|ref|XM_417277.4|	6517	0	PREDICTED: Gallus gallus myosin VIIA (MYO7A), transcript variant X2, mRNA	Q13402	3849	0	Unconventional myosin-VIIa	SPCC1919.10c	547	3e-162	COG5022	pfam00063	Myosin_head	Myosin head (motor domain).	GO:0030048|actin filament-based movement;GO:0060088|auditory receptor cell stereocilium organization;GO:0050957|equilibrioception;GO:0042462|eye photoreceptor cell development;GO:0006886|intracellular protein transport;GO:0007040|lysosome organization;GO:0001845|phagolysosome assembly;GO:0051904|pigment granule transport;GO:0048563|post-embryonic organ morphogenesis;GO:0050953|sensory perception …	GO:0016324|apical plasma membrane;GO:0005938|cell cortex;GO:0005737|cytoplasm;GO:0005829|cytosol;GO:0005765|lysosomal membrane;GO:0042470|melanosome;GO:0031477|myosin VII complex;GO:0032391|photoreceptor connecting cilium;GO:0001917|photoreceptor inner segment;GO:0001750|photoreceptor outer segment;GO:0032420|stereocilium;GO:0045202|synapse;GO:1990435|upper tip-link density;	GO:0051015|actin filament binding;GO:0030898|actin-dependent ATPase activity;GO:0043531|ADP binding;GO:0005524|ATP binding;GO:0005516|calmodulin binding;GO:0000146|microfilament motor activity;GO:0030507|spectrin binding;	K10359	MYO7; myosin VII
ENSGALG00000001188	1	0.483	0.153594	gi|564254898|ref|XP_006266429.1|	1281	2e-164	PREDICTED: ETS translocation variant 4 isoform X2 [Alligator mississippiensis]	gi|513225904|ref|XM_418106.4|	2034	0	PREDICTED: Gallus gallus ets variant 4 (ETV4), transcript variant X2, mRNA	P28322	62.4	1e-08	ETS translocation variant 4	.	.	.	.	pfam00178	Ets	Ets-domain.	GO:0060444|branching involved in mammary gland duct morphogenesis;GO:0008045|motor neuron axon guidance;GO:0033600|negative regulation of mammary gland epithelial cell proliferation;GO:0010628|positive regulation of gene expression;GO:0045944|positive regulation of transcription from RNA polymerase II promoter;GO:0045893|positive regulation of transcription, DNA-templated;GO:0060762|regulation of…	GO:0005622|intracellular;GO:0005730|nucleolus;GO:0005634|nucleus;	GO:0003677|DNA binding;GO:0000978|RNA polymerase II core promoter proximal region sequence-specific DNA binding;GO:0000981|RNA polymerase II transcription factor activity, sequence-specific DNA binding;	K15592	ETV4; ets translocation variant 4
ENSGALG00000001320	1	0.245	0.05488	gi|45384068|ref|NP_990477.1|	2587	0	cytochrome P450 1A5 [Gallus gallus]	gi|402745991|ref|NM_205146.2|	1799	0	Gallus gallus cytochrome P450, family 1, subfamily A, polypeptide 1 (CYP1A1), mRNA	P79761	1000	0	Cytochrome P450 1A5	BH0579	90.5	2e-18	COG2124	pfam00067	p450	Cytochrome P450. Cytochrome P450s are haem-thiolate proteins involved in the oxidative degradation of various compounds. They are particularly well known for their role in the degradation of environmental toxins and mutagens. They can be divided into 4 classes, according to the method by which electrons from NAD(P)H are delivered to the catalytic site. Sequence conservation is relatively low with…	.	GO:0005789|endoplasmic reticulum membrane;	GO:0070330|aromatase activity;GO:0020037|heme binding;GO:0005506|iron ion binding;	K07408	CYP1A1; cytochrome P450, family 1, subfamily A, polypeptide 1 [EC:1.14.14.1]
ENSGALG00000001785	1	0.241	0.073505	gi|50758086|ref|XP_415754.1|	1966	0	PREDICTED: 3 beta-hydroxysteroid dehydrogenase type 7 [Gallus gallus]	gi|513215409|ref|XM_415754.3|	1518	0	PREDICTED: Gallus gallus hydroxy-delta-5-steroid dehydrogenase, 3 beta- and steroid delta-isomerase 7 (HSD3B7), mRNA	Q9EQC1	264	3e-81	3 beta-hydroxysteroid dehydrogenase type 7	Rv1106c	118	2e-28	COG0451	pfam01073	3Beta_HSD	3-beta hydroxysteroid dehydrogenase/isomerase family. The enzyme 3 beta-hydroxysteroid dehydrogenase/5-ene-4-ene isomerase (3 beta-HSD) catalyses the oxidation and isomerization of 5-ene-3 beta-hydroxypregnene and 5-ene-hydroxyandrostene steroid precursors into the corresponding 4-ene-ketosteroids necessary for the formation of all classes of steroid hormones.	GO:0006694|steroid biosynthetic process;	GO:0005789|endoplasmic reticulum membrane;GO:0016021|integral component of membrane;	GO:0003854|3-beta-hydroxy-delta5-steroid dehydrogenase activity;GO:0047016|cholest-5-ene-3-beta,7-alpha-diol 3-beta-dehydrogenase activity;	.	.
ENSGALG00000001793	1	0.281	0.043555	gi|677469857|gb|KFQ59271.1|	824	8e-108	Myosin regulatory light chain 2B, cardiac muscle isoform, partial [Pelecanus crispus]	gi|148225101|ref|NM_001097526.1|	970	0	Gallus gallus myosin, light chain 10, regulatory (MYL10), mRNA	P02611	316	4e-107	Myosin regulatory light chain 2B, cardiac muscle isoform	ECU03g1570	100	3e-24	COG5126	pfam13405	EF-hand_6	EF-hand domain.	.	GO:0016459|myosin complex;	GO:0005509|calcium ion binding;	.	.
ENSGALG00000001900	1	0.446	0.203376	gi|363744365|ref|XP_424982.3|	1900	0	PREDICTED: protein KIAA1045 [Gallus gallus]	gi|513228529|ref|XM_424982.4|	2564	0	PREDICTED: Gallus gallus KIAA1045 (KIAA1045), mRNA	Q80TL4	501	3e-166	Protein KIAA1045	.	.	.	.	pfam13647	Glyco_hydro_80	Glycosyl hydrolase family 80 of chitosanase A. This is a small family of bacterial chitosanases.	.	.	GO:0005509|calcium ion binding;	.	.
ENSGALG00000002125	1	0.483	0.08694	gi|733926997|ref|XP_010724492.1|	1659	0	PREDICTED: tropomodulin-1 [Meleagris gallopavo]	gi|45384299|ref|NM_205027.1|	1074	0	Gallus gallus tropomodulin 1 (TMOD1), mRNA	P49813	575	0	Tropomodulin-1	.	.	.	.	pfam03250	Tropomodulin	Tropomodulin. Tropomodulin is a novel tropomyosin regulatory protein that binds to the end of erythrocyte tropomyosin and blocks head-to-tail association of tropomyosin along actin filaments. Limited proteolysis shows this protein is composed of two domains. The amino terminal domain contains the tropomyosin binding function.	GO:0007015|actin filament organization;GO:0008344|adult locomotory behavior;GO:0070307|lens fiber cell development;GO:0006936|muscle contraction;GO:0030239|myofibril assembly;GO:0051694|pointed-end actin filament capping;	GO:0008180|COP9 signalosome;GO:0030863|cortical cytoskeleton;GO:0005856|cytoskeleton;GO:0016020|membrane;GO:0030016|myofibril;GO:0030017|sarcomere;GO:0005865|striated muscle thin filament;	GO:0005523|tropomyosin binding;	K10370	TMOD; tropomodulin
ENSGALG00000002200	1	0.364	0.086632	gi|118098334|ref|XP_424601.2|	2993	0	PREDICTED: acyl-coenzyme A synthetase ACSM3, mitochondrial [Gallus gallus]	gi|513209611|ref|XM_424601.3|	1770	0	PREDICTED: Gallus gallus acyl-CoA synthetase medium-chain family member 3 (ACSM3), mRNA	Q3UNX5	813	0	Acyl-coenzyme A synthetase ACSM3, mitochondrial	MA2912	449	9e-150	COG0365	pfam00501	AMP-binding	AMP-binding enzyme.	GO:0006633|fatty acid biosynthetic process;	GO:0005759|mitochondrial matrix;GO:0005739|mitochondrion;	GO:0005524|ATP binding;GO:0047760|butyrate-CoA ligase activity;GO:0015645|fatty acid ligase activity;GO:0046872|metal ion binding;	K01896	ACSM; medium-chain acyl-CoA synthetase [EC:6.2.1.2]
ENSGALG00000002442	1	0.419	0.188969	gi|50808535|ref|XP_424609.1|	2005	0	PREDICTED: ankyrin repeat and SAM domain-containing protein 4B [Gallus gallus]	gi|513209635|ref|XM_424609.4|	1722	0	PREDICTED: Gallus gallus ankyrin repeat and sterile alpha motif domain containing 4B (ANKS4B), mRNA	Q8N8V4	419	4e-140	Ankyrin repeat and SAM domain-containing protein 4B	PAE1861	58.5	1e-08	COG0666	pfam12796	Ank_2	Ankyrin repeats (3 copies).	GO:0034976|response to endoplasmic reticulum stress;	GO:0005789|endoplasmic reticulum membrane;GO:0005886|plasma membrane;	.	.	.
ENSGALG00000002513	1	0.124	0.037944	gi|513206128|ref|XP_004944825.1|	2794	0	PREDICTED: LOW QUALITY PROTEIN: solute carrier family 23 member 1 [Gallus gallus]	gi|513206127|ref|XM_004944768.1|	1961	0	PREDICTED: Gallus gallus solute carrier family 23 (nucleobase transporters), member 1 (SLC23A1), mRNA	Q9Z2J0	908	0	Solute carrier family 23 member 1	PAB1838	151	6e-39	COG2233	pfam00860	Xan_ur_permease	Permease family. This family includes permeases for diverse substrates such as xanthine, uracil, and vitamin C. However many members of this family are functionally uncharacterized and may transport other substrates. Members of this family have ten predicted transmembrane helices.	GO:0007420|brain development;GO:0070837|dehydroascorbic acid transport;GO:0015882|L-ascorbic acid transport;GO:0030324|lung development;GO:0009636|response to toxic substance;GO:0035725|sodium ion transmembrane transport;GO:0006814|sodium ion transport;GO:0070904|transepithelial L-ascorbic acid transport;GO:0035461|vitamin transmembrane transport;	GO:0016324|apical plasma membrane;GO:0009925|basal plasma membrane;GO:0005737|cytoplasm;GO:0070062|extracellular exosome;GO:0016021|integral component of membrane;GO:0043229|intracellular organelle;GO:0005886|plasma membrane;	GO:0033300|dehydroascorbic acid transporter activity;GO:0008520|L-ascorbate:sodium symporter activity;GO:0015229|L-ascorbic acid transporter activity;GO:0015081|sodium ion transmembrane transporter activity;GO:0070890|sodium-dependent L-ascorbate transmembrane transporter activity;	K14611	SLC23A1_2, SVCT1_2; solute carrier family 23 (nucleobase transporter), member 1/2
ENSGALG00000002907	1	0.325	0.062075	gi|55584149|sp|P02604.3|MLE1_CHICK	718	5e-91	RecName: Full=Myosin light chain 1, skeletal muscle isoform; AltName: Full=Alkali myosin light chain 1; Short=MLC-1; AltName: Full=Myosin light chain 1f; AltName: Full=Myosin light chain alkali 1; Short=Myosin light chain A1; AltName: Full=Skeletal-muscle myosin L-1 light chain	gi|46428763|emb|CR390118.1|	1014	0	Gallus gallus finished cDNA, clone ChEST163b2	P02604	281	2e-92	Myosin light chain 1, skeletal muscle isoform	SPAC3A12.14	84.7	6e-19	COG5126	pfam13405	EF-hand_6	EF-hand domain.	.	GO:0016459|myosin complex;	GO:0005509|calcium ion binding;	K05738	MYL1; myosin light chain 1
ENSGALG00000002911	1	0.427	0.178486	gi|45382901|ref|NP_989955.1|	3064	0	DBH-like monooxygenase protein 1 precursor [Gallus gallus]	gi|45382900|ref|NM_204624.1|	2285	0	Gallus gallus monooxygenase, DBH-like 1 (MOXD1), mRNA	Q98ST7	1181	0	DBH-like monooxygenase protein 1	.	.	.	.	pfam01082	Cu2_monooxygen	Copper type II ascorbate-dependent monooxygenase, N-terminal domain. The N and C-terminal domains of members of this family adopt the same PNGase F-like fold.	.	GO:0005789|endoplasmic reticulum membrane;GO:0016021|integral component of membrane;	GO:0005507|copper ion binding;GO:0016715|oxidoreductase activity, acting on paired donors, with incorporation or reduction of molecular oxygen, reduced ascorbate as one donor, and incorporation of one atom of oxygen;	.	.
ENSGALG00000003212	1	0.027	0.004374	gi|513225224|ref|XP_004948466.1|	944	2e-121	PREDICTED: translocator protein isoform X4 [Gallus gallus]	gi|513225226|ref|XM_418037.3|	1841	0	PREDICTED: Gallus gallus translocator protein 2 (TSPO2), transcript variant X3, mRNA	P16257	167	1e-46	Translocator protein	SMa1079	105	9e-25	COG3476	pfam03073	TspO_MBR	TspO/MBR family. Tryptophan-rich sensory protein (TspO) is an integral membrane protein that acts as a negative regulator of the expression of specific photosynthesis genes in response to oxygen/light. It is involved in the efflux of porphyrin intermediates from the cell. This reduces the activity of coproporphyrinogen III oxidase, which is thought to lead to the accumulation of a putative repres…	GO:0030325|adrenal gland development;GO:0007568|aging;GO:0048266|behavioral response to pain;GO:0071476|cellular hypotonic response;GO:0071222|cellular response to lipopolysaccharide;GO:0071294|cellular response to zinc ion;GO:0006821|chloride transport;GO:0060242|contact inhibition;GO:0008347|glial cell migration;GO:0006811|ion transport;GO:0006869|lipid transport;GO:0060253|negative regulation …	GO:0070062|extracellular exosome;GO:0016021|integral component of membrane;GO:0005741|mitochondrial outer membrane;GO:0005739|mitochondrion;GO:0031965|nuclear membrane;	GO:0005497|androgen binding;GO:0008503|benzodiazepine receptor activity;	K05770	BZRP; benzodiazapine receptor
ENSGALG00000003213	1	0.226	0.058082	gi|363727877|ref|XP_001234400.2|	687	1e-88	PREDICTED: galectin-2 isoformX1 [Gallus gallus]	gi|513159291|ref|XM_001234438.3|	738	0	PREDICTED: Gallus gallus lectin, galactoside-binding, soluble, 2 (LGALS2), transcript variant X4, mRNA	P05162	146	2e-42	Galectin-2	.	.	.	.	pfam00337	Gal-bind_lectin	Galactoside-binding lectin. This family contains galactoside binding lectins. The family also includes enzymes such as human eosinophil lysophospholipase (EC:3.1.1.5).	.	.	GO:0030246|carbohydrate binding;GO:0016936|galactoside binding;	K10090	LGALS2; galectin-2
ENSGALG00000003465	1	0.26	0.0338	gi|56119088|ref|NP_001007478.1|	544	2e-67	parvalbumin, thymic [Gallus gallus]	gi|98162729|ref|NM_001007477.3|	752	0	Gallus gallus parvalbumin (LOC396531), mRNA	P19753	214	7e-69	Parvalbumin, thymic	.	.	.	.	pfam13499	EF-hand_7	EF-hand domain pair.	.	.	GO:0005509|calcium ion binding;	.	.
ENSGALG00000003804	1	0.489	0.221028	gi|355390334|ref|NP_001239033.1|	2877	0	delta-1-pyrroline-5-carboxylate dehydrogenase, mitochondrial [Gallus gallus]	gi|355390333|ref|NM_001252104.1|	2023	0	Gallus gallus aldehyde dehydrogenase 4 family, member A1 (ALDH4A1), mRNA	Q8CHT0	930	0	Delta-1-pyrroline-5-carboxylate dehydrogenase, mitochondrial	SPBC24C6.04	509	4e-166	COG1012	pfam00171	Aldedh	Aldehyde dehydrogenase family. This family of dehydrogenases act on aldehyde substrates. Members use NADP as a cofactor. The family includes the following members: The prototypical members are the aldehyde dehydrogenases EC:1.2.1.3. Succinate-semialdehyde dehydrogenase EC:1.2.1.16. Lactaldehyde dehydrogenase EC:1.2.1.22. Benzaldehyde dehydrogenase EC:1.2.1.28. Methylmalonate-semialdehyde dehydrog…	GO:0006537|glutamate biosynthetic process;GO:0006561|proline biosynthetic process;GO:0010133|proline catabolic process to glutamate;	GO:0005759|mitochondrial matrix;GO:0005739|mitochondrion;	GO:0003842|1-pyrroline-5-carboxylate dehydrogenase activity;GO:0004029|aldehyde dehydrogenase (NAD) activity;GO:0042802|identical protein binding;	K00294	E1.2.1.88; 1-pyrroline-5-carboxylate dehydrogenase [EC:1.2.1.88]
ENSGALG00000004285	1	0.289	0.13583	gi|733917086|ref|XP_003212028.2|	2393	0	PREDICTED: hepatocyte nuclear factor 4-alpha [Meleagris gallopavo]	gi|71894980|ref|NM_001030855.1|	1711	0	Gallus gallus hepatocyte nuclear factor 4, alpha (HNF4A), mRNA	Q91766	812	0	Hepatocyte nuclear factor 4-alpha	.	.	.	.	pfam00104	Hormone_recep	Ligand-binding domain of nuclear hormone receptor. This all helical domain is involved in binding the hormone in these receptors.	GO:0006351|transcription, DNA-templated;	GO:0005634|nucleus;	GO:0043565|sequence-specific DNA binding;GO:0003700|transcription factor activity, sequence-specific DNA binding;GO:0003707|steroid hormone receptor activity;GO:0008270|zinc ion binding;	K07292	NR2A1, HNF4A; hepatocyte nuclear factor 4-alpha
ENSGALG00000004445	1	0.201	0.048642	gi|363741613|ref|XP_003642529.1|	2759	0	PREDICTED: solute carrier family 13 member 3 [Gallus gallus]	gi|513217908|ref|XM_003642481.2|	1825	0	PREDICTED: Gallus gallus solute carrier family 13 (sodium-dependent dicarboxylate transporter), member 3 (SLC13A3), mRNA	Q8WWT9	870	0	Solute carrier family 13 member 3	SA1732	215	7e-61	COG0471	pfam00939	Na_sulph_symp	Sodium:sulfate symporter transmembrane region. There are also some members in this family that do not match the Prosite motif, and belong to the subfamily SODIT1.	GO:0015746|citrate transport;GO:0071422|succinate transmembrane transport;GO:0055085|transmembrane transport;	GO:0070062|extracellular exosome;GO:0005887|integral component of plasma membrane;GO:0005886|plasma membrane;	GO:0015137|citrate transmembrane transporter activity;GO:0015362|high-affinity sodium:dicarboxylate symporter activity;GO:0015183|L-aspartate transmembrane transporter activity;GO:0017153|sodium:dicarboxylate symporter activity;GO:0015141|succinate transmembrane transporter activity;	K14445	SLC13A2_3_5; solute carrier family 13 (sodium-dependent dicarboxylate transporter), member 2/3/5
ENSGALG00000004472	1	0.49	0.21315	gi|513196592|ref|XP_004943316.1|	6633	0	PREDICTED: astrotactin-1 isoform X5 [Gallus gallus]	gi|513196591|ref|XM_004943259.1|	7283	0	PREDICTED: Gallus gallus astrotactin 1 (ASTN1), transcript variant X5, mRNA	O14525	2302	0	Astrotactin-1	.	.	.	.	pfam14670	FXa_inhibition	Coagulation Factor Xa inhibitory site. This short domain on coagulation enzyme factor Xa is found to be the target for a potent inhibitor of coagulation, TAK-442.	GO:0007626|locomotory behavior;GO:0007158|neuron cell-cell adhesion;GO:0001764|neuron migration;	GO:0005768|endosome;GO:0009897|external side of plasma membrane;GO:0016021|integral component of membrane;	.	.	.
ENSGALG00000004565	1	0.35	0.1386	gi|513212359|ref|XP_004945904.1|	1559	0	PREDICTED: phytanoyl-CoA dioxygenase domain-containing protein 1-like isoform X3 [Gallus gallus]	gi|513212358|ref|XM_004945847.1|	1498	0	PREDICTED: Gallus gallus phytanoyl-CoA dioxygenase domain containing 1 (PHYHD1), transcript variant X3, mRNA	Q5SRE7	441	1e-151	Phytanoyl-CoA dioxygenase domain-containing protein 1	.	.	.	.	pfam05721	PhyH	Phytanoyl-CoA dioxygenase (PhyH). This family is made up of several eukaryotic phytanoyl-CoA dioxygenase (PhyH) proteins, ectoine hydroxylases and a number of bacterial deoxygenases. PhyH is a peroxisomal enzyme catalyzing the first step of phytanic acid alpha-oxidation. PhyH deficiency causes Refsum's disease (RD) which is an inherited neurological syndrome biochemically characterized by the acc…	.	.	GO:0051213|dioxygenase activity;GO:0046872|metal ion binding;	.	.
ENSGALG00000005763	1	0.263	0.117298	gi|118085502|ref|XP_418521.2|	4494	0	PREDICTED: villin-1 isoform X3 [Gallus gallus]	gi|513167450|ref|XM_418521.3|	3138	0	PREDICTED: Gallus gallus villin-like (VILL), transcript variant X3, mRNA	P09327	1012	0	Villin-1	.	.	.	.	pfam00626	Gelsolin	Gelsolin repeat.	GO:0051693|actin filament capping;GO:0030042|actin filament depolymerization;GO:0030041|actin filament polymerization;GO:0051014|actin filament severing;GO:0045010|actin nucleation;GO:0051016|barbed-end actin filament capping;GO:0071364|cellular response to epidermal growth factor stimulus;GO:0035729|cellular response to hepatocyte growth factor stimulus;GO:0060327|cytoplasmic actin-based contrac…	GO:0032432|actin filament bundle;GO:0005903|brush border;GO:0005737|cytoplasm;GO:0070062|extracellular exosome;GO:0030175|filopodium;GO:0032433|filopodium tip;GO:0030027|lamellipodium;GO:0005902|microvillus;GO:0001726|ruffle;	GO:0051015|actin filament binding;GO:0005509|calcium ion binding;GO:0043027|cysteine-type endopeptidase inhibitor activity involved in apoptotic process;GO:0042802|identical protein binding;GO:0035727|lysophosphatidic acid binding;GO:0005546|phosphatidylinositol-4,5-bisphosphate binding;GO:0042803|protein homodimerization activity;	K05761	VIL1; villin 1
ENSGALG00000005839	1	0.262	0.02882	gi|513228498|ref|XP_003643014.2|	1539	0	PREDICTED: AT-rich interactive domain-containing protein 3A-like isoform X1 [Gallus gallus]	gi|513228497|ref|XM_003642966.2|	840	0	PREDICTED: Gallus gallus AT-rich interactive domain-containing protein 3A-like (LOC100858693), transcript variant X1, mRNA	A2BEA6	483	8e-163	AT-rich interactive domain-containing protein 3A	.	.	.	.	pfam01388	ARID	ARID/BRIGHT DNA binding domain. This domain is know as ARID for AT-Rich Interaction Domain, and also known as the BRIGHT domain.	GO:0006355|regulation of transcription, DNA-templated;GO:0006351|transcription, DNA-templated;	GO:0005737|cytoplasm;GO:0005634|nucleus;	GO:0003677|DNA binding;	.	.
ENSGALG00000006134	1	0.487	0.115906	gi|363735292|ref|XP_001233352.2|	1469	0	PREDICTED: probable 4-hydroxy-2-oxoglutarate aldolase, mitochondrial isoform X1 [Gallus gallus]	gi|513191614|ref|XM_001233351.3|	1362	0	PREDICTED: Gallus gallus 4-hydroxy-2-oxoglutarate aldolase 1 (C10ORF65), transcript variant X1, mRNA	Q9DCU9	426	6e-146	4-hydroxy-2-oxoglutarate aldolase, mitochondrial	VNG0444G	135	5e-35	COG0329	pfam00701	DHDPS	Dihydrodipicolinate synthetase family. This family has a TIM barrel structure.	GO:0019470|4-hydroxyproline catabolic process;GO:0009436|glyoxylate catabolic process;GO:0046487|glyoxylate metabolic process;GO:0033609|oxalate metabolic process;GO:0042866|pyruvate biosynthetic process;	GO:0070062|extracellular exosome;GO:0005739|mitochondrion;	GO:0008700|4-hydroxy-2-oxoglutarate aldolase activity;GO:0042803|protein homodimerization activity;	K18123	HOGA1; 4-hydroxy-2-oxoglutarate aldolase [EC:4.1.3.16]
ENSGALG00000006145	1	0.131	0.063273	gi|363741782|ref|XP_001234968.2|	1805	0	PREDICTED: serine/threonine-protein kinase 35 [Gallus gallus]	gi|513219090|ref|XM_001234967.3|	1202	0	PREDICTED: Gallus gallus serine/threonine kinase 35 (STK35), mRNA	Q8TDR2	657	0	Serine/threonine-protein kinase 35	.	.	.	.	pfam00069	Pkinase	Protein kinase domain.	.	GO:0005737|cytoplasm;GO:0005730|nucleolus;	GO:0005524|ATP binding;GO:0004674|protein serine/threonine kinase activity;	K08859	STK35, PDIK1, CLIK1; serine/threonine kinase 35 [EC:2.7.11.1]
ENSGALG00000006337	1	0.265	0.088775	gi|45384326|ref|NP_990350.1|	1230	1e-162	K123 protein precursor [Gallus gallus]	gi|493794946|ref|NM_205019.2|	1922	0	Gallus gallus K123 protein (K123), mRNA	O94919	90.9	3e-17	Endonuclease domain-containing 1 protein	RSc0744	56.2	9e-08	COG1864	pfam01223	Endonuclease_NS	DNA/RNA non-specific endonuclease.	.	GO:0070062|extracellular exosome;GO:0016020|membrane;	GO:0004519|endonuclease activity;GO:0046872|metal ion binding;GO:0003676|nucleic acid binding;	K15049	ENDOD1; endonuclease domain-containing 1 protein
ENSGALG00000006572	1	0.342	0.033174	gi|5359759|gb|AAD42799.1|	679	8e-131	fast troponin T isoform [Coturnix japonica]	gi|402743597|ref|NM_204922.2|	1138	0	Gallus gallus troponin T type 3 (skeletal, fast) (TNNT3), mRNA	P06398	274	2e-88	Troponin T, fast skeletal muscle isoforms	.	.	.	.	pfam00992	Troponin	Troponin. Troponin (Tn) contains three subunits, Ca2+ binding (TnC), inhibitory (TnI), and tropomyosin binding (TnT). this Pfam contains members of the TnT subunit. Troponin is a complex of three proteins, Ca2+ binding (TnC), inhibitory (TnI), and tropomyosin binding (TnT). The troponin complex regulates Ca++ induced muscle contraction. This family includes troponin T and troponin I. Troponin I b…	GO:0006942|regulation of striated muscle contraction;	GO:0005861|troponin complex;	.	.	.
ENSGALG00000006634	1	0.215	0.024295	gi|874507434|ref|NP_001019999.2|	4176	0	DNA (cytosine-5)-methyltransferase 3B [Gallus gallus]	gi|66766325|dbj|AB214887.1|	2034	0	Gallus gallus DNMT3B mRNA for DNA methyltransferase 3B, complete cds	Q9UBC3	839	0	DNA (cytosine-5)-methyltransferase 3B	.	.	.	.	pfam00855	PWWP	PWWP domain. The PWWP domain is named after a conserved Pro-Trp-Trp-Pro motif. The domain binds to Histone-4 methylated at lysine-20, H4K20me, suggesting that it is methyl-lysine recognition motif. Removal of two conserved aromatic residues in a hydrophobic cavity created by this domain within the full-length protein, Pdp1, abolishes the interaction o f the protein with H4K20me3. In fission yeast…	GO:0090116|C-5 methylation of cytosine;GO:0071230|cellular response to amino acid stimulus;GO:0071549|cellular response to dexamethasone stimulus;GO:0071455|cellular response to hyperoxia;GO:0006306|DNA methylation;GO:0032776|DNA methylation on cytosine;GO:0010424|DNA methylation on cytosine within a CG sequence;GO:0010467|gene expression;GO:0060821|inactivation of X chromosome by DNA methylation…	GO:0005737|cytoplasm;GO:0043231|intracellular membrane-bounded organelle;GO:0005720|nuclear heterochromatin;GO:0005654|nucleoplasm;GO:0005634|nucleus;	GO:0003682|chromatin binding;GO:0003886|DNA (cytosine-5-)-methyltransferase activity;GO:0051718|DNA (cytosine-5-)-methyltransferase activity, acting on CpG substrates;GO:0009008|DNA-methyltransferase activity;GO:0046872|metal ion binding;GO:0003714|transcription corepressor activity;GO:0045322|unmethylated CpG binding;	K17399	DNMT3B; DNA (cytosine-5)-methyltransferase 3B [EC:2.1.1.37]
ENSGALG00000006720	1	0.483	0.180642	gi|513240577|ref|XP_004951009.1|	1315	3e-179	PREDICTED: uncharacterized protein LOC101752046 [Gallus gallus]	gi|513240576|ref|XM_004950952.1|	734	0	PREDICTED: Gallus gallus uncharacterized LOC101752046 (LOC101752046), mRNA	Q6ZN84	105	3e-24	Coiled-coil domain-containing protein 81	.	.	.	.	pfam14908	DUF4496	Domain of unknown function (DUF4496). This domain family is found in eukaryotes, and is typically between 134 and 154 amino acids in length. Proteins in this family vary in length between 264 and 772 amino acid residues.	.	GO:0005813|centrosome;GO:0005737|cytoplasm;	.	.	.
ENSGALG00000006835	1	0.411	0.078912	gi|136042|sp|P02588.3|TNNC2_CHICK	724	6e-94	RecName: Full=Troponin C, skeletal muscle	gi|402745159|ref|NM_205450.2|	717	0	Gallus gallus troponin C type 2 (fast) (TNNC2), mRNA	P02588	283	2e-95	Troponin C, skeletal muscle	SPAC3A12.14	121	5e-33	COG5126	pfam13499	EF-hand_7	EF-hand domain pair.	GO:0003009|skeletal muscle contraction;	GO:0005861|troponin complex;	GO:0005509|calcium ion binding;	K12042	TNNC2; troponin C, skeletal muscle
ENSGALG00000007419	1	0.164	0.057728	gi|47087165|ref|NP_998751.1|	3925	0	mannan-binding lectin serine protease 1 precursor [Gallus gallus]	gi|47087164|ref|NM_213586.1|	3365	0	Gallus gallus mannan-binding lectin serine peptidase 1 (C4/C2 activating component of Ra-reactive factor) (MASP1), mRNA	P48740	834	0	Mannan-binding lectin serine protease 1	mlr3307	105	3e-23	COG5640	pfam00089	Trypsin	Trypsin.	GO:0006956|complement activation;GO:0001867|complement activation, lectin pathway;GO:0045087|innate immune response;GO:0045916|negative regulation of complement activation;GO:0006898|receptor-mediated endocytosis;	GO:0005576|extracellular region;GO:0005615|extracellular space;	GO:0005509|calcium ion binding;GO:0048306|calcium-dependent protein binding;GO:0008233|peptidase activity;GO:0042803|protein homodimerization activity;GO:0004252|serine-type endopeptidase activity;	K03992	MASP1; mannan-binding lectin serine protease 1 [EC:3.4.21.-]
ENSGALG00000007463	1	0.023	0.007199	gi|52138645|ref|NP_001004375.1|	757	1e-97	hemoglobin subunit alpha-D [Gallus gallus]	gi|85861463|gb|AC172304.2|	591	0	Gallus gallus BAC clone CH261-75C12 from chromosome ul, complete sequence	P02001	296	4e-99	Hemoglobin subunit alpha-D	.	.	.	.	pfam00042	Globin	Globin.	.	GO:0070062|extracellular exosome;GO:0005833|hemoglobin complex;	GO:0020037|heme binding;GO:0005506|iron ion binding;GO:0019825|oxygen binding;GO:0005344|oxygen transporter activity;	.	.
ENSGALG00000007468	1	0.025	0.0093	gi|52138655|ref|NP_001004376.1|	661	1e-85	hemoglobin subunit alpha-A [Gallus gallus]	gi|513234618|ref|XM_003643191.2|	537	0	PREDICTED: Gallus gallus hemoglobin subunit alpha-A-like (LOC100858011), transcript variant X1, mRNA	P01994	259	5e-87	Hemoglobin subunit alpha-A	.	.	.	.	pfam00042	Globin	Globin.	.	GO:0005833|hemoglobin complex;	GO:0020037|heme binding;GO:0005506|iron ion binding;GO:0019825|oxygen binding;GO:0005344|oxygen transporter activity;	K13822	HBA; hemoglobin subunit alpha
ENSGALG00000007503	1	0.327	0.121317	gi|50750161|ref|XP_421897.1|	2476	0	PREDICTED: kynurenine 3-monooxygenase isoformX2 [Gallus gallus]	gi|513193294|ref|XM_004942567.1|	1417	0	PREDICTED: Gallus gallus kynurenine 3-monooxygenase (kynurenine 3-hydroxylase) (KMO), transcript variant X4, mRNA	O15229	690	0	Kynurenine 3-monooxygenase	YBL098w	285	7e-87	COG0654	pfam01494	FAD_binding_3	FAD binding domain. This domain is involved in FAD binding in a number of enzymes.	GO:0034354|'de novo' NAD biosynthetic process from tryptophan;GO:0043420|anthranilate metabolic process;GO:0034641|cellular nitrogen compound metabolic process;GO:0070189|kynurenine metabolic process;GO:0019674|NAD metabolic process;GO:0019805|quinolinate biosynthetic process;GO:0009651|response to salt stress;GO:0044550|secondary metabolite biosynthetic process;GO:0044281|small molecule metaboli…	GO:0005829|cytosol;GO:0070062|extracellular exosome;GO:0016021|integral component of membrane;GO:0005743|mitochondrial inner membrane;GO:0005741|mitochondrial outer membrane;GO:0005739|mitochondrion;	GO:0050660|flavin adenine dinucleotide binding;GO:0004502|kynurenine 3-monooxygenase activity;GO:0016174|NAD(P)H oxidase activity;	K00486	KMO; kynurenine 3-monooxygenase [EC:1.14.13.9]
ENSGALG00000007716	1	0.248	0.120032	gi|50760188|ref|XP_417926.1|	1974	0	PREDICTED: glucose-6-phosphate translocase isoform 2 [Gallus gallus]	gi|513222494|ref|XM_417926.3|	1189	0	PREDICTED: Gallus gallus solute carrier family 37 (glucose-6-phosphate transporter), member 4 (SLC37A4), transcript variant 2, mRNA	O43826	585	0	Glucose-6-phosphate translocase	CPn0665	195	7e-56	COG2271	pfam07690	MFS_1	Major Facilitator Superfamily.	GO:0098779|mitophagy in response to mitochondrial depolarization;GO:0005975|carbohydrate metabolic process;GO:0042593|glucose homeostasis;GO:0006006|glucose metabolic process;GO:0015758|glucose transport;GO:0015760|glucose-6-phosphate transport;GO:0008645|hexose transport;GO:0002230|positive regulation of defense response to virus by host;GO:0044281|small molecule metabolic process;GO:0055085|tra…	GO:0005783|endoplasmic reticulum;GO:0005789|endoplasmic reticulum membrane;GO:0030176|integral component of endoplasmic reticulum membrane;GO:0016021|integral component of membrane;GO:0016020|membrane;	GO:0015152|glucose-6-phosphate transmembrane transporter activity;GO:0005215|transporter activity;	K08171	SLC37A4; MFS transporter, OPA family, solute carrier family 37 (glycerol-6-phosphate transporter), member 4
ENSGALG00000007782	1	0.274	0.04384	gi|733909807|ref|XP_010717663.1|	2505	0	PREDICTED: sarcalumenin isoform X1 [Meleagris gallopavo]	gi|45384503|ref|NM_205329.1|	1420	0	Gallus gallus sarcalumenin (SRL), mRNA	Q90577	919	0	Sarcalumenin	.	.	.	.	pfam00350	Dynamin_N	Dynamin family.	.	GO:0033018|sarcoplasmic reticulum lumen;	GO:0005525|GTP binding;	.	.
ENSGALG00000008114	1	0.407	0.13431	gi|50749733|ref|XP_421731.1|	1579	0	PREDICTED: sideroflexin-2 isoform X9 [Gallus gallus]	gi|513191793|ref|XM_421731.4|	1615	0	PREDICTED: Gallus gallus sideroflexin 2 (SFXN2), transcript variant X9, mRNA	Q925N2	480	1e-165	Sideroflexin-2	.	.	.	.	pfam03820	Mtc	Tricarboxylate carrier.	GO:0055072|iron ion homeostasis;	GO:0016021|integral component of membrane;GO:0005743|mitochondrial inner membrane;GO:0005739|mitochondrion;	GO:0015075|ion transmembrane transporter activity;	.	.
ENSGALG00000008365	1	0.412	0.165624	gi|71894839|ref|NP_001026362.1|	2545	0	muscarinic acetylcholine receptor M4 [Gallus gallus]	gi|71894838|ref|NM_001031191.1|	1452	0	Gallus gallus cholinergic receptor, muscarinic 4 (CHRM4), mRNA	P17200	984	0	Muscarinic acetylcholine receptor M4	.	.	.	.	pfam00001	7tm_1	7 transmembrane receptor (rhodopsin family). This family contains, amongst other G-protein-coupled receptors (GCPRs), members of the opsin family, which have been considered to be typical members of the rhodopsin superfamily. They share several motifs, mainly the seven transmembrane helices, GCPRs of the rhodopsin superfamily. All opsins bind a chromophore, such as 11-cis-retinal. The function of…	GO:0007213|G-protein coupled acetylcholine receptor signaling pathway;GO:0007194|negative regulation of adenylate cyclase activity;GO:0046488|phosphatidylinositol metabolic process;GO:0040012|regulation of locomotion;	GO:0030054|cell junction;GO:0016021|integral component of membrane;GO:0005887|integral component of plasma membrane;GO:0045211|postsynaptic membrane;	GO:0016907|G-protein coupled acetylcholine receptor activity;	K04132	CHRM4; muscarinic acetylcholine receptor M4
ENSGALG00000008449	1	0.117	0.013221	gi|513157440|ref|XP_004937494.1|	2949	0	PREDICTED: collagen alpha-1(VII) chain-like isoform X11 [Gallus gallus]	gi|513157601|ref|XM_004937476.1|	1223	0	PREDICTED: Gallus gallus collagen alpha-1(VII) chain-like (LOC101751963), mRNA	Q63870	515	2e-146	Collagen alpha-1(VII) chain	.	.	.	.	pfam00092	VWA	von Willebrand factor type A domain.	GO:0007155|cell adhesion;GO:0035987|endodermal cell differentiation;	GO:0005604|basement membrane;GO:0005581|collagen trimer;GO:0005576|extracellular region;GO:0005615|extracellular space;	GO:0042802|identical protein binding;GO:0004867|serine-type endopeptidase inhibitor activity;	K16628	COL7A; collagen, type VII, alpha
ENSGALG00000008704	1	0.201	0.076983	gi|513168170|ref|XP_001235156.3|	19291	0	PREDICTED: cubilin [Gallus gallus]	gi|513168169|ref|XM_001235155.3|	10918	0	PREDICTED: Gallus gallus cubilin (intrinsic factor-cobalamin receptor) (CUBN), mRNA	Q9TU53	4499	0	Cubilin	.	.	.	.	pfam00431	CUB	CUB domain.	GO:0008203|cholesterol metabolic process;GO:0015031|protein transport;GO:0006898|receptor-mediated endocytosis;	GO:0016324|apical plasma membrane;GO:0010008|endosome membrane;GO:0005765|lysosomal membrane;	GO:0005509|calcium ion binding;GO:0031419|cobalamin binding;GO:0004872|receptor activity;	K14616	CUBN; cubilin
ENSGALG00000009078	1	0.341	0.125488	gi|363731300|ref|XP_419370.3|	2885	0	PREDICTED: polypeptide N-acetylgalactosaminyltransferase 14 isoform X4 [Gallus gallus]	gi|83699520|gb|AC161463.3|	4934	0	Gallus gallus BAC clone CH261-127J9 from chromosome ul, complete sequence	Q96FL9	843	0	Polypeptide N-acetylgalactosaminyltransferase 14	.	.	.	.	pfam00535	Glycos_transf_2	Glycosyl transferase family 2. Diverse family, transferring sugar from UDP-glucose, UDP-N-acetyl- galactosamine, GDP-mannose or CDP-abequose, to a range of substrates including cellulose, dolichol phosphate and teichoic acids.	GO:0044267|cellular protein metabolic process;GO:0016266|O-glycan processing;GO:0043687|post-translational protein modification;GO:0006493|protein O-linked glycosylation;	GO:0000139|Golgi membrane;GO:0016021|integral component of membrane;	GO:0030246|carbohydrate binding;GO:0046872|metal ion binding;GO:0004653|polypeptide N-acetylgalactosaminyltransferase activity;	K00710	GALNT; polypeptide N-acetylgalactosaminyltransferase [EC:2.4.1.41]
ENSGALG00000009114	1	0.356	0.108224	gi|363729550|ref|XP_419374.3|	1877	0	PREDICTED: LOW QUALITY PROTEIN: diacylglycerol O-acyltransferase 2 [Gallus gallus]	gi|513166843|ref|XM_419374.4|	1166	0	PREDICTED: Gallus gallus diacylglycerol O-acyltransferase homolog 2 (mouse) (DGAT2), mRNA	Q70VZ8	651	0	Diacylglycerol O-acyltransferase 2	.	.	.	.	pfam03982	DAGAT	Diacylglycerol acyltransferase. The terminal step of triacylglycerol (TAG) formation is catalysed by the enzyme diacylglycerol acyltransferase (DAGAT).	GO:0071400|cellular response to oleic acid;GO:0035356|cellular triglyceride homeostasis;GO:0042632|cholesterol homeostasis;GO:0046339|diacylglycerol metabolic process;GO:0060613|fat pad development;GO:0055089|fatty acid homeostasis;GO:0006071|glycerol metabolic process;GO:0019915|lipid storage;GO:0035336|long-chain fatty-acyl-CoA metabolic process;GO:0034383|low-density lipoprotein particle clear…	GO:0030176|integral component of endoplasmic reticulum membrane;GO:0005811|lipid particle;GO:0005739|mitochondrion;GO:0048471|perinuclear region of cytoplasm;	GO:0003846|2-acylglycerol O-acyltransferase activity;GO:0004144|diacylglycerol O-acyltransferase activity;GO:0050252|retinol O-fatty-acyltransferase activity;	K11160	DGAT2; diacylglycerol O-acyltransferase 2 [EC:2.3.1.20 2.3.1.75]
ENSGALG00000009844	1	0.279	0.019251	gi|726987387|ref|XP_010390022.1|	2036	0	PREDICTED: actin, alpha cardiac muscle 1 [Corvus cornix cornix]	gi|118405199|ref|NM_001079481.1|	1355	0	Gallus gallus actin, alpha, cardiac muscle 1 (ACTC1), mRNA	Q6P640	784	0	Actin, alpha cardiac muscle 1	SPBC32H8.12c	706	0	COG5277	pfam00022	Actin	Actin.	GO:0090131|mesenchyme migration;GO:0010628|positive regulation of gene expression;	GO:0044297|cell body;GO:0005737|cytoplasm;GO:0005856|cytoskeleton;GO:0030175|filopodium;GO:0030027|lamellipodium;	GO:0005524|ATP binding;	K12314	ACTC1; actin, alpha cardiac muscle
ENSGALG00000010417	1	0.272	0.116416	gi|2492838|sp|Q90578.3|VDHAP_CHICK	2220	0	RecName: Full=Vitamin D3 hydroxylase-associated protein; Short=VDHAP	gi|437083|gb|U00694.1|U00694	1981	0	Gallus domesticus vitamin D3 hydroxylase associated protein mRNA sequence	Q90578	859	0	Vitamin D3 hydroxylase-associated protein	SPCC550.07	134	1e-32	COG0154	pfam01425	Amidase	Amidase.	.	GO:0005743|mitochondrial inner membrane;	GO:0016884|carbon-nitrogen ligase activity, with glutamine as amido-N-donor;GO:0016787|hydrolase activity;	.	.
ENSGALG00000010469	1	0.391	0.184552	gi|118094503|ref|XP_422455.2|	2708	0	PREDICTED: cytochrome P450 4B1-like isoform X2 [Gallus gallus]	gi|513197951|ref|XM_004936774.1|	1654	0	PREDICTED: Gallus gallus cytochrome P450, family 4, subfamily B, polypeptide 1 (CYP4B1), transcript variant X3, mRNA	P15129	582	0	Cytochrome P450 4B1	.	.	.	.	pfam00067	p450	Cytochrome P450. Cytochrome P450s are haem-thiolate proteins involved in the oxidative degradation of various compounds. They are particularly well known for their role in the degradation of environmental toxins and mutagens. They can be divided into 4 classes, according to the method by which electrons from NAD(P)H are delivered to the catalytic site. Sequence conservation is relatively low with…	GO:0018879|biphenyl metabolic process;GO:0006725|cellular aromatic compound metabolic process;GO:0042738|exogenous drug catabolic process;GO:0018917|fluorene metabolic process;	GO:0005789|endoplasmic reticulum membrane;GO:0043231|intracellular membrane-bounded organelle;	GO:0070330|aromatase activity;GO:0008144|drug binding;GO:0018585|fluorene oxygenase activity;GO:0020037|heme binding;GO:0005506|iron ion binding;GO:0004497|monooxygenase activity;	K07426	CYP4B1; cytochrome P450, family 4, subfamily B, polypeptide 1 [EC:1.14.14.1]
ENSGALG00000011145	1	0.43	0.10879	gi|363730190|ref|XP_425996.3|	3199	0	PREDICTED: TLR4 interactor with leucine rich repeats [Gallus gallus]	gi|363730189|ref|XM_425996.3|	2274	0	PREDICTED: Gallus gallus TLR4 interactor with leucine-rich repeats (TRIL), mRNA	Q9DBY4	488	6e-159	TLR4 interactor with leucine rich repeats	SPy1798	68.9	4e-11	COG4886	pfam13855	LRR_8	Leucine rich repeat.	GO:0006954|inflammatory response;GO:0045087|innate immune response;GO:0002718|regulation of cytokine production involved in immune response;GO:0034142|toll-like receptor 4 signaling pathway;	GO:0046696|lipopolysaccharide receptor complex;	GO:0001530|lipopolysaccharide binding;	.	.
ENSGALG00000011331	1	0.458	0.188696	gi|118094764|ref|XP_422542.2|	2071	0	PREDICTED: cystathionine gamma-lyase [Gallus gallus]	gi|513198526|ref|XM_422542.4|	1200	0	PREDICTED: Gallus gallus cystathionase (cystathionine gamma-lyase) (CTH), mRNA	Q19QT7	641	0	Cystathionine gamma-lyase	APE1226	402	1e-136	COG0626	pfam01053	Cys_Met_Meta_PP	Cys/Met metabolizm PLP-dependent enzyme. This family includes enzymes involved in cysteine and methionine metabolizm. The following are members: Cystathionine gamma-lyase, Cystathionine gamma-synthase, Cystathionine beta-lyase, Methionine gamma-lyase, OAH/OAS sulfhydrylase, O-succinylhomoserine sulfhydrylase All of these members participate is slightly different reactions. All these enzymes use P…	GO:0019344|cysteine biosynthetic process;GO:0070814|hydrogen sulfide biosynthetic process;GO:0043066|negative regulation of apoptotic process;GO:0043123|positive regulation of I-kappaB kinase/NF-kappaB signaling;GO:0051092|positive regulation of NF-kappaB transcription factor activity;GO:0044524|protein sulfhydration;GO:0018272|protein-pyridoxal-5-phosphate linkage via peptidyl-N6-pyridoxal phosp…	GO:0005737|cytoplasm;	GO:0004123|cystathionine gamma-lyase activity;GO:0080146|L-cysteine desulfhydrase activity;GO:0044540|L-cystine L-cysteine-lyase (deaminating);GO:0030170|pyridoxal phosphate binding;	K01758	CTH; cystathionine gamma-lyase [EC:4.4.1.1]
ENSGALG00000011341	1	0.28	0.08316	gi|513176069|ref|XP_004935588.1|	2241	0	PREDICTED: probable tubulin polyglutamylase TTLL2 isoform X10 [Gallus gallus]	gi|513176068|ref|XM_004935531.1|	1778	0	PREDICTED: Gallus gallus tubulin tyrosine ligase-like family, member 2 (TTLL2), transcript variant X10, mRNA	Q6DDL7	573	0	Protein unc-93 homolog A	.	.	.	.	pfam05978	UNC-93	Ion channel regulatory protein UNC-93. This family of proteins is a component of a multi-subunit protein complex which is involved in the coordination of muscle contraction. UNC-93 is most likely an ion channel regulatory protein.	.	GO:0016021|integral component of membrane;	.	.	.
ENSGALG00000011358	1	0.484	0.105028	gi|326922908|ref|XP_003207684.1|	1890	0	PREDICTED: protein Wnt-6 isoform X1 [Meleagris gallopavo]	gi|344030230|ref|NM_001007594.2|	1210	0	Gallus gallus wingless-type MMTV integration site family, member 6 (WNT6), mRNA	P22727	540	0	Protein Wnt-6	.	.	.	.	pfam00110	wnt	wnt family. Wnt genes have been identified in vertebrates and invertebrates but not in plants, unicellular eukaryotes or prokaryotes. In humans, 19 WNT proteins are known. Because of their insolubility little is known about Wnt protein structure, but all have 23 or 24 Cys residues whose spacing is highly conserved. Signal transduction by Wnt proteins (including the Wnt/beta-catenin, the Wnt/Ca++,…	GO:0009798|axis specification;GO:0001658|branching involved in ureteric bud morphogenesis;GO:0045165|cell fate commitment;GO:0007267|cell-cell signaling;GO:0060684|epithelial-mesenchymal cell signaling;GO:0072080|nephron tubule development;GO:0072079|nephron tubule formation;GO:0030182|neuron differentiation;GO:0042475|odontogenesis of dentin-containing tooth;GO:0009887|organ morphogenesis;GO:001…	GO:0009986|cell surface;GO:0005788|endoplasmic reticulum lumen;GO:0005615|extracellular space;GO:0005578|proteinaceous extracellular matrix;	GO:0005109|frizzled binding;GO:0005102|receptor binding;	K00445	WNT6; wingless-type MMTV integration site family, member 6
ENSGALG00000011657	1	0.251	0.10542	gi|57529709|ref|NP_001006525.1|	1154	1e-152	ELL-associated factor 2 [Gallus gallus]	gi|57529708|ref|NM_001006525.1|	1653	0	Gallus gallus ELL associated factor 2 (EAF2), mRNA	Q5ZHP7	449	5e-154	ELL-associated factor 2	.	.	.	.	pfam09816	EAF	RNA polymerase II transcription elongation factor. Members of this family act as transcriptional transactivators of ELL and ELL2 elongation activities. Eaf proteins form a stable heterodimer complex with ELL proteins to facilitate the binding of RNA polymerase II to activate transcription elongation. The N-terminus of approx 120 residues is globular and highly conserved.	GO:0045893|positive regulation of transcription, DNA-templated;GO:0006351|transcription, DNA-templated;	GO:0032783|ELL-EAF complex;GO:0005654|nucleoplasm;	.	K15186	EAF; ELL-associated factor
ENSGALG00000011805	1	0.315	0.07812	gi|513183397|ref|XP_004941250.1|	2843	0	PREDICTED: UDP-glucuronosyltransferase 2A3 isoform X4 [Gallus gallus]	gi|513183396|ref|XM_004941193.1|	1580	0	PREDICTED: Gallus gallus UDP glucuronosyltransferase 2 family, polypeptide A3 (UGT2A3), transcript variant X4, mRNA	P36514	671	0	UDP-glucuronosyltransferase 2C1 (Fragment)	slr1125	73.2	5e-13	COG1819	pfam00201	UDPGT	UDP-glucoronosyl and UDP-glucosyl transferase.	.	GO:0005789|endoplasmic reticulum membrane;GO:0016021|integral component of membrane;	GO:0015020|glucuronosyltransferase activity;	.	.
ENSGALG00000012197	1	0.207	0.083628	gi|118093840|ref|XP_422133.2|	1735	0	PREDICTED: 2-amino-3-carboxymuconate-6-semialdehyde decarboxylase isoform X1 [Gallus gallus]	gi|513195312|ref|XM_422133.4|	1224	0	PREDICTED: Gallus gallus aminocarboxymuconate semialdehyde decarboxylase (ACMSD), transcript variant X1, mRNA	Q0II68	576	0	2-amino-3-carboxymuconate-6-semialdehyde decarboxylase	slr0619	124	7e-31	COG2159	pfam04909	Amidohydro_2	Amidohydrolase. These proteins are amidohydrolases that are related to pfam01979.	GO:0046874|quinolinate metabolic process;	GO:0005829|cytosol;GO:0070062|extracellular exosome;	GO:0001760|aminocarboxymuconate-semialdehyde decarboxylase activity;GO:0046872|metal ion binding;	K03392	ACMSD; aminocarboxymuconate-semialdehyde decarboxylase [EC:4.1.1.45]
ENSGALG00000012352	1	0.153	0.046053	gi|513170009|ref|XP_004939663.1|	1600	0	PREDICTED: biliverdin reductase A isoform X9 [Gallus gallus]	gi|513170011|ref|XM_418872.3|	974	0	PREDICTED: Gallus gallus biliverdin reductase A (BLVRA), transcript variant X8, mRNA	P53004	333	2e-108	Biliverdin reductase A	alr4149	72	6e-13	COG0673	pfam09166	Biliv-reduc_cat	Biliverdin reductase, catalytic. Members of this family adopt a structure consisting of four alpha helices and six beta sheets, in an alpha-beta-alpha-alpha-alpha-beta-beta-beta-beta-beta arrangement. They contain a catalytic active site, capable of reducing the gamma-methene bridge of the open tetrapyrrole, biliverdin IX alpha, to bilirubin with the concomitant oxidation of a NADH or NADPH cofac…	GO:0042167|heme catabolic process;GO:0055114|oxidation-reduction process;GO:0006778|porphyrin-containing compound metabolic process;GO:0044281|small molecule metabolic process;	GO:0005829|cytosol;GO:0070062|extracellular exosome;	GO:0004074|biliverdin reductase activity;GO:0008270|zinc ion binding;	K00214	BLVRA, bvdR; biliverdin reductase [EC:1.3.1.24]
ENSGALG00000013239	1	0.317	0.125532	gi|854282214|ref|NP_990364.2|	6681	0	nestin [Gallus gallus]	gi|19882260|gb|U59287.2|GGU59287	2675	0	Gallus gallus paranemin mRNA, complete cds	Q01550	299	9e-81	Tanabin	.	.	.	.	pfam00038	Filament	Intermediate filament protein.	.	GO:0005882|intermediate filament;	GO:0005198|structural molecule activity;	K07609	NES; nestin
ENSGALG00000013587	1	0.168	0.056448	gi|31340542|gb|AAO33039.2|	1930	0	alpha 1 type II procollagen, partial [Gallus gallus]	gi|45383308|ref|NM_204426.1|	3366	0	Gallus gallus collagen, type II, alpha 1 (COL2A1), mRNA	P02459	69.7	2e-10	Collagen alpha-1(II) chain	.	.	.	.	pfam01410	COLFI	Fibrillar collagen C-terminal domain. Found at C-termini of fibrillar collagens: Ephydatia muelleri procollagen EMF1 alpha, vertebrate collagens alpha(1)III, alpha(1)II, alpha(2)V etc.	GO:0001502|cartilage condensation;GO:0060351|cartilage development involved in endochondral bone morphogenesis;GO:0071773|cellular response to BMP stimulus;GO:0007417|central nervous system development;GO:0002062|chondrocyte differentiation;GO:0030199|collagen fibril organization;GO:0060272|embryonic skeletal joint morphogenesis;GO:0001958|endochondral ossification;GO:0003007|heart morphogenesis;…	GO:0005604|basement membrane;GO:0005585|collagen type II trimer;GO:0005737|cytoplasm;GO:0005576|extracellular region;GO:0005615|extracellular space;	GO:0005201|extracellular matrix structural constituent;GO:0046872|metal ion binding;	K06236	COL1AS; collagen, type I/II/III/V/XI/XXIV/XXVII, alpha
ENSGALG00000014766	1	0.233	0.097627	gi|513161327|ref|XP_416535.4|	1746	0	PREDICTED: hydroxyacid oxidase 2 isoform X2 [Gallus gallus]	gi|513161326|ref|XM_416535.4|	1011	0	PREDICTED: Gallus gallus hydroxyacid oxidase 2 (long chain) (HAO2), transcript variant X2, mRNA	Q3ZBW2	419	5e-144	Hydroxyacid oxidase 2	DR1031	270	6e-86	COG1304	pfam01070	FMN_dh	FMN-dependent dehydrogenase.	GO:0019395|fatty acid oxidation;	GO:0070062|extracellular exosome;GO:0005739|mitochondrion;GO:0005777|peroxisome;	GO:0010181|FMN binding;GO:0052853|long-chain-(S)-2-hydroxy-long-chain-acid oxidase activity;GO:0052854|medium-chain-(S)-2-hydroxy-acid oxidase activity;GO:0052852|very-long-chain-(S)-2-hydroxy-acid oxidase activity;	K11517	HAO; (S)-2-hydroxy-acid oxidase [EC:1.1.3.15]
ENSGALG00000014966	1	0.28	0.12628	gi|50729534|ref|XP_416553.1|	2388	0	PREDICTED: homogentisate 1,2-dioxygenase [Gallus gallus]	gi|513161425|ref|XM_416553.2|	1479	0	PREDICTED: Gallus gallus homogentisate 1,2-dioxygenase (HGD), mRNA	Q93099	795	0	Homogentisate 1,2-dioxygenase	RSp0691	471	9e-159	COG3508	pfam04209	HgmA	homogentisate 1,2-dioxygenase. Homogentisate dioxygenase cleaves the aromatic ring during the metabolic degradation of Phe and Tyr. Homogentisate dioxygenase deficiency causes alkaptonuria. The structure of homogentisate dioxygenase shows that the enzyme forms a hexamer arrangement comprised of a dimer of trimers. The active site iron ion is coordinated near the interface between the trimers.	GO:0034641|cellular nitrogen compound metabolic process;GO:0006559|L-phenylalanine catabolic process;GO:0044281|small molecule metabolic process;GO:0006572|tyrosine catabolic process;	GO:0005829|cytosol;GO:0070062|extracellular exosome;	GO:0004411|homogentisate 1,2-dioxygenase activity;GO:0046872|metal ion binding;	K00451	HGD, hmgA; homogentisate 1,2-dioxygenase [EC:1.13.11.5]
ENSGALG00000015021	1	0.428	0.068908	gi|533866330|ref|NP_001269200.1|	983	6e-132	transmembrane protein 174 [Gallus gallus]	gi|533866329|ref|NM_001282271.1|	732	0	Gallus gallus transmembrane protein 174 (TMEM174), mRNA	Q5R8E0	228	2e-72	Transmembrane protein 174	.	.	.	.	pfam15029	DUF4526	Protein of unknown function (DUF4526). This family of proteins is functionally uncharacterized. This family of proteins is found in mammals and includes the human integral membrane protein TMEM174 protein.	.	GO:0005789|endoplasmic reticulum membrane;GO:0016021|integral component of membrane;	.	.	.
ENSGALG00000015055	1	0.37	0.13061	gi|363732061|ref|XP_419787.3|	3083	0	PREDICTED: solute carrier family 22 member 16 isoform X3 [Gallus gallus]	gi|513177651|ref|XM_419787.4|	2395	0	PREDICTED: Gallus gallus solute carrier family 22 (organic cation/carnitine transporter), member 16 (SLC22A16), transcript variant X3, mRNA	Q66KG0	833	0	Solute carrier family 22 member 16	.	.	.	.	pfam00083	Sugar_tr	Sugar (and other) transporter.	GO:0006811|ion transport;	GO:0016021|integral component of membrane;	GO:0022857|transmembrane transporter activity;	.	.
ENSGALG00000016020	1	0.347	0.130819	gi|513162786|ref|XP_425551.4|	1247	1e-165	PREDICTED: chloride intracellular channel protein 6 [Gallus gallus]	gi|513162785|ref|XM_425551.4|	670	0	PREDICTED: Gallus gallus chloride intracellular channel 6 (CLIC6), mRNA	Q96NY7	443	2e-150	Chloride intracellular channel protein 6	NMA0498	52.8	1e-07	COG0625	pfam13409	GST_N_2	Glutathione S-transferase, N-terminal domain. This family is closely related to pfam02798.	.	GO:0034707|chloride channel complex;GO:0005737|cytoplasm;GO:0070062|extracellular exosome;GO:0005886|plasma membrane;	GO:0005254|chloride channel activity;GO:0005244|voltage-gated ion channel activity;	K05026	CLIC6; chloride intracellular channel protein 6
ENSGALG00000016300	1	0.457	0.164977	gi|487441711|ref|NP_001264954.1|	2517	0	tubulointerstitial nephritis antigen precursor [Gallus gallus]	gi|487441710|ref|NM_001278025.1|	1555	0	Gallus gallus tubulointerstitial nephritis antigen (TINAG), mRNA	Q9UJW2	509	1e-174	Tubulointerstitial nephritis antigen	.	.	.	.	pfam00112	Peptidase_C1	Papain family cysteine protease.	GO:0007155|cell adhesion;GO:0006955|immune response;	GO:0005604|basement membrane;GO:0005615|extracellular space;	GO:0004197|cysteine-type endopeptidase activity;GO:0000166|nucleotide binding;GO:0030247|polysaccharide binding;GO:0005044|scavenger receptor activity;	.	.
ENSGALG00000016570	1	0.201	0.067536	gi|513179365|ref|XP_001234314.2|	2304	0	PREDICTED: L-gulonolactone oxidase-like isoform X1 [Gallus gallus]	gi|513179364|ref|XM_001234313.3|	1592	0	PREDICTED: Gallus gallus L-gulonolactone oxidase-like (LOC770996), transcript variant X1, mRNA	Q3ZC33	741	0	L-gulonolactone oxidase	SPAPB1A10.12c	254	1e-76	COG0277	pfam04030	ALO	D-arabinono-1,4-lactone oxidase. This domain is specific to D-arabinono-1,4-lactone oxidase EC:1.1.3.-, which is involved in the final step of the D-erythroascorbic acid biosynthesis pathway.	GO:0019853|L-ascorbic acid biosynthetic process;	GO:0005789|endoplasmic reticulum membrane;GO:0016021|integral component of membrane;	GO:0003885|D-arabinono-1,4-lactone oxidase activity;GO:0050660|flavin adenine dinucleotide binding;GO:0050105|L-gulonolactone oxidase activity;GO:0008762|UDP-N-acetylmuramate dehydrogenase activity;	K00103	E1.1.3.8; L-gulonolactone oxidase [EC:1.1.3.8]
ENSGALG00000016690	1	0.46	0.1265	gi|118089176|ref|XP_420052.2|	2574	0	PREDICTED: cytochrome P450 2K4-like isoform X2 [Gallus gallus]	gi|513179690|ref|XM_420052.4|	1586	0	PREDICTED: Gallus gallus cytochrome P450 2K1-like (LOC422046), transcript variant X2, mRNA	Q92090	481	1e-163	Cytochrome P450 2K1	BH0579	106	7e-24	COG2124	pfam00067	p450	Cytochrome P450. Cytochrome P450s are haem-thiolate proteins involved in the oxidative degradation of various compounds. They are particularly well known for their role in the degradation of environmental toxins and mutagens. They can be divided into 4 classes, according to the method by which electrons from NAD(P)H are delivered to the catalytic site. Sequence conservation is relatively low with…	GO:0043390|aflatoxin B1 metabolic process;GO:0048252|lauric acid metabolic process;GO:0002933|lipid hydroxylation;	GO:0005789|endoplasmic reticulum membrane;	GO:0070330|aromatase activity;GO:0020037|heme binding;GO:0005506|iron ion binding;	.	.
ENSGALG00000016724	1	0.24	0.0912	gi|45382019|ref|NP_990060.1|	1499	0	regucalcin [Gallus gallus]	gi|45382018|ref|NM_204729.1|	1187	0	Gallus gallus regucalcin (RGN), mRNA	Q9I923	582	0	Regucalcin	BS_yvrE	185	8e-54	COG3386	pfam08450	SGL	SMP-30/Gluconolaconase/LRE-like region. This family describes a region that is found in proteins expressed by a variety of eukaryotic and prokaryotic species. These proteins include various enzymes, such as senescence marker protein 30 (SMP-30), gluconolactonase and luciferin-regenerating enzyme (LRE). SMP-30 is known to hydrolyse diisopropyl phosphorofluoridate in the liver, and has been noted a…	GO:0006874|cellular calcium ion homeostasis;GO:0019853|L-ascorbic acid biosynthetic process;GO:0032781|positive regulation of ATPase activity;GO:0050848|regulation of calcium-mediated signaling;	GO:0005737|cytoplasm;GO:0005634|nucleus;	GO:0005509|calcium ion binding;GO:0030234|enzyme regulator activity;GO:0004341|gluconolactonase activity;GO:0008270|zinc ion binding;	K01053	E3.1.1.17, gnl, RGN; gluconolactonase [EC:3.1.1.17]
ENSGALG00000017237	1	0.475	0.10545	gi|45383796|ref|NP_989491.1|	2869	0	tyrosinase precursor [Gallus gallus]	gi|45383795|ref|NM_204160.1|	1947	0	Gallus gallus tyrosinase (oculocutaneous albinism IA) (TYR), mRNA	P55024	1109	0	Tyrosinase	.	.	.	.	pfam00264	Tyrosinase	Common central domain of tyrosinase. This family also contains polyphenol oxidases and some hemocyanins. Binds two copper ions via two sets of three histidines. This family is related to pfam00372.	GO:0008283|cell proliferation;GO:0042438|melanin biosynthetic process;GO:0043473|pigmentation;GO:0048538|thymus development;	GO:0016021|integral component of membrane;GO:0033162|melanosome membrane;GO:0048471|perinuclear region of cytoplasm;	GO:0005507|copper ion binding;GO:0004503|monophenol monooxygenase activity;	K00505	TYR; tyrosinase [EC:1.14.18.1]
ENSGALG00000017345	1	0.001	4.8e-05	gi|902936034|ref|XP_013056026.1|	792	3e-102	PREDICTED: LOW QUALITY PROTEIN: hemoglobin subunit rho-like [Anser cygnoides domesticus]	gi|52138682|ref|NM_001004390.1|	534	0	Gallus gallus hemoglobin, gamma A (HBG1), mRNA	P02127	305	2e-103	Hemoglobin subunit rho	.	.	.	.	pfam00042	Globin	Globin.	.	GO:0005833|hemoglobin complex;	GO:0020037|heme binding;GO:0005506|iron ion binding;GO:0019825|oxygen binding;GO:0005344|oxygen transporter activity;	K13825	HBE; hemoglobin subunit epsilon
ENSGALG00000017347	1	0.001	0.000152	gi|126165290|ref|NP_001075173.1|	783	2e-100	hemoglobin subunit epsilon [Gallus gallus]	gi|3927807|gb|L17432.1|CHKHBBRE	725	0	Gallus gallus rho-globin, beta-H globin, beta-A globin, epsilon-globin, and olfactory receptor-like protein COR3'beta (COR3'beta) genes, complete cds	P02128	306	9e-102	Hemoglobin subunit epsilon	.	.	.	.	pfam00042	Globin	Globin.	.	GO:0005833|hemoglobin complex;	GO:0020037|heme binding;GO:0005506|iron ion binding;GO:0019825|oxygen binding;GO:0005344|oxygen transporter activity;	K13825	HBE; hemoglobin subunit epsilon
ENSGALG00000018875	1	0.272	0.122128	gi|118098312|ref|XP_424595.2|	3005	0	PREDICTED: acyl-coenzyme A synthetase ACSM4, mitochondrial isoform X4 [Gallus gallus]	gi|513209573|ref|XM_424595.3|	2753	0	PREDICTED: Gallus gallus acyl-CoA synthetase medium-chain family member 4 (ACSM4), transcript variant X4, mRNA	Q80W40	745	0	Acyl-coenzyme A synthetase ACSM4, mitochondrial	MA2912	372	1e-112	COG0365	pfam00501	AMP-binding	AMP-binding enzyme.	GO:0006637|acyl-CoA metabolic process;GO:0006631|fatty acid metabolic process;	GO:0005759|mitochondrial matrix;GO:0005739|mitochondrion;	GO:0005524|ATP binding;GO:0047760|butyrate-CoA ligase activity;GO:0004321|fatty-acyl-CoA synthase activity;GO:0046872|metal ion binding;	K01896	ACSM; medium-chain acyl-CoA synthetase [EC:6.2.1.2]
ENSGALG00000019470	1	0.491	0.113421	gi|543341248|ref|XP_005517155.1|	678	1e-82	PREDICTED: musculin [Pseudopodoces humilis]	gi|513172388|ref|XM_418293.4|	1548	0	PREDICTED: Gallus gallus musculin (MSC), mRNA	O60682	194	1e-56	Musculin	.	.	.	.	pfam00010	HLH	Helix-loop-helix DNA-binding domain.	GO:0014707|branchiomeric skeletal muscle development;GO:0060539|diaphragm development;GO:0060021|palate development;GO:0006366|transcription from RNA polymerase II promoter;	GO:0005634|nucleus;	GO:0000980|RNA polymerase II distal enhancer sequence-specific DNA binding;GO:0001206|transcriptional repressor activity, RNA polymerase II distal enhancer sequence-specific binding;GO:0003700|transcription factor activity, sequence-specific DNA binding;GO:0003714|transcription corepressor activity;	K09072	MSC; musculin (activated B-cell factor-1)
ENSGALG00000019527	1	0.285	0.11058	gi|50736131|ref|XP_419056.1|	3249	0	PREDICTED: sodium-dependent neutral amino acid transporter B(0)AT1 [Gallus gallus]	gi|513171296|ref|XM_419056.4|	2393	0	PREDICTED: Gallus gallus solute carrier family 6 (neutral amino acid transporter), member 19 (SLC6A19), mRNA	Q2A865	1063	0	Sodium-dependent neutral amino acid transporter B(0)AT1	VC2012	163	1e-41	COG0733	pfam00209	SNF	Sodium:neurotransmitter symporter family.	GO:0003333|amino acid transmembrane transport;GO:0015804|neutral amino acid transport;GO:0007584|response to nutrient;	GO:0031526|brush border membrane;GO:0070062|extracellular exosome;GO:0005887|integral component of plasma membrane;	GO:0005328|neurotransmitter:sodium symporter activity;GO:0015175|neutral amino acid transmembrane transporter activity;	K05334	SLC6A19; solute carrier family 6 (neurotransmitter transporter) member 19
ENSGALG00000020700	1	0.4	0.132	gi|513197832|ref|XP_001235038.2|	1463	0	PREDICTED: mucin-5B-like isoform X1 [Gallus gallus]	gi|513197831|ref|XM_001235037.3|	1221	0	PREDICTED: Gallus gallus mucin-5B-like (LOC771811), transcript variant X1, mRNA	.	.	.	.	.	.	.	.	pfam05109	Herpes_BLLF1	Herpes virus major outer envelope glycoprotein (BLLF1). This family consists of the BLLF1 viral late glycoprotein, also termed gp350/220. It is the most abundantly expressed glycoprotein in the viral envelope of the Herpesviruses and is the major antigen responsible for stimulating the production of neutralizing antibodies in vivo.	.	.	.	.	.
ENSGALG00000020943	1	0.349	0.045021	gi|513199121|ref|XP_003641783.2|	1972	0	PREDICTED: serine--pyruvate aminotransferase, mitochondrial [Gallus gallus]	gi|513199120|ref|XM_003641735.2|	1524	0	PREDICTED: Gallus gallus alanine-glyoxylate aminotransferase (AGXT), mRNA	P31030	516	2e-168	Serine--pyruvate aminotransferase	alr1004	349	3e-107	COG0075	pfam00266	Aminotran_5	Aminotransferase class-V. This domain is found in amino transferases, and other enzymes including cysteine desulphurase EC:4.4.1.-.	.	GO:0005777|peroxisome;	GO:0008453|alanine-glyoxylate transaminase activity;GO:0004760|serine-pyruvate transaminase activity;	K00830	AGXT; alanine-glyoxylate transaminase / serine-glyoxylate transaminase / serine-pyruvate transaminase [EC:2.6.1.44 2.6.1.45 2.6.1.51]
ENSGALG00000021066	1	0.25	0.09925	gi|363736346|ref|XP_001233924.2|	2740	0	PREDICTED: dimethylaniline monooxygenase [N-oxide-forming] 4 isoform X1 [Gallus gallus]	gi|513196293|ref|XM_001233923.3|	1918	0	PREDICTED: Gallus gallus flavin containing monooxygenase 4 (FMO4), transcript variant X1, mRNA	P31512	569	0	Dimethylaniline monooxygenase [N-oxide-forming] 4	CC0774	151	1e-38	COG2072	pfam00743	FMO-like	Flavin-binding monooxygenase-like. This family includes FMO proteins, cyclohexanone mono-oxygenase and a number of different mono-oxygenases.	GO:0042737|drug catabolic process;GO:0017144|drug metabolic process;GO:0055114|oxidation-reduction process;	GO:0005789|endoplasmic reticulum membrane;GO:0016021|integral component of membrane;	GO:0050660|flavin adenine dinucleotide binding;GO:0004499|N,N-dimethylaniline monooxygenase activity;GO:0050661|NADP binding;	K00485	FMO; dimethylaniline monooxygenase (N-oxide forming) [EC:1.14.13.8]
ENSGALG00000021126	1	0.388	0.024444	gi|513210583|ref|XP_415227.4|	2299	0	PREDICTED: solute carrier family 2, facilitated glucose transporter member 11-like [Gallus gallus]	gi|513210582|ref|XM_415227.4|	1485	0	PREDICTED: Gallus gallus solute carrier family 2, facilitated glucose transporter member 11-like (LOC416935), mRNA	Q9BYW1	348	2e-112	Solute carrier family 2, facilitated glucose transporter member 11	CAC1339	105	1e-23	COG0477	pfam00083	Sugar_tr	Sugar (and other) transporter.	GO:0046323|glucose import;GO:0035428|hexose transmembrane transport;GO:0015992|proton transport;GO:0055085|transmembrane transport;	GO:0005887|integral component of plasma membrane;GO:0005886|plasma membrane;	GO:0005355|glucose transmembrane transporter activity;GO:0005351|sugar:proton symporter activity;	K08148	SLC2A11, GLUT11; MFS transporter, SP family, solute carrier family 2 (facilitated glucose transporter), member 11
ENSGALG00000022703	1	0.038	0.003116	gi|71895591|ref|NP_001026660.1|	781	6e-100	epsilon globin [Gallus gallus]	gi|3927807|gb|L17432.1|CHKHBBRE	585	0	Gallus gallus rho-globin, beta-H globin, beta-A globin, epsilon-globin, and olfactory receptor-like protein COR3'beta (COR3'beta) genes, complete cds	P02112	283	9e-93	Hemoglobin subunit beta	.	.	.	.	pfam00042	Globin	Globin.	.	GO:0005833|hemoglobin complex;	GO:0020037|heme binding;GO:0030492|hemoglobin binding;GO:0005506|iron ion binding;GO:0019825|oxygen binding;GO:0005344|oxygen transporter activity;	.	.
ENSGALG00000023243	1	0.444	0.125208	gi|513187646|ref|XP_004941726.1|	1976	0	PREDICTED: acyl-coenzyme A thioesterase 2, mitochondrial isoform X3 [Gallus gallus]	gi|513187645|ref|XM_004941669.1|	1508	0	PREDICTED: Gallus gallus acyl-coenzyme A thioesterase 2, mitochondrial-like (LOC423247), transcript variant X3, mRNA	Q9QYR7	316	9e-101	Acyl-coenzyme A thioesterase 3	CAC3407	133	2e-33	COG1073	pfam08840	BAAT_C	BAAT / Acyl-CoA thioester hydrolase C terminal. This catalytic domain is found at the C terminal of acyl-CoA thioester hydrolases and bile acid-CoA:amino acid N-acetyltransferases (BAAT).	GO:0006637|acyl-CoA metabolic process;GO:0001676|long-chain fatty acid metabolic process;GO:0032788|saturated monocarboxylic acid metabolic process;GO:0032789|unsaturated monocarboxylic acid metabolic process;GO:0000038|very long-chain fatty acid metabolic process;	GO:0005829|cytosol;GO:0005777|peroxisome;	GO:0047617|acyl-CoA hydrolase activity;GO:0052689|carboxylic ester hydrolase activity;GO:0016290|palmitoyl-CoA hydrolase activity;	K01068	ACOT1_2_4; acyl-coenzyme A thioesterase 1/2/4 [EC:3.1.2.2]
ENSGALG00000023435	1	0.424	0.11236	gi|308191432|sp|Q9I9K9.2|GATM_CHICK	2086	0	RecName: Full=Glycine amidinotransferase, mitochondrial; AltName: Full=L-arginine:glycine amidinotransferase; AltName: Full=Transamidinase; Flags: Precursor [Gallus gallus]	gi|45382064|ref|NM_204745.1|	2020	0	Gallus gallus glycine amidinotransferase (L-arginine:glycine amidinotransferase) (GATM), mRNA	Q9I9K9	808	0	Glycine amidinotransferase, mitochondrial	BH1779	55.1	3e-07	COG1834	pfam02274	Amidinotransf	Amidinotransferase. This family contains glycine (EC:2.1.4.1) and inosamine (EC:2.1.4.2) amidinotransferases, enzymes involved in creatine and streptomycin biosynthesis respectively. This family also includes arginine deiminases, EC:3.5.3.6. These enzymes catalyse the reaction: arginine + H2O <=> citrulline + NH3. Also found in this family is the Streptococcus anti tumor glycoprotein.	GO:0006601|creatine biosynthetic process;	GO:0005743|mitochondrial inner membrane;GO:0005739|mitochondrion;	GO:0015067|amidinotransferase activity;GO:0015068|glycine amidinotransferase activity;GO:0016813|hydrolase activity, acting on carbon-nitrogen (but not peptide) bonds, in linear amidines;	K00613	GATM; glycine amidinotransferase [EC:2.1.4.1]
ENSGALG00000025821	1	0.144	0.013248	gi|50752419|ref|XP_426702.1|	1138	2e-142	PREDICTED: claudin-16 [Gallus gallus]	gi|513199507|ref|XM_426702.2|	2042	0	PREDICTED: Gallus gallus claudin 16 (CLDN16), mRNA	Q9Y5I7	327	4e-100	Claudin-16	.	.	.	.	pfam00822	PMP22_Claudin	PMP-22/EMP/MP20/Claudin family.	GO:0016338|calcium-independent cell-cell adhesion via plasma membrane cell-adhesion molecules;GO:0006875|cellular metal ion homeostasis;GO:0007588|excretion;GO:0015693|magnesium ion transport;	GO:0005923|bicellular tight junction;GO:0016021|integral component of membrane;GO:0005886|plasma membrane;	GO:0042802|identical protein binding;GO:0015095|magnesium ion transmembrane transporter activity;GO:0005198|structural molecule activity;	K06087	CLDN; claudin
ENSGALG00000026103	1	0.31	0.0496	gi|45382807|ref|NP_989991.1|	1138	2e-154	voltage-dependent calcium channel gamma-3 subunit [Gallus gallus]	gi|45382806|ref|NM_204660.1|	736	0	Gallus gallus calcium channel, voltage-dependent, gamma subunit 3 (CACNG3), mRNA	Q0VD05	407	9e-142	Voltage-dependent calcium channel gamma-3 subunit	.	.	.	.	pfam00822	PMP22_Claudin	PMP-22/EMP/MP20/Claudin family.	GO:0070588|calcium ion transmembrane transport;GO:2000311|regulation of alpha-amino-3-hydroxy-5-methyl-4-isoxazole propionate selective glutamate receptor activity;GO:0019226|transmission of nerve impulse;	GO:0032281|AMPA glutamate receptor complex;	GO:0016247|channel regulator activity;GO:0005245|voltage-gated calcium channel activity;	K04868	CACNG3; voltage-dependent calcium channel gamma-3
ENSGALG00000026473	1	0.358	0.134608	gi|513159643|ref|XP_004937880.1|	1902	0	PREDICTED: carbohydrate sulfotransferase 11 isoform X4 [Gallus gallus]	gi|513159648|ref|XM_004937825.1|	5101	0	PREDICTED: Gallus gallus carbohydrate (chondroitin 4) sulfotransferase 11 (CHST11), transcript variant X6, mRNA	Q9NPF2	630	0	Carbohydrate sulfotransferase 11	.	.	.	.	pfam03567	Sulfotransfer_2	Sulfotransferase family. This family includes a variety of sulfotransferase enzymes. Chondroitin 6-sulfotransferase catalyses the transfer of sulfate to position 6 of the N-acetylgalactosamine residue of chondroitin. This family also includes Heparan sulfate 2-O-sulfotransferase (HS2ST) and Heparan sulfate 6-sulfotransferase (HS6ST). Heparan sulfate (HS) is a co-receptor for a number of growth fa…	GO:0016051|carbohydrate biosynthetic process;GO:0005975|carbohydrate metabolic process;GO:0002063|chondrocyte development;GO:0030206|chondroitin sulfate biosynthetic process;GO:0030204|chondroitin sulfate metabolic process;GO:0048589|developmental growth;GO:0042733|embryonic digit morphogenesis;GO:0048703|embryonic viscerocranium morphogenesis;GO:0030203|glycosaminoglycan metabolic process;GO:004…	GO:0005794|Golgi apparatus;GO:0000139|Golgi membrane;GO:0016021|integral component of membrane;GO:0016020|membrane;	GO:0047756|chondroitin 4-sulfotransferase activity;GO:0001537|N-acetylgalactosamine 4-O-sulfotransferase activity;GO:0050659|N-acetylgalactosamine 4-sulfate 6-O-sulfotransferase activity;	K01017	CHST11; chondroitin 4-sulfotransferase 11 [EC:2.8.2.5]
ENSGALG00000026574	1	0.339	0.021357	gi|158819067|ref|NP_001103648.1|	1572	0	POU domain class 5 transcription factor 3 isoform 2 [Gallus gallus]	gi|158819066|ref|NM_001110178.1|	876	0	Gallus gallus POU domain class 5 transcription factor 3 (Pou5f3), transcript variant 2, mRNA	B3DM25	295	7e-95	POU domain, class 5, transcription factor 1.1	.	.	.	.	pfam00157	Pou	Pou domain - N-terminal to homeobox domain.	GO:0007369|gastrulation;GO:0032926|negative regulation of activin receptor signaling pathway;GO:0030514|negative regulation of BMP signaling pathway;GO:0045605|negative regulation of epidermal cell differentiation;GO:0045892|negative regulation of transcription, DNA-templated;GO:0045893|positive regulation of transcription, DNA-templated;GO:0050767|regulation of neurogenesis;GO:0006351|transcript…	GO:0005634|nucleus;GO:0005667|transcription factor complex;	GO:0043565|sequence-specific DNA binding;GO:0003700|transcription factor activity, sequence-specific DNA binding;GO:0046332|SMAD binding;GO:0008134|transcription factor binding;GO:0044212|transcription regulatory region DNA binding;	.	.
ENSGALG00000026727	1	0.063	0.017955	gi|733877065|ref|XP_010704996.1|	2070	0	PREDICTED: zinc transporter 10 isoform X2 [Meleagris gallopavo]	gi|513174884|ref|XM_419410.4|	5048	0	PREDICTED: Gallus gallus solute carrier family 30, member 10 (SLC30A10), mRNA	Q6XR72	367	1e-110	Zinc transporter 10	SPAC23C11.14	169	2e-43	COG1230	pfam01545	Cation_efflux	Cation efflux family. Members of this family are integral membrane proteins, that are found to increase tolerance to divalent metal ions such as cadmium, zinc, and cobalt. These proteins are thought to be efflux pumps that remove these ions from cells.	GO:0006828|manganese ion transport;GO:0006829|zinc II ion transport;	GO:0016021|integral component of membrane;GO:0005886|plasma membrane;	GO:0008324|cation transmembrane transporter activity;	K14697	SLC30A10, ZNT10; solute carrier family 30 (zinc transporter), member 10
ENSGALG00000027772	1	0.102	0.03672	gi|225784819|ref|NP_001139614.1|	1412	0	Nanog homeobox [Gallus gallus]	gi|225784818|ref|NM_001146142.1|	921	0	Gallus gallus Nanog homeobox (NANOG), mRNA	Q5TM83	107	2e-23	Homeobox protein NANOG	.	.	.	.	pfam00046	Homeobox	Homeobox domain.	GO:0008283|cell proliferation;GO:0001714|endodermal cell fate specification;GO:0001710|mesodermal cell fate commitment;GO:0030514|negative regulation of BMP signaling pathway;GO:0045596|negative regulation of cell differentiation;GO:0010454|negative regulation of cell fate commitment;GO:0000122|negative regulation of transcription from RNA polymerase II promoter;GO:0008284|positive regulation of …	GO:0005730|nucleolus;GO:0005634|nucleus;	GO:0003682|chromatin binding;GO:0003677|DNA binding;GO:0043565|sequence-specific DNA binding;GO:0003700|transcription factor activity, sequence-specific DNA binding;GO:0003714|transcription corepressor activity;GO:0044212|transcription regulatory region DNA binding;	.	.
ENSGALG00000029015	1	0.208	0.031824	gi|363743876|ref|XP_423447.3|	1616	0	PREDICTED: transmembrane 6 superfamily member 2 [Gallus gallus]	gi|513227536|ref|XM_423447.4|	1385	0	PREDICTED: Gallus gallus transmembrane 6 superfamily member 2 (TM6SF2), mRNA	Q9BZW4	401	4e-135	Transmembrane 6 superfamily member 2	.	.	.	.	pfam10914	DUF2781	Protein of unknown function (DUF2781). This is a eukaryotic family of uncharacterized proteins. Some of the proteins in this family are annotated as membrane proteins.	GO:0006629|lipid metabolic process;GO:0019216|regulation of lipid metabolic process;	GO:0005789|endoplasmic reticulum membrane;GO:0033116|endoplasmic reticulum-Golgi intermediate compartment membrane;GO:0016021|integral component of membrane;	.	.	.

## Sheet: down-maintain
gene	E6FL	E12FL-E6FL_fc	D1FL-E6FL_fc	NR:Seq-id	NR:Score	NR:Evalue	NR:Description	NT:Seq-id	NT:Score	NT:Evalue	NT:Description	Uniprot:UniProtKB-AC	Uniprot:Score	Uniprot:Evalue	Uniprot:Description	COG:gene	COG:Score	COG:Eval	COG:num	Pfam:pfam_ID	Pfam:pfam_Name	Pfam:pfam_Description	GO:biological_process	GO:cellular_component	GO:molecular_function	KEGG:KO	KEGG:Description
ENSGALG00000000040	1	0.48	0.78288	gi|363739662|ref|XP_422971.3|	751	2e-97	PREDICTED: protein FAM195A isoform X1 [Gallus gallus]	gi|46017755|emb|BX933195.2|	852	0	Gallus gallus finished cDNA, clone ChEST509f21	.	.	.	.	.	.	.	.	pfam14799	FAM195	FAM195 family.	.	.	.	.	.
ENSGALG00000000044	1	0.46	0.25208	gi|118098247|ref|XP_426858.2|	2738	0	PREDICTED: WAP, Kazal, immunoglobulin, Kunitz and NTR domain-containing protein 1 [Gallus gallus]	gi|513209418|ref|XM_426858.4|	1731	0	PREDICTED: Gallus gallus WAP, follistatin/kazal, immunoglobulin, kunitz and netrin domain containing 1 (WFIKKN1), mRNA	Q96NZ8	690	0	WAP, Kazal, immunoglobulin, Kunitz and NTR domain-containing protein 1	.	.	.	.	pfam00014	Kunitz_BPTI	Kunitz/Bovine pancreatic trypsin inhibitor domain. Indicative of a protease inhibitor, usually a serine protease inhibitor. Structure is a disulfide rich alpha+beta fold. BPTI (bovine pancreatic trypsin inhibitor) is an extensively studied model structure. Certain family members are similar to the tick anticoagulant peptide (TAP). This is a highly selective inhibitor of factor Xa in the blood coa…	GO:0048747|muscle fiber development;GO:0043392|negative regulation of DNA binding;GO:0032091|negative regulation of protein binding;GO:0060021|palate development;GO:0001501|skeletal system development;	GO:0005576|extracellular region;	GO:0008191|metalloendopeptidase inhibitor activity;GO:0004867|serine-type endopeptidase inhibitor activity;	.	.
ENSGALG00000000076	1	0.064	0.097984	gi|733927340|ref|XP_010724637.1|	2061	0	PREDICTED: nuclear receptor-binding protein 2 [Meleagris gallopavo]	gi|513173895|ref|XM_001236066.3|	1983	0	PREDICTED: Gallus gallus nuclear receptor binding protein 2 (NRBP2), mRNA	Q9NSY0	636	0	Nuclear receptor-binding protein 2	.	.	.	.	pfam00069	Pkinase	Protein kinase domain.	GO:0016242|negative regulation of macroautophagy;GO:0043524|negative regulation of neuron apoptotic process;GO:0030182|neuron differentiation;	GO:0005737|cytoplasm;	GO:0005524|ATP binding;GO:0004672|protein kinase activity;	K08875	NRBP; nuclear receptor-binding protein
ENSGALG00000000154	1	0.48	0.54096	gi|513224318|ref|XP_419235.4|	2417	0	PREDICTED: DENN domain-containing protein 2D [Gallus gallus]	gi|513224317|ref|XM_419235.4|	1466	0	PREDICTED: Gallus gallus DENN/MADD domain containing 2D (DENND2D), mRNA	Q9H6A0	623	0	DENN domain-containing protein 2D	.	.	.	.	pfam02141	DENN	DENN (AEX-3) domain. DENN (after differentially expressed in neoplastic vs normal cells) is a domain which occurs in several proteins involved in Rab- mediated processes or regulation of MAPK signalling pathways.	GO:0043547|positive regulation of GTPase activity;	GO:0005737|cytoplasm;	GO:0017112|Rab guanyl-nucleotide exchange factor activity;	.	.
ENSGALG00000000160	1	0.5	0.697	gi|513240225|ref|XP_420896.4|	1890	0	PREDICTED: zinc finger protein 638 [Gallus gallus]	gi|513240224|ref|XM_420896.4|	1244	0	PREDICTED: Gallus gallus zinc finger protein 638 (ZNF638), mRNA	Q14966	67	1e-09	Zinc finger protein 638	.	.	.	.	pfam14259	RRM_6	RNA recognition motif (a.k.a. RRM, RBD, or RNP domain).	GO:0006355|regulation of transcription, DNA-templated;GO:0008380|RNA splicing;GO:0006351|transcription, DNA-templated;	GO:0005737|cytoplasm;GO:0043231|intracellular membrane-bounded organelle;GO:0016607|nuclear speck;GO:0005654|nucleoplasm;	GO:0003690|double-stranded DNA binding;GO:0000166|nucleotide binding;GO:0044822|poly(A) RNA binding;GO:0003723|RNA binding;GO:0008270|zinc ion binding;	.	.
ENSGALG00000000165	1	0.458	0.57708	gi|50759504|ref|XP_417669.1|	2290	0	PREDICTED: phosphatidate cytidylyltransferase 2 isoform X5 [Gallus gallus]	gi|513220417|ref|XM_004947554.1|	1491	0	PREDICTED: Gallus gallus CDP-diacylglycerol synthase (phosphatidate cytidylyltransferase) 2 (CDS2), transcript variant X9, mRNA	Q99L43	831	0	Phosphatidate cytidylyltransferase 2	SPBC13A2.03	310	9e-99	COG0575	pfam01148	CTP_transf_1	Cytidylyltransferase family. The members of this family are integral membrane protein cytidylyltransferases. The family includes phosphatidate cytidylyltransferase EC:2.7.7.41 as well as Sec59 from yeast. Sec59 is a dolichol kinase EC:2.7.1.108.	GO:0016024|CDP-diacylglycerol biosynthetic process;GO:0070085|glycosylation;GO:0006655|phosphatidylglycerol biosynthetic process;GO:0007602|phototransduction;	GO:0005783|endoplasmic reticulum;GO:0005789|endoplasmic reticulum membrane;GO:0016021|integral component of membrane;GO:0016020|membrane;GO:0005743|mitochondrial inner membrane;	GO:0004605|phosphatidate cytidylyltransferase activity;	K00981	E2.7.7.41, CDS1, CDS2, cdsA; phosphatidate cytidylyltransferase [EC:2.7.7.41]
ENSGALG00000000172	1	0.239	0.053058	gi|45383748|ref|NP_989515.1|	861	4e-110	myogenin [Gallus gallus]	gi|45383747|ref|NM_204184.1|	1068	0	Gallus gallus myogenin (myogenic factor 4) (MYOG), mRNA	P17920	336	1e-111	Myogenin	.	.	.	.	pfam01586	Basic	Myogenic Basic domain. This basic domain is found in the MyoD family of muscle specific proteins that control muscle development. The bHLH region of the MyoD family includes the basic domain and the Helix-loop-helix (HLH) motif. The bHLH region mediates specific DNA binding. With 12 residues of the basic domain involved in DNA binding. The basic domain forms an extended alpha helix in the structu…	GO:0071392|cellular response to estradiol stimulus;GO:0071363|cellular response to growth factor stimulus;GO:0071285|cellular response to lithium ion;GO:0042693|muscle cell fate commitment;GO:0045445|myoblast differentiation;GO:0008285|negative regulation of cell proliferation;GO:0001503|ossification;GO:0071158|positive regulation of cell cycle arrest;GO:0014737|positive regulation of muscle atro…	GO:0005634|nucleus;GO:0032993|protein-DNA complex;GO:0005667|transcription factor complex;	GO:0031490|chromatin DNA binding;GO:0001047|core promoter binding;GO:0070888|E-box binding;GO:0046982|protein heterodimerization activity;GO:0000978|RNA polymerase II core promoter proximal region sequence-specific DNA binding;GO:0001077|transcriptional activator activity, RNA polymerase II core promoter proximal region sequence-specific binding;GO:0003705|transcription factor activity, RNA polym…	.	.
ENSGALG00000000177	1	0.472	0.5428	gi|363733776|ref|XP_427367.3|	1541	0	PREDICTED: LOW QUALITY PROTEIN: Krueppel-like factor 3 [Gallus gallus]	gi|513184525|ref|XM_427367.4|	1974	0	PREDICTED: Gallus gallus Kruppel-like factor 3 (basic) (KLF3), mRNA	Q60980	474	1e-151	Krueppel-like factor 3	SPAC4G8.13c	75.5	9e-13	COG5048	pfam13465	zf-H2C2_2	Zinc-finger double domain.	GO:1901653|cellular response to peptide;GO:0006355|regulation of transcription, DNA-templated;GO:0006351|transcription, DNA-templated;	GO:0005634|nucleus;	GO:0003677|DNA binding;GO:0046872|metal ion binding;	K15605	KLF3; krueppel-like factor 3
ENSGALG00000000223	1	0.205	0.3485	gi|60099247|emb|CAH65454.1|	1428	0	hypothetical protein RCJMB04_38n13 [Gallus gallus]	gi|60099246|emb|AJ851820.1|	1538	0	Gallus gallus mRNA for hypothetical protein, clone 38n13	Q5EA86	263	7e-81	Transmembrane protein 183	.	.	.	.	pfam12937	F-box-like	F-box-like. This is an F-box-like family.	.	GO:0016021|integral component of membrane;	.	.	.
ENSGALG00000000291	1	0.303	0.256035	gi|118101810|ref|XP_417846.2|	1899	0	PREDICTED: porphobilinogen deaminase isoform X2 [Gallus gallus]	gi|513221870|ref|XM_417846.4|	1236	0	PREDICTED: Gallus gallus hydroxymethylbilane synthase (HMBS), transcript variant X2, mRNA	P22907	554	0	Porphobilinogen deaminase	alr1878	308	8e-98	COG0181	pfam01379	Porphobil_deam	Porphobilinogen deaminase, dipyromethane cofactor binding domain.	GO:0048708|astrocyte differentiation;GO:0071418|cellular response to amine stimulus;GO:0071236|cellular response to antibiotic;GO:0071243|cellular response to arsenic-containing substance;GO:0071345|cellular response to cytokine stimulus;GO:0071549|cellular response to dexamethasone stimulus;GO:0071284|cellular response to lead ion;GO:0031100|organ regeneration;GO:0018160|peptidyl-pyrromethane co…	GO:0030424|axon;GO:0000793|condensed chromosome;GO:0005737|cytoplasm;GO:0005634|nucleus;	GO:0043176|amine binding;GO:0031406|carboxylic acid binding;GO:0050662|coenzyme binding;GO:0004418|hydroxymethylbilane synthase activity;GO:0004852|uroporphyrinogen-III synthase activity;	.	.
ENSGALG00000000309	1	0.224	0.296576	gi|363743144|ref|XP_419241.3|	1549	0	PREDICTED: ladinin-1 [Gallus gallus]	gi|513224242|ref|XM_419241.4|	1174	0	PREDICTED: Gallus gallus ladinin 1 (LAD1), mRNA	P57016	139	7e-35	Ladinin-1	.	.	.	.	pfam02029	Caldesmon	Caldesmon.	.	GO:0005604|basement membrane;GO:0070062|extracellular exosome;	.	.	.
ENSGALG00000000314	1	0.25	0.2325	gi|326932682|ref|XP_003212443.1|	1774	0	PREDICTED: neurofilament light polypeptide [Meleagris gallopavo]	gi|513220433|ref|XM_417679.4|	2110	0	PREDICTED: Gallus gallus neurofilament, light polypeptide (NEFL), transcript variant 2, mRNA	Q02916	687	0	Neurofilament light polypeptide	.	.	.	.	pfam00038	Filament	Intermediate filament protein.	GO:0008089|anterograde axon cargo transport;GO:0019896|axon transport of mitochondrion;GO:0045109|intermediate filament organization;GO:0033693|neurofilament bundle assembly;GO:0008090|retrograde axon cargo transport;	GO:0030424|axon;GO:0005883|neurofilament;	GO:0042802|identical protein binding;GO:0008022|protein C-terminus binding;GO:0005200|structural constituent of cytoskeleton;	.	.
ENSGALG00000000327	1	0.22	0.21098	gi|701427576|ref|XP_010002796.1|	13452	0	PREDICTED: LOW QUALITY PROTEIN: fibrillin-3 [Chaetura pelagica]	gi|513226444|ref|XM_418173.4|	11206	0	PREDICTED: Gallus gallus fibrillin 3 (FBN3), mRNA	Q61555	101	1e-19	Fibrillin-2	.	.	.	.	pfam00683	TB	TB domain. This domain is also known as the 8 cysteine domain. This family includes the hybrid domains. This cysteine rich repeat is found in TGF binding protein and fibrillin.	GO:0060346|bone trabecula formation;GO:0030326|embryonic limb morphogenesis;GO:0035108|limb morphogenesis;GO:0030501|positive regulation of bone mineralization;GO:0045669|positive regulation of osteoblast differentiation;GO:0035583|sequestering of TGFbeta in extracellular matrix;	GO:0031012|extracellular matrix;GO:0005576|extracellular region;GO:0001527|microfibril;	GO:0005509|calcium ion binding;GO:0005201|extracellular matrix structural constituent;	.	.
ENSGALG00000000329	1	0.287	0.358463	gi|729771150|ref|XP_010582887.1|	2416	0	PREDICTED: putative adenosylhomocysteinase 2 isoform X1 [Haliaeetus leucocephalus]	gi|71894762|ref|NM_001030913.1|	1336	0	Gallus gallus adenosylhomocysteinase-like 1 (AHCYL1), mRNA	Q80SW1	918	0	Putative adenosylhomocysteinase 2	mll5088	440	8e-149	COG0499	pfam05221	AdoHcyase	S-adenosyl-L-homocysteine hydrolase.	GO:0038166|angiotensin-activated signaling pathway;GO:0042045|epithelial fluid transport;GO:0006378|mRNA polyadenylation;GO:0006730|one-carbon metabolic process;GO:0010765|positive regulation of sodium ion transport;GO:0006611|protein export from nucleus;GO:0044070|regulation of anion transport;GO:0032412|regulation of ion transmembrane transporter activity;GO:0031440|regulation of mRNA 3'-end pr…	GO:0016324|apical plasma membrane;GO:0005737|cytoplasm;GO:0005829|cytosol;GO:0005783|endoplasmic reticulum;GO:0070062|extracellular exosome;GO:0043231|intracellular membrane-bounded organelle;	GO:0016787|hydrolase activity;GO:0003723|RNA binding;	K01251	E3.3.1.1, ahcY; adenosylhomocysteinase [EC:3.3.1.1]
ENSGALG00000000360	1	0.479	0.490017	gi|513220849|ref|XP_417693.4|	6042	0	PREDICTED: AT-rich interactive domain-containing protein 1A isoform X3 [Gallus gallus]	gi|513220848|ref|XM_417693.4|	4577	0	PREDICTED: Gallus gallus AT rich interactive domain 1A (SWI-like) (ARID1A), transcript variant X3, mRNA	A2BH40	2214	0	AT-rich interactive domain-containing protein 1A	.	.	.	.	pfam12031	DUF3518	Domain of unknown function (DUF3518). This presumed domain is functionally uncharacterized. This domain is found in eukaryotes. This domain is about 260 amino acids in length. This domain is found associated with pfam01388.	GO:0030521|androgen receptor signaling pathway;GO:0043044|ATP-dependent chromatin remodeling;GO:0003205|cardiac chamber development;GO:0055007|cardiac muscle cell differentiation;GO:0006325|chromatin organization;GO:0006338|chromatin remodeling;GO:0030900|forebrain development;GO:0042921|glucocorticoid receptor signaling pathway;GO:0030520|intracellular estrogen receptor signaling pathway;GO:0006…	GO:0090544|BAF-type complex;GO:0071565|nBAF complex;GO:0071564|npBAF complex;GO:0000790|nuclear chromatin;GO:0005654|nucleoplasm;GO:0016514|SWI/SNF complex;	GO:0003677|DNA binding;GO:0016922|ligand-dependent nuclear receptor binding;	K11653	ARID1; AT-rich interactive domain-containing protein 1
ENSGALG00000000378	1	0.037	0.030118	gi|513220472|ref|XP_417682.2|	1586	0	PREDICTED: mitoferrin-1 [Gallus gallus]	gi|513220471|ref|XM_417682.3|	1018	0	PREDICTED: Gallus gallus solute carrier family 25, member 37 (SLC25A37), mRNA	Q9NYZ2	494	3e-174	Mitoferrin-1	.	.	.	.	pfam00153	Mito_carr	Mitochondrial carrier protein.	GO:0055072|iron ion homeostasis;GO:0048250|mitochondrial iron ion transport;GO:0044281|small molecule metabolic process;	GO:0016021|integral component of membrane;GO:0005743|mitochondrial inner membrane;	GO:0005381|iron ion transmembrane transporter activity;	K15113	SLC25A28_37, MFRN; solute carrier family 25 (mitochondrial iron transporter), member 28/37
ENSGALG00000000379	1	0.128	0.180736	gi|46048954|ref|NP_989646.1|	3946	0	integrin beta-3 precursor [Gallus gallus]	gi|46048953|ref|NM_204315.1|	3301	0	Gallus gallus integrin, beta 3 (platelet glycoprotein IIIa, antigen CD61) (ITGB3), mRNA	P05106	1239	0	Integrin beta-3	.	.	.	.	pfam00362	Integrin_beta	Integrin, beta chain. Integrins have been found in animals and their homologues have also been found in cyanobacteria, probably due to horizontal gene transfer. The sequences repeats have been trimmed due to an overlap with EGF.	GO:0032147|activation of protein kinase activity;GO:0060055|angiogenesis involved in wound healing;GO:0038027|apolipoprotein A-I-mediated signaling pathway;GO:0007411|axon guidance;GO:0007596|blood coagulation;GO:0007155|cell adhesion;GO:0016049|cell growth;GO:0016477|cell migration;GO:0007160|cell-matrix adhesion;GO:0031589|cell-substrate adhesion;GO:0007044|cell-substrate junction assembly;GO:0…	GO:0071062|alphav-beta3 integrin-vitronectin complex;GO:0009986|cell surface;GO:0070062|extracellular exosome;GO:0031527|filopodium membrane;GO:0005925|focal adhesion;GO:0005887|integral component of plasma membrane;GO:0034683|integrin alphav-beta3 complex;GO:0008305|integrin complex;GO:0031258|lamellipodium membrane;GO:0042470|melanosome;GO:0031528|microvillus membrane;GO:0005634|nucleus;GO:0005…	GO:0050839|cell adhesion molecule binding;GO:0050840|extracellular matrix binding;GO:0001968|fibronectin binding;GO:0042802|identical protein binding;GO:0005161|platelet-derived growth factor receptor binding;GO:0002020|protease binding;GO:0003756|protein disulfide isomerase activity;GO:0004872|receptor activity;GO:0043184|vascular endothelial growth factor receptor 2 binding;	K06493	ITGB3; integrin beta 3
ENSGALG00000000417	1	0.308	0.20636	gi|513224402|ref|XP_004934929.1|	2553	0	PREDICTED: monocarboxylate transporter 5 isoform X6 [Gallus gallus]	gi|513224401|ref|XM_004934872.1|	1623	0	PREDICTED: Gallus gallus solute carrier family 16, member 4 (monocarboxylic acid transporter 5) (SLC16A4), transcript variant X6, mRNA	Q8R0M8	509	2e-174	Monocarboxylate transporter 5	.	.	.	.	pfam07690	MFS_1	Major Facilitator Superfamily.	GO:0034220|ion transmembrane transport;GO:0015718|monocarboxylic acid transport;	GO:0016021|integral component of membrane;GO:0005886|plasma membrane;	GO:0008028|monocarboxylic acid transmembrane transporter activity;GO:0015293|symporter activity;	K08181	SLC16A4; MFS transporter, MCP family, solute carrier family 16 (monocarboxylic acid transporters), member 4
ENSGALG00000000452	1	0.303	0.541158	gi|162951875|ref|NP_989446.2|	1746	0	tumor necrosis factor receptor superfamily member 10B precursor [Gallus gallus]	gi|22003547|gb|AF507016.1|	1965	0	Gallus gallus clone 1 truncated TvbR (tvb) mRNA, tvb-r allele, complete cds	O14763	121	4e-28	Tumor necrosis factor receptor superfamily member 10B	.	.	.	.	pfam00531	Death	Death domain.	GO:0006919|activation of cysteine-type endopeptidase activity involved in apoptotic process;GO:0097296|activation of cysteine-type endopeptidase activity involved in apoptotic signaling pathway;GO:0007250|activation of NF-kappaB-inducing kinase activity;GO:0006915|apoptotic process;GO:0007166|cell surface receptor signaling pathway;GO:0071260|cellular response to mechanical stimulus;GO:0097191|ex…	GO:0009986|cell surface;GO:0016021|integral component of membrane;GO:0005622|intracellular;GO:0005886|plasma membrane;	GO:0004872|receptor activity;GO:0045569|TRAIL binding;	K04722	TNFRSF10, TRAILR; tumor necrosis factor receptor superfamily member 10
ENSGALG00000000461	1	0.305	0.28121	gi|513225742|ref|XP_418071.4|	7558	0	PREDICTED: C-type mannose receptor 2, partial [Gallus gallus]	gi|513225741|ref|XM_418071.4|	4322	0	PREDICTED: Gallus gallus mannose receptor, C type 2 (MRC2), partial mRNA	Q9UBG0	2229	0	C-type mannose receptor 2	.	.	.	.	pfam00059	Lectin_C	Lectin C-type domain. This family includes both long and short form C-type	GO:0030574|collagen catabolic process;GO:0006897|endocytosis;GO:0001649|osteoblast differentiation;	GO:0005925|focal adhesion;GO:0016021|integral component of membrane;GO:0016020|membrane;	GO:0030246|carbohydrate binding;GO:0005518|collagen binding;	K06560	MRC; mannose receptor, C type
ENSGALG00000000498	1	0.382	0.34189	gi|268370291|ref|NP_001161204.1|	6598	0	angiotensin-converting enzyme precursor [Gallus gallus]	gi|268370290|ref|NM_001167732.1|	4539	0	Gallus gallus angiotensin I converting enzyme (ACE), mRNA	Q10751	739	0	Angiotensin-converting enzyme (Fragment)	.	.	.	.	pfam01401	Peptidase_M2	Angiotensin-converting enzyme. Members of this family are dipeptidyl carboxydipeptidases (cleave carboxyl dipeptides) and most notably convert angiotensin I to angiotensin II. Many members of this family contain a tandem duplication of the 600 amino acid peptidase domain, both of these are catalytically active. Most members are secreted membrane bound ectoenzymes.	.	GO:0016021|integral component of membrane;	GO:0004180|carboxypeptidase activity;GO:0046872|metal ion binding;GO:0008237|metallopeptidase activity;GO:0008241|peptidyl-dipeptidase activity;	.	.
ENSGALG00000000509	1	0.096	0.313248	gi|513220875|ref|XP_417695.3|	7239	0	PREDICTED: uncharacterized protein LOC419544 isoform X3 [Gallus gallus]	gi|513220876|ref|XM_004947665.1|	4954	0	PREDICTED: Gallus gallus absent in melanoma 1-like (AIM1L), transcript variant X4, mRNA	Q8N1P7	835	0	Absent in melanoma 1-like protein	.	.	.	.	pfam00030	Crystall	Beta/Gamma crystallin. The alignment comprises two Greek key motifs since the similarity between them is very low.	.	.	GO:0030246|carbohydrate binding;	.	.
ENSGALG00000000511	1	0.249	0.24651	gi|513224463|ref|XP_004934944.1|	2340	0	PREDICTED: BTB/POZ domain-containing protein KCTD20 isoform X11 [Gallus gallus]	gi|513224462|ref|XM_004934887.1|	1299	0	PREDICTED: Gallus gallus potassium channel tetramerisation domain containing 20 (KCTD20), transcript variant X11, mRNA	Q7Z5Y7	645	0	BTB/POZ domain-containing protein KCTD20	.	.	.	.	pfam02214	BTB_2	BTB/POZ domain. In voltage-gated K+ channels this domain is responsible for subfamily-specific assembly of alpha-subunits into functional tetrameric channels. In KCTD1 this domain functions as a transcriptional repressor. It also mediates homomultimerization of KCTD1 and interaction of KCTD1 with the transcription factor AP-2-alpha.	GO:0042327|positive regulation of phosphorylation;GO:0051260|protein homooligomerization;	GO:0005737|cytoplasm;	.	.	.
ENSGALG00000000568	1	0.037	0.06697	gi|363743128|ref|XP_003642780.1|	4396	0	PREDICTED: leucine-rich repeat-containing G-protein coupled receptor 6 isoform X1 [Gallus gallus]	gi|513224181|ref|XM_003642732.2|	2856	0	PREDICTED: Gallus gallus leucine-rich repeat containing G protein-coupled receptor 6 (LGR6), transcript variant X1, mRNA	Q3UVD5	1153	0	Leucine-rich repeat-containing G-protein coupled receptor 6	alr0124_1	107	1e-23	COG4886	pfam13855	LRR_8	Leucine rich repeat.	GO:0030335|positive regulation of cell migration;GO:0030177|positive regulation of Wnt signaling pathway;GO:0016055|Wnt signaling pathway;	GO:0005737|cytoplasm;GO:0016021|integral component of membrane;GO:0005654|nucleoplasm;GO:0005886|plasma membrane;GO:0031982|vesicle;	GO:0016500|protein-hormone receptor activity;	K08399	LGR6; leucine-rich repeat-containing G protein-coupled receptor 6
ENSGALG00000000599	1	0.308	0.392084	gi|118103076|ref|XP_418182.2|	1228	2e-168	PREDICTED: E3 ubiquitin-protein ligase MARCH2 isoformX2 [Gallus gallus]	gi|513226548|ref|XM_418182.3|	848	0	PREDICTED: Gallus gallus membrane-associated ring finger (C3HC4) 2 (MARCH2), transcript variant X2, mRNA	Q5PQ35	437	4e-154	E3 ubiquitin-protein ligase MARCH2	SPBC14F5.07	64.3	8e-11	COG5183	pfam12906	RINGv	RING-variant domain.	GO:0006897|endocytosis;GO:0016567|protein ubiquitination;	GO:0031410|cytoplasmic vesicle;GO:0005783|endoplasmic reticulum;GO:0005789|endoplasmic reticulum membrane;GO:0010008|endosome membrane;GO:0016021|integral component of membrane;GO:0005765|lysosomal membrane;	GO:0016874|ligase activity;GO:0004842|ubiquitin-protein transferase activity;GO:0008270|zinc ion binding;	K10657	MARCH2; E3 ubiquitin-protein ligase MARCH2 [EC:6.3.2.19]
ENSGALG00000000603	1	0.414	0.65826	gi|513225821|ref|XP_003642834.2|	4386	0	PREDICTED: KAT8 regulatory NSL complex subunit 1 isoform X1 [Gallus gallus]	gi|513225820|ref|XM_003642786.2|	2870	0	PREDICTED: Gallus gallus KAT8 regulatory NSL complex subunit 1 (KANSL1), transcript variant X1, mRNA	Q7Z3B3	1182	0	KAT8 regulatory NSL complex subunit 1	.	.	.	.	pfam15275	PEHE	PEHE domain. This domain was first identified in drosophila MSL1 (male-specific lethal 1). In drosophila it binds to the histone acetyltransferase males-absent on the first protein (MOF) and to protein male-specific lethal-3 (MSL3).	GO:0043984|histone H4-K16 acetylation;GO:0043981|histone H4-K5 acetylation;GO:0043982|histone H4-K8 acetylation;	GO:0000777|condensed chromosome kinetochore;GO:0000123|histone acetyltransferase complex;GO:0071339|MLL1 complex;GO:0005634|nucleus;	GO:0046972|histone acetyltransferase activity (H4-K16 specific);GO:0043995|histone acetyltransferase activity (H4-K5 specific);GO:0043996|histone acetyltransferase activity (H4-K8 specific);	K18400	KANSL1; KAT8 regulatory NSL complex subunit 1
ENSGALG00000000604	1	0.391	0.143888	gi|733919726|ref|XP_010721605.1|	1070	3e-146	PREDICTED: sodium/potassium-transporting ATPase subunit beta-1-interacting protein 1 [Meleagris gallopavo]	gi|513220918|ref|XM_001231907.3|	562	0	PREDICTED: Gallus gallus Na+/K+ transporting ATPase interacting 1 (NKAIN1), transcript variant X1, mRNA	Q4KMZ8	372	2e-130	Sodium/potassium-transporting ATPase subunit beta-1-interacting protein 1	.	.	.	.	pfam05640	NKAIN	Na,K-Atpase Interacting protein. NKAIN (Na,K-Atpase INteracting) proteins are a family of evolutionary conserved transmembrane proteins that localize to neurons, that are critical for neuronal function, and that interact with the beta subunits, beta1 in vertebrates and beta in Drosophila, of Na,K-ATPase. NKAINs have highly conserved trans-membrane domains but otherwise no other characterized doma…	GO:0002028|regulation of sodium ion transport;	GO:0016021|integral component of membrane;GO:0005886|plasma membrane;	.	.	.
ENSGALG00000000608	1	0.206	0.31827	gi|471270244|ref|NP_001034347.2|	3978	0	cadherin-1 precursor [Gallus gallus]	gi|471270243|ref|NM_001039258.2|	3521	0	Gallus gallus cadherin 1, type 1, E-cadherin (epithelial) (CDH1), mRNA	P08641	1535	0	Cadherin-1	.	.	.	.	pfam01049	Cadherin_C	Cadherin cytoplasmic region. Cadherins are vital in cell-cell adhesion during tissue differentiation. Cadherins are linked to the cytoskeleton by catenins. Catenins bind to the cytoplasmic tail of the cadherin. Cadherins cluster to form foci of homophilic binding units. A key determinant to the strength of the binding that it is mediated by cadherins is the juxtamembrane region of the cadherin. T…	GO:0007156|homophilic cell adhesion via plasma membrane adhesion molecules;GO:0050678|regulation of epithelial cell proliferation;	GO:0005912|adherens junction;GO:0016021|integral component of membrane;GO:0005886|plasma membrane;	GO:0005509|calcium ion binding;	K05689	CDHE, CDH1; cadherin 1, type 1, E-cadherin
ENSGALG00000000611	1	0.338	0.574262	gi|513225204|ref|XP_003642789.2|	1931	0	PREDICTED: protein phosphatase 1 regulatory subunit 15B, partial [Gallus gallus]	gi|513225203|ref|XM_003642741.2|	1837	0	PREDICTED: Gallus gallus protein phosphatase 1, regulatory subunit 15B (PPP1R15B), partial mRNA	Q5SWA1	255	6e-71	Protein phosphatase 1 regulatory subunit 15B	.	.	.	.	pfam10488	PP1c_bdg	Phosphatase-1 catalytic subunit binding region. This conserved C-terminus appears to be a protein phosphatase-1 catalytic subunit (PP1C) binding region, which may in some circumstances also be retroviral in origin since it is found in both herpes simplex virus and in mouse and man. This domain is found in Gadd-34 apoptosis-associated proteins as well as the constitutive repressor of eIF2-alpha ph…	GO:0006983|ER overload response;GO:1903912|negative regulation of endoplasmic reticulum stress-induced eIF2 alpha phosphorylation;GO:1903898|negative regulation of PERK-mediated unfolded protein response;GO:0070262|peptidyl-serine dephosphorylation;GO:0006417|regulation of translation;GO:0042542|response to hydrogen peroxide;	GO:0000164|protein phosphatase type 1 complex;	GO:0004722|protein serine/threonine phosphatase activity;	.	.
ENSGALG00000000625	1	0.359	0.441929	gi|166236935|gb|ABY86222.1|	1575	0	microtubule-associated protein tau isoform 2 [Gallus gallus]	gi|166236934|gb|EU380278.1|	1038	0	Gallus gallus microtubule-associated protein tau isoform 2 (MAPT) mRNA, complete cds	Q6TS35	456	7e-156	Microtubule-associated protein tau	.	.	.	.	pfam00418	Tubulin-binding	Tau and MAP protein, tubulin-binding repeat. This family includes the vertebrate proteins MAP2, MAP4 and Tau, as well as other animal homologs. MAP4 is present in many tissues but is usually absent from neurons; MAP2 and Tau are mainly neuronal. Members of this family have the ability to bind to and stabilize microtubules. As a result, they are involved in neuronal migration, supporting dendrite …	GO:0042750|hibernation;	GO:0030424|axon;GO:0005829|cytosol;GO:0005874|microtubule;GO:0005886|plasma membrane;	.	.	.
ENSGALG00000000645	1	0.093	0.154659	gi|513220200|ref|XP_417532.4|	2592	0	PREDICTED: espin [Gallus gallus]	gi|513220199|ref|XM_417532.4|	1351	0	PREDICTED: Gallus gallus espin (ESPN), mRNA	Q9ET47	99	7e-20	Espin	all2748	90.1	3e-18	COG0666	pfam12796	Ank_2	Ankyrin repeats (3 copies).	GO:0051017|actin filament bundle assembly;GO:0051639|actin filament network formation;GO:0007626|locomotory behavior;GO:0051494|negative regulation of cytoskeleton organization;GO:0030046|parallel actin filament bundle assembly;GO:0051491|positive regulation of filopodium assembly;GO:0007605|sensory perception of sound;	GO:0015629|actin cytoskeleton;GO:0005903|brush border;GO:0030054|cell junction;GO:0005737|cytoplasm;GO:0043197|dendritic spine;GO:0031941|filamentous actin;GO:0005902|microvillus;GO:0032420|stereocilium;GO:0032421|stereocilium bundle;GO:0032426|stereocilium bundle tip;	GO:0051015|actin filament binding;GO:0017124|SH3 domain binding;	.	.
ENSGALG00000000653	1	0.44	0.2684	gi|52138691|ref|NP_001004395.1|	5378	0	contactin-2 precursor [Gallus gallus]	gi|52138690|ref|NM_001004395.1|	3914	0	Gallus gallus contactin 2 (axonal) (CNTN2), mRNA	P28685	2084	0	Contactin-2	.	.	.	.	pfam07679	I-set	Immunoglobulin I-set domain.	GO:0007158|neuron cell-cell adhesion;GO:0097090|presynaptic membrane organization;	GO:0031225|anchored component of membrane;GO:0005886|plasma membrane;	GO:0050839|cell adhesion molecule binding;	K06760	CNTN2; contactin 2
ENSGALG00000000724	1	0.366	0.326472	gi|71895489|ref|NP_001026086.1|	2547	0	probable carboxypeptidase PM20D1 precursor [Gallus gallus]	gi|71895488|ref|NM_001030915.1|	3090	0	Gallus gallus peptidase M20 domain containing 1 (PM20D1), mRNA	Q5ZL18	985	0	Probable carboxypeptidase PM20D1	RSp0487	298	2e-88	COG0624	pfam01546	Peptidase_M20	Peptidase family M20/M25/M40. This family includes a range of zinc metallopeptidases belonging to several families in the peptidase classification. Family M20 are Glutamate carboxypeptidases. Peptidase family M25 contains X-His dipeptidases.	.	GO:0005576|extracellular region;	GO:0046872|metal ion binding;GO:0008233|peptidase activity;	K13049	PM20D1; carboxypeptidase PM20D1 [EC:3.4.17.-]
ENSGALG00000000736	1	0.351	0.427518	gi|118103089|ref|XP_001232095.1|	2290	0	PREDICTED: megakaryocyte-associated tyrosine-protein kinase isoform X1 [Gallus gallus]	gi|513226588|ref|XM_001232094.3|	1327	0	PREDICTED: Gallus gallus megakaryocyte-associated tyrosine kinase (MATK), transcript variant X1, mRNA	P42679	699	0	Megakaryocyte-associated tyrosine-protein kinase	.	.	.	.	pfam07714	Pkinase_Tyr	Protein tyrosine kinase.	GO:0030154|cell differentiation;GO:0016477|cell migration;GO:0008283|cell proliferation;GO:0045087|innate immune response;GO:0007498|mesoderm development;GO:0002009|morphogenesis of an epithelium;GO:0038083|peptidyl-tyrosine autophosphorylation;GO:0008284|positive regulation of cell proliferation;GO:0006468|protein phosphorylation;GO:0007169|transmembrane receptor protein tyrosine kinase signalin…	GO:0005829|cytosol;GO:0031234|extrinsic component of cytoplasmic side of plasma membrane;	GO:0005524|ATP binding;GO:0004715|non-membrane spanning protein tyrosine kinase activity;GO:0004713|protein tyrosine kinase activity;GO:0005102|receptor binding;	K08888	MATK; megakaryocyte-associated tyrosine kinase [EC:2.7.10.2]
ENSGALG00000000742	1	0.371	0.477848	gi|363742990|ref|XP_003642760.1|	1558	0	PREDICTED: serine/threonine-protein kinase pim-1 isoform X1 [Gallus gallus]	gi|513224105|ref|XM_003642712.2|	1161	0	PREDICTED: Gallus gallus pim-1 oncogene (PIM1), transcript variant X1, mRNA	P11309	515	4e-176	Serine/threonine-protein kinase pim-1	YAL017w_2	141	3e-36	COG0515	pfam00069	Pkinase	Protein kinase domain.	GO:0006915|apoptotic process;GO:0007049|cell cycle;GO:0008283|cell proliferation;GO:0030212|hyaluronan metabolic process;GO:0007275|multicellular organismal development;GO:0043066|negative regulation of apoptotic process;GO:0043433|negative regulation of sequence-specific DNA binding transcription factor activity;GO:0031659|positive regulation of cyclin-dependent protein serine/threonine kinase a…	GO:0005737|cytoplasm;GO:0005634|nucleus;GO:0005886|plasma membrane;	GO:0005524|ATP binding;GO:0030145|manganese ion binding;GO:0004674|protein serine/threonine kinase activity;GO:0043024|ribosomal small subunit binding;GO:0008134|transcription factor binding;	K04702	PIM1; proto-oncogene serine/threonine-protein kinase Pim-1 [EC:2.7.11.1]
ENSGALG00000000753	1	0.314	0.382766	gi|363742986|ref|XP_419261.3|	2665	0	PREDICTED: TBC1 domain family member 22B isoformX2 [Gallus gallus]	gi|513224112|ref|XM_419261.4|	2511	0	PREDICTED: Gallus gallus TBC1 domain family, member 22B (TBC1D22B), transcript variant X2, mRNA	Q9NU19	963	0	TBC1 domain family member 22B	.	.	.	.	pfam00566	RabGAP-TBC	Rab-GTPase-TBC domain. Identification of a TBC domain in GYP6_YEAST and GYP7_YEAST, which are GTPase activator proteins of yeast Ypt6 and Ypt7, implies that these domains are GTPase activator proteins of Rab-like small GTPases.	.	.	GO:0005096|GTPase activator activity;	.	.
ENSGALG00000000776	1	0.36	0.48636	gi|363742984|ref|XP_419262.3|	5595	0	PREDICTED: LOW QUALITY PROTEIN: bromodomain and PHD finger-containing protein 3 [Gallus gallus]	gi|513224056|ref|XM_419262.4|	3405	0	PREDICTED: Gallus gallus bromodomain and PHD finger containing, 3 (BRPF3), mRNA	Q9ULD4	1658	0	Bromodomain and PHD finger-containing protein 3	YPR031w	229	8e-62	COG5141	pfam13832	zf-HC5HC2H_2	PHD-zinc-finger like domain.	GO:0007596|blood coagulation;GO:0043966|histone H3 acetylation;GO:0030168|platelet activation;GO:0002576|platelet degranulation;	GO:0005829|cytosol;GO:0005576|extracellular region;GO:0070776|MOZ/MORF histone acetyltransferase complex;	GO:0008270|zinc ion binding;	K11350	BRPF3; bromodomain and PHD finger-containing protein 3
ENSGALG00000000826	1	0.291	0.227271	gi|118102288|ref|XP_001234443.1|	1970	0	PREDICTED: mitogen-activated protein kinase 13 [Gallus gallus]	gi|513224060|ref|XM_001234442.2|	1098	0	PREDICTED: Gallus gallus mitogen-activated protein kinase 13 (MAPK13), mRNA	Q3T0N5	629	0	Mitogen-activated protein kinase 13	.	.	.	.	pfam00069	Pkinase	Protein kinase domain.	GO:0007049|cell cycle;GO:0006355|regulation of transcription, DNA-templated;GO:0006351|transcription, DNA-templated;	GO:0005622|intracellular;	GO:0005524|ATP binding;GO:0004707|MAP kinase activity;	.	.
ENSGALG00000000840	1	0.464	0.313664	gi|513221021|ref|XP_417719.4|	3466	0	PREDICTED: lysine-specific histone demethylase 1A, partial [Gallus gallus]	gi|513221020|ref|XM_417719.4|	5342	0	PREDICTED: Gallus gallus lysine (K)-specific demethylase 1A (KDM1A), partial mRNA	O60341	1273	0	Lysine-specific histone demethylase 1A	.	.	.	.	pfam01593	Amino_oxidase	Flavin containing amine oxidoreductase. This family consists of various amine oxidases, including maze polyamine oxidase (PAO) and various flavin containing monoamine oxidases (MAO). The aligned region includes the flavin binding site of these enzymes. The family also contains phytoene dehydrogenases and related enzymes. In vertebrates MAO plays an important role regulating the intracellular leve…	GO:0007596|blood coagulation;GO:0008283|cell proliferation;GO:0006325|chromatin organization;GO:0030851|granulocyte differentiation;GO:0034720|histone H3-K4 demethylation;GO:0033169|histone H3-K9 demethylation;GO:0001701|in utero embryonic development;GO:0055001|muscle cell development;GO:0043392|negative regulation of DNA binding;GO:0043518|negative regulation of DNA damage response, signal tran…	GO:0000790|nuclear chromatin;GO:0005654|nucleoplasm;GO:0005634|nucleus;GO:0005667|transcription factor complex;	GO:0050681|androgen receptor binding;GO:0003682|chromatin binding;GO:0032451|demethylase activity;GO:0019899|enzyme binding;GO:0050660|flavin adenine dinucleotide binding;GO:0032452|histone demethylase activity;GO:0034648|histone demethylase activity (H3-dimethyl-K4 specific);GO:0032453|histone demethylase activity (H3-K4 specific);GO:0032454|histone demethylase activity (H3-K9 specific);GO:00303…	K11450	AOF2, LSD1; lysine-specific histone demethylase 1 [EC:1.-.-.-]
ENSGALG00000000843	1	0.309	0.383778	gi|513227000|ref|XP_004948823.1|	7273	0	PREDICTED: histone-lysine N-methyltransferase, H3 lysine-79 specific isoform X2 [Gallus gallus]	gi|513226999|ref|XM_004948766.1|	4551	0	PREDICTED: Gallus gallus DOT1-like, histone H3 methyltransferase (S. cerevisiae) (DOT1L), transcript variant X2, mRNA	Q8TEK3	2005	0	Histone-lysine N-methyltransferase, H3 lysine-79 specific	.	.	.	.	pfam08123	DOT1	Histone methylation protein DOT1. The DOT1 domain regulates gene expression by methylating histone H3. H3 methylation by DOT1 has been shown to be required for the DNA damage checkpoint in yeast.	GO:0006325|chromatin organization;GO:0006342|chromatin silencing;GO:0051726|regulation of cell cycle;GO:0046425|regulation of JAK-STAT cascade;GO:2000677|regulation of transcription regulatory region DNA binding;	GO:0005654|nucleoplasm;	GO:0003677|DNA binding;GO:0031151|histone methyltransferase activity (H3-K79 specific);GO:0018024|histone-lysine N-methyltransferase activity;GO:0008134|transcription factor binding;	K11427	DOT1L, DOT1; histone-lysine N-methyltransferase, H3 lysine-79 specific [EC:2.1.1.43]
ENSGALG00000000863	1	0.098	0.068208	gi|50760335|ref|XP_417975.1|	2847	0	PREDICTED: dual specificity tyrosine-phosphorylation-regulated kinase 3 isoform 2 [Gallus gallus]	gi|513224771|ref|XM_003642723.2|	1859	0	PREDICTED: Gallus gallus dual-specificity tyrosine-(Y)-phosphorylation regulated kinase 3 (DYRK3), transcript variant 1, mRNA	Q922Y0	826	0	Dual specificity tyrosine-phosphorylation-regulated kinase 3	.	.	.	.	pfam00069	Pkinase	Protein kinase domain.	GO:0030218|erythrocyte differentiation;GO:0018108|peptidyl-tyrosine phosphorylation;GO:0006468|protein phosphorylation;	GO:0005634|nucleus;	GO:0005524|ATP binding;GO:0000287|magnesium ion binding;GO:0004672|protein kinase activity;GO:0004674|protein serine/threonine kinase activity;GO:0004712|protein serine/threonine/tyrosine kinase activity;GO:0004713|protein tyrosine kinase activity;	.	.
ENSGALG00000000957	1	0.425	0.325125	gi|513221981|ref|XP_417851.4|	1565	0	PREDICTED: endothelial cell-selective adhesion molecule [Gallus gallus]	gi|513221980|ref|XM_417851.4|	1125	0	PREDICTED: Gallus gallus endothelial cell adhesion molecule (ESAM), mRNA	Q6AYD4	236	8e-72	Endothelial cell-selective adhesion molecule	.	.	.	.	pfam07679	I-set	Immunoglobulin I-set domain.	GO:0007156|homophilic cell adhesion via plasma membrane adhesion molecules;GO:0016337|single organismal cell-cell adhesion;	GO:0005912|adherens junction;GO:0005923|bicellular tight junction;GO:0070062|extracellular exosome;GO:0016021|integral component of membrane;GO:0005886|plasma membrane;	.	K06787	ESAM; endothelial cell adhesion molecule
ENSGALG00000001041	1	0.395	0.48348	gi|770075582|ref|NP_001025730.2|	3354	0	katanin p80 WD40 repeat-containing subunit B1 [Gallus gallus]	gi|53134587|emb|AJ720686.1|	2264	0	Gallus gallus mRNA for hypothetical protein, clone 23h13	Q5ZIU8	1295	0	Katanin p80 WD40 repeat-containing subunit B1	.	.	.	.	pfam13925	Katanin_con80	con80 domain of Katanin. The con80 domain of katanin is the C-terminal region of the protein that binds to the N-terminal domain of katanin-p60, the catalytic ATPase. The complex associates with a specific subregion of the mitotic spindle leading to increased microtubule disassembly and targeting of p60 to the spindle poles. The assembly and function of the mitotic spindle requires the activity o…	GO:0051301|cell division;GO:0051013|microtubule severing;GO:0007067|mitotic nuclear division;GO:0007026|negative regulation of microtubule depolymerization;GO:0031117|positive regulation of microtubule depolymerization;	GO:0030424|axon;GO:0005813|centrosome;GO:0008352|katanin complex;GO:0005874|microtubule;GO:0005634|nucleus;GO:0005886|plasma membrane;GO:0000922|spindle pole;	GO:0008568|microtubule-severing ATPase activity;	.	.
ENSGALG00000001069	1	0.356	0.638308	gi|50726894|ref|NP_998741.2|	2098	0	uromodulin precursor [Gallus gallus]	gi|50726893|ref|NM_213576.2|	1301	0	Gallus gallus uromodulin (UMOD), mRNA	P07911	128	1e-30	Uromodulin	.	.	.	.	pfam00100	Zona_pellucida	Zona pellucida-like domain.	GO:0006968|cellular defense response;GO:0048878|chemical homeostasis;GO:0007588|excretion;GO:0007157|heterophilic cell-cell adhesion via plasma membrane cell adhesion molecules;GO:0007159|leukocyte cell-cell adhesion;GO:0072218|metanephric ascending thin limb development;GO:0072221|metanephric distal convoluted tubule development;GO:0072233|metanephric thick ascending limb development;GO:0008285|…	GO:0031225|anchored component of membrane;GO:0016324|apical plasma membrane;GO:0016323|basolateral plasma membrane;GO:0060170|ciliary membrane;GO:0070062|extracellular exosome;GO:0019898|extrinsic component of membrane;GO:0072372|primary cilium;GO:0000922|spindle pole;	GO:0005509|calcium ion binding;GO:0019864|IgG binding;	K18274	UMOD; uromodulin
ENSGALG00000001093	1	0.436	0.385424	gi|109238753|emb|CAE30454.2|	2866	0	helix-loop-helix protein E47 [Gallus gallus]	gi|109254760|ref|NM_204486.2|	2349	0	Gallus gallus transcription factor 3 (TCF3), mRNA	Q01978	692	0	Transcription factor E2-alpha	.	.	.	.	pfam00010	HLH	Helix-loop-helix DNA-binding domain.	GO:0045666|positive regulation of neuron differentiation;GO:0006351|transcription, DNA-templated;	GO:0005634|nucleus;	GO:0003677|DNA binding;GO:0046982|protein heterodimerization activity;GO:0003700|transcription factor activity, sequence-specific DNA binding;	K09063	TCF3, E2A; transcription factor E2-alpha
ENSGALG00000001100	1	0.379	0.714415	gi|513222025|ref|XP_417860.3|	1880	0	PREDICTED: CMP-N-acetylneuraminate-beta-galactosamide-alpha-2,3-sialyltransferase 4 [Gallus gallus]	gi|513222024|ref|XM_417860.3|	1372	0	PREDICTED: Gallus gallus ST3 beta-galactoside alpha-2,3-sialyltransferase 4 (ST3GAL4), mRNA	P61131	525	0	CMP-N-acetylneuraminate-beta-galactosamide-alpha-2,3-sialyltransferase 4	.	.	.	.	pfam00777	Glyco_transf_29	Glycosyltransferase family 29 (sialyltransferase). Members of this family belong to glycosyltransferase family 29.	GO:0050890|cognition;GO:0006486|protein glycosylation;GO:0097503|sialylation;	GO:0070062|extracellular exosome;GO:0032580|Golgi cisterna membrane;GO:0030173|integral component of Golgi membrane;	GO:0003836|beta-galactoside (CMP) alpha-2,3-sialyltransferase activity;GO:0047288|monosialoganglioside sialyltransferase activity;	K03494	SIAT4C; beta-galactoside alpha-2,3-sialyltransferase (sialyltransferase 4C) [EC:2.4.99.4]
ENSGALG00000001136	1	0.18	0.12654	gi|482677675|ref|NP_001264810.1|	771	3e-102	hairy and enhancer of split 5-like [Gallus gallus]	gi|482677674|ref|NM_001277881.1|	489	0	Gallus gallus hairy and enhancer of split 5-like (LOC419390), mRNA	Q03062	155	3e-46	Transcription factor HES-5	.	.	.	.	pfam00010	HLH	Helix-loop-helix DNA-binding domain.	GO:0048708|astrocyte differentiation;GO:0042491|auditory receptor cell differentiation;GO:0042668|auditory receptor cell fate determination;GO:0007420|brain development;GO:0043010|camera-type eye development;GO:0051216|cartilage development;GO:0007155|cell adhesion;GO:0048469|cell maturation;GO:0022010|central nervous system myelination;GO:0072049|comma-shaped body morphogenesis;GO:0021861|forebr…	GO:0005634|nucleus;	GO:0003682|chromatin binding;GO:0003690|double-stranded DNA binding;GO:0001078|transcriptional repressor activity, RNA polymerase II core promoter proximal region sequence-specific binding;	K06055	HES5; hairy and enhancer of split 5
ENSGALG00000001171	1	0.452	0.322276	gi|513227162|ref|XP_425890.4|	4041	0	PREDICTED: semaphorin-6B isoform X8 [Gallus gallus]	gi|513227161|ref|XM_425890.4|	2274	0	PREDICTED: Gallus gallus sema domain, transmembrane domain (TM), and cytoplasmic domain, (semaphorin) 6B (SEMA6B), transcript variant X8, mRNA	Q9H3T3	971	0	Semaphorin-6B	.	.	.	.	pfam01403	Sema	Sema domain. The Sema domain occurs in semaphorins, which are a large family of secreted and transmembrane proteins, some of which function as repellent signals during axon guidance. Sema domains also occur in the hepatocyte growth factor receptor and human plexin A-3.	GO:0030154|cell differentiation;GO:0007399|nervous system development;	GO:0016021|integral component of membrane;GO:0005886|plasma membrane;	.	K06842	SEMA6; semaphorin 6
ENSGALG00000001175	1	0.207	0.414	gi|45382791|ref|NP_989995.1|	2289	0	complement component 4 binding protein, alpha chain precursor [Gallus gallus]	gi|46019195|emb|CR382436.1|	2692	0	Gallus gallus finished cDNA, clone ChEST67c21	P04003	99.4	4e-20	C4b-binding protein alpha chain	.	.	.	.	pfam00084	Sushi	Sushi domain (SCR repeat).	GO:0006958|complement activation, classical pathway;GO:0045087|innate immune response;GO:0045959|negative regulation of complement activation, classical pathway;GO:0045732|positive regulation of protein catabolic process;GO:0030449|regulation of complement activation;GO:1903027|regulation of opsonization;	GO:0072562|blood microparticle;GO:0005576|extracellular region;GO:0005615|extracellular space;GO:0044216|other organism cell;GO:0005886|plasma membrane;	GO:0044822|poly(A) RNA binding;	K04002	C4BPA; complement component 4 binding protein, alpha
ENSGALG00000001191	1	0.193	0.06369	gi|45382107|ref|NP_990096.1|	1071	2e-137	homeobox protein MOX-1 [Gallus gallus]	gi|45382106|ref|NM_204765.1|	1890	0	Gallus gallus mesenchyme homeobox 1 (MEOX1), mRNA	P32442	242	4e-72	Homeobox protein MOX-1	.	.	.	.	pfam00046	Homeobox	Homeobox domain.	GO:0060218|hematopoietic stem cell differentiation;GO:0045944|positive regulation of transcription from RNA polymerase II promoter;GO:0061056|sclerotome development;GO:0061053|somite development;GO:0001757|somite specification;GO:0006366|transcription from RNA polymerase II promoter;	GO:0005737|cytoplasm;GO:0005634|nucleus;	GO:0003682|chromatin binding;GO:0001046|core promoter sequence-specific DNA binding;GO:0071837|HMG box domain binding;GO:0000978|RNA polymerase II core promoter proximal region sequence-specific DNA binding;GO:0001077|transcriptional activator activity, RNA polymerase II core promoter proximal region sequence-specific binding;GO:0043565|sequence-specific DNA binding;GO:0003700|transcription facto…	K09322	MEOX, MOX; homeobox protein MOX
ENSGALG00000001219	1	0.473	0.623414	gi|118100446|ref|XP_417310.2|	2101	0	PREDICTED: phosphatidylinositol glycan anchor biosynthesis class U protein [Gallus gallus]	gi|513217124|ref|XM_417310.4|	1304	0	PREDICTED: Gallus gallus phosphatidylinositol glycan anchor biosynthesis, class U (PIGU), mRNA	Q8CHJ1	730	0	Phosphatidylinositol glycan anchor biosynthesis class U protein	.	.	.	.	pfam06728	PIG-U	GPI transamidase subunit PIG-U. Many eukaryotic proteins are anchored to the cell surface via glycosylphosphatidylinositol (GPI), which is posttranslationally attached to the carboxyl-terminus by GPI transamidase. The mammalian GPI transamidase is a complex of at least four subunits, GPI8, GAA1, PIG-S, and PIG-T. PIG-U is thought to represent a fifth subunit in this complex and may be involved in…	GO:0006506|GPI anchor biosynthetic process;	GO:0042765|GPI-anchor transamidase complex;	.	K05293	PIGU; phosphatidylinositol glycan, class U
ENSGALG00000001226	1	0.496	0.541136	gi|483518926|gb|EOB04893.1|	11724	0	ATP-binding cassette sub-family A member 2, partial [Anas platyrhynchos]	gi|513211805|ref|XM_003642268.2|	6552	0	PREDICTED: Gallus gallus ATP-binding cassette, sub-family A (ABC1), member 2 (ABCA2), transcript variant X1, mRNA	Q9BZC7	3875	0	ATP-binding cassette sub-family A member 2	MTH1487	167	4e-43	COG1131	pfam00005	ABC_tran	ABC transporter. ABC transporters for a large family of proteins responsible for translocation of a variety of compounds across biological membranes. ABC transporters are the largest family of proteins in many completely sequenced bacteria. ABC transporters are composed of two copies of this domain and two copies of a transmembrane domain pfam00664. These four domains may belong to a single polyp…	GO:0042632|cholesterol homeostasis;GO:0006629|lipid metabolic process;GO:0006869|lipid transport;GO:0032383|regulation of intracellular cholesterol transport;GO:0006357|regulation of transcription from RNA polymerase II promoter;GO:0042493|response to drug;GO:0048545|response to steroid hormone;GO:0055085|transmembrane transport;GO:0006810|transport;	GO:0043190|ATP-binding cassette (ABC) transporter complex;GO:0016023|cytoplasmic membrane-bounded vesicle;GO:0005768|endosome;GO:0010008|endosome membrane;GO:0016021|integral component of membrane;GO:0005765|lysosomal membrane;GO:0005764|lysosome;GO:0016020|membrane;GO:0005815|microtubule organizing center;	GO:0005524|ATP binding;GO:0016887|ATPase activity;GO:0042626|ATPase activity, coupled to transmembrane movement of substances;GO:0000166|nucleotide binding;	K05642	ABCA2; ATP-binding cassette, subfamily A (ABC1), member 2
ENSGALG00000001233	1	0.111	0.118659	gi|45383231|ref|NP_989798.1|	1646	0	Rh blood group D antigen [Gallus gallus]	gi|45383230|ref|NM_204467.1|	1471	0	Gallus gallus Rh blood group, D antigen (RHD), mRNA	Q8CF94	229	2e-67	Blood group Rh(D) polypeptide	.	.	.	.	pfam00909	Ammonium_transp	Ammonium Transporter Family.	GO:0015696|ammonium transport;GO:0048821|erythrocyte development;GO:0060586|multicellular organismal iron ion homeostasis;	GO:0016021|integral component of membrane;GO:0016020|membrane;	GO:0008519|ammonium transmembrane transporter activity;	K06579	RH; Rhesus blood group glycoprotein
ENSGALG00000001250	1	0.408	0.732768	gi|309951118|ref|NP_001006317.2|	3482	0	amyloid-like protein 2 precursor [Gallus gallus]	gi|309951117|ref|NM_001006317.2|	3637	0	Gallus gallus amyloid beta (A4) precursor-like protein 2 (APLP2), mRNA	P15943	1050	0	Amyloid-like protein 2	.	.	.	.	pfam12925	APP_E2	E2 domain of amyloid precursor protein. The E2 domain is the largest of the conserved domains of the amyloid precursor protein. The structure of E2 consists of two coiled-coil sub-structures connected through a continuous helix, and bears an unexpected resemblance to the spectrin family of protein structures.E 2 can reversibly dimerise in solution, and the dimerization occurs along the longest di…	.	GO:0016021|integral component of membrane;	GO:0008201|heparin binding;GO:0004867|serine-type endopeptidase inhibitor activity;GO:0046914|transition metal ion binding;	.	.
ENSGALG00000001252	1	0.349	0.370638	gi|513227198|ref|XP_425893.3|	2302	0	PREDICTED: cAMP responsive element binding protein 3-like 3 isoform X2 [Gallus gallus]	gi|513227197|ref|XM_425893.4|	1456	0	PREDICTED: Gallus gallus cAMP responsive element binding protein 3-like 3 (CREB3L3), transcript variant X2, mRNA	Q68CJ9	347	2e-112	Cyclic AMP-responsive element-binding protein 3-like protein 3	.	.	.	.	pfam00170	bZIP_1	bZIP transcription factor. The Pfam entry includes the basic region and the leucine zipper region.	GO:0030968|endoplasmic reticulum unfolded protein response;GO:0002675|positive regulation of acute inflammatory response;GO:0045944|positive regulation of transcription from RNA polymerase II promoter;GO:1990440|positive regulation of transcription from RNA polymerase II promoter in response to endoplasmic reticulum stress;GO:0006366|transcription from RNA polymerase II promoter;	GO:0005783|endoplasmic reticulum;GO:0005789|endoplasmic reticulum membrane;GO:0016021|integral component of membrane;GO:0016020|membrane;GO:0005634|nucleus;	GO:0035497|cAMP response element binding;GO:0046982|protein heterodimerization activity;GO:0042803|protein homodimerization activity;GO:0000977|RNA polymerase II regulatory region sequence-specific DNA binding;GO:0001228|transcriptional activator activity, RNA polymerase II transcription regulatory region sequence-specific binding;GO:0000976|transcription regulatory region sequence-specific DNA b…	K09048	CREB3; cyclic AMP-responsive element-binding protein 3
ENSGALG00000001258	1	0.389	0.540321	gi|300116724|ref|NP_001177854.1|	8120	0	nuclear mitotic apparatus protein 1 [Gallus gallus]	gi|300116723|ref|NM_001190925.1|	6584	0	Gallus gallus nuclear mitotic apparatus protein 1 (NUMA1), mRNA	Q14980	636	0	Nuclear mitotic apparatus protein 1	.	.	.	.	pfam01576	Myosin_tail_1	Myosin tail. The myosin molecule is a multi-subunit complex made up of two heavy chains and four light chains it is a fundamental contractile protein found in all eukaryote cell types. This family consists of the coiled-coil myosin heavy chain tail region. The coiled-coil is composed of the tail from two molecules of myosin. These can then assemble into the macromolecular thick filament. The coil…	GO:0051301|cell division;GO:0000132|establishment of mitotic spindle orientation;GO:0000086|G2/M transition of mitotic cell cycle;GO:0060487|lung epithelial cell differentiation;GO:0051321|meiotic cell cycle;GO:0000278|mitotic cell cycle;GO:0007067|mitotic nuclear division;GO:0006997|nucleus organization;	GO:0045177|apical part of cell;GO:0005694|chromosome;GO:0005737|cytoplasm;GO:0005829|cytosol;GO:0030425|dendrite;GO:0070062|extracellular exosome;GO:0000139|Golgi membrane;GO:0043025|neuronal cell body;GO:0016363|nuclear matrix;GO:0005654|nucleoplasm;GO:0005634|nucleus;GO:0005819|spindle;GO:0005876|spindle microtubule;GO:0000922|spindle pole;	GO:0005198|structural molecule activity;	K16808	NUMA1; nuclear mitotic apparatus protein 1
ENSGALG00000001276	1	0.437	0.307648	gi|529433658|ref|XP_005236613.1|	1316	0	PREDICTED: homeobox protein Hox-B9 [Falco peregrinus]	gi|513225981|ref|XM_001233690.3|	739	0	PREDICTED: Gallus gallus homeobox B9 (HOXB9), mRNA	P17482	425	1e-149	Homeobox protein Hox-B9	.	.	.	.	pfam04617	Hox9_act	Hox9 activation region. This family constitutes the N termini of the paralogous homeobox proteins HoxA9, HoxB9, HoxC9 and HoxD9. The N terminal region is found to act as a transcription activation region. Btg1 and Btg2 - the B-cell translocation gene products - may function as cofactors for Hoxb9-mediated transcription. The Btg proteins modulate Hoxb9 transcriptional activity by recruiting a mult…	GO:0009952|anterior/posterior pattern specification;GO:0060070|canonical Wnt signaling pathway;GO:0060326|cell chemotaxis;GO:0048706|embryonic skeletal system development;GO:0030879|mammary gland development;GO:0045944|positive regulation of transcription from RNA polymerase II promoter;GO:0006351|transcription, DNA-templated;	GO:0005739|mitochondrion;GO:0005654|nucleoplasm;	GO:0043565|sequence-specific DNA binding;	K09294	HOX_9; homeobox protein HoxA/B/C/D9
ENSGALG00000001314	1	0.316	0.316316	gi|513213099|ref|XP_425326.4|	3006	0	PREDICTED: prostaglandin G/H synthase 1 [Gallus gallus]	gi|513213098|ref|XM_425326.4|	1719	0	PREDICTED: Gallus gallus prostaglandin-endoperoxide synthase 1 (prostaglandin G/H synthase and cyclooxygenase) (PTGS1), mRNA	O97554	908	0	Prostaglandin G/H synthase 1	.	.	.	.	pfam03098	An_peroxidase	Animal haem peroxidase.	GO:0019371|cyclooxygenase pathway;GO:0006954|inflammatory response;GO:0008217|regulation of blood pressure;GO:0006979|response to oxidative stress;	GO:0005789|endoplasmic reticulum membrane;	GO:0051213|dioxygenase activity;GO:0020037|heme binding;GO:0046872|metal ion binding;GO:0004601|peroxidase activity;GO:0004666|prostaglandin-endoperoxide synthase activity;	K00509	PTGS1, COX1; prostaglandin-endoperoxide synthase 1 [EC:1.14.99.1]
ENSGALG00000001325	1	0.287	0.206353	gi|45384062|ref|NP_990478.1|	2683	0	cytochrome P450 1A4 [Gallus gallus]	gi|45384061|ref|NM_205147.1|	2018	0	Gallus gallus cytochrome P450 1A4 (CYP1A4), mRNA	P79760	1038	0	Cytochrome P450 1A4	.	.	.	.	pfam00067	p450	Cytochrome P450. Cytochrome P450s are haem-thiolate proteins involved in the oxidative degradation of various compounds. They are particularly well known for their role in the degradation of environmental toxins and mutagens. They can be divided into 4 classes, according to the method by which electrons from NAD(P)H are delivered to the catalytic site. Sequence conservation is relatively low with…	.	GO:0005789|endoplasmic reticulum membrane;	GO:0070330|aromatase activity;GO:0020037|heme binding;GO:0005506|iron ion binding;	.	.
ENSGALG00000001328	1	0.299	0.34086	gi|347543825|ref|NP_001185919.1|	1971	0	basigin isoform 1 precursor [Gallus gallus]	gi|377652339|ref|NM_001198990.2|	2079	0	Gallus gallus basigin (Ok blood group) (BSG), transcript variant 1, mRNA	P17790	763	0	Basigin	.	.	.	.	pfam07679	I-set	Immunoglobulin I-set domain.	GO:0006090|pyruvate metabolic process;GO:0044281|small molecule metabolic process;	GO:0002080|acrosomal membrane;GO:0070062|extracellular exosome;GO:0005925|focal adhesion;GO:0016021|integral component of membrane;GO:0005739|mitochondrion;GO:0005886|plasma membrane;	.	K06535	BSG, CD147; basigin
ENSGALG00000001329	1	0.237	0.305493	gi|269784808|ref|NP_001161476.1|	3726	0	erythroid protein 4.1 [Gallus gallus]	gi|269784807|ref|NM_001168004.1|	3301	0	Gallus gallus erythrocyte membrane protein band 4.1 (elliptocytosis 1, RH-linked) (EPB41), mRNA	Q6Q7P4	1047	0	Protein 4.1	.	.	.	.	pfam05902	4_1_CTD	4.1 protein C-terminal domain (CTD). At the C-terminus of all known 4.1 proteins is a sequence domain unique to these proteins, known as the C-terminal domain (CTD). Mammalian CTDs are associated with a growing number of protein-protein interactions, although such activities have yet to be associated with invertebrate CTDs. Mammalian CTDs are generally defined by sequence alignment as encoded by …	GO:0030866|cortical actin cytoskeleton organization;	GO:0005938|cell cortex;GO:0005856|cytoskeleton;GO:0019898|extrinsic component of membrane;GO:0005634|nucleus;	GO:0005198|structural molecule activity;	K06107	EPB41, 4.1R; erythrocyte membrane protein band 4.1
ENSGALG00000001350	1	0.352	0.423808	gi|513202652|ref|XP_004944114.1|	2839	0	PREDICTED: RING finger and SPRY domain-containing protein 1 isoform X7 [Gallus gallus]	gi|513202654|ref|XM_004944058.1|	4074	0	PREDICTED: Gallus gallus ring finger and SPRY domain containing 1 (RSPRY1), transcript variant X8, mRNA	Q8BVR6	967	0	RING finger and SPRY domain-containing protein 1	.	.	.	.	pfam00622	SPRY	SPRY domain. SPRY Domain is named from SPla and the RYanodine Receptor. Domain of unknown function. Distant homologues are domains in butyrophilin/marenostrin/pyrin homologues.	.	GO:0005576|extracellular region;	GO:0008270|zinc ion binding;	.	.
ENSGALG00000001369	1	0.21	0.231	gi|118102457|ref|XP_417988.2|	1471	0	PREDICTED: corticosteroid 11-beta-dehydrogenase isozyme 1 [Gallus gallus]	gi|513224868|ref|XM_417988.4|	991	0	PREDICTED: Gallus gallus hydroxysteroid (11-beta) dehydrogenase 1 (HSD11B1), mRNA	P28845	315	4e-103	Corticosteroid 11-beta-dehydrogenase isozyme 1	BS_yqjQ	90.9	9e-20	COG0300	pfam00106	adh_short	short chain dehydrogenase. This family contains a wide variety of dehydrogenases.	GO:0006704|glucocorticoid biosynthetic process;GO:0030324|lung development;GO:0044281|small molecule metabolic process;GO:0008202|steroid metabolic process;	GO:0005789|endoplasmic reticulum membrane;GO:0016021|integral component of membrane;GO:0016020|membrane;	GO:0070524|11-beta-hydroxysteroid dehydrogenase (NADP+) activity;GO:0003845|11-beta-hydroxysteroid dehydrogenase [NAD(P)] activity;	K15680	HSD11B1; corticosteroid 11-beta-dehydrogenase isozyme 1 [EC:1.1.1.146]
ENSGALG00000001376	1	0.282	0.212346	gi|371877751|ref|NP_001243086.1|	1944	0	AT-rich interactive domain-containing protein 3B [Gallus gallus]	gi|371877750|ref|NM_001256157.1|	1594	0	Gallus gallus AT rich interactive domain 3B (BRIGHT-like) (ARID3B), mRNA	Q8IVW6	520	9e-177	AT-rich interactive domain-containing protein 3B	.	.	.	.	pfam01388	ARID	ARID/BRIGHT DNA binding domain. This domain is know as ARID for AT-Rich Interaction Domain, and also known as the BRIGHT domain.	.	GO:0005654|nucleoplasm;GO:0005634|nucleus;	GO:0003677|DNA binding;GO:0000978|RNA polymerase II core promoter proximal region sequence-specific DNA binding;GO:0001077|transcriptional activator activity, RNA polymerase II core promoter proximal region sequence-specific binding;GO:0000980|RNA polymerase II distal enhancer sequence-specific DNA binding;GO:0001205|transcriptional activator activity, RNA polymerase II distal enhancer sequence-s…	.	.
ENSGALG00000001407	1	0.484	0.357192	gi|118101877|ref|XP_417874.2|	4729	0	PREDICTED: A disintegrin and metalloproteinase with thrombospondin motifs 15 [Gallus gallus]	gi|513222105|ref|XM_417874.4|	2805	0	PREDICTED: Gallus gallus ADAM metallopeptidase with thrombospondin type 1 motif, 15 (ADAMTS15), mRNA	P59384	1432	0	A disintegrin and metalloproteinase with thrombospondin motifs 15	.	.	.	.	pfam05986	ADAM_spacer1	ADAM-TS Spacer 1. This family represents the Spacer-1 region from the ADAM-TS family of metalloproteinases.	.	GO:0005578|proteinaceous extracellular matrix;	GO:0004222|metalloendopeptidase activity;GO:0008270|zinc ion binding;	K08629	ADAMTS15; a disintegrin and metalloproteinase with thrombospondin motifs 15 [EC:3.4.24.-]
ENSGALG00000001439	1	0.294	0.286356	gi|363738058|ref|XP_414019.3|	2997	0	PREDICTED: ran-binding protein 10 isoform X4 [Gallus gallus]	gi|513202667|ref|XM_414019.4|	2379	0	PREDICTED: Gallus gallus RAN binding protein 10 (RANBP10), transcript variant X4, mRNA	Q6VN20	1035	0	Ran-binding protein 10	.	.	.	.	pfam00622	SPRY	SPRY domain. SPRY Domain is named from SPla and the RYanodine Receptor. Domain of unknown function. Distant homologues are domains in butyrophilin/marenostrin/pyrin homologues.	.	GO:0005829|cytosol;GO:0005634|nucleus;	.	.	.
ENSGALG00000001449	1	0.342	0.255816	gi|645912938|ref|NP_001280131.1|	3046	0	stimulated by retinoic acid gene 6 homolog [Gallus gallus]	gi|513200855|ref|XM_004943696.1|	2579	0	PREDICTED: Gallus gallus stimulated by retinoic acid gene 6 homolog (mouse) (STRA6), transcript variant X6, mRNA	Q0V8E7	506	2e-166	Stimulated by retinoic acid gene 6 protein homolog	.	.	.	.	pfam14752	RBP_receptor	Retinol binding protein receptor. Proteins in this family function as retinol binding protein receptors.	.	GO:0016021|integral component of membrane;GO:0005886|plasma membrane;	GO:0004872|receptor activity;GO:0051183|vitamin transporter activity;	.	.
ENSGALG00000001463	1	0.265	0.39379	gi|675310223|gb|KFM05485.1|	1871	0	Serine/threonine-protein kinase PDIK1L, partial [Aptenodytes forsteri]	gi|513221103|ref|XM_004947732.1|	1654	0	PREDICTED: Gallus gallus PDLIM1 interacting kinase 1 like (PDIK1L), transcript variant X2, mRNA	Q8QZR7	692	0	Serine/threonine-protein kinase PDIK1L	.	.	.	.	pfam00069	Pkinase	Protein kinase domain.	.	GO:0005654|nucleoplasm;	GO:0005524|ATP binding;GO:0004674|protein serine/threonine kinase activity;	K17539	PDIK1L, CLIK1L; serine/threonine-protein kinase PDIK1L [EC:2.7.11.1]
ENSGALG00000001505	1	0.384	0.700032	gi|57791220|gb|AAW56440.1|	2615	0	ephexin1 [Gallus gallus]	gi|402743780|ref|NM_001010841.2|	3809	0	Gallus gallus neuronal guanine nucleotide exchange factor (NGEF), mRNA	Q5RDX5	884	0	Ephexin-1	.	.	.	.	pfam00621	RhoGEF	RhoGEF domain. Guanine nucleotide exchange factor for Rho/Rac/Cdc42-like GTPases Also called Dbl-homologous (DH) domain. It appears that pfam00169 domains invariably occur C-terminal to RhoGEF/DH domains.	GO:0048013|ephrin receptor signaling pathway;GO:0061002|negative regulation of dendritic spine morphogenesis;GO:0043087|regulation of GTPase activity;GO:0035023|regulation of Rho protein signal transduction;	GO:0005737|cytoplasm;GO:0030426|growth cone;GO:0016020|membrane;	GO:0005089|Rho guanyl-nucleotide exchange factor activity;	K07525	NGEF, EPHEXIN; neuronal guanine nucleotide exchange factor
ENSGALG00000001532	1	0.209	0.719378	gi|787164794|ref|NP_989667.2|	1982	0	protein Wnt-2b precursor [Gallus gallus]	gi|41636427|emb|BX935899.1|	1180	0	Gallus gallus finished cDNA, clone ChEST104k22	Q98SN7	766	0	Protein Wnt-2b	.	.	.	.	pfam00110	wnt	wnt family. Wnt genes have been identified in vertebrates and invertebrates but not in plants, unicellular eukaryotes or prokaryotes. In humans, 19 WNT proteins are known. Because of their insolubility little is known about Wnt protein structure, but all have 23 or 24 Cys residues whose spacing is highly conserved. Signal transduction by Wnt proteins (including the Wnt/beta-catenin, the Wnt/Ca++,…	GO:0060219|camera-type eye photoreceptor cell differentiation;GO:0060070|canonical Wnt signaling pathway;GO:0008283|cell proliferation;GO:0061303|cornea development in camera-type eye;GO:0060900|embryonic camera-type eye formation;GO:0035115|embryonic forelimb morphogenesis;GO:0061072|iris morphogenesis;GO:0002088|lens development in camera-type eye;GO:0060173|limb development;GO:0002011|morphoge…	GO:0005578|proteinaceous extracellular matrix;	GO:0005109|frizzled binding;	.	.
ENSGALG00000001535	1	0.391	0.436356	gi|513204547|ref|XP_414246.4|	11849	0	PREDICTED: stabilin-1 [Gallus gallus]	gi|513204546|ref|XM_414246.4|	6930	0	PREDICTED: Gallus gallus stabilin 1 (STAB1), mRNA	Q9NY15	2378	0	Stabilin-1	MA1723_1	65.1	2e-10	COG2335	pfam02469	Fasciclin	Fasciclin domain. This extracellular domain is found repeated four times in grasshopper fasciclin I as well as in proteins from mammals, sea urchins, plants, yeast and bacteria.	GO:0007155|cell adhesion;GO:0007267|cell-cell signaling;GO:0042742|defense response to bacterium;GO:0006954|inflammatory response;GO:0016525|negative regulation of angiogenesis;GO:0055114|oxidation-reduction process;GO:0006898|receptor-mediated endocytosis;	GO:0030666|endocytic vesicle membrane;GO:0005887|integral component of plasma membrane;GO:0005886|plasma membrane;	GO:0005540|hyaluronic acid binding;GO:0030169|low-density lipoprotein particle binding;GO:0005041|low-density lipoprotein receptor activity;GO:0015035|protein disulfide oxidoreductase activity;GO:0005044|scavenger receptor activity;	.	.
ENSGALG00000001564	1	0.263	0.34453	gi|45382449|ref|NP_990222.1|	5502	0	sarcoplasmic/endoplasmic reticulum calcium ATPase 3 [Gallus gallus]	gi|45382448|ref|NM_204891.1|	3767	0	Gallus gallus ATPase, Ca++ transporting, ubiquitous (ATP2A3), mRNA	Q9YGL9	2123	0	Sarcoplasmic/endoplasmic reticulum calcium ATPase 3	BH2515	526	4e-167	COG0474	pfam00122	E1-E2_ATPase	E1-E2 ATPase.	.	GO:0016021|integral component of membrane;GO:0031965|nuclear membrane;GO:0033017|sarcoplasmic reticulum membrane;	GO:0005524|ATP binding;GO:0005388|calcium-transporting ATPase activity;GO:0046872|metal ion binding;	K05853	ATP2A; Ca2+ transporting ATPase, sarcoplasmic/endoplasmic reticulum [EC:3.6.3.8]
ENSGALG00000001567	1	0.202	0.190082	gi|363738478|ref|XP_414247.3|	2822	0	PREDICTED: 5'-nucleotidase domain-containing protein 2 isoform X2 [Gallus gallus]	gi|513204240|ref|XM_414247.4|	1832	0	PREDICTED: Gallus gallus 5'-nucleotidase domain containing 2 (NT5DC2), transcript variant X2, mRNA	Q6Q0N3	898	0	5'-nucleotidase domain-containing protein 2	.	.	.	.	pfam05761	5_nucleotid	5' nucleotidase family. This family of eukaryotic proteins includes 5' nucleotidase enzymes, such as purine 5'-nucleotidase EC:3.1.3.5.	GO:0016311|dephosphorylation;	.	GO:0008253|5'-nucleotidase activity;GO:0046872|metal ion binding;	.	.
ENSGALG00000001568	1	0.367	0.512699	gi|363741407|ref|XP_003642486.1|	2101	0	PREDICTED: cysteine desulfurase, mitochondrial-like [Gallus gallus]	gi|513217247|ref|XM_003642438.2|	3002	0	PREDICTED: Gallus gallus cysteine desulfurase, mitochondrial-like (LOC100858210), mRNA	Q5RDE7	733	0	Cysteine desulfurase, mitochondrial	SPBC21D10.11c	566	0	COG1104	pfam00266	Aminotran_5	Aminotransferase class-V. This domain is found in amino transferases, and other enzymes including cysteine desulphurase EC:4.4.1.-.	GO:0006534|cysteine metabolic process;GO:0006777|Mo-molybdopterin cofactor biosynthetic process;	GO:0005739|mitochondrion;GO:0005634|nucleus;	GO:0031071|cysteine desulfurase activity;GO:0051536|iron-sulfur cluster binding;GO:0046872|metal ion binding;GO:0030170|pyridoxal phosphate binding;	K04487	iscS, NFS1; cysteine desulfurase [EC:2.8.1.7]
ENSGALG00000001603	1	0.311	0.232628	gi|363740787|ref|XP_415606.3|	2482	0	PREDICTED: nuclear prelamin A recognition factor isoform X2 [Gallus gallus]	gi|513213358|ref|XM_004946090.1|	1422	0	PREDICTED: Gallus gallus nuclear prelamin A recognition factor (NARF), transcript variant X3, mRNA	Q9UHQ1	699	0	Nuclear prelamin A recognition factor	SPCC1450.10c	187	2e-50	COG4624	pfam02906	Fe_hyd_lg_C	Iron only hydrogenase large subunit, C-terminal domain.	.	GO:0005638|lamin filament;GO:0005652|nuclear lamina;GO:0031981|nuclear lumen;GO:0005730|nucleolus;GO:0005634|nucleus;	GO:0005521|lamin binding;	.	.
ENSGALG00000001645	1	0.332	0.573032	gi|733913863|ref|XP_010719325.1|	6531	0	PREDICTED: potassium channel subfamily T member 1 isoform X1 [Meleagris gallopavo]	gi|402745106|ref|NM_204562.2|	3453	0	Gallus gallus potassium channel, subfamily T, member 1 (KCNT1), mRNA	Q8QFV0	2470	0	Potassium channel subfamily T member 1	BH3340	55.1	8e-07	COG1226	pfam03493	BK_channel_a	Calcium-activated BK potassium channel alpha subunit.	.	GO:0016021|integral component of membrane;GO:0005886|plasma membrane;	GO:0015269|calcium-activated potassium channel activity;	K04946	KCNT1; potassium channel subfamily T member 1
ENSGALG00000001668	1	0.439	0.473681	gi|53136796|emb|CAG32727.1|	1044	2e-137	hypothetical protein RCJMB04_34a5 [Gallus gallus]	gi|260441752|gb|AC213112.3|	2573	0	Gallus gallus BAC clone CH261-138G10 from chromosome z, complete sequence	Q29503	395	1e-134	Ubiquitin-conjugating enzyme E2 R2	SPBC1105.09	159	4e-43	COG5078	pfam00179	UQ_con	Ubiquitin-conjugating enzyme. Proteins destined for proteasome-mediated degradation may be ubiquitinated. Ubiquitination follows conjugation of ubiquitin to a conserved cysteine residue of UBC homologues. TSG101 is one of several UBC homologues that lacks this active site cysteine.	GO:0070936|protein K48-linked ubiquitination;GO:0006513|protein monoubiquitination;	.	GO:0005524|ATP binding;GO:0016874|ligase activity;GO:0004842|ubiquitin-protein transferase activity;	K02207	UBE2R, UBC3, CDC34; ubiquitin-conjugating enzyme E2 R [EC:6.3.2.19]
ENSGALG00000001682	1	0.461	0.603449	gi|513226075|ref|XP_004948637.1|	2540	0	PREDICTED: F-box/LRR-repeat protein 20 isoform X2 [Gallus gallus]	gi|513226074|ref|XM_004948580.1|	1485	0	PREDICTED: Gallus gallus F-box and leucine-rich repeat protein 20 (FBXL20), transcript variant X2, mRNA	Q96IG2	834	0	F-box/LRR-repeat protein 20	.	.	.	.	pfam12937	F-box-like	F-box-like. This is an F-box-like family.	GO:0001662|behavioral fear response;GO:0016567|protein ubiquitination;GO:0031146|SCF-dependent proteasomal ubiquitin-dependent protein catabolic process;	GO:0005737|cytoplasm;GO:0019005|SCF ubiquitin ligase complex;	.	K10268	FBXL2_20; F-box and leucine-rich repeat protein 2/20
ENSGALG00000001717	1	0.106	0.128472	gi|55741602|ref|NP_001006323.1|	2300	0	monocarboxylate transporter 1 [Gallus gallus]	gi|55741601|ref|NM_001006323.1|	3998	0	Gallus gallus solute carrier family 16 (monocarboxylate transporter), member 1 (SLC16A1), mRNA	P53987	735	0	Monocarboxylate transporter 1	AF0367	60.5	2e-08	COG0477	pfam07690	MFS_1	Major Facilitator Superfamily.	GO:0051780|behavioral response to nutrient;GO:0071407|cellular response to organic cyclic compound;GO:0051297|centrosome organization;GO:0042593|glucose homeostasis;GO:0035873|lactate transmembrane transport;GO:0006629|lipid metabolic process;GO:0035879|plasma membrane lactate transport;GO:0050796|regulation of insulin secretion;GO:0032094|response to food;	GO:0005813|centrosome;GO:0070062|extracellular exosome;GO:0005887|integral component of plasma membrane;GO:0005739|mitochondrion;GO:0005886|plasma membrane;	GO:0015129|lactate transmembrane transporter activity;GO:0097159|organic cyclic compound binding;GO:0042803|protein homodimerization activity;GO:0015293|symporter activity;	K08179	SLC16A1; MFS transporter, MCP family, solute carrier family 16 (monocarboxylic acid transporters), member 1
ENSGALG00000001758	1	0.489	0.545235	gi|513212995|ref|XP_004946040.1|	3510	0	PREDICTED: sulfhydryl oxidase 2 isoform X3 [Gallus gallus]	gi|513212994|ref|XM_004945983.1|	2430	0	PREDICTED: Gallus gallus quiescin Q6 sulfhydryl oxidase 2 (QSOX2), transcript variant X3, mRNA	Q6ZRP7	892	0	Sulfhydryl oxidase 2	.	.	.	.	pfam04777	Evr1_Alr	Erv1 / Alr family. Biogenesis of Fe/S clusters involves a number of essential mitochondrial proteins. Erv1p of Saccharomyces cerevisiae mitochondria is required for the maturation of Fe/S proteins in the cytosol. The ALR (augmenter of liver regeneration) represents a mammalian orthologue of yeast Erv1p. Both Erv1p and full-length ALR are located in the mitochondrial intermembrane an d it thought …	GO:0045454|cell redox homeostasis;GO:0006457|protein folding;	GO:0005615|extracellular space;GO:0030173|integral component of Golgi membrane;GO:0031965|nuclear membrane;GO:0005886|plasma membrane;	GO:0016971|flavin-linked sulfhydryl oxidase activity;GO:0003756|protein disulfide isomerase activity;	K10758	QSOX; thiol oxidase [EC:1.8.3.2]
ENSGALG00000001862	1	0.224	0.44016	gi|45382549|ref|NP_990571.1|	2785	0	alpha-N-acetylgalactosaminide alpha-2,6-sialyltransferase 1 [Gallus gallus]	gi|45382548|ref|NM_205240.1|	2663	0	Gallus gallus ST6 (alpha-N-acetyl-neuraminyl-2,3-beta-galactosyl-1,3)-N-acetylgalactosaminide alpha-2,6-sialyltransferase 1 (ST6GALNAC1), mRNA	Q92183	1076	0	Alpha-N-acetylgalactosaminide alpha-2,6-sialyltransferase 1	.	.	.	.	pfam00777	Glyco_transf_29	Glycosyltransferase family 29 (sialyltransferase). Members of this family belong to glycosyltransferase family 29.	GO:0009312|oligosaccharide biosynthetic process;GO:0006486|protein glycosylation;	GO:0000139|Golgi membrane;GO:0016021|integral component of membrane;	GO:0001665|alpha-N-acetylgalactosaminide alpha-2,6-sialyltransferase activity;	K03479	SIAT7A, ST6GalNAc I; alpha-N-acetylgalactosaminide alpha-2,6-sialyltransferase (sialyltransferase 7A) [EC:2.4.99.3]
ENSGALG00000001939	1	0.294	0.434238	gi|513224960|ref|XP_418007.3|	5940	0	PREDICTED: homeodomain-interacting protein kinase 1 isoform X4 [Gallus gallus]	gi|513224959|ref|XM_418007.4|	3773	0	PREDICTED: Gallus gallus homeodomain interacting protein kinase 1 (HIPK1), transcript variant X4, mRNA	Q86Z02	1957	0	Homeodomain-interacting protein kinase 1	.	.	.	.	pfam00069	Pkinase	Protein kinase domain.	GO:0034333|adherens junction assembly;GO:0009952|anterior/posterior pattern specification;GO:0060216|definitive hemopoiesis;GO:0048596|embryonic camera-type eye morphogenesis;GO:0060059|embryonic retina morphogenesis in camera-type eye;GO:0072577|endothelial cell apoptotic process;GO:0097191|extrinsic apoptotic signaling pathway;GO:0001654|eye development;GO:0042771|intrinsic apoptotic signaling …	GO:0005737|cytoplasm;GO:0016607|nuclear speck;GO:0005634|nucleus;GO:0016605|PML body;	GO:0005524|ATP binding;GO:0004674|protein serine/threonine kinase activity;	K08826	HIPK; homeodomain interacting protein kinase [EC:2.7.11.1]
ENSGALG00000001943	1	0.134	0.120868	gi|513213426|ref|XP_415618.4|	3920	0	PREDICTED: inactive rhomboid protein 2 isoform X4 [Gallus gallus]	gi|513213429|ref|XM_004946116.1|	1567	0	PREDICTED: Gallus gallus rhomboid 5 homolog 2 (Drosophila) (RHBDF2), transcript variant X6, mRNA	Q00M95	1172	0	Inactive rhomboid protein 2	CAC0954	64.7	4e-10	COG0705	pfam12595	Rhomboid_SP	Rhomboid serine protease. This domain family is found in eukaryotes, and is approximately 210 amino acids in length. The family is found in association with pfam01694. Rhomboid is a seven-transmembrane spanning protein that resides in the Golgi and acts as a serine protease to cleave Spitz.	GO:0050709|negative regulation of protein secretion;GO:0015031|protein transport;GO:0006508|proteolysis;GO:0042058|regulation of epidermal growth factor receptor signaling pathway;GO:0050708|regulation of protein secretion;	GO:0005789|endoplasmic reticulum membrane;GO:0016021|integral component of membrane;GO:0005886|plasma membrane;	.	.	.
ENSGALG00000001967	1	0.406	0.656502	gi|513209440|ref|XP_004945493.1|	8774	0	PREDICTED: ATP-binding cassette sub-family A member 3 isoform X11 [Gallus gallus]	gi|513209439|ref|XM_004945436.1|	7082	0	PREDICTED: Gallus gallus ATP-binding cassette, sub-family A (ABC1), member 3 (ABCA3), transcript variant X11, mRNA	Q99758	2283	0	ATP-binding cassette sub-family A member 3	MA0868	176	2e-47	COG1131	pfam00005	ABC_tran	ABC transporter. ABC transporters for a large family of proteins responsible for translocation of a variety of compounds across biological membranes. ABC transporters are the largest family of proteins in many completely sequenced bacteria. ABC transporters are composed of two copies of this domain and two copies of a transmembrane domain pfam00664. These four domains may belong to a single polyp…	GO:0006869|lipid transport;GO:0042493|response to drug;GO:0055085|transmembrane transport;GO:0006810|transport;	GO:0097208|alveolar lamellar body;GO:0097233|alveolar lamellar body membrane;GO:0005615|extracellular space;GO:0016021|integral component of membrane;GO:0016020|membrane;GO:0005886|plasma membrane;	GO:0005524|ATP binding;GO:0042626|ATPase activity, coupled to transmembrane movement of substances;GO:0005215|transporter activity;	K05643	ABCA3; ATP-binding cassette, subfamily A (ABC1), member 3
ENSGALG00000001971	1	0.343	0.278173	gi|513213432|ref|XP_415619.4|	5135	0	PREDICTED: ubiquitin-conjugating enzyme E2 O [Gallus gallus]	gi|513213431|ref|XM_415619.4|	3083	0	PREDICTED: Gallus gallus ubiquitin-conjugating enzyme E2O (UBE2O), mRNA	Q9C0C9	1634	0	E2/E3 hybrid ubiquitin-protein ligase UBE2O	.	.	.	.	pfam00179	UQ_con	Ubiquitin-conjugating enzyme. Proteins destined for proteasome-mediated degradation may be ubiquitinated. Ubiquitination follows conjugation of ubiquitin to a conserved cysteine residue of UBC homologues. TSG101 is one of several UBC homologues that lacks this active site cysteine.	GO:0030513|positive regulation of BMP signaling pathway;GO:0070534|protein K63-linked ubiquitination;GO:0006513|protein monoubiquitination;GO:0042147|retrograde transport, endosome to Golgi;	GO:0005737|cytoplasm;GO:0005654|nucleoplasm;GO:0005634|nucleus;	GO:0005524|ATP binding;GO:0016874|ligase activity;GO:0044822|poly(A) RNA binding;GO:0061631|ubiquitin conjugating enzyme activity;GO:0061630|ubiquitin protein ligase activity;GO:0031625|ubiquitin protein ligase binding;GO:0004842|ubiquitin-protein transferase activity;	K10581	UBE2O; ubiquitin-conjugating enzyme E2 O [EC:6.3.2.19]
ENSGALG00000001985	1	0.186	0.187302	gi|513209413|ref|XP_001232060.2|	2781	0	PREDICTED: phosphatidylinositol N-acetylglucosaminyltransferase subunit Q isoform X1 [Gallus gallus]	gi|513209412|ref|XM_001232059.3|	2183	0	PREDICTED: Gallus gallus phosphatidylinositol glycan anchor biosynthesis, class Q (PIGQ), transcript variant X1, mRNA	Q9QYT7	724	0	Phosphatidylinositol N-acetylglucosaminyltransferase subunit Q	.	.	.	.	pfam05024	Gpi1	N-acetylglucosaminyl transferase component (Gpi1). Glycosylphosphatidylinositol (GPI) represents an important anchoring molecule for cell surface proteins.The first step in its synthesis is the transfer of N-acetylglucosamine (GlcNAc) from UDP-N-acetylglucosamine to phosphatidylinositol (PI). This chemically simple step is genetically complex because three or four genes are required in both yeast…	GO:0006506|GPI anchor biosynthetic process;	GO:0000506|glycosylphosphatidylinositol-N-acetylglucosaminyltransferase (GPI-GnT) complex;GO:0016021|integral component of membrane;	GO:0017176|phosphatidylinositol N-acetylglucosaminyltransferase activity;	.	.
ENSGALG00000001998	1	0.198	0.303732	gi|363743929|ref|XP_001233902.2|	1165	1e-155	PREDICTED: R3H domain-containing protein 4 [Gallus gallus]	gi|513227934|ref|XM_001233901.3|	1352	0	PREDICTED: Gallus gallus chromosome 28 open reading frame, human C19orf22 (R3HDM4), mRNA	Q2KIL7	311	2e-101	R3H domain-containing protein 4	.	.	.	.	pfam13902	R3H-assoc	R3H-associated N-terminal domain. This family is found at the N-terminus of R3H, pfam01424, domain-containing proteins. The function is not known.	.	GO:0005634|nucleus;	GO:0003676|nucleic acid binding;	.	.
ENSGALG00000002007	1	0.112	0.031472	gi|118094824|ref|XP_001231870.1|	1750	0	PREDICTED: uracil nucleotide/cysteinyl leukotriene receptor isoform 2 [Gallus gallus]	gi|513198798|ref|XM_001231869.2|	1071	0	PREDICTED: Gallus gallus G protein-coupled receptor 17 (GPR17), transcript variant 2, mRNA	Q13304	516	3e-180	Uracil nucleotide/cysteinyl leukotriene receptor	.	.	.	.	pfam00001	7tm_1	7 transmembrane receptor (rhodopsin family). This family contains, amongst other G-protein-coupled receptors (GCPRs), members of the opsin family, which have been considered to be typical members of the rhodopsin superfamily. They share several motifs, mainly the seven transmembrane helices, GCPRs of the rhodopsin superfamily. All opsins bind a chromophore, such as 11-cis-retinal. The function of…	GO:0070098|chemokine-mediated signaling pathway;GO:0007186|G-protein coupled receptor signaling pathway;	GO:0005887|integral component of plasma membrane;GO:0005886|plasma membrane;	GO:0004950|chemokine receptor activity;	K08404	GPR17; G protein-coupled receptor 17
ENSGALG00000002008	1	0.462	0.425964	gi|513213445|ref|XP_426775.4|	2571	0	PREDICTED: RING finger protein 157 isoform X7 [Gallus gallus]	gi|513213452|ref|XM_004946124.1|	964	0	PREDICTED: Gallus gallus ring finger protein 157 (RNF157), transcript variant X11, mRNA	Q96PX1	869	0	RING finger protein 157	.	.	.	.	pfam13920	zf-C3HC4_3	Zinc finger, C3HC4 type (RING finger).	.	.	GO:0008270|zinc ion binding;	.	.
ENSGALG00000002018	1	0.286	0.357786	gi|513209401|ref|XP_004945485.1|	5479	0	PREDICTED: calpain-15 isoform X9 [Gallus gallus]	gi|513209400|ref|XM_004945428.1|	3731	0	PREDICTED: Gallus gallus small optic lobes homolog (Drosophila) (SOLH), transcript variant X9, mRNA	Q9JLG8	1628	0	Calpain-15	.	.	.	.	pfam00648	Peptidase_C2	Calpain family cysteine protease.	GO:0006508|proteolysis;	GO:0005737|cytoplasm;	GO:0004198|calcium-dependent cysteine-type endopeptidase activity;GO:0008270|zinc ion binding;	K08582	CAPN15; calpain-15 [EC:3.4.22.-]
ENSGALG00000002023	1	0.442	0.573274	gi|513228544|ref|XP_004937176.1|	5246	0	PREDICTED: GPI ethanolamine phosphate transferase 3 isoform X1 [Gallus gallus]	gi|513228543|ref|XM_004937119.1|	1613	0	PREDICTED: Gallus gallus phosphatidylinositol glycan anchor biosynthesis, class O (PIGO), transcript variant X1, mRNA	Q8TEQ8	1025	0	GPI ethanolamine phosphate transferase 3	SPBC27B12.06	307	1e-87	COG1524	pfam01663	Phosphodiest	Type I phosphodiesterase / nucleotide pyrophosphatase. This family consists of phosphodiesterases, including human plasma-cell membrane glycoprotein PC-1 / alkaline phosphodiesterase i / nucleotide pyrophosphatase (nppase). These enzymes catalyse the cleavage of phosphodiester and phosphosulfate bonds in NAD, deoxynucleotides and nucleotide sugars. Also in this family is ATX an autotaxin, tumor c…	GO:0006501|C-terminal protein lipidation;GO:0044267|cellular protein metabolic process;GO:0006506|GPI anchor biosynthetic process;GO:0043687|post-translational protein modification;GO:0016254|preassembly of GPI anchor in ER membrane;	GO:0005789|endoplasmic reticulum membrane;GO:0016021|integral component of membrane;GO:0016020|membrane;	GO:0051377|mannose-ethanolamine phosphotransferase activity;	K05288	PIGO; phosphatidylinositol glycan, class O
ENSGALG00000002026	1	0.451	0.317504	gi|675305683|gb|KFM00945.1|	288	7e-30	hypothetical protein AS27_07065, partial [Aptenodytes forsteri]	gi|513209394|ref|XM_004945426.1|	620	0	PREDICTED: Gallus gallus small optic lobes homolog (Drosophila) (SOLH), transcript variant X7, mRNA	.	.	.	.	.	.	.	.	pfam12007	DUF3501	Protein of unknown function (DUF3501). This family of proteins is functionally uncharacterized. This protein is found in bacteria and archaea. Proteins in this family are about 200 amino acids in length. The structure of protein BPSS1837 from B. pseudomallei has been solved. This protein contains two domains, domain I (1:31, 46:81) is a helical domain, domain II (32:45,82-193) is a mainly beta pr…	.	.	.	.	.
ENSGALG00000002029	1	0.391	0.464117	gi|118103215|ref|XP_418222.2|	2306	0	PREDICTED: membralin isoform X2 [Gallus gallus]	gi|513227327|ref|XM_418222.4|	2062	0	PREDICTED: Gallus gallus chromosome 28 open reading frame, human C19orf6 (C19ORF6), transcript variant X2, mRNA	Q4ZIN3	687	0	Membralin	.	.	.	.	pfam09746	Membralin	tumor-associated protein. Membralin is evolutionarily highly conserved; though it seems to represent a unique protein family. The protein appears to contain several transmembrane regions. In humans it is expressed in certain cancers, particularly ovarian cancers. Membralin-like gene homologues have been identified in plants including grape, cotton and tomato.	.	GO:0005737|cytoplasm;GO:0016021|integral component of membrane;	.	.	.
ENSGALG00000002066	1	0.168	0.169008	gi|57529879|ref|NP_001006495.1|	2994	0	nuclear receptor coactivator 4 [Gallus gallus]	gi|57529878|ref|NM_001006495.1|	3473	0	Gallus gallus nuclear receptor coactivator 4 (NCOA4), mRNA	Q13772	496	1e-159	Nuclear receptor coactivator 4	.	.	.	.	pfam12489	ARA70	Nuclear coactivator. This domain family is found in eukaryotes, and is typically between 127 and 138 amino acids in length. This family is ARA70, a nuclear coactivator which interacts with peroxisome proliferator-activated receptor gamma (PPARgamma) to regulate transcription and the addition of the PPARgamma ligand (prostaglandin J2) enhances this interaction.	GO:0030521|androgen receptor signaling pathway;GO:0008584|male gonad development;GO:0045893|positive regulation of transcription, DNA-templated;GO:0009725|response to hormone;GO:0006351|transcription, DNA-templated;	GO:0005634|nucleus;	GO:0050681|androgen receptor binding;GO:0003713|transcription coactivator activity;	K09289	NCOA4, PTC3; nuclear receptor coactivator 4
ENSGALG00000002086	1	0.473	0.727474	gi|118100163|ref|XP_001233674.1|	1087	4e-149	PREDICTED: RAS-like, family 10, member B [Gallus gallus]	gi|513215557|ref|XM_001233673.3|	612	0	PREDICTED: Gallus gallus RAS-like, family 10, member B (RASL10B), mRNA	Q96S79	400	1e-141	Ras-like protein family member 10B	.	.	.	.	pfam00071	Ras	Ras family. Includes sub-families Ras, Rab, Rac, Ral, Ran, Rap Ypt1 and more. Shares P-loop motif with GTP_EFTU, arf and myosin_head. See pfam00009 pfam00025, pfam00063. As regards Rab GTPases, these are important regulators of vesicle formation, motility and fusion. They share a fold in common with all Ras GTPases: this is a six-stranded beta-sheet surrounded by five alpha-helices.	GO:0090277|positive regulation of peptide hormone secretion;GO:0003050|regulation of systemic arterial blood pressure by atrial natriuretic peptide;GO:0007264|small GTPase mediated signal transduction;	GO:0005622|intracellular;GO:0005886|plasma membrane;	GO:0005525|GTP binding;	K07851	RASL10B; Ras-like protein family member 10B
ENSGALG00000002221	1	0.5	0.613	gi|154937332|ref|NP_001073186.1|	4201	0	ubinuclein-1 [Gallus gallus]	gi|154937331|ref|NM_001079718.1|	5295	0	Gallus gallus ubinuclein 1 (UBN1), mRNA	Q9NPG3	130	6e-29	Ubinuclein-1	.	.	.	.	pfam14075	UBN_AB	Ubinuclein conserved middle domain. Ubinuclein 1 and 2 (UBN1, UBN2) are members of a histone chaperone complex involved in the formation of a certain type of facultative heterochromatin, called senescence-associated heterochromatin foci (SAHF). The domain described here is conserved in many eukaryotes such as human, rat, drosophila, and zebra-fish and has been targeted for protein structure deter…	GO:0016568|chromatin modification;GO:0006336|DNA replication-independent nucleosome assembly;GO:0010923|negative regulation of phosphatase activity;GO:0006357|regulation of transcription from RNA polymerase II promoter;GO:0016032|viral process;	GO:0005923|bicellular tight junction;GO:0005654|nucleoplasm;GO:0005634|nucleus;GO:0016605|PML body;	GO:0003677|DNA binding;GO:0003700|transcription factor activity, sequence-specific DNA binding;	K17492	UBN; ubinuclein
ENSGALG00000002225	1	0.44	0.53064	gi|71897079|ref|NP_001025882.1|	1819	0	E3 ubiquitin-protein ligase rififylin [Gallus gallus]	gi|71897078|ref|NM_001030711.1|	3326	0	Gallus gallus ring finger and FYVE-like domain containing E3 ubiquitin protein ligase (RFFL), mRNA	Q8WZ73	462	5e-151	E3 ubiquitin-protein ligase rififylin	.	.	.	.	pfam13920	zf-C3HC4_3	Zinc finger, C3HC4 type (RING finger).	GO:0006886|intracellular protein transport;GO:2001271|negative regulation of cysteine-type endopeptidase activity involved in execution phase of apoptosis;GO:1902042|negative regulation of extrinsic apoptotic signaling pathway via death domain receptors;GO:1901797|negative regulation of signal transduction by p53 class mediator;GO:0010804|negative regulation of tumor necrosis factor-mediated sign…	GO:0005737|cytoplasm;GO:0016023|cytoplasmic membrane-bounded vesicle;GO:0005829|cytosol;GO:0010008|endosome membrane;GO:0016020|membrane;GO:0005886|plasma membrane;GO:0055038|recycling endosome membrane;	GO:0016874|ligase activity;GO:0002039|p53 binding;GO:0002020|protease binding;GO:0019901|protein kinase binding;GO:0061630|ubiquitin protein ligase activity;GO:0031625|ubiquitin protein ligase binding;GO:0008270|zinc ion binding;	.	.
ENSGALG00000002235	1	0.467	0.372666	gi|733927642|ref|XP_010724781.1|	2522	0	PREDICTED: alpha-globin transcription factor CP2 isoform X1 [Meleagris gallopavo]	gi|156765945|dbj|AB004542.1|	2884	0	Gallus gallus mRNA for cCP2 transcription factor, complete cds	Q7T2U9	927	0	Transcription factor CP2	.	.	.	.	pfam04516	CP2	CP2 transcription factor. This family represents a conserved region in the CP2 transcription factor family.	GO:0006355|regulation of transcription, DNA-templated;GO:0006351|transcription, DNA-templated;	GO:0005634|nucleus;	GO:0003677|DNA binding;	K09275	TFCP2; transcription factor CP2 and related proteins
ENSGALG00000002312	1	0.406	0.412902	gi|697845893|ref|XP_009643314.1|	4225	0	PREDICTED: transmembrane protein 132E [Egretta garzetta]	gi|513215596|ref|XM_001234667.3|	2369	0	PREDICTED: Gallus gallus transmembrane protein 132E (TMEM132E), transcript variant X1, mRNA	Q6IEE7	1272	0	Transmembrane protein 132E	.	.	.	.	pfam06990	Gal-3-0_sulfotr	Galactose-3-O-sulfotransferase. This family consists of several mammalian galactose-3-O-sulfotransferase proteins. Gal-3-O-sulfotransferase is thought to play a critical role in 3'-sulfation of N-acetyllactosamine in both O- and N-glycans.	.	GO:0016021|integral component of membrane;	.	.	.
ENSGALG00000002369	1	0.365	0.270465	gi|513195975|ref|XP_422198.4|	3255	0	PREDICTED: coagulation factor XIII B chain isoform X2 [Gallus gallus]	gi|513195977|ref|XM_004943127.1|	1072	0	PREDICTED: Gallus gallus coagulation factor XIII, B polypeptide (F13B), transcript variant X3, mRNA	P05160	624	0	Coagulation factor XIII B chain	.	.	.	.	pfam00084	Sushi	Sushi domain (SCR repeat).	GO:0007596|blood coagulation;	GO:0005576|extracellular region;	.	K03906	F13B; coagulation factor XIII B polypeptide
ENSGALG00000002375	1	0.474	0.278712	gi|641386893|ref|NP_001025466.1|	12720	0	neurogenic locus notch homolog protein 1 [Gallus gallus]	gi|641386892|ref|NM_001030295.1|	7784	0	Gallus gallus notch 1 (NOTCH1), mRNA	P46531	3987	0	Neurogenic locus notch homolog protein 1	all2748	88.6	5e-17	COG0666	pfam06816	NOD	NOTCH protein. NOTCH signalling plays a fundamental role during a great number of developmental processes in multicellular animals. NOD and NODP represent a region present in many NOTCH proteins and NOTCH homologs in multiple species such as NOTCH2 and NOTCH3, LIN12, SC1 and TAN1. Role of NOD domain remains to be elucidated.	GO:0003180|aortic valve morphogenesis;GO:1902263|apoptotic process involved in embryonic digit morphogenesis;GO:0060842|arterial endothelial cell differentiation;GO:0048708|astrocyte differentiation;GO:0003162|atrioventricular node development;GO:0003181|atrioventricular valve morphogenesis;GO:0009912|auditory receptor cell fate commitment;GO:0007409|axonogenesis;GO:0048754|branching morphogenesi…	GO:0001669|acrosomal vesicle;GO:0009986|cell surface;GO:0005829|cytosol;GO:0005789|endoplasmic reticulum membrane;GO:0005576|extracellular region;GO:0000139|Golgi membrane;GO:0016021|integral component of membrane;GO:0002193|MAML1-RBP-Jkappa- ICN1 complex;GO:0005654|nucleoplasm;GO:0005634|nucleus;GO:0005886|plasma membrane;GO:0043235|receptor complex;	GO:0005509|calcium ion binding;GO:0031490|chromatin DNA binding;GO:0001047|core promoter binding;GO:0019899|enzyme binding;GO:0004857|enzyme inhibitor activity;GO:0004872|receptor activity;GO:0001190|transcriptional activator activity, RNA polymerase II transcription factor binding;GO:0043565|sequence-specific DNA binding;GO:0003700|transcription factor activity, sequence-specific DNA binding;	K02599	NOTCH; Notch
ENSGALG00000002403	1	0.409	0.50716	gi|118098424|ref|XP_415091.2|	4624	0	PREDICTED: serine/threonine-protein kinase ULK1 [Gallus gallus]	gi|513209846|ref|XM_415091.4|	4686	0	PREDICTED: Gallus gallus unc-51-like kinase 1 (C. elegans) (ULK1), mRNA	O75385	1273	0	Serine/threonine-protein kinase ULK1	.	.	.	.	pfam00069	Pkinase	Protein kinase domain.	GO:0000045|autophagosome assembly;GO:0048675|axon extension;GO:0031669|cellular response to nutrient levels;GO:0031175|neuron projection development;GO:0031102|neuron projection regeneration;GO:0010508|positive regulation of autophagy;GO:0016239|positive regulation of macroautophagy;GO:0046777|protein autophosphorylation;GO:0008104|protein localization;GO:0006468|protein phosphorylation;GO:001050…	GO:1990316|ATG1/UKL1 kinase complex;GO:0005776|autophagosome;GO:0005737|cytoplasm;GO:0005829|cytosol;GO:0097635|extrinsic component of autophagosome membrane;GO:0097629|extrinsic component of omegasome membrane;GO:0097632|extrinsic component of pre-autophagosomal structure membrane;GO:0000407|pre-autophagosomal structure;GO:0034045|pre-autophagosomal structure membrane;	GO:0005524|ATP binding;GO:0032403|protein complex binding;GO:0004674|protein serine/threonine kinase activity;GO:0017137|Rab GTPase binding;	K08269	ULK1_2_3, ATG1; serine/threonine-protein kinase ULK/ATG1 [EC:2.7.11.1]
ENSGALG00000002444	1	0.215	0.19608	gi|513213498|ref|XP_004946196.1|	4650	0	PREDICTED: putative unconventional myosin-XVB-like isoform X5 [Gallus gallus]	gi|513213497|ref|XM_004946139.1|	3909	0	PREDICTED: Gallus gallus myosin-XV-like (MYO15L), transcript variant X5, mRNA	Q9UKN7	520	6e-147	Unconventional myosin-XV	.	.	.	.	pfam00784	MyTH4	MyTH4 domain. Domain in myosin and kinesin tails, present twice in myosin-VIIa, and also present in 3 other myosins.	GO:0042472|inner ear morphogenesis;GO:0007626|locomotory behavior;GO:0007605|sensory perception of sound;	GO:0005737|cytoplasm;GO:0070062|extracellular exosome;GO:0016459|myosin complex;GO:0032420|stereocilium;	GO:0005524|ATP binding;GO:0003774|motor activity;	K10361	MYO15; myosin XV
ENSGALG00000002466	1	0.436	0.26814	gi|513219831|ref|XP_417596.4|	2741	0	PREDICTED: solute carrier family 2, facilitated glucose transporter member 5 isoform X4 [Gallus gallus]	gi|513219830|ref|XM_417596.4|	2125	0	PREDICTED: Gallus gallus solute carrier family 2 (facilitated glucose/fructose transporter), member 5 (SLC2A5), transcript variant X4, mRNA	P58353	669	0	Solute carrier family 2, facilitated glucose transporter member 5	.	.	.	.	pfam00083	Sugar_tr	Sugar (and other) transporter.	GO:0071332|cellular response to fructose stimulus;	GO:0016324|apical plasma membrane;GO:0016021|integral component of membrane;	GO:0005353|fructose transmembrane transporter activity;	K08143	SLC2A5, GLUT5; MFS transporter, SP family, solute carrier family 2 (facilitated glucose/fructose transporter), member 5
ENSGALG00000002467	1	0.468	0.239616	gi|513203104|ref|XP_004944211.1|	1528	0	PREDICTED: metastasis suppressor 1-like [Gallus gallus]	gi|513203103|ref|XM_004944154.1|	1099	0	PREDICTED: Gallus gallus metastasis suppressor 1-like (MTSS1L), mRNA	O43312	590	0	Metastasis suppressor protein 1	.	.	.	.	pfam08397	IMD	IRSp53/MIM homology domain. The N-terminal predicted helical stretch of the insulin receptor tyrosine kinase substrate p53 (IRSp53) is an evolutionary conserved F-actin bundling domain involved in filopodium formation. The domain has been named IMD after the IRSp53 and missing in metastasis (MIM) proteins in which it occurs. Filopodium-inducing IMD activity is regulated by Cdc42 and Rac1 and is S…	GO:0030036|actin cytoskeleton organization;GO:0030041|actin filament polymerization;GO:0034334|adherens junction maintenance;GO:0030282|bone mineralization;GO:0007155|cell adhesion;GO:0071498|cellular response to fluid shear stress;GO:2001013|epithelial cell proliferation involved in renal tubule morphogenesis;GO:0072102|glomerulus morphogenesis;GO:0001701|in utero embryonic development;GO:001096…	GO:0015629|actin cytoskeleton;GO:0005912|adherens junction;GO:0005737|cytoplasm;GO:0030139|endocytic vesicle;GO:0001726|ruffle;	GO:0003785|actin monomer binding;GO:0042802|identical protein binding;GO:0005102|receptor binding;	.	.
ENSGALG00000002492	1	0.248	0.200632	gi|363741846|ref|XP_425746.3|	4228	0	PREDICTED: GDH/6PGL endoplasmic bifunctional protein isoform X3 [Gallus gallus]	gi|513219846|ref|XM_425746.4|	2919	0	PREDICTED: Gallus gallus hexose-6-phosphate dehydrogenase (glucose 1-dehydrogenase) (H6PD), transcript variant X3, mRNA	O95479	1135	0	GDH/6PGL endoplasmic bifunctional protein	YNL241c	207	1e-56	COG0364	pfam01182	Glucosamine_iso	Glucosamine-6-phosphate isomerases/6-phosphogluconolactonase.	GO:0006006|glucose metabolic process;GO:0006098|pentose-phosphate shunt;	GO:0005788|endoplasmic reticulum lumen;	GO:0017057|6-phosphogluconolactonase activity;GO:0047936|glucose 1-dehydrogenase [NAD(P)] activity;GO:0004345|glucose-6-phosphate dehydrogenase activity;GO:0050661|NADP binding;	.	.
ENSGALG00000002506	1	0.323	0.267767	gi|50759279|ref|XP_417599.1|	1450	0	PREDICTED: SPRY domain-containing SOCS box protein 1 isoform X3 [Gallus gallus]	gi|513219851|ref|XM_417599.4|	2984	0	PREDICTED: Gallus gallus splA/ryanodine receptor domain and SOCS box containing 1 (SPSB1), transcript variant X3, mRNA	Q9D5L7	541	0	SPRY domain-containing SOCS box protein 1	.	.	.	.	pfam00622	SPRY	SPRY domain. SPRY Domain is named from SPla and the RYanodine Receptor. Domain of unknown function. Distant homologues are domains in butyrophilin/marenostrin/pyrin homologues.	GO:0035556|intracellular signal transduction;GO:0016567|protein ubiquitination;	GO:0005737|cytoplasm;	.	K10343	SPSB1_4, SSB1, SSB4; SPRY domain-containing SOCS box protein 1/4
ENSGALG00000002510	1	0.485	0.68288	gi|513204426|ref|XP_004944480.1|	2257	0	PREDICTED: inositol hexakisphosphate kinase 1 isoform X2 [Gallus gallus]	gi|513204440|ref|XM_003641965.2|	3111	0	PREDICTED: Gallus gallus inositol hexakisphosphate kinase 1 (IP6K1), transcript variant X1, mRNA	Q92551	716	0	Inositol hexakisphosphate kinase 1	.	.	.	.	pfam03770	IPK	Inositol polyphosphate kinase. ArgRIII has has been demonstrated to be an inositol polyphosphate kinase.	GO:0043647|inositol phosphate metabolic process;GO:0046854|phosphatidylinositol phosphorylation;GO:0044281|small molecule metabolic process;	GO:0005829|cytosol;GO:0005730|nucleolus;GO:0005654|nucleoplasm;GO:0005634|nucleus;	GO:0005524|ATP binding;GO:0052723|inositol hexakisphosphate 1-kinase activity;GO:0052724|inositol hexakisphosphate 3-kinase activity;GO:0000832|inositol hexakisphosphate 5-kinase activity;GO:0008440|inositol-1,4,5-trisphosphate 3-kinase activity;	K07756	E2.7.4.21, IHPK; inositol-hexakisphosphate kinase [EC:2.7.4.21]
ENSGALG00000002522	1	0.212	0.29998	gi|118095439|ref|XP_413724.2|	2851	0	PREDICTED: sodium/nucleoside cotransporter 2 isoform X5 [Gallus gallus]	gi|513200497|ref|XM_413724.4|	2566	0	PREDICTED: Gallus gallus solute carrier family 28 (sodium-coupled nucleoside transporter), member 2 (SLC28A2), transcript variant X5, mRNA	O62667	646	0	Sodium/nucleoside cotransporter 1	all0378	279	4e-81	COG1972	pfam07662	Nucleos_tra2_C	Na+ dependent nucleoside transporter C-terminus. This family consists of nucleoside transport proteins. Members include a purine-specific Na+-nucleoside cotransporter localized to the bile canalicular membrane and a Na+-dependent nucleoside transporter selective for pyrimidine nucleosides and adenosine, which also transports the anti-viral nucleoside analogues AZT and ddC. This alignment covers t…	.	GO:0005887|integral component of plasma membrane;	GO:0001882|nucleoside binding;GO:0005415|nucleoside:sodium symporter activity;	K11536	SLC28A; pyrimidine nucleoside transport protein
ENSGALG00000002532	1	0.419	0.605874	gi|124001543|ref|NP_996867.3|	1690	0	connexin 37 [Gallus gallus]	gi|124001542|ref|NM_206984.3|	2142	0	Gallus gallus gap junction protein, alpha 4, 37kDa (GJA4), mRNA	P28235	411	3e-136	Gap junction alpha-4 protein	.	.	.	.	pfam00029	Connexin	Connexin.	GO:0001568|blood vessel development;GO:0006816|calcium ion transport;GO:0007267|cell-cell signaling;GO:0003158|endothelium development;GO:0048265|response to pain;	GO:0005922|connexon complex;GO:0016021|integral component of membrane;	.	K07613	GJA4, CX37; gap junction protein, alpha 4
ENSGALG00000002546	1	0.39	0.45045	gi|875725889|ref|NP_990121.2|	2094	0	collagen alpha-1(V) chain precursor [Gallus gallus]	gi|6759902|gb|AF137273.1|AF137273	5156	0	Gallus gallus alpha 1 (V) collagen mRNA, complete cds	P20908	84	2e-14	Collagen alpha-1(V) chain	.	.	.	.	pfam01410	COLFI	Fibrillar collagen C-terminal domain. Found at C-termini of fibrillar collagens: Ephydatia muelleri procollagen EMF1 alpha, vertebrate collagens alpha(1)III, alpha(1)II, alpha(2)V etc.	GO:0007411|axon guidance;GO:0001568|blood vessel development;GO:0007155|cell adhesion;GO:0016477|cell migration;GO:0032964|collagen biosynthetic process;GO:0030574|collagen catabolic process;GO:0030199|collagen fibril organization;GO:0043206|extracellular fibril organization;GO:0022617|extracellular matrix disassembly;GO:0030198|extracellular matrix organization;GO:0048592|eye morphogenesis;GO:00…	GO:0005604|basement membrane;GO:0005588|collagen type V trimer;GO:0005788|endoplasmic reticulum lumen;GO:0070062|extracellular exosome;GO:0031012|extracellular matrix;GO:0005576|extracellular region;	GO:0005201|extracellular matrix structural constituent;GO:0008201|heparin binding;GO:0005178|integrin binding;GO:0046872|metal ion binding;GO:0048407|platelet-derived growth factor binding;GO:0043394|proteoglycan binding;	K06236	COL1AS; collagen, type I/II/III/V/XI/XXIV/XXVII, alpha
ENSGALG00000002553	1	0.46	0.27646	gi|733908511|ref|XP_010717148.1|	6006	0	PREDICTED: protocadherin-1 isoform X1 [Meleagris gallopavo]	gi|113951652|ref|NM_001045827.1|	3036	0	Gallus gallus protocadherin 1 (PCDH1), mRNA	Q08174	1590	0	Protocadherin-1	.	.	.	.	pfam08374	Protocadherin	Protocadherin. The structure of protocadherins is similar to that of classic cadherins (pfam00028), but particularly on the cytoplasmic domains they also have some unique features. They are expressed in a variety of organisms and are found in high concentrations in the brain where they seem to be localized mainly at cell-cell contact sites. Their expression seems to be developmentally regulated.	GO:0007267|cell-cell signaling;GO:0007156|homophilic cell adhesion via plasma membrane adhesion molecules;GO:0007399|nervous system development;	GO:0005911|cell-cell junction;GO:0005887|integral component of plasma membrane;GO:0005886|plasma membrane;	GO:0005509|calcium ion binding;	K16498	PCDHD1; protocadherin delta 1
ENSGALG00000002554	1	0.392	0.513128	gi|513224986|ref|XP_004935062.1|	1051	7e-141	PREDICTED: tetraspanin-2 isoform X3 [Gallus gallus]	gi|513224985|ref|XM_004935005.1|	1039	0	PREDICTED: Gallus gallus tetraspanin 2 (TSPAN2), transcript variant X3, mRNA	Q922J6	259	1e-83	Tetraspanin-2	.	.	.	.	pfam00335	Tetraspannin	Tetraspanin family.	GO:0014002|astrocyte development;GO:0061564|axon development;GO:0007420|brain development;GO:0006954|inflammatory response;GO:0014005|microglia development;GO:0042552|myelination;GO:0048709|oligodendrocyte differentiation;	GO:0016021|integral component of membrane;GO:0043209|myelin sheath;GO:0005886|plasma membrane;	.	.	.
ENSGALG00000002559	1	0.47	0.48739	gi|71896393|ref|NP_001026108.1|	4388	0	minor histocompatibility protein HA-1 [Gallus gallus]	gi|71896392|ref|NM_001030937.1|	3900	0	Gallus gallus histocompatibility (minor) HA-1 (HMHA1), mRNA	Q92619	1075	0	Minor histocompatibility protein HA-1	.	.	.	.	pfam00620	RhoGAP	RhoGAP domain. GTPase activator proteins towards Rho/Rac/Cdc42-like small GTPases.	GO:0051056|regulation of small GTPase mediated signal transduction;GO:0007264|small GTPase mediated signal transduction;	GO:0005829|cytosol;GO:0016020|membrane;	GO:0005096|GTPase activator activity;GO:0046872|metal ion binding;	.	.
ENSGALG00000002621	1	0.162	0.170424	gi|513227563|ref|XP_004948951.1|	1721	0	PREDICTED: mitochondrial coenzyme A transporter SLC25A42 isoform X9 [Gallus gallus]	gi|513227571|ref|XM_424684.4|	1863	0	PREDICTED: Gallus gallus solute carrier family 25, member 42 (SLC25A42), transcript variant X8, mRNA	Q05AQ3	520	6e-180	Mitochondrial coenzyme A transporter SLC25A42	.	.	.	.	pfam00153	Mito_carr	Mitochondrial carrier protein.	GO:0015866|ADP transport;GO:0080121|AMP transport;GO:0015867|ATP transport;GO:0035349|coenzyme A transmembrane transport;	GO:0016021|integral component of membrane;GO:0005743|mitochondrial inner membrane;GO:0005739|mitochondrion;	GO:0043262|adenosine-diphosphatase activity;GO:0015217|ADP transmembrane transporter activity;GO:0080122|AMP transmembrane transporter activity;GO:0005347|ATP transmembrane transporter activity;GO:0015228|coenzyme A transmembrane transporter activity;	K15085	SLC25A42; solute carrier family 25, member 42
ENSGALG00000002626	1	0.392	0.740096	gi|363740474|ref|XP_003642339.1|	2245	0	PREDICTED: retinoic acid receptor RXR-alpha isoform X1 [Gallus gallus]	gi|513212876|ref|XM_003642291.2|	1790	0	PREDICTED: Gallus gallus retinoid X receptor, alpha (RXRA), transcript variant X1, mRNA	P28700	843	0	Retinoic acid receptor RXR-alpha	.	.	.	.	pfam00104	Hormone_recep	Ligand-binding domain of nuclear hormone receptor. This all helical domain is involved in binding the hormone in these receptors.	GO:0007568|aging;GO:0060978|angiogenesis involved in coronary vascular morphogenesis;GO:0031103|axon regeneration;GO:0043010|camera-type eye development;GO:0055007|cardiac muscle cell differentiation;GO:0060038|cardiac muscle cell proliferation;GO:0032869|cellular response to insulin stimulus;GO:0007566|embryo implantation;GO:0007507|heart development;GO:0003007|heart morphogenesis;GO:0001701|in …	GO:0030424|axon;GO:0000790|nuclear chromatin;GO:0005654|nucleoplasm;GO:0005634|nucleus;GO:0043235|receptor complex;GO:0090575|RNA polymerase II transcription factor complex;	GO:0004886|9-cis retinoic acid receptor activity;GO:0031490|chromatin DNA binding;GO:0003677|DNA binding;GO:0003690|double-stranded DNA binding;GO:0019899|enzyme binding;GO:0004879|RNA polymerase II transcription factor activity, ligand-activated sequence-specific DNA binding;GO:0046982|protein heterodimerization activity;GO:0044323|retinoic acid-responsive element binding;GO:0000977|RNA polymera…	.	.
ENSGALG00000002637	1	0.241	0.176171	gi|513219861|ref|XP_417606.4|	717	1e-93	PREDICTED: retinoid-binding protein 7 [Gallus gallus]	gi|513219860|ref|XM_417606.4|	653	0	PREDICTED: Gallus gallus retinol binding protein 7, cellular (RBP7), mRNA	Q9EPC5	230	3e-75	Retinoid-binding protein 7	.	.	.	.	pfam00061	Lipocalin	Lipocalin / cytosolic fatty-acid binding protein family. Lipocalins are transporters for small hydrophobic molecules, such as lipids, steroid hormones, bilins, and retinoids. The family also encompasses the enzyme prostaglandin D synthase (EC:5.3.99.2). Alignment subsumes both the lipocalin and fatty acid binding protein signatures from PROSITE. This is supported on structural and functional grou…	.	GO:0005737|cytoplasm;	GO:0016918|retinal binding;GO:0005501|retinoid binding;GO:0019841|retinol binding;GO:0005215|transporter activity;	.	.
ENSGALG00000002658	1	0.476	0.688296	gi|363736463|ref|XP_422208.3|	2825	0	PREDICTED: cyclic AMP-dependent transcription factor ATF-6 alpha [Gallus gallus]	gi|513196055|ref|XM_422208.4|	3008	0	PREDICTED: Gallus gallus activating transcription factor 6 (ATF6), mRNA	P18850	608	0	Cyclic AMP-dependent transcription factor ATF-6 alpha	.	.	.	.	pfam00170	bZIP_1	bZIP transcription factor. The Pfam entry includes the basic region and the leucine zipper region.	GO:0036500|ATF6-mediated unfolded protein response;GO:0044267|cellular protein metabolic process;GO:0030968|endoplasmic reticulum unfolded protein response;GO:1990440|positive regulation of transcription from RNA polymerase II promoter in response to endoplasmic reticulum stress;GO:0006990|positive regulation of transcription from RNA polymerase II promoter involved in unfolded protein response;G…	GO:0005783|endoplasmic reticulum;GO:0005789|endoplasmic reticulum membrane;GO:0005794|Golgi apparatus;GO:0000139|Golgi membrane;GO:0030176|integral component of endoplasmic reticulum membrane;GO:0016020|membrane;GO:0005635|nuclear envelope;GO:0005654|nucleoplasm;GO:0005634|nucleus;	GO:0035497|cAMP response element binding;GO:0046982|protein heterodimerization activity;GO:0000977|RNA polymerase II regulatory region sequence-specific DNA binding;GO:0003700|transcription factor activity, sequence-specific DNA binding;GO:0003713|transcription coactivator activity;	K09054	ATF6A; cyclic AMP-dependent transcription factor ATF-6 alpha
ENSGALG00000002679	1	0.494	0.550316	gi|71897201|ref|NP_001025827.1|	1716	0	glycosyltransferase 1 domain-containing protein 1 [Gallus gallus]	gi|71897200|ref|NM_001030656.1|	2907	0	Gallus gallus glycosyltransferase 1 domain containing 1 (GLT1D1), mRNA	Q96MS3	451	3e-148	Glycosyltransferase 1 domain-containing protein 1	TVN0880	61.2	6e-09	COG0438	pfam00534	Glycos_transf_1	Glycosyl transferases group 1. Mutations in this domain of human PIGA lead to disease (Paroxysmal Nocturnal haemoglobinuria). Members of this family transfer activated sugars to a variety of substrates, including glycogen, Fructose-6-phosphate and lipopolysaccharides. Members of this family transfer UDP, ADP, GDP or CMP linked sugars. The eukaryotic glycogen synthases may be distant members of th…	GO:0009058|biosynthetic process;	GO:0005737|cytoplasm;GO:0005576|extracellular region;	GO:0016757|transferase activity, transferring glycosyl groups;	.	.
ENSGALG00000002710	1	0.305	0.44957	gi|513190868|ref|XP_004942115.1|	2030	0	PREDICTED: inositol polyphosphate multikinase, partial [Gallus gallus]	gi|513190867|ref|XM_004942058.1|	1260	0	PREDICTED: Gallus gallus inositol polyphosphate multikinase (IPMK), partial mRNA	Q8NFU5	629	0	Inositol polyphosphate multikinase	.	.	.	.	pfam03770	IPK	Inositol polyphosphate kinase. ArgRIII has has been demonstrated to be an inositol polyphosphate kinase.	GO:0032958|inositol phosphate biosynthetic process;GO:0043647|inositol phosphate metabolic process;GO:0001841|neural tube formation;GO:0044281|small molecule metabolic process;	GO:0005730|nucleolus;GO:0005654|nucleoplasm;GO:0005634|nucleus;	GO:0005524|ATP binding;GO:0000824|inositol tetrakisphosphate 3-kinase activity;GO:0008440|inositol-1,4,5-trisphosphate 3-kinase activity;GO:0000823|inositol-1,4,5-trisphosphate 6-kinase activity;	K00328	IPMK; inositol-polyphosphate multikinase [EC:2.7.1.151]
ENSGALG00000002734	1	0.182	0.284102	gi|513196794|ref|XP_422213.4|	1965	0	PREDICTED: serine/threonine-protein kinase Kist, partial [Gallus gallus]	gi|513196793|ref|XM_422213.4|	4349	0	PREDICTED: Gallus gallus U2AF homology motif (UHM) kinase 1 (UHMK1), partial mRNA	P97343	612	0	Serine/threonine-protein kinase Kist	.	.	.	.	pfam00069	Pkinase	Protein kinase domain.	GO:0007050|cell cycle arrest;GO:0031175|neuron projection development;GO:0018105|peptidyl-serine phosphorylation;GO:0045948|positive regulation of translational initiation;GO:0046777|protein autophosphorylation;GO:0046825|regulation of protein export from nucleus;	GO:0030424|axon;GO:0005737|cytoplasm;GO:0032839|dendrite cytoplasm;GO:0071598|neuronal ribonucleoprotein granule;GO:0005634|nucleus;	GO:0005524|ATP binding;GO:0004672|protein kinase activity;GO:0004674|protein serine/threonine kinase activity;GO:0043021|ribonucleoprotein complex binding;GO:0003723|RNA binding;	K08877	UHMK1, KIS; U2AF homology motif (UHM) kinase 1 [EC:2.7.11.1]
ENSGALG00000002745	1	0.398	0.58904	gi|733906492|ref|XP_010716351.1|	5437	0	PREDICTED: Golgi apparatus protein 1 [Meleagris gallopavo]	gi|45382794|ref|NM_205496.1|	3183	0	Gallus gallus golgi glycoprotein 1 (GLG1), mRNA	Q02391	2094	0	Golgi apparatus protein 1	.	.	.	.	pfam00839	Cys_rich_FGFR	Cysteine rich repeat. This cysteine rich repeat contains four cysteines. It is found in multiple copies in a protein that binds to fibroblast growth factors. The repeat is also found in MG160 and E-selectin ligand (ESL-1).	.	GO:0000139|Golgi membrane;GO:0016021|integral component of membrane;	.	K06816	GLG1, ESL1; golgi apparatus protein 1
ENSGALG00000002762	1	0.497	0.533281	gi|513225131|ref|XP_418025.4|	7051	0	PREDICTED: UHRF1-binding protein 1 isoform X4 [Gallus gallus]	gi|513225133|ref|XM_004935042.1|	4356	0	PREDICTED: Gallus gallus UHRF1 binding protein 1 (UHRF1BP1), transcript variant X5, mRNA	Q6BDS2	1573	0	UHRF1-binding protein 1	.	.	.	.	pfam12624	Chorein_N	N-terminal region of Chorein, a TM vesicle-mediated sorter. Although mutations in the full-length vacuolar protein sorting 13A (VPS13A) protein in vertebrates lead to the disease of chorea-acanthocytosis, the exact function of any of the regions within the protein is not yet known. This region is the proposed leucine zipper at the N-terminus. The full-length protein is a transmembrane protein wit…	.	.	GO:0042826|histone deacetylase binding;GO:0042802|identical protein binding;	.	.
ENSGALG00000002778	1	0.291	0.474621	gi|71896275|ref|NP_001026090.1|	1441	0	uncharacterized protein C6orf106 homolog [Gallus gallus]	gi|71896274|ref|NM_001030919.1|	4433	0	Gallus gallus chromosome 26 open reading frame, human C6orf106 (C26H6ORF106), mRNA	Q5F3N9	559	0	Uncharacterized protein C6orf106 homolog	.	.	.	.	pfam14555	UBA_4	UBA-like domain.	GO:0016236|macroautophagy;	GO:0005776|autophagosome;GO:0000407|pre-autophagosomal structure;	GO:0043130|ubiquitin binding;	.	.
ENSGALG00000002779	1	0.496	0.741024	gi|61098450|ref|NP_001012972.1|	6173	0	PAB-dependent poly(A)-specific ribonuclease subunit PAN2 [Gallus gallus]	gi|402747101|ref|NM_001012954.2|	3931	0	Gallus gallus PAN2 poly(A) specific ribonuclease subunit homolog (S. cerevisiae) (PAN2), mRNA	Q5F450	2376	0	PAB-dependent poly(A)-specific ribonuclease subunit PAN2	SPAC22G7.04_2	270	4e-79	COG0847	pfam13423	UCH_1	Ubiquitin carboxyl-terminal hydrolase.	GO:0006397|mRNA processing;GO:0000289|nuclear-transcribed mRNA poly(A) tail shortening;GO:0010606|positive regulation of cytoplasmic mRNA processing body assembly;GO:0090503|RNA phosphodiester bond hydrolysis, exonucleolytic;	GO:0000932|cytoplasmic mRNA processing body;GO:0005634|nucleus;GO:0031251|PAN complex;	GO:0000175|3'-5'-exoribonuclease activity;GO:0003676|nucleic acid binding;GO:0004535|poly(A)-specific ribonuclease activity;	K12571	PAN2; PAB-dependent poly(A)-specific ribonuclease subunit 2 [EC:3.1.13.4]
ENSGALG00000002783	1	0.288	0.559296	gi|363741286|ref|XP_415803.3|	2823	0	PREDICTED: large neutral amino acids transporter small subunit 4 isoform X2 [Gallus gallus]	gi|513215679|ref|XM_415803.4|	1714	0	PREDICTED: Gallus gallus solute carrier family 43, member 2 (SLC43A2), transcript variant X2, mRNA	Q0VCM6	955	0	Large neutral amino acids transporter small subunit 4	.	.	.	.	pfam07690	MFS_1	Major Facilitator Superfamily.	GO:1902475|L-alpha-amino acid transmembrane transport;GO:0015804|neutral amino acid transport;	GO:0005887|integral component of plasma membrane;	GO:0015179|L-amino acid transmembrane transporter activity;GO:0015175|neutral amino acid transmembrane transporter activity;	K08229	SLC43A2; MFS transporter, LAT3 family, solute carrier family 43, member 2
ENSGALG00000002816	1	0.261	0.379233	gi|363805615|sp|F1NBT0.2|STK10_CHICK	2273	0	RecName: Full=Serine/threonine-protein kinase 10	gi|513206583|ref|XM_414529.4|	3902	0	PREDICTED: Gallus gallus serine/threonine kinase 10 (STK10), mRNA	F1NBT0	880	0	Serine/threonine-protein kinase 10	.	.	.	.	pfam00069	Pkinase	Protein kinase domain.	GO:0007049|cell cycle;GO:0046777|protein autophosphorylation;GO:2000401|regulation of lymphocyte migration;	GO:0005886|plasma membrane;	GO:0005524|ATP binding;GO:0042803|protein homodimerization activity;GO:0004674|protein serine/threonine kinase activity;	.	.
ENSGALG00000002830	1	0.434	0.431396	gi|381342488|ref|NP_001244227.1|	760	3e-100	diphosphoinositol polyphosphate phosphohydrolase 1 [Gallus gallus]	gi|381342487|ref|NM_001257298.1|	538	0	Gallus gallus nudix (nucleoside diphosphate linked moiety X)-type motif 3 (NUDT3), mRNA	O95989	270	3e-91	Diphosphoinositol polyphosphate phosphohydrolase 1	.	.	.	.	pfam00293	NUDIX	NUDIX domain.	GO:0007267|cell-cell signaling;GO:0015961|diadenosine polyphosphate catabolic process;GO:0071544|diphosphoinositol polyphosphate catabolic process;GO:0043647|inositol phosphate metabolic process;GO:0044281|small molecule metabolic process;	GO:0005829|cytosol;GO:0070062|extracellular exosome;	GO:0008486|diphosphoinositol-polyphosphate diphosphatase activity;GO:0052840|inositol diphosphate tetrakisphosphate diphosphatase activity;GO:0052846|inositol-1,5-bisdiphosphate-2,3,4,6-tetrakisphosphate 1-diphosphatase activity;GO:0052847|inositol-1,5-bisdiphosphate-2,3,4,6-tetrakisphosphate 5-diphosphatase activity;GO:0052843|inositol-1-diphosphate-2,3,4,5,6-pentakisphosphate diphosphatase acti…	K07766	E3.6.1.52; diphosphoinositol-polyphosphate diphosphatase [EC:3.6.1.52]
ENSGALG00000002922	1	0.347	0.584348	gi|354725892|ref|NP_001238962.1|	12314	0	neurogenic locus notch homolog protein 2 precursor [Gallus gallus]	gi|354725891|ref|NM_001252033.1|	9622	0	Gallus gallus notch 2 (NOTCH2), mRNA	Q04721	3600	0	Neurogenic locus notch homolog protein 2	all2748	88.6	6e-17	COG0666	pfam06816	NOD	NOTCH protein. NOTCH signalling plays a fundamental role during a great number of developmental processes in multicellular animals. NOD and NODP represent a region present in many NOTCH proteins and NOTCH homologs in multiple species such as NOTCH2 and NOTCH3, LIN12, SC1 and TAN1. Role of NOD domain remains to be elucidated.	GO:0006915|apoptotic process;GO:0060413|atrial septum morphogenesis;GO:0046849|bone remodeling;GO:0007050|cell cycle arrest;GO:0001709|cell fate determination;GO:0016049|cell growth;GO:0010467|gene expression;GO:0030097|hemopoiesis;GO:0030522|intracellular receptor signaling pathway;GO:0007275|multicellular organismal development;GO:0043066|negative regulation of apoptotic process;GO:0008285|nega…	GO:0009986|cell surface;GO:0005789|endoplasmic reticulum membrane;GO:0005576|extracellular region;GO:0000139|Golgi membrane;GO:0005887|integral component of plasma membrane;GO:0016020|membrane;GO:0005654|nucleoplasm;GO:0005634|nucleus;GO:0005886|plasma membrane;GO:0043235|receptor complex;	GO:0005509|calcium ion binding;GO:0038049|transcription factor activity, ligand-activated RNA polymerase II transcription factor binding;GO:0004872|receptor activity;	K02599	NOTCH; Notch
ENSGALG00000002945	1	0.47	0.57951	gi|513200970|ref|XP_001233623.3|	2194	0	PREDICTED: transmembrane protein C15orf27 isoform X1 [Gallus gallus]	gi|513200969|ref|XM_001233622.3|	1933	0	PREDICTED: Gallus gallus chromosome 10 open reading frame, human C15orf27 (C15ORF27), transcript variant X1, mRNA	Q2M3C6	585	0	Transmembrane protein C15orf27	SMa1389	55.1	1e-06	COG2025	pfam00766	ETF_alpha	Electron transfer flavoprotein FAD-binding domain. This domain found at the C-terminus of electron transfer flavoprotein alpha chain and binds to FAD. The fold consists of a five-stranded parallel beta sheet as the core of the domain, flanked by alternating helices. A small part of this domain is donated by the beta chain.	GO:0070509|calcium ion import;GO:0070588|calcium ion transmembrane transport;GO:0006816|calcium ion transport;GO:0034220|ion transmembrane transport;GO:0086010|membrane depolarization during action potential;	GO:0016021|integral component of membrane;GO:0005886|plasma membrane;	GO:0005245|voltage-gated calcium channel activity;	.	.
ENSGALG00000002957	1	0.33	0.72699	gi|513202983|ref|XP_414059.4|	5286	0	PREDICTED: solute carrier family 12 member 3 isoform X8 [Gallus gallus]	gi|513202982|ref|XM_414059.4|	3060	0	PREDICTED: Gallus gallus solute carrier family 12 (sodium/chloride transporters), member 3 (SLC12A3), transcript variant X8, mRNA	P55017	1610	0	Solute carrier family 12 member 3	SPBC18H10.16	259	2e-71	COG0531	pfam00324	AA_permease	Amino acid permease.	GO:0006884|cell volume homeostasis;GO:0055064|chloride ion homeostasis;GO:1902476|chloride transmembrane transport;GO:0006811|ion transport;GO:0055075|potassium ion homeostasis;GO:0010107|potassium ion import;GO:0055078|sodium ion homeostasis;GO:0035725|sodium ion transmembrane transport;GO:0006814|sodium ion transport;GO:0055085|transmembrane transport;GO:0006810|transport;	GO:0016324|apical plasma membrane;GO:0005829|cytosol;GO:0070062|extracellular exosome;GO:0005887|integral component of plasma membrane;GO:0016020|membrane;GO:0005886|plasma membrane;	GO:0022820|potassium ion symporter activity;GO:0015379|potassium:chloride symporter activity;GO:0015081|sodium ion transmembrane transporter activity;GO:0015378|sodium:chloride symporter activity;GO:0008511|sodium:potassium:chloride symporter activity;GO:0005215|transporter activity;	K14426	SLC12A3, TSC; solute carrier family 12 (sodium/chloride transporter), member 3
ENSGALG00000002971	1	0.409	0.457262	gi|513206710|ref|XP_004944949.1|	10192	0	PREDICTED: histone-lysine N-methyltransferase, H3 lysine-36 and H4 lysine-20 specific isoform X6 [Gallus gallus]	gi|513206709|ref|XM_004944892.1|	5788	0	PREDICTED: Gallus gallus nuclear receptor binding SET domain protein 1 (NSD1), transcript variant X6, mRNA	Q96L73	2197	0	Histone-lysine N-methyltransferase, H3 lysine-36 and H4 lysine-20 specific	YJL168c	162	8e-40	COG2940	pfam00856	SET	SET domain. SET domains are protein lysine methyltransferase enzymes. SET domains appear to be protein-protein interaction domains. It has been demonstrated that SET domains mediate interactions with a family of proteins that display similarity with dual-specificity phosphatases (dsPTPases). A subset of SET domains have been called PR domains. These domains are divergent in sequence from other SE…	GO:0006325|chromatin organization;GO:0010452|histone H3-K36 methylation;GO:0034770|histone H4-K20 methylation;GO:0016571|histone methylation;GO:0000122|negative regulation of transcription from RNA polymerase II promoter;GO:0045893|positive regulation of transcription, DNA-templated;GO:0000414|regulation of histone H3-K36 methylation;GO:0033135|regulation of peptidyl-serine phosphorylation;GO:190…	GO:0005694|chromosome;GO:0005730|nucleolus;GO:0005654|nucleoplasm;GO:0005634|nucleus;	GO:0050681|androgen receptor binding;GO:0003682|chromatin binding;GO:0030331|estrogen receptor binding;GO:0046975|histone methyltransferase activity (H3-K36 specific);GO:0042799|histone methyltransferase activity (H4-K20 specific);GO:0042974|retinoic acid receptor binding;GO:0046965|retinoid X receptor binding;GO:0000979|RNA polymerase II core promoter sequence-specific DNA binding;GO:0046966|thy…	K15588	NSD1; histone-lysine N-methyltransferase NSD1 [EC:2.1.1.43]
ENSGALG00000003022	1	0.405	0.54432	gi|363736481|ref|XP_003641721.1|	2862	0	PREDICTED: dimethylaniline monooxygenase [N-oxide-forming] 5-like [Gallus gallus]	gi|513196226|ref|XM_003641673.2|	1590	0	PREDICTED: Gallus gallus dimethylaniline monooxygenase [N-oxide-forming] 5-like (LOC100857724), mRNA	P97872	763	0	Dimethylaniline monooxygenase [N-oxide-forming] 5	CC0774	240	2e-71	COG2072	pfam00743	FMO-like	Flavin-binding monooxygenase-like. This family includes FMO proteins, cyclohexanone mono-oxygenase and a number of different mono-oxygenases.	GO:0017144|drug metabolic process;GO:0055114|oxidation-reduction process;	GO:0005789|endoplasmic reticulum membrane;GO:0016021|integral component of membrane;	GO:0050660|flavin adenine dinucleotide binding;GO:0004499|N,N-dimethylaniline monooxygenase activity;GO:0050661|NADP binding;	K00485	FMO; dimethylaniline monooxygenase (N-oxide forming) [EC:1.14.13.8]
ENSGALG00000003045	1	0.182	0.197106	gi|45382583|ref|NP_990550.1|	1691	0	transcription factor E2F1 [Gallus gallus]	gi|45382582|ref|NM_205219.1|	1926	0	Gallus gallus E2F transcription factor 1 (E2F1), mRNA	Q90977	651	0	Transcription factor E2F1	.	.	.	.	pfam02319	E2F_TDP	E2F/DP family winged-helix DNA-binding domain. This family contains the transcription factor E2F and its dimerization partners TDP1 and TDP2, which stimulate E2F-dependent transcription. E2F binds to DNA as a homodimer or as a heterodimer in association with TDP1/2, the heterodimer having increased binding efficiency. The crystal structure of an E2F4-DP2-DNA complex shows that the DNA-binding dom…	GO:0007049|cell cycle;GO:0006351|transcription, DNA-templated;	GO:0005634|nucleus;GO:0005667|transcription factor complex;	GO:0003677|DNA binding;GO:0003700|transcription factor activity, sequence-specific DNA binding;	K17454	E2F1; transcription factor E2F1
ENSGALG00000003063	1	0.41	0.40549	gi|477507210|ref|NP_001264388.1|	2003	0	aminoglycoside phosphotransferase domain-containing protein 1 [Gallus gallus]	gi|477507209|ref|NM_001277459.1|	1191	0	Gallus gallus hydroxylysine kinase (HYKK), mRNA	A2RU49	459	7e-159	Hydroxylysine kinase	mlr7168	129	1e-32	COG2334	pfam01636	APH	Phosphotransferase enzyme family. This family consists of bacterial antibiotic resistance proteins, which confer resistance to various aminoglycosides they include: aminoglycoside 3'-phosphotransferase or kanamycin kinase / neomycin-kanamycin phosphotransferase and streptomycin 3''-kinase or streptomycin 3''-phosphotransferase. The aminoglycoside phosphotransferases inactivate aminoglycoside anti…	.	GO:0005737|cytoplasm;	GO:0047992|hydroxylysine kinase activity;	K18201	AGPHD1; hydroxylysine kinase [EC:2.7.1.81]
ENSGALG00000003066	1	0.055	0.038225	gi|45383720|ref|NP_989527.1|	1911	0	ferrochelatase, mitochondrial precursor [Gallus gallus]	gi|45383719|ref|NM_204196.1|	1467	0	Gallus gallus ferrochelatase (FECH), mRNA	O42479	740	0	Ferrochelatase, mitochondrial	SPCC320.09	335	4e-109	COG0276	pfam00762	Ferrochelatase	Ferrochelatase.	GO:0006783|heme biosynthetic process;GO:0042168|heme metabolic process;GO:0044281|small molecule metabolic process;	GO:0005743|mitochondrial inner membrane;GO:0005759|mitochondrial matrix;	GO:0051537|2 iron, 2 sulfur cluster binding;GO:0004325|ferrochelatase activity;GO:0046872|metal ion binding;	K01772	hemH, FECH; ferrochelatase [EC:4.99.1.1]
ENSGALG00000003074	1	0.248	0.250728	gi|363743834|ref|XP_003642929.1|	1663	0	PREDICTED: homer protein homolog 3 isoformX1 [Gallus gallus]	gi|513227598|ref|XM_003642881.2|	3794	0	PREDICTED: Gallus gallus homer homolog 3 (Drosophila) (HOMER3), transcript variant X1, mRNA	Q9Z2X5	442	8e-142	Homer protein homolog 3	.	.	.	.	pfam00568	WH1	WH1 domain. WASp Homology domain 1 (WH1) domain. WASP is the protein that is defective in Wiskott-Aldrich syndrome (WAS). The majority of point mutations occur within the amino- terminal WH1 domain. The metabotropic glutamate receptors mGluR1alpha and mGluR5 bind a protein called homer, which is a WH1 domain homologue. A subset of WH1 domains has been termed a "EVH1" domain and appear to bind a p…	GO:0007216|G-protein coupled glutamate receptor signaling pathway;GO:2001256|regulation of store-operated calcium entry;	GO:0045178|basal part of cell;GO:0030054|cell junction;GO:0005829|cytosol;GO:0097481|neuronal postsynaptic density;GO:0005886|plasma membrane;GO:0045211|postsynaptic membrane;	GO:0035256|G-protein coupled glutamate receptor binding;	K15010	HOMER; homer
ENSGALG00000003075	1	0.348	0.466668	gi|529423988|ref|XP_005231838.1|	2462	0	PREDICTED: sodium-dependent phosphate transport protein 2A [Falco peregrinus]	gi|513206662|ref|XM_425204.4|	865	0	PREDICTED: Gallus gallus solute carrier family 34 (sodium phosphate), member 1 (SLC34A1), mRNA	Q28620	675	0	Sodium-dependent phosphate transport protein 2A	VC0676	67.8	3e-11	COG1283	pfam02690	Na_Pi_cotrans	Na+/Pi-cotransporter. This is a family of mainly mammalian type II renal Na+/Pi-cotransporters with other related sequences from lower eukaryotes and bacteria some of which are also Na+/Pi-cotransporters. In the kidney the type II renal Na+/Pi-cotransporters protein allows re-absorption of filtered Pi in the proximal tubule.	GO:0046849|bone remodeling;GO:0055062|phosphate ion homeostasis;GO:0006817|phosphate ion transport;GO:0046686|response to cadmium ion;GO:0010288|response to lead ion;GO:0046689|response to mercury ion;GO:0006814|sodium ion transport;	GO:0016323|basolateral plasma membrane;GO:0016021|integral component of membrane;GO:0031988|membrane-bounded vesicle;	GO:0015321|sodium-dependent phosphate transmembrane transporter activity;GO:0015293|symporter activity;	K14683	SLC34A, NPT, nptA; solute carrier family 34 (sodium-dependent phosphate cotransporter)
ENSGALG00000003107	1	0.211	0.317977	gi|363738017|ref|XP_414064.3|	3140	0	PREDICTED: E3 ubiquitin-protein ligase AMFR isoform X2 [Gallus gallus]	gi|513203026|ref|XM_414064.4|	3263	0	PREDICTED: Gallus gallus autocrine motility factor receptor, E3 ubiquitin protein ligase (AMFR), transcript variant X2, mRNA	Q9R049	1021	0	E3 ubiquitin-protein ligase AMFR	SPBC17D11.02c	93.2	2e-18	COG5243	pfam13639	zf-RING_2	Ring finger domain.	GO:0009987|cellular process;GO:0030968|endoplasmic reticulum unfolded protein response;GO:0030433|ER-associated ubiquitin-dependent protein catabolic process;GO:0032092|positive regulation of protein binding;GO:0070936|protein K48-linked ubiquitination;GO:0051259|protein oligomerization;GO:0000209|protein polyubiquitination;GO:0006511|ubiquitin-dependent protein catabolic process;	GO:0005789|endoplasmic reticulum membrane;GO:0000836|Hrd1p ubiquitin ligase complex;GO:0030176|integral component of endoplasmic reticulum membrane;GO:0005887|integral component of plasma membrane;GO:0016020|membrane;GO:0048471|perinuclear region of cytoplasm;GO:0043234|protein complex;	GO:0051087|chaperone binding;GO:0016874|ligase activity;GO:0000166|nucleotide binding;GO:0030674|protein binding, bridging;GO:0032403|protein complex binding;GO:0004872|receptor activity;GO:0061630|ubiquitin protein ligase activity;GO:0004842|ubiquitin-protein transferase activity;GO:1990381|ubiquitin-specific protease binding;GO:0008270|zinc ion binding;	K10636	AMFR, GP78; autocrine motility factor receptor [EC:6.3.2.19]
ENSGALG00000003141	1	0.41	0.37638	gi|71895207|ref|NP_001026073.1|	1691	0	stromal membrane-associated protein 2 [Gallus gallus]	gi|71895206|ref|NM_001030902.1|	976	0	Gallus gallus small ArfGAP2 (SMAP2), mRNA	Q5F413	655	0	Stromal membrane-associated protein 2	SPAC824.09c	132	4e-33	COG5347	pfam01412	ArfGap	Putative GTPase activating protein for Arf. Putative zinc fingers with GTPase activating proteins (GAPs) towards the small GTPase, Arf. The GAP of ARD1 stimulates GTPase hydrolysis for ARD1 but not ARFs.	.	.	GO:0005096|GTPase activator activity;GO:0046872|metal ion binding;	K12486	SMAP; stromal membrane-associated protein
ENSGALG00000003160	1	0.482	0.454044	gi|480354941|ref|NP_001264694.1|	1649	0	ceramide synthase 1 [Gallus gallus]	gi|480354940|ref|NM_001277765.1|	982	0	Gallus gallus ceramide synthase 1 (CERS1), mRNA	P27545	445	3e-153	Ceramide synthase 1	SPAC1A6.09c	55.8	9e-08	COG5058	pfam03798	TRAM_LAG1_CLN8	TLC domain.	GO:0046513|ceramide biosynthetic process;	GO:0005789|endoplasmic reticulum membrane;GO:0016021|integral component of membrane;GO:0043231|intracellular membrane-bounded organelle;	GO:0050291|sphingosine N-acyltransferase activity;	K04710	CERS; ceramide synthetase [EC:2.3.1.24]
ENSGALG00000003162	1	0.21	0.29694	gi|118103038|ref|XP_001234118.1|	2130	0	PREDICTED: protein FAM134C [Gallus gallus]	gi|513226280|ref|XM_001234117.3|	2396	0	PREDICTED: Gallus gallus family with sequence similarity 134, member C (FAM134C), mRNA	Q86VR2	556	0	Protein FAM134C	.	.	.	.	pfam10101	DUF2339	Predicted membrane protein (DUF2339). This domain, found in various hypothetical bacterial proteins, has no known function.	.	GO:0016021|integral component of membrane;	.	.	.
ENSGALG00000003256	1	0.476	0.9401	gi|45382611|ref|NP_990055.1|	4346	0	V-type proton ATPase 116 kDa subunit a isoform 1 [Gallus gallus]	gi|451958084|ref|NM_204724.2|	2489	0	Gallus gallus ATPase, H+ transporting, lysosomal V0 subunit a1 (ATP6V0A1), mRNA	Q9I8D0	1664	0	V-type proton ATPase 116 kDa subunit a isoform 1	YOR270c	624	0	COG1269	pfam01496	V_ATPase_I	V-type ATPase 116kDa subunit family. This family consists of the 116kDa V-type ATPase (vacuolar (H+)-ATPases) subunits, as well as V-type ATP synthase subunit i. The V-type ATPases family are proton pumps that acidify intracellular compartments in eukaryotic cells for example yeast central vacuoles, clathrin-coated and synaptic vesicles. They have important roles in membrane trafficking processes…	GO:0015991|ATP hydrolysis coupled proton transport;	GO:0030659|cytoplasmic vesicle membrane;GO:0016021|integral component of membrane;GO:0042470|melanosome;GO:0000220|vacuolar proton-transporting V-type ATPase, V0 domain;	GO:0015078|hydrogen ion transmembrane transporter activity;	K02154	ATPeV0A, ATP6N; V-type H+-transporting ATPase subunit a
ENSGALG00000003285	1	0.174	0.341736	gi|513207146|ref|XP_414546.4|	6684	0	PREDICTED: cadherin-related family member 2 isoform X2 [Gallus gallus]	gi|513207145|ref|XM_414546.4|	4102	0	PREDICTED: Gallus gallus cadherin-related family member 2 (CDHR2), transcript variant X2, mRNA	Q9BYE9	938	0	Cadherin-related family member 2	.	.	.	.	pfam00028	Cadherin	Cadherin domain.	GO:0007155|cell adhesion;GO:0007156|homophilic cell adhesion via plasma membrane adhesion molecules;GO:0030308|negative regulation of cell growth;	GO:0016324|apical plasma membrane;GO:0005903|brush border;GO:0030054|cell junction;GO:0070062|extracellular exosome;GO:0016021|integral component of membrane;	GO:0005509|calcium ion binding;	K16502	CDHR2, PCDH24, PCLKC; cadherin-related family member 2
ENSGALG00000003361	1	0.322	0.716128	gi|82617041|emb|CAJ28364.1|	2181	0	triggering receptor expressed on myeloid cells [Gallus gallus]	gi|513225215|ref|XM_001231522.3|	2067	0	PREDICTED: Gallus gallus uncharacterized LOC768535 (LOC768535), transcript variant X1, mRNA	P01832	60.1	5e-08	Polymeric immunoglobulin receptor	.	.	.	.	pfam07686	V-set	Immunoglobulin V-set domain. This domain is found in antibodies as well as neural protein P0 and CTL4 amongst others.	.	GO:0005576|extracellular region;GO:0016021|integral component of membrane;GO:0005886|plasma membrane;	.	K13073	PIGR; polymeric immunoglobulin receptor
ENSGALG00000003386	1	0.032	0.043648	gi|513185702|ref|XP_004941320.1|	10774	0	PREDICTED: spectrin beta chain, erythrocytic isoform X4 [Gallus gallus]	gi|513185701|ref|XM_004941263.1|	6383	0	PREDICTED: Gallus gallus spectrin, beta, erythrocytic (SPTB), transcript variant X4, mRNA	P11277	2512	0	Spectrin beta chain, erythrocytic	SPAC15A10.08	250	6e-69	COG5069	pfam00307	CH	Calponin homology (CH) domain. The CH domain is found in both cytoskeletal proteins and signal transduction proteins. The CH domain is involved in actin binding in some members of the family. However in calponins there is evidence that the CH domain is not involved in its actin binding activity. Most member proteins have from two to four copies of the CH domain, however some proteins such as calp…	GO:0051693|actin filament capping;GO:0007411|axon guidance;GO:0030097|hemopoiesis;GO:0007009|plasma membrane organization;GO:0006779|porphyrin-containing compound biosynthetic process;	GO:0015629|actin cytoskeleton;GO:0009986|cell surface;GO:0005737|cytoplasm;GO:0005829|cytosol;GO:0031235|intrinsic component of the cytoplasmic side of the plasma membrane;GO:0043234|protein complex;GO:0008091|spectrin;GO:0014731|spectrin-associated cytoskeleton;	GO:0003779|actin binding;GO:0051015|actin filament binding;GO:0030506|ankyrin binding;GO:0005200|structural constituent of cytoskeleton;	K06115	SPTB; spectrin beta
ENSGALG00000003433	1	0.295	0.28674	gi|326927227|ref|XP_003209794.1|	2111	0	PREDICTED: dipeptidase 2-like isoform X1 [Meleagris gallopavo]	gi|46427183|emb|CR388568.1|	1004	0	Gallus gallus finished cDNA, clone ChEST264k17	Q5M872	480	3e-154	Dipeptidase 2	SPCC965.12	264	1e-76	COG2355	pfam01244	Peptidase_M19	Membrane dipeptidase (Peptidase family M19).	.	GO:0031225|anchored component of membrane;	GO:0016805|dipeptidase activity;GO:0008239|dipeptidyl-peptidase activity;GO:0046872|metal ion binding;GO:0008235|metalloexopeptidase activity;	K01273	E3.4.13.19, DPEP1; membrane dipeptidase [EC:3.4.13.19]
ENSGALG00000003445	1	0.382	0.448468	gi|478247057|ref|NP_001264462.1|	754	2e-99	microsomal glutathione S-transferase 3 [Gallus gallus]	gi|478247064|ref|NM_001277537.1|	566	0	Gallus gallus microsomal glutathione S-transferase 3 (MGST3), transcript variant 2, mRNA	O14880	241	6e-80	Microsomal glutathione S-transferase 3	.	.	.	.	pfam01124	MAPEG	MAPEG family. This family is has been called MAPEG (Membrane Associated Proteins in Eicosanoid and Glutathione metabolizm). It includes proteins such as Prostaglandin E synthase. This enzyme catalyses the synthesis of PGE2 from PGH2 (produced by cyclooxygenase from arachidonic acid). Because of structural similarities in the active sites of FLAP, LTC4 synthase and PGE synthase, substrates for eac…	GO:1901687|glutathione derivative biosynthetic process;GO:0006629|lipid metabolic process;GO:0010243|response to organonitrogen compound;GO:0007165|signal transduction;GO:0044281|small molecule metabolic process;GO:0006805|xenobiotic metabolic process;	GO:0005789|endoplasmic reticulum membrane;GO:0070062|extracellular exosome;GO:0016021|integral component of membrane;GO:0043231|intracellular membrane-bounded organelle;GO:0016020|membrane;GO:0005635|nuclear envelope;	GO:0004602|glutathione peroxidase activity;GO:0004364|glutathione transferase activity;GO:0004601|peroxidase activity;	K00799	GST, gst; glutathione S-transferase [EC:2.5.1.18]
ENSGALG00000003473	1	0.467	0.503426	gi|742799269|ref|NP_989884.2|	1339	9e-174	secreted frizzled-related protein 1 precursor [Gallus gallus]	gi|11124734|emb|AJ404652.1|	2913	0	Gallus gallus mRNA for chicken secreted frizzled related protein 1 (CSFRP1 gene)	Q9DEQ4	517	4e-174	Secreted frizzled-related protein 1	.	.	.	.	pfam01392	Fz	Fz domain. Also known as the CRD (cysteine rich domain), the C6 box in MuSK receptor. This domain of unknown function has been independently identified by several groups. The domain contains 10 conserved cysteines.	GO:0030154|cell differentiation;GO:0007275|multicellular organismal development;GO:0016055|Wnt signaling pathway;	GO:0005576|extracellular region;	.	.	.
ENSGALG00000003485	1	0.153	0.094554	gi|56605898|ref|NP_001008453.1|	1487	0	G1/S-specific cyclin-D3 [Gallus gallus]	gi|56605897|ref|NM_001008453.1|	2230	0	Gallus gallus cyclin D3 (CCND3), mRNA	P30281	407	6e-135	G1/S-specific cyclin-D3	YGR108w	53.5	2e-06	COG5024	pfam00134	Cyclin_N	Cyclin, N-terminal domain. Cyclins regulate cyclin dependent kinases (CDKs). Human cyclin-O is a Uracil-DNA glycosylase that is related to other cyclins. Cyclins contain two domains of similar all-alpha fold, of which this family corresponds with the N-terminal domain.	GO:0007049|cell cycle;GO:0051301|cell division;GO:0045737|positive regulation of cyclin-dependent protein serine/threonine kinase activity;GO:0001934|positive regulation of protein phosphorylation;GO:0007165|signal transduction;GO:0042098|T cell proliferation;	GO:0000307|cyclin-dependent protein kinase holoenzyme complex;GO:0005737|cytoplasm;GO:0016020|membrane;GO:0005634|nucleus;	GO:0004693|cyclin-dependent protein serine/threonine kinase activity;GO:0019901|protein kinase binding;	K10152	CCND3; cyclin D3
ENSGALG00000003537	1	0.331	0.274068	gi|513217647|ref|XP_004947055.1|	2018	0	PREDICTED: serine/threonine-protein kinase Sgk2 isoform X12 [Gallus gallus]	gi|513217646|ref|XM_004946998.1|	2254	0	PREDICTED: Gallus gallus serum/glucocorticoid regulated kinase 2 (SGK2), transcript variant X12, mRNA	Q9HBY8	592	0	Serine/threonine-protein kinase Sgk2	.	.	.	.	pfam00069	Pkinase	Protein kinase domain.	GO:0006883|cellular sodium ion homeostasis;GO:0035556|intracellular signal transduction;GO:0034220|ion transmembrane transport;GO:0018105|peptidyl-serine phosphorylation;GO:0010765|positive regulation of sodium ion transport;GO:0032411|positive regulation of transporter activity;GO:0006468|protein phosphorylation;GO:0042981|regulation of apoptotic process;GO:0001558|regulation of cell growth;GO:0…	GO:0005829|cytosol;GO:0005622|intracellular;GO:0005634|nucleus;	GO:0005524|ATP binding;GO:0005246|calcium channel regulator activity;GO:0017081|chloride channel regulator activity;GO:0015459|potassium channel regulator activity;GO:0004674|protein serine/threonine kinase activity;GO:0017080|sodium channel regulator activity;	K13303	SGK2; serum/glucocorticoid-regulated kinase 2 [EC:2.7.11.1]
ENSGALG00000003569	1	0.341	0.268026	gi|363739318|ref|XP_414751.3|	2203	0	PREDICTED: transmembrane protein 130 isoform X2 [Gallus gallus]	gi|513207783|ref|XM_414751.4|	1636	0	PREDICTED: Gallus gallus transmembrane protein 130 (TMEM130), transcript variant X2, mRNA	Q8N3G9	377	6e-124	Transmembrane protein 130	.	.	.	.	pfam00801	PKD	PKD domain. This domain was first identified in the Polycystic kidney disease protein PKD1. This domain has been predicted to contain an Ig-like fold.	.	GO:0000139|Golgi membrane;GO:0016021|integral component of membrane;	.	.	.
ENSGALG00000003571	1	0.238	0.421022	gi|513215796|ref|XP_425403.4|	1029	2e-133	PREDICTED: kinesin family member 12 isoform X3 [Gallus gallus]	gi|513215795|ref|XM_425403.4|	451	0	PREDICTED: Gallus gallus kinesin family member 12 (KIF12), transcript variant X3, mRNA	Q96FN5	213	7e-63	Kinesin-like protein KIF12	.	.	.	.	pfam00225	Kinesin	Kinesin motor domain.	GO:0007018|microtubule-based movement;	GO:0005737|cytoplasm;GO:0070062|extracellular exosome;GO:0005871|kinesin complex;GO:0005874|microtubule;	GO:0005524|ATP binding;GO:0016887|ATPase activity;GO:0003777|microtubule motor activity;	K10399	KIF12; kinesin family member 12
ENSGALG00000003578	1	0.184	0.205344	gi|311213923|ref|NP_001185641.1|	12509	0	fibronectin precursor [Gallus gallus]	gi|311213922|ref|NM_001198712.1|	8308	0	Gallus gallus fibronectin 1 (FN1), mRNA	P02751	3346	0	Fibronectin	.	.	.	.	pfam00040	fn2	Fibronectin type II domain.	GO:0006953|acute-phase response;GO:0001525|angiogenesis;GO:0007155|cell adhesion;GO:0007160|cell-matrix adhesion;GO:0007044|cell-substrate junction assembly;GO:0010952|positive regulation of peptidase activity;GO:0008360|regulation of cell shape;GO:0042060|wound healing;	GO:0016324|apical plasma membrane;GO:0005576|extracellular region;GO:0005578|proteinaceous extracellular matrix;	GO:0008201|heparin binding;GO:0016504|peptidase activator activity;	K05717	FN1; fibronectin 1
ENSGALG00000003579	1	0.24	0.33384	gi|513227720|ref|XP_001233399.3|	6938	0	PREDICTED: insulin receptor isoform 1 [Gallus gallus]	gi|513227719|ref|XM_001233398.3|	5752	0	PREDICTED: Gallus gallus insulin receptor (INSR), transcript variant 1, mRNA	P06213	2258	0	Insulin receptor	.	.	.	.	pfam07714	Pkinase_Tyr	Protein tyrosine kinase.	GO:0000187|activation of MAPK activity;GO:0032147|activation of protein kinase activity;GO:0032148|activation of protein kinase B activity;GO:0030325|adrenal gland development;GO:0005975|carbohydrate metabolic process;GO:0071363|cellular response to growth factor stimulus;GO:0032869|cellular response to insulin stimulus;GO:0008544|epidermis development;GO:0031017|exocrine pancreas development;GO:…	GO:0005901|caveola;GO:0010008|endosome membrane;GO:0070062|extracellular exosome;GO:0005899|insulin receptor complex;GO:0005887|integral component of plasma membrane;GO:0043231|intracellular membrane-bounded organelle;GO:0016020|membrane;GO:0005886|plasma membrane;GO:0043235|receptor complex;	GO:0005524|ATP binding;GO:0005525|GTP binding;GO:0043559|insulin binding;GO:0043560|insulin receptor substrate binding;GO:0005009|insulin-activated receptor activity;GO:0031994|insulin-like growth factor I binding;GO:0031995|insulin-like growth factor II binding;GO:0005159|insulin-like growth factor receptor binding;GO:0043548|phosphatidylinositol 3-kinase binding;GO:0004713|protein tyrosine kina…	K04527	INSR; insulin receptor [EC:2.7.10.1]
ENSGALG00000003597	1	0.184	0.190256	gi|513221578|ref|XP_004947909.1|	1116	5e-151	PREDICTED: adenylate kinase 2, mitochondrial isoform X7 [Gallus gallus]	gi|513221577|ref|XM_004947852.1|	937	0	PREDICTED: Gallus gallus adenylate kinase 2 (AK2), transcript variant X7, mRNA	P08166	391	2e-135	Adenylate kinase 2, mitochondrial	SPAC4G9.03	259	1e-84	COG0563	pfam00406	ADK	Adenylate kinase.	GO:0006172|ADP biosynthetic process;GO:0046033|AMP metabolic process;GO:0046034|ATP metabolic process;	GO:0070062|extracellular exosome;GO:0005743|mitochondrial inner membrane;GO:0005758|mitochondrial intermembrane space;GO:0005739|mitochondrion;GO:0097226|sperm mitochondrial sheath;	GO:0004017|adenylate kinase activity;GO:0005524|ATP binding;	K00939	E2.7.4.3, adk; adenylate kinase [EC:2.7.4.3]
ENSGALG00000003601	1	0.367	0.257634	gi|513225364|ref|XP_004948501.1|	5802	0	PREDICTED: plasma membrane calcium-transporting ATPase 2 isoform X12 [Gallus gallus]	gi|513225363|ref|XM_004948444.1|	3737	0	PREDICTED: Gallus gallus ATPase, Ca++ transporting, plasma membrane 4 (ATP2B4), transcript variant X12, mRNA	P23634	1876	0	Plasma membrane calcium-transporting ATPase 4	.	.	.	.	pfam00122	E1-E2_ATPase	E1-E2 ATPase.	GO:0007596|blood coagulation;GO:1901660|calcium ion export;GO:0098703|calcium ion import across plasma membrane;GO:0097553|calcium ion transmembrane import into cytosol;GO:0070588|calcium ion transmembrane transport;GO:0006874|cellular calcium ion homeostasis;GO:0071872|cellular response to epinephrine stimulus;GO:0021766|hippocampus development;GO:0034220|ion transmembrane transport;GO:1901205|n…	GO:0016323|basolateral plasma membrane;GO:0005901|caveola;GO:0005887|integral component of plasma membrane;GO:0016020|membrane;GO:0043005|neuron projection;GO:0005886|plasma membrane;GO:0043234|protein complex;GO:0097228|sperm principal piece;GO:0030315|T-tubule;GO:0030018|Z disc;	GO:0005524|ATP binding;GO:0005388|calcium-transporting ATPase activity;GO:0005516|calmodulin binding;GO:0046872|metal ion binding;GO:0050998|nitric-oxide synthase binding;GO:0036487|nitric-oxide synthase inhibitor activity;GO:0030346|protein phosphatase 2B binding;GO:0097110|scaffold protein binding;	K05850	ATP2B; Ca2+ transporting ATPase, plasma membrane [EC:3.6.3.8]
ENSGALG00000003742	1	0.235	0.46859	gi|513227744|ref|XP_003642941.2|	8778	0	PREDICTED: C3 and PZP-like, alpha-2-macroglobulin domain containing 8 [Gallus gallus]	gi|513227743|ref|XM_003642893.2|	5048	0	PREDICTED: Gallus gallus C3 and PZP-like, alpha-2-macroglobulin domain containing 8 (CPAMD8), mRNA	Q8IZJ3	2373	0	C3 and PZP-like alpha-2-macroglobulin domain-containing protein 8	.	.	.	.	pfam07678	A2M_comp	A-macroglobulin complement component. This family includes the complement components region of the alpha-2-macroglobulin family.	.	GO:0005615|extracellular space;GO:0005886|plasma membrane;	GO:0004867|serine-type endopeptidase inhibitor activity;	.	.
ENSGALG00000003789	1	0.104	0.226512	gi|483520549|gb|EOB05956.1|	1403	0	Protein FAM78A, partial [Anas platyrhynchos]	gi|513212560|ref|XM_001233856.3|	798	0	PREDICTED: Gallus gallus family with sequence similarity 78, member A (FAM78A), mRNA	.	.	.	.	.	.	.	.	pfam06126	Herpes_LAMP2	Herpesvirus Latent membrane protein 2. Family of Kaposi's sarcoma-associated herpesvirus (HHV8) latent membrane protein.	.	.	.	.	.
ENSGALG00000003814	1	0.298	0.203236	gi|513190879|ref|XP_421563.4|	735	1e-95	PREDICTED: dickkopf-related protein 1 [Gallus gallus]	gi|513190878|ref|XM_421563.4|	675	0	PREDICTED: Gallus gallus dickkopf homolog 1 (Xenopus laevis) (DKK1), mRNA	O54908	149	1e-41	Dickkopf-related protein 1	.	.	.	.	pfam06607	Prokineticin	Prokineticin. This family consists of several prokineticin proteins and related BM8 sequences. The suprachiasmatic nucleus (SCN) controls the circadian rhythm of physiological and behavioural processes in mammals. It has been shown that prokineticin 2 (PK2), a cysteine-rich secreted protein, functions as an output molecule from the SCN circadian clock. PK2 messenger RNA is rhythmically expressed …	GO:0000904|cell morphogenesis involved in differentiation;GO:0030326|embryonic limb morphogenesis;GO:0007492|endoderm development;GO:0001706|endoderm formation;GO:1900116|extracellular negative regulation of signal transduction;GO:0060325|face morphogenesis;GO:0030900|forebrain development;GO:0001942|hair follicle development;GO:0060323|head morphogenesis;GO:0001707|mesoderm formation;GO:0030514|…	GO:0005576|extracellular region;GO:0005615|extracellular space;GO:0005886|plasma membrane;	GO:0050750|low-density lipoprotein particle receptor binding;GO:0048019|receptor antagonist activity;	K02165	DKK; dickkopf
ENSGALG00000003893	1	0.43	0.32766	gi|363736371|ref|XP_422258.3|	3549	0	PREDICTED: xenotropic and polytropic retrovirus receptor 1 isoformX3 [Gallus gallus]	gi|513196383|ref|XM_422258.4|	2801	0	PREDICTED: Gallus gallus xenotropic and polytropic retrovirus receptor 1 (XPR1), transcript variant X3, mRNA	Q9UBH6	1160	0	Xenotropic and polytropic retrovirus receptor 1	SPCP1E11.01c_2	125	2e-29	COG5409	pfam03124	EXS	EXS family. We have named this region the EXS family after (ERD1, XPR1, and SYG1). This family includes C-terminus portions from the SYG1 G-protein associated signal transduction protein from Saccharomyces cerevisiae, and sequences that are thought to be murine leukaemia virus (MLV) receptors (XPR1). N-terminus portions from these proteins are aligned in the SPX pfam03105 family. The previously n…	GO:0007186|G-protein coupled receptor signaling pathway;GO:0009615|response to virus;	GO:0005737|cytoplasm;GO:0005794|Golgi apparatus;GO:0005887|integral component of plasma membrane;GO:0005886|plasma membrane;	GO:0004930|G-protein coupled receptor activity;GO:0004872|receptor activity;GO:0004888|transmembrane signaling receptor activity;GO:0001618|virus receptor activity;	.	.
ENSGALG00000003910	1	0.325	0.37635	gi|733918804|ref|XP_010721261.1|	25252	0	PREDICTED: E3 ubiquitin-protein ligase UBR4 [Meleagris gallopavo]	gi|541984601|ref|XM_005443989.1|	12258	0	PREDICTED: Falco cherrug ubiquitin protein ligase E3 component n-recognin 4 (UBR4), mRNA	A2AN08	9181	0	E3 ubiquitin-protein ligase UBR4	.	.	.	.	pfam13764	E3_UbLigase_R4	E3 ubiquitin-protein ligase UBR4. This is a family of E## ubiquitin ligase enzymes.	GO:0042787|protein ubiquitination involved in ubiquitin-dependent protein catabolic process;	GO:0005813|centrosome;GO:0005737|cytoplasm;GO:0016021|integral component of membrane;GO:0016020|membrane;GO:0005654|nucleoplasm;	GO:0016874|ligase activity;GO:0004842|ubiquitin-protein transferase activity;GO:0008270|zinc ion binding;	K10691	UBR4, ZUBR1; E3 ubiquitin-protein ligase UBR4 [EC:6.3.2.19]
ENSGALG00000003935	1	0.452	0.283404	gi|472824978|ref|NP_001264266.1|	1532	0	phenazine biosynthesis-like domain-containing protein [Gallus gallus]	gi|472824977|ref|NM_001277337.1|	1040	0	Gallus gallus phenazine biosynthesis-like protein domain containing (PBLD), mRNA	Q2HJF4	442	7e-153	Phenazine biosynthesis-like domain-containing protein	PA3578	186	4e-54	COG0384	pfam02567	PhzC-PhzF	Phenazine biosynthesis-like protein. PhzC/PhzF is involved in dimerization of two 2,3-dihydro-3-oxo-anthranilic acid molecules to create PCA by P. fluorescens. This family also contains an uncharacterized protein Rv2715 from Mycobacterium tuberculosis, though there is no significant sequence similarity to pfam00303 members. This family appears to be distantly related to pfam01678, including conta…	GO:0009058|biosynthetic process;GO:0030277|maintenance of gastrointestinal epithelium;GO:0010633|negative regulation of epithelial cell migration;GO:0050680|negative regulation of epithelial cell proliferation;GO:0010719|negative regulation of epithelial to mesenchymal transition;GO:0060394|negative regulation of pathway-restricted SMAD protein phosphorylation;GO:0060392|negative regulation of SM…	GO:0005737|cytoplasm;GO:0070062|extracellular exosome;	GO:0016853|isomerase activity;	.	.
ENSGALG00000003969	1	0.39	0.5655	gi|61098189|ref|NP_001012856.1|	5071	0	ER membrane protein complex subunit 1 precursor [Gallus gallus]	gi|61098188|ref|NM_001012838.1|	3466	0	Gallus gallus ER membrane protein complex subunit 1 (EMC1), mRNA	Q5ZL00	1959	0	ER membrane protein complex subunit 1	.	.	.	.	pfam07774	DUF1620	Protein of unknown function (DUF1620). These sequences are mainly derived from predicted eukaryotic proteins. The region in question lies towards the C-terminus of these large proteins and is approximately 300 amino acid residues long.	.	GO:0072546|ER membrane protein complex;GO:0016021|integral component of membrane;	.	.	.
ENSGALG00000003976	1	0.306	0.510714	gi|513180111|ref|XP_426245.4|	6615	0	PREDICTED: BCL6 corepressor-like 1 isoform X3 [Gallus gallus]	gi|513180110|ref|XM_426245.4|	4428	0	PREDICTED: Gallus gallus BCL6 corepressor-like 1 (BCORL1), transcript variant X3, mRNA	A2AQH4	1081	0	BCL-6 corepressor-like protein 1	.	.	.	.	pfam12796	Ank_2	Ankyrin repeats (3 copies).	GO:0016568|chromatin modification;GO:0006355|regulation of transcription, DNA-templated;GO:0006351|transcription, DNA-templated;	GO:0005737|cytoplasm;GO:0005654|nucleoplasm;GO:0005886|plasma membrane;	.	.	.
ENSGALG00000004000	1	0.315	0.40131	gi|71897053|ref|NP_001025890.1|	1473	0	flotillin-2 [Gallus gallus]	gi|71897052|ref|NM_001030719.1|	2230	0	Gallus gallus flotillin 2 (FLOT2), mRNA	Q14254	474	2e-158	Flotillin-2	BS_yuaG	165	9e-43	COG2268	pfam01145	Band_7	SPFH domain / Band 7 family. This family has been called SPFH, Band 7 or PHB domain. Recent phylogenetic analysis has shown this domain to be a slipin or Stomatin-like integral membrane domain conserved from protozoa to mammals.	GO:0007155|cell adhesion;GO:0008544|epidermis development;GO:0090002|establishment of protein localization to plasma membrane;GO:0001765|membrane raft assembly;GO:1902992|negative regulation of amyloid precursor protein catabolic process;GO:0010629|negative regulation of gene expression;GO:1903905|positive regulation of establishment of T cell polarity;GO:0044860|protein localization to plasma me…	GO:0002080|acrosomal membrane;GO:0016323|basolateral plasma membrane;GO:0005901|caveola;GO:0005913|cell-cell adherens junction;GO:0044291|cell-cell contact zone;GO:0031410|cytoplasmic vesicle;GO:0030139|endocytic vesicle;GO:0005768|endosome;GO:0070062|extracellular exosome;GO:0016600|flotillin complex;GO:0005925|focal adhesion;GO:0030027|lamellipodium;GO:0016020|membrane;GO:0048471|perinuclear re…	GO:0046982|protein heterodimerization activity;	K07192	FLOT; flotillin
ENSGALG00000004001	1	0.3	0.2178	gi|513206893|ref|XP_414577.4|	4281	0	PREDICTED: la-related protein 1 isoform X4 [Gallus gallus]	gi|513206892|ref|XM_414577.4|	2960	0	PREDICTED: Gallus gallus La ribonucleoprotein domain family, member 1 (LARP1), transcript variant X4, mRNA	Q6ZQ58	1370	0	La-related protein 1	SPAC1527.03	86.3	1e-16	COG5193	pfam05383	La	La domain. This presumed domain is found at the N-terminus of La RNA-binding proteins as well as other proteins. The function of this region is uncertain.	GO:0008283|cell proliferation;GO:0016239|positive regulation of macroautophagy;GO:0045727|positive regulation of translation;GO:0031929|TOR signaling;GO:0006413|translational initiation;	GO:0005737|cytoplasm;GO:0016020|membrane;GO:0005654|nucleoplasm;GO:0031931|TORC1 complex;	GO:0008190|eukaryotic initiation factor 4E binding;GO:0003730|mRNA 3'-UTR binding;GO:0048027|mRNA 5'-UTR binding;GO:0044822|poly(A) RNA binding;GO:0000339|RNA cap binding;GO:0008494|translation activator activity;GO:0031369|translation initiation factor binding;	.	.
ENSGALG00000004029	1	0.433	0.605334	gi|513216974|ref|XP_415826.4|	4777	0	PREDICTED: PHD finger protein 12 [Gallus gallus]	gi|513216973|ref|XM_415826.4|	3821	0	PREDICTED: Gallus gallus PHD finger protein 12 (PHF12), mRNA	Q96QT6	1459	0	PHD finger protein 12	.	.	.	.	pfam00628	PHD	PHD-finger. PHD folds into an interleaved type of Zn-finger chelating 2 Zn ions in a similar manner to that of the RING and FYVE domains. Several PHD fingers have been identified as binding modules of methylated histone H3.	GO:0000122|negative regulation of transcription from RNA polymerase II promoter;GO:0045892|negative regulation of transcription, DNA-templated;GO:0006351|transcription, DNA-templated;	GO:0005730|nucleolus;GO:0005654|nucleoplasm;GO:0005634|nucleus;GO:0016580|Sin3 complex;GO:0017053|transcriptional repressor complex;	GO:0035091|phosphatidylinositol binding;GO:0001106|RNA polymerase II transcription corepressor activity;GO:0008270|zinc ion binding;	.	.
ENSGALG00000004038	1	0.266	0.154546	gi|71895665|ref|NP_001025718.1|	1427	0	adenosine deaminase-like protein [Gallus gallus]	gi|71895664|ref|NM_001030547.1|	1667	0	Gallus gallus adenosine deaminase-like (ADAL), mRNA	Q6DHV7	412	4e-138	Adenosine deaminase-like protein	CAC3005	87.8	5e-18	COG1816	pfam00962	A_deaminase	Adenosine/AMP deaminase.	GO:0006154|adenosine catabolic process;GO:0017144|drug metabolic process;GO:0046103|inosine biosynthetic process;GO:0055086|nucleobase-containing small molecule metabolic process;GO:0009117|nucleotide metabolic process;GO:0006144|purine nucleobase metabolic process;GO:0043101|purine-containing compound salvage;GO:0044281|small molecule metabolic process;	GO:0005829|cytosol;	GO:0004000|adenosine deaminase activity;GO:0046872|metal ion binding;	.	.
ENSGALG00000004058	1	0.441	0.622692	gi|723563797|ref|XP_010302833.1|	1653	0	PREDICTED: probable G-protein coupled receptor 146 [Balearica regulorum gibbericeps]	gi|46018381|emb|BX934870.2|	2248	0	Gallus gallus finished cDNA, clone ChEST149a23	Q6P7G9	491	1e-166	Probable G-protein coupled receptor 146	.	.	.	.	pfam00001	7tm_1	7 transmembrane receptor (rhodopsin family). This family contains, amongst other G-protein-coupled receptors (GCPRs), members of the opsin family, which have been considered to be typical members of the rhodopsin superfamily. They share several motifs, mainly the seven transmembrane helices, GCPRs of the rhodopsin superfamily. All opsins bind a chromophore, such as 11-cis-retinal. The function of…	.	GO:0016021|integral component of membrane;GO:0005886|plasma membrane;	GO:0004930|G-protein coupled receptor activity;	K08431	GPR146; G protein-coupled receptor 146
ENSGALG00000004078	1	0.363	0.527439	gi|118097440|ref|XP_414581.2|	2557	0	PREDICTED: LON peptidase N-terminal domain and RING finger protein 1-like [Gallus gallus]	gi|513206922|ref|XM_414581.3|	979	0	PREDICTED: Gallus gallus LON peptidase N-terminal domain and RING finger protein 2-like (LOC416263), mRNA	Q1L5Z9	383	5e-118	LON peptidase N-terminal domain and RING finger protein 2	.	.	.	.	pfam02190	LON	ATP-dependent protease La (LON) domain. This domain has been shown to be part of the PUA superfamily.	.	.	GO:0004176|ATP-dependent peptidase activity;GO:0008270|zinc ion binding;	.	.
ENSGALG00000004107	1	0.369	0.701838	gi|60302790|ref|NP_001012589.1|	1256	6e-168	integral membrane protein 2A [Gallus gallus]	gi|60302789|ref|NM_001012571.1|	1747	0	Gallus gallus integral membrane protein 2A (ITM2A), mRNA	O43736	313	1e-100	Integral membrane protein 2A	.	.	.	.	pfam04089	BRICHOS	BRICHOS domain. The BRICHOS domain is about 100 amino acids long. It is found in a variety of proteins implicated in dementia, respiratory distress and cancer. Its exact function is unknown; roles that have been proposed for it include (a) in targeting of the protein to the secretory pathway, (b) intramolecular chaperone-like function, and (c) assisting the specialized intracellular protease proc…	.	GO:0016021|integral component of membrane;	.	K18241	ITM2A; integral membrane protein 2A
ENSGALG00000004162	1	0.154	0.243936	gi|118099777|ref|XP_415687.2|	2601	0	PREDICTED: monocarboxylate transporter 7 isoform X3 [Gallus gallus]	gi|513213844|ref|XM_415687.3|	1732	0	PREDICTED: Gallus gallus solute carrier family 16, member 6 (monocarboxylic acid transporter 7) (SLC16A6), transcript variant X3, mRNA	O15403	696	0	Monocarboxylate transporter 7	.	.	.	.	pfam07690	MFS_1	Major Facilitator Superfamily.	GO:0034220|ion transmembrane transport;GO:0015718|monocarboxylic acid transport;	GO:0005887|integral component of plasma membrane;GO:0016020|membrane;	GO:0008028|monocarboxylic acid transmembrane transporter activity;GO:0015293|symporter activity;	K08183	SLC16A6; MFS transporter, MCP family, solute carrier family 16 (monocarboxylic acid transporters), member 6
ENSGALG00000004163	1	0.118	0.108442	gi|513196480|ref|XP_422265.3|	1623	0	PREDICTED: podocin [Gallus gallus]	gi|513196479|ref|XM_422265.3|	1244	0	PREDICTED: Gallus gallus nephrosis 2, idiopathic, steroid-resistant (podocin) (NPHS2), mRNA	Q91X05	399	6e-135	Podocin	AF1420	160	8e-45	COG0330	pfam01145	Band_7	SPFH domain / Band 7 family. This family has been called SPFH, Band 7 or PHB domain. Recent phylogenetic analysis has shown this domain to be a slipin or Stomatin-like integral membrane domain conserved from protozoa to mammals.	GO:0031532|actin cytoskeleton reorganization;GO:0007588|excretion;GO:0072249|metanephric glomerular visceral epithelial cell development;	GO:0005911|cell-cell junction;GO:0070062|extracellular exosome;GO:0005887|integral component of plasma membrane;GO:0031235|intrinsic component of the cytoplasmic side of the plasma membrane;GO:0045121|membrane raft;GO:0005886|plasma membrane;GO:0043234|protein complex;GO:0036057|slit diaphragm;	.	K18268	NPHS2; podocin
ENSGALG00000004168	1	0.473	0.661727	gi|363743870|ref|XP_418271.3|	3399	0	PREDICTED: protein fem-1 homolog A isoform X2 [Gallus gallus]	gi|513227879|ref|XM_418271.4|	2049	0	PREDICTED: Gallus gallus fem-1 homolog a (C. elegans) (FEM1A), transcript variant X2, mRNA	Q9BSK4	1009	0	Protein fem-1 homolog A	all2748	93.2	2e-19	COG0666	pfam12796	Ank_2	Ankyrin repeats (3 copies).	GO:0050728|negative regulation of inflammatory response;GO:0051438|regulation of ubiquitin-protein transferase activity;	GO:0005737|cytoplasm;	GO:0031867|EP4 subtype prostaglandin E2 receptor binding;GO:0004842|ubiquitin-protein transferase activity;	.	.
ENSGALG00000004170	1	0.209	0.273372	gi|57529377|ref|NP_001006290.1|	1918	0	adenosine deaminase [Gallus gallus]	gi|402745955|ref|NM_001006290.2|	2604	0	Gallus gallus adenosine deaminase (ADA), mRNA	Q5ZKP6	743	0	Adenosine deaminase	CAC3005	179	1e-48	COG1816	pfam00962	A_deaminase	Adenosine/AMP deaminase.	GO:0006154|adenosine catabolic process;GO:0046103|inosine biosynthetic process;GO:0009117|nucleotide metabolic process;GO:0009168|purine ribonucleoside monophosphate biosynthetic process;	GO:0030054|cell junction;GO:0060205|cytoplasmic membrane-bounded vesicle lumen;GO:0005886|plasma membrane;	GO:0004000|adenosine deaminase activity;GO:0008270|zinc ion binding;	K01488	add, ADA; adenosine deaminase [EC:3.5.4.4]
ENSGALG00000004193	1	0.456	0.603744	gi|118099779|ref|XP_425382.2|	2718	0	PREDICTED: arylsulfatase G [Gallus gallus]	gi|513213842|ref|XM_425382.3|	1734	0	PREDICTED: Gallus gallus arylsulfatase G (ARSG), mRNA	Q96EG1	674	0	Arylsulfatase G	SMa1683	150	6e-38	COG3119	pfam00884	Sulfatase	Sulfatase.	GO:0044267|cellular protein metabolic process;GO:0006687|glycosphingolipid metabolic process;GO:0043687|post-translational protein modification;GO:0044281|small molecule metabolic process;GO:0006665|sphingolipid metabolic process;GO:0006790|sulfur compound metabolic process;	GO:0005783|endoplasmic reticulum;GO:0005788|endoplasmic reticulum lumen;GO:0005615|extracellular space;GO:0005764|lysosome;	GO:0004065|arylsulfatase activity;GO:0046872|metal ion binding;	K12381	ARSG; arylsulfatase G [EC:3.1.6.-]
ENSGALG00000004196	1	0.312	0.368472	gi|733893837|ref|XP_010711517.1|	2490	0	PREDICTED: UDP-glucuronosyltransferase 1-1-like isoform X1 [Meleagris gallopavo]	gi|89572711|gb|AC161471.3|	2318	0	Gallus gallus BAC clone CH261-21B3 from chromosome ul, complete sequence	Q62452	605	0	UDP-glucuronosyltransferase 1-9	CAC2716	70.9	9e-12	COG1819	pfam00201	UDPGT	UDP-glucoronosyl and UDP-glucosyl transferase.	GO:0032870|cellular response to hormone stimulus;GO:0009813|flavonoid biosynthetic process;GO:0052696|flavonoid glucuronidation;GO:0043086|negative regulation of catalytic activity;GO:0052697|xenobiotic glucuronidation;	GO:0005783|endoplasmic reticulum;GO:0005789|endoplasmic reticulum membrane;GO:0070062|extracellular exosome;GO:0016021|integral component of membrane;GO:0043231|intracellular membrane-bounded organelle;	GO:0008144|drug binding;GO:0019899|enzyme binding;GO:0004857|enzyme inhibitor activity;GO:0005504|fatty acid binding;GO:0015020|glucuronosyltransferase activity;GO:0046982|protein heterodimerization activity;GO:0042803|protein homodimerization activity;GO:0005080|protein kinase C binding;GO:0005496|steroid binding;	K00699	UGT; glucuronosyltransferase [EC:2.4.1.17]
ENSGALG00000004215	1	0.361	0.461719	gi|513214131|ref|XP_415688.4|	2872	0	PREDICTED: WD repeat domain phosphoinositide-interacting protein 1 [Gallus gallus]	gi|513214130|ref|XM_415688.4|	2066	0	PREDICTED: Gallus gallus WD repeat domain, phosphoinositide interacting 1 (WIPI1), mRNA	Q8R3E3	741	0	WD repeat domain phosphoinositide-interacting protein 1	.	.	.	.	pfam04094	DUF390	Protein of unknown function (DUF390). This is a family of long proteins currently only found in the rice genome. They have no known function. However they may be some kind of transposable element.	GO:0000045|autophagosome assembly;GO:0006995|cellular response to nitrogen starvation;GO:0000422|mitophagy;GO:0044804|nucleophagy;GO:0006497|protein lipidation;GO:0034497|protein localization to pre-autophagosomal structure;GO:0048203|vesicle targeting, trans-Golgi to endosome;	GO:0000421|autophagosome membrane;GO:0030136|clathrin-coated vesicle;GO:0005737|cytoplasm;GO:0005856|cytoskeleton;GO:0005829|cytosol;GO:0010008|endosome membrane;GO:0019898|extrinsic component of membrane;GO:0000407|pre-autophagosomal structure;GO:0034045|pre-autophagosomal structure membrane;GO:0005802|trans-Golgi network;	GO:0050681|androgen receptor binding;GO:0030331|estrogen receptor binding;GO:0080025|phosphatidylinositol-3,5-bisphosphate binding;GO:0032266|phosphatidylinositol-3-phosphate binding;GO:0005102|receptor binding;	K17908	WIPI, ATG18; autophagy-related protein 18
ENSGALG00000004260	1	0.298	0.196978	gi|733887904|ref|XP_010709179.1|	4116	0	PREDICTED: plakophilin-3 [Meleagris gallopavo]	gi|513185950|ref|XM_003641289.2|	1603	0	PREDICTED: Gallus gallus plakophilin 3 (PKP3), transcript variant X1, mRNA	Q9QY23	1043	0	Plakophilin-3	.	.	.	.	pfam00514	Arm	Armadillo/beta-catenin-like repeat. Approx. 40 amino acid repeat. Tandem repeats form super-helix of helices that is proposed to mediate interaction of beta-catenin with its ligands. CAUTION: This family does not contain all known armadillo repeats.	GO:0002159|desmosome assembly;GO:0090002|establishment of protein localization to plasma membrane;GO:0016337|single organismal cell-cell adhesion;	GO:0030057|desmosome;GO:0005634|nucleus;GO:0005886|plasma membrane;GO:0005914|spot adherens junction;	GO:0045294|alpha-catenin binding;GO:0050839|cell adhesion molecule binding;	.	.
ENSGALG00000004310	1	0.384	0.267648	gi|363739544|ref|XP_414776.3|	2357	0	PREDICTED: protein tweety homolog 3 [Gallus gallus]	gi|513209029|ref|XM_414776.4|	1553	0	PREDICTED: Gallus gallus tweety homolog 3 (Drosophila) (TTYH3), mRNA	Q9C0H2	692	0	Protein tweety homolog 3	.	.	.	.	pfam04906	Tweety	Tweety. The tweety (tty) gene has not been characterized at the protein level. However, it is thought to form a membrane protein with five potential membrane-spanning regions. A number of potential functions have been suggested in.	GO:1902476|chloride transmembrane transport;GO:0006821|chloride transport;GO:0034220|ion transmembrane transport;GO:0055085|transmembrane transport;	GO:0034707|chloride channel complex;GO:0070062|extracellular exosome;GO:0005886|plasma membrane;	GO:0005254|chloride channel activity;GO:0005229|intracellular calcium activated chloride channel activity;	.	.
ENSGALG00000004332	1	0.209	0.185383	gi|513190719|ref|XP_004942085.1|	942	1e-124	PREDICTED: phospholipase A2, group XIIB isoform X3 [Gallus gallus]	gi|513190718|ref|XM_004942028.1|	683	0	PREDICTED: Gallus gallus phospholipase A2, group XIIB (PLA2G12B), transcript variant X3, mRNA	Q9BX93	312	1e-104	Group XIIB secretory phospholipase A2-like protein	.	.	.	.	pfam06951	PLA2G12	Group XII secretory phospholipase A2 precursor (PLA2G12). This family consists of several group XII secretory phospholipase A2 precursor (PLA2G12) (EC:3.1.1.4) proteins. Group XII and group V PLA(2)s are thought to participate in helper T cell immune response through release of immediate second signals and generation of downstream eicosanoids.	GO:0042632|cholesterol homeostasis;GO:0016042|lipid catabolic process;GO:0070328|triglyceride homeostasis;	GO:0005576|extracellular region;	GO:0005509|calcium ion binding;GO:0004623|phospholipase A2 activity;	K01047	PLA2G, SPLA2; secretory phospholipase A2 [EC:3.1.1.4]
ENSGALG00000004333	1	0.284	0.462636	gi|513213881|ref|XP_004946295.1|	8512	0	PREDICTED: ATP-binding cassette sub-family A member 5 isoform X10 [Gallus gallus]	gi|513213880|ref|XM_004946238.1|	5203	0	PREDICTED: Gallus gallus ATP-binding cassette, sub-family A (ABC1), member 5 (ABCA5), transcript variant X10, mRNA	Q8WWZ7	2425	0	ATP-binding cassette sub-family A member 5	PH0913	145	3e-36	COG1131	pfam00005	ABC_tran	ABC transporter. ABC transporters for a large family of proteins responsible for translocation of a variety of compounds across biological membranes. ABC transporters are the largest family of proteins in many completely sequenced bacteria. ABC transporters are composed of two copies of this domain and two copies of a transmembrane domain pfam00664. These four domains may belong to a single polyp…	GO:0033344|cholesterol efflux;GO:0034375|high-density lipoprotein particle remodeling;GO:0006869|lipid transport;GO:0010745|negative regulation of macrophage derived foam cell differentiation;GO:0043691|reverse cholesterol transport;GO:0055085|transmembrane transport;	GO:0000139|Golgi membrane;GO:0016021|integral component of membrane;GO:0043231|intracellular membrane-bounded organelle;GO:0005770|late endosome;GO:0031902|late endosome membrane;GO:0005765|lysosomal membrane;GO:0005764|lysosome;	GO:0005524|ATP binding;GO:0042626|ATPase activity, coupled to transmembrane movement of substances;	K05648	ABCA5; ATP-binding cassette, subfamily A (ABC1), member 5
ENSGALG00000004338	1	0.292	0.197392	gi|45383788|ref|NP_989495.1|	2702	0	collagen, type XVIII, alpha 1 precursor [Gallus gallus]	gi|45383787|ref|NM_204164.1|	5187	0	Gallus gallus collagen, type XVIII, alpha 1 (COL18A1), mRNA	P39061	241	1e-62	Collagen alpha-1(XVIII) chain	.	.	.	.	pfam06482	Endostatin	Collagenase NC10 and Endostatin. NC10 stands for Non-helical region 10 and is taken from human COL15A1. A mutation in this region in human COL18A1 is associated with an increased risk of prostrate cancer. This domain is cleaved from the precursor and forms endostatin. Endostatin is a key tumor suppressor and has been used highly successfully to treat cancer. It is a potent angiogenesis inhibitor.…	GO:0001525|angiogenesis;GO:0007155|cell adhesion;GO:0001886|endothelial cell morphogenesis;GO:0030198|extracellular matrix organization;GO:0030335|positive regulation of cell migration;GO:0008284|positive regulation of cell proliferation;GO:2000353|positive regulation of endothelial cell apoptotic process;GO:0042493|response to drug;GO:0051599|response to hydrostatic pressure;	GO:0005604|basement membrane;GO:0005581|collagen trimer;GO:0070062|extracellular exosome;GO:0031012|extracellular matrix;GO:0005615|extracellular space;	GO:0042802|identical protein binding;GO:0046872|metal ion binding;GO:0005198|structural molecule activity;	K06823	COL18A; collagen, type XVIII, alpha
ENSGALG00000004345	1	0.276	0.208932	gi|118092611|ref|XP_421585.2|	2897	0	PREDICTED: oncoprotein-induced transcript 3 protein isoform X7 [Gallus gallus]	gi|513190723|ref|XM_421585.4|	2466	0	PREDICTED: Gallus gallus oncoprotein induced transcript 3 (OIT3), transcript variant X7, mRNA	Q29RU2	915	0	Oncoprotein-induced transcript 3 protein	.	.	.	.	pfam00100	Zona_pellucida	Zona pellucida-like domain.	.	GO:0005635|nuclear envelope;	GO:0005509|calcium ion binding;	.	.
ENSGALG00000004346	1	0.28	0.34272	gi|513179986|ref|XP_003641185.2|	2008	0	PREDICTED: P2Y purinoceptor 4 isoform X1 [Gallus gallus]	gi|513179985|ref|XM_003641137.2|	1673	0	PREDICTED: Gallus gallus P2Y purinoceptor 4-like (LOC100857687), transcript variant X1, mRNA	O35811	426	1e-143	P2Y purinoceptor 4	.	.	.	.	pfam00001	7tm_1	7 transmembrane receptor (rhodopsin family). This family contains, amongst other G-protein-coupled receptors (GCPRs), members of the opsin family, which have been considered to be typical members of the rhodopsin superfamily. They share several motifs, mainly the seven transmembrane helices, GCPRs of the rhodopsin superfamily. All opsins bind a chromophore, such as 11-cis-retinal. The function of…	GO:0071380|cellular response to prostaglandin E stimulus;GO:0030321|transepithelial chloride transport;	GO:0016324|apical plasma membrane;GO:0016323|basolateral plasma membrane;GO:0016021|integral component of membrane;	GO:0005524|ATP binding;GO:0045028|G-protein coupled purinergic nucleotide receptor activity;GO:0045030|UTP-activated nucleotide receptor activity;	K04271	P2RY4; pyrimidinergic receptor P2Y, G protein-coupled, 4
ENSGALG00000004367	1	0.433	0.648634	gi|513179995|ref|XP_004940599.1|	1668	0	PREDICTED: diacylglycerol O-acyltransferase 2-like isoform X4 [Gallus gallus]	gi|513179994|ref|XM_004940542.1|	1252	0	PREDICTED: Gallus gallus diacylglycerol O-acyltransferase 2-like (LOC428693), transcript variant X4, mRNA	Q4V9F0	410	1e-137	Diacylglycerol O-acyltransferase 2	.	.	.	.	pfam03982	DAGAT	Diacylglycerol acyltransferase. The terminal step of triacylglycerol (TAG) formation is catalysed by the enzyme diacylglycerol acyltransferase (DAGAT).	GO:0006071|glycerol metabolic process;GO:0019432|triglyceride biosynthetic process;	GO:0005789|endoplasmic reticulum membrane;GO:0016021|integral component of membrane;	GO:0004144|diacylglycerol O-acyltransferase activity;	K11160	DGAT2; diacylglycerol O-acyltransferase 2 [EC:2.3.1.20 2.3.1.75]
ENSGALG00000004378	1	0.24	0.27864	gi|71897331|ref|NP_001025859.1|	2343	0	ankyrin repeat and SOCS box protein 6 [Gallus gallus]	gi|71897330|ref|NM_001030688.1|	2700	0	Gallus gallus ankyrin repeat and SOCS box containing 6 (ASB6), mRNA	Q5R4M7	550	0	Ankyrin repeat and SOCS box protein 6	all2748	54.3	1e-06	COG0666	pfam12796	Ank_2	Ankyrin repeats (3 copies).	GO:0035556|intracellular signal transduction;GO:0016567|protein ubiquitination;	GO:0005737|cytoplasm;	.	K10328	ASB6; ankyrin repeat and SOCS box protein 6
ENSGALG00000004396	1	0.408	0.64464	gi|71895019|ref|NP_001026395.1|	2004	0	dnaJ homolog subfamily B member 12 [Gallus gallus]	gi|60098852|emb|AJ851623.1|	2913	0	Gallus gallus mRNA for hypothetical protein, clone 13a9	Q9NXW2	642	0	DnaJ homolog subfamily B member 12	.	.	.	.	pfam09320	DUF1977	Domain of unknown function (DUF1977). Members of this family of functionally uncharacterized domains are predominantly found in dnaj-like proteins.	.	GO:0016021|integral component of membrane;GO:0016020|membrane;	.	K09518	DNAJB12; DnaJ homolog subfamily B member 12
ENSGALG00000004436	1	0.055	0.076725	gi|513207966|ref|XP_414782.2|	2597	0	PREDICTED: cytochrome P450 3A12 isoform X2 [Gallus gallus]	gi|513207965|ref|XM_414782.4|	1759	0	PREDICTED: Gallus gallus cytochrome P450, family 3, subfamily A, polypeptide 4 (CYP3A4), transcript variant X2, mRNA	P51538	624	0	Cytochrome P450 3A9	SMc02579	154	6e-40	COG2124	pfam00067	p450	Cytochrome P450. Cytochrome P450s are haem-thiolate proteins involved in the oxidative degradation of various compounds. They are particularly well known for their role in the degradation of environmental toxins and mutagens. They can be divided into 4 classes, according to the method by which electrons from NAD(P)H are delivered to the catalytic site. Sequence conservation is relatively low with…	GO:0050896|response to stimulus;GO:0007608|sensory perception of smell;	GO:0005789|endoplasmic reticulum membrane;	GO:0070330|aromatase activity;GO:0020037|heme binding;GO:0005506|iron ion binding;GO:0004497|monooxygenase activity;GO:0008395|steroid hydroxylase activity;	.	.
ENSGALG00000004438	1	0.444	0.506604	gi|363744029|ref|XP_003642960.1|	2369	0	PREDICTED: arylsulfatase B [Gallus gallus]	gi|513229581|ref|XM_003642912.2|	1897	0	PREDICTED: Gallus gallus arylsulfatase B (ARSB), mRNA	P15848	766	0	Arylsulfatase B	STM0035	137	6e-34	COG3119	pfam00884	Sulfatase	Sulfatase.	GO:0006914|autophagy;GO:0005975|carbohydrate metabolic process;GO:0044267|cellular protein metabolic process;GO:0007417|central nervous system development;GO:0030207|chondroitin sulfate catabolic process;GO:0030204|chondroitin sulfate metabolic process;GO:0061580|colon epithelial cell migration;GO:0030203|glycosaminoglycan metabolic process;GO:0006687|glycosphingolipid metabolic process;GO:000704…	GO:0009986|cell surface;GO:0005788|endoplasmic reticulum lumen;GO:0070062|extracellular exosome;GO:0005794|Golgi apparatus;GO:0043202|lysosomal lumen;GO:0005764|lysosome;GO:0005739|mitochondrion;GO:0005791|rough endoplasmic reticulum;	GO:0004065|arylsulfatase activity;GO:0046872|metal ion binding;GO:0003943|N-acetylgalactosamine-4-sulfatase activity;	K01135	ARSB; arylsulfatase B [EC:3.1.6.12]
ENSGALG00000004464	1	0.263	0.466825	gi|742603574|ref|NP_989869.2|	11228	0	protein sidekick-2 precursor [Gallus gallus]	gi|23194255|gb|AF537108.1|	6382	0	Gallus gallus sidekick-2 mRNA, complete cds	Q8AV57	4267	0	Protein sidekick-2	.	.	.	.	pfam07679	I-set	Immunoglobulin I-set domain.	GO:0007155|cell adhesion;	GO:0030054|cell junction;GO:0016021|integral component of membrane;GO:0005886|plasma membrane;GO:0045202|synapse;	.	.	.
ENSGALG00000004468	1	0.25	0.20975	gi|363734070|ref|XP_420936.3|	1851	0	PREDICTED: regulator of microtubule dynamics protein 3 [Gallus gallus]	gi|513185896|ref|XM_420936.4|	2209	0	PREDICTED: Gallus gallus family with sequence similarity 82, member A2 (FAM82A2), mRNA	Q5R6Z1	453	2e-150	Regulator of microtubule dynamics protein 3	.	.	.	.	pfam01442	Apolipoprotein	Apolipoprotein A1/A4/E domain. These proteins contain several 22 residue repeats which form a pair of alpha helices. This family includes: Apolipoprotein A-I. Apolipoprotein A-IV, and Apolipoprotein E.	GO:0006915|apoptotic process;GO:0030154|cell differentiation;GO:0006874|cellular calcium ion homeostasis;	GO:0016021|integral component of membrane;GO:0005874|microtubule;GO:0005741|mitochondrial outer membrane;GO:0005634|nucleus;GO:0000922|spindle pole;	.	.	.
ENSGALG00000004475	1	0.032	0.15472	gi|733898863|ref|XP_010713462.1|	2425	0	PREDICTED: leucine-rich repeat-containing protein 32-like [Meleagris gallopavo]	.	.	.	.	Q14392	271	5e-80	Leucine-rich repeat-containing protein 32	YKL193c	57.4	4e-08	COG4886	pfam13855	LRR_8	Leucine rich repeat.	GO:0046007|negative regulation of activated T cell proliferation;GO:0050710|negative regulation of cytokine secretion;GO:0010628|positive regulation of gene expression;	GO:0005887|integral component of plasma membrane;	.	.	.
ENSGALG00000004476	1	0.499	0.435627	gi|363738582|ref|XP_414289.3|	3664	0	PREDICTED: semaphorin-3G isoform X4 [Gallus gallus]	gi|513204681|ref|XM_414289.4|	2187	0	PREDICTED: Gallus gallus sema domain, immunoglobulin domain (Ig), short basic domain, secreted, (semaphorin) 3G (SEMA3G), transcript variant X4, mRNA	Q9NS98	889	0	Semaphorin-3G	.	.	.	.	pfam01403	Sema	Sema domain. The Sema domain occurs in semaphorins, which are a large family of secreted and transmembrane proteins, some of which function as repellent signals during axon guidance. Sema domains also occur in the hepatocyte growth factor receptor and human plexin A-3.	.	GO:0070062|extracellular exosome;GO:0016020|membrane;	.	K06840	SEMA3; semaphorin 3
ENSGALG00000004518	1	0.471	0.421545	gi|50755288|ref|XP_414685.1|	2030	0	PREDICTED: betaine--homocysteine S-methyltransferase 1 [Gallus gallus]	gi|109689948|gb|AC187364.2|	3423	0	Gallus gallus BAC clone CH261-39D10 from chromosome z, complete sequence	O35490	692	0	Betaine--homocysteine S-methyltransferase 1	BS_yitJ_1	96.3	3e-20	COG0646	pfam02574	S-methyl_trans	Homocysteine S-methyltransferase. This is a family of related homocysteine S-methyltransferases enzymes: 5-methyltetrahydrofolate--homocysteine S-methyltransferases also known EC:2.1.1.13; Betaine--homocysteine S-methyltransferase (vitamin B12 dependent), EC:2.1.1.5,; and Homocysteine S-methyltransferase, EC:2.1.1.10,.	GO:0006579|amino-acid betaine catabolic process;GO:0009086|methionine biosynthetic process;	GO:0005737|cytoplasm;	GO:0047150|betaine-homocysteine S-methyltransferase activity;GO:0008898|S-adenosylmethionine-homocysteine S-methyltransferase activity;GO:0008270|zinc ion binding;	K00544	BHMT; betaine-homocysteine S-methyltransferase [EC:2.1.1.5]
ENSGALG00000004583	1	0.377	0.44486	gi|363740846|ref|XP_415704.3|	3311	0	PREDICTED: nuclear protein localization protein 4 homolog isoform X2 [Gallus gallus]	gi|513213962|ref|XM_415704.4|	3237	0	PREDICTED: Gallus gallus nuclear protein localization 4 homolog (S. cerevisiae) (NPLOC4), transcript variant X2, mRNA	Q8TAT6	1191	0	Nuclear protein localization protein 4 homolog	YBR170c	342	1e-103	COG5100	pfam05021	NPL4	NPL4 family. The HRD4 gene was identical to NPL4, a gene previously implicated in nuclear transport. Using a diverse set of substrates and direct ubiquitination assays, analysis revealed that HRD4/NPL4 is required for a poorly characterized step in ER-associated degradation after ubiquitination of target proteins but before their recognition by the 26S proteasome. Npl4p physically associates with…	GO:0006281|DNA repair;GO:0030433|ER-associated ubiquitin-dependent protein catabolic process;GO:0070987|error-free translesion synthesis;GO:0007030|Golgi organization;GO:0030970|retrograde protein transport, ER to cytosol;GO:0019985|translesion synthesis;GO:0006511|ubiquitin-dependent protein catabolic process;	GO:0005829|cytosol;GO:0005783|endoplasmic reticulum;GO:0042175|nuclear outer membrane-endoplasmic reticulum membrane network;GO:0005654|nucleoplasm;GO:0005634|nucleus;GO:0036501|UFD1-NPL4 complex;GO:0034098|VCP-NPL4-UFD1 AAA ATPase complex;	GO:0043130|ubiquitin binding;GO:0031625|ubiquitin protein ligase binding;GO:0008270|zinc ion binding;	K14015	NPLOC4, NPL4; nuclear protein localization protein 4 homolog
ENSGALG00000004590	1	0.459	0.523719	gi|553727198|ref|NP_001272908.1|	4097	0	chloride transport protein 6 [Gallus gallus]	gi|553727197|ref|NM_001285979.1|	2607	0	Gallus gallus chloride channel, voltage-sensitive 6 (CLCN6), mRNA	P51797	1494	0	Chloride transport protein 6	SPBC887.02	102	1e-21	COG0038	pfam00654	Voltage_CLC	Voltage gated chloride channel. This family of ion channels contains 10 or 12 transmembrane helices. Each protein forms a single pore. It has been shown that some members of this family form homodimers. In terms of primary structure, they are unrelated to known cation channels or other types of anion channels. Three ClC subfamilies are found in animals. ClC-1 is involved in setting and restoring …	GO:0006884|cell volume homeostasis;GO:0006821|chloride transport;GO:0034220|ion transmembrane transport;GO:1903959|regulation of anion transmembrane transport;GO:0009612|response to mechanical stimulus;GO:0007165|signal transduction;GO:0055085|transmembrane transport;	GO:0010008|endosome membrane;GO:0016021|integral component of membrane;GO:0005765|lysosomal membrane;	GO:0015297|antiporter activity;GO:0005524|ATP binding;GO:0005247|voltage-gated chloride channel activity;	K05015	CLCN6; chloride channel 6
ENSGALG00000004604	1	0.427	0.387289	gi|118099302|ref|XP_415485.2|	2316	0	PREDICTED: kynurenine--oxoglutarate transaminase 1 isoformX2 [Gallus gallus]	gi|513212339|ref|XM_003642263.2|	1798	0	PREDICTED: Gallus gallus kynurenine--oxoglutarate transaminase 1-like (LOC100859686), transcript variant X1, mRNA	Q16773	598	0	Kynurenine--oxoglutarate transaminase 1	SPAC6B12.04c	256	3e-77	COG0436	pfam00155	Aminotran_1_2	Aminotransferase class I and II.	GO:0008652|cellular amino acid biosynthetic process;GO:0006575|cellular modified amino acid metabolic process;GO:0034641|cellular nitrogen compound metabolic process;GO:0070189|kynurenine metabolic process;GO:0097053|L-kynurenine catabolic process;GO:0006559|L-phenylalanine catabolic process;GO:0044281|small molecule metabolic process;GO:0006569|tryptophan catabolic process;	GO:0005737|cytoplasm;GO:0005829|cytosol;GO:0005654|nucleoplasm;	GO:0047804|cysteine-S-conjugate beta-lyase activity;GO:0047316|glutamine-phenylpyruvate transaminase activity;GO:0016212|kynurenine-oxoglutarate transaminase activity;GO:0047945|L-glutamine:pyruvate aminotransferase activity;GO:0047312|L-phenylalanine:pyruvate aminotransferase activity;GO:0042803|protein homodimerization activity;GO:0030170|pyridoxal phosphate binding;GO:0008483|transaminase acti…	K00816	CCBL; kynurenine---oxoglutarate transaminase / cysteine-S-conjugate beta-lyase / glutamine---phenylpyruvate transaminase [EC:2.6.1.7 4.4.1.13 2.6.1.64]
ENSGALG00000004611	1	0.475	0.6593	gi|61098274|ref|NP_001012804.1|	3641	0	F-box/LRR-repeat protein 18 [Gallus gallus]	gi|61098273|ref|NM_001012786.1|	2467	0	Gallus gallus F-box and leucine-rich repeat protein 18 (FBXL18), mRNA	Q96ME1	1017	0	F-box/LRR-repeat protein 18	.	.	.	.	pfam12937	F-box-like	F-box-like. This is an F-box-like family.	.	.	.	K10284	FBXL18; F-box and leucine-rich repeat protein 18
ENSGALG00000004614	1	0.497	0.557137	gi|71896005|ref|NP_001026731.1|	1542	0	N-acetylneuraminate lyase [Gallus gallus]	gi|402743442|ref|NM_001031560.2|	1184	0	Gallus gallus N-acetylneuraminate pyruvate lyase (dihydrodipicolinate synthase) (NPL), mRNA	Q5ZKD4	598	0	N-acetylneuraminate lyase	VC1776	188	6e-55	COG0329	pfam00701	DHDPS	Dihydrodipicolinate synthetase family. This family has a TIM barrel structure.	GO:0005975|carbohydrate metabolic process;GO:0019262|N-acetylneuraminate catabolic process;	GO:0005737|cytoplasm;	GO:0008747|N-acetylneuraminate lyase activity;	K01639	E4.1.3.3, nanA, NPL; N-acetylneuraminate lyase [EC:4.1.3.3]
ENSGALG00000004620	1	0.353	0.326172	gi|363736407|ref|XP_001234659.2|	5482	0	PREDICTED: LOW QUALITY PROTEIN: laminin subunit gamma-1 [Gallus gallus]	gi|513196644|ref|XM_001234658.3|	3120	0	PREDICTED: Gallus gallus laminin, gamma 1 (formerly LAMB2) (LAMC1), mRNA	P11047	1817	0	Laminin subunit gamma-1	.	.	.	.	pfam00055	Laminin_N	Laminin N-terminal (Domain VI).	GO:0007411|axon guidance;GO:0007155|cell adhesion;GO:0016477|cell migration;GO:0007492|endoderm development;GO:0022617|extracellular matrix disassembly;GO:0030198|extracellular matrix organization;GO:0031581|hemidesmosome assembly;GO:0050679|positive regulation of epithelial cell proliferation;GO:0006461|protein complex assembly;GO:0034446|substrate adhesion-dependent cell spreading;	GO:0005604|basement membrane;GO:0070062|extracellular exosome;GO:0031012|extracellular matrix;GO:0005576|extracellular region;GO:0005615|extracellular space;GO:0005606|laminin-1 complex;GO:0043259|laminin-10 complex;GO:0043260|laminin-11 complex;	GO:0005201|extracellular matrix structural constituent;GO:0043208|glycosphingolipid binding;	K05635	LAMC1; laminin, gamma 1
ENSGALG00000004629	1	0.411	0.311538	gi|513208036|ref|XP_414793.4|	3467	0	PREDICTED: E3 ubiquitin-protein ligase RNF216 [Gallus gallus]	gi|513208035|ref|XM_414793.4|	2139	0	PREDICTED: Gallus gallus ring finger protein 216 (RNF216), mRNA	Q9NWF9	698	0	E3 ubiquitin-protein ligase RNF216	.	.	.	.	pfam01500	Keratin_B2	Keratin, high sulfur B2 protein. High sulfur proteins are cysteine-rich proteins synthesized during the differentiation of hair matrix cells, and form hair fibres in association with hair keratin intermediate filaments. This family has been divided up into four regions, with the second region containing 8 copies of a short repeat. This family is also known as B2 or KAP1.	GO:0006915|apoptotic process;GO:0043161|proteasome-mediated ubiquitin-dependent protein catabolic process;GO:0070936|protein K48-linked ubiquitination;GO:0050691|regulation of defense response to virus by host;GO:0032648|regulation of interferon-beta production;GO:0016032|viral process;	GO:0005737|cytoplasm;GO:0005654|nucleoplasm;GO:0005634|nucleus;	GO:0016874|ligase activity;GO:0008270|zinc ion binding;	K11976	RNF216; TRIAD3; E3 ubiquitin-protein ligase RNF216 [EC:6.3.2.19]
ENSGALG00000004730	1	0.41	0.67363	gi|71895359|ref|NP_001026285.1|	1306	3e-174	chloride intracellular channel protein 2 [Gallus gallus]	gi|71895358|ref|NM_001031114.1|	1970	0	Gallus gallus chloride intracellular channel 2 (CLIC2), mRNA	O15247	395	4e-132	Chloride intracellular channel protein 2	.	.	.	.	pfam13409	GST_N_2	Glutathione S-transferase, N-terminal domain. This family is closely related to pfam02798.	GO:0060315|negative regulation of ryanodine-sensitive calcium-release channel activity;GO:0055114|oxidation-reduction process;GO:0051099|positive regulation of binding;GO:0010881|regulation of cardiac muscle contraction by regulation of the release of sequestered calcium ion;GO:0010880|regulation of release of sequestered calcium ion into cytosol by sarcoplasmic reticulum;GO:0007165|signal transd…	GO:0034707|chloride channel complex;GO:0005737|cytoplasm;GO:0005622|intracellular;GO:0005634|nucleus;	GO:0005254|chloride channel activity;GO:0004602|glutathione peroxidase activity;GO:0005244|voltage-gated ion channel activity;	K05022	CLIC2; chloride intracellular channel protein 2
ENSGALG00000004735	1	0.397	0.527613	gi|497815304|ref|NP_001012805.2|	1859	0	dual specificity mitogen-activated protein kinase kinase 3 [Gallus gallus]	gi|497815303|ref|NM_001012787.2|	1482	0	Gallus gallus mitogen-activated protein kinase kinase 3 (MAP2K3), mRNA	O09110	623	0	Dual specificity mitogen-activated protein kinase kinase 3	.	.	.	.	pfam00069	Pkinase	Protein kinase domain.	GO:0000187|activation of MAPK activity;GO:0060048|cardiac muscle contraction;GO:0006954|inflammatory response;GO:0000165|MAPK cascade;GO:0045860|positive regulation of protein kinase activity;GO:0045893|positive regulation of transcription, DNA-templated;GO:0042981|regulation of apoptotic process;GO:0042035|regulation of cytokine biosynthetic process;GO:0007346|regulation of mitotic cell cycle;GO…	GO:0005737|cytoplasm;GO:0016020|membrane;	GO:0005524|ATP binding;GO:0004708|MAP kinase kinase activity;GO:0019901|protein kinase binding;GO:0004674|protein serine/threonine kinase activity;GO:0004713|protein tyrosine kinase activity;	K04432	MAP2K3, MKK3; mitogen-activated protein kinase kinase 3 [EC:2.7.12.2]
ENSGALG00000004745	1	0.375	0.520125	gi|71894781|ref|NP_001025804.1|	582	7e-67	protein NATD1 [Gallus gallus]	gi|71894780|ref|NM_001030633.1|	3241	0	Gallus gallus chromosome 14 open reading frame, human C17orf103 (C14H17ORF103), mRNA	Q5ZJI6	228	3e-68	Protein NATD1	PA1749	53.1	5e-07	COG2388	pfam14542	Acetyltransf_CG	GCN5-related N-acetyl-transferase. This family of GCN5-related N-acetyl-transferases bind both CoA and acetyl-CoA. They are characterized by highly conserved glycine, a cysteine residue in the acetyl-CoA binding site near the acetyl group, their small size compared with other GNATs and a lack of of an obvious substrate-binding site. It is proposed that they transfer an acetyl group from acetyl-Co…	.	.	.	K06975	K06975
ENSGALG00000004778	1	0.26	0.28106	gi|208610025|ref|NP_001129151.1|	2660	0	multidrug and toxin extrusion protein 1 [Gallus gallus]	gi|208610024|ref|NM_001135679.1|	1833	0	Gallus gallus solute carrier family 47, member 2 (SLC47A2), mRNA	Q8K0H1	533	0	Multidrug and toxin extrusion protein 1	SPCC4B3.13	221	6e-63	COG0534	pfam01554	MatE	MatE. The MatE domain	GO:0015695|organic cation transport;	GO:0016021|integral component of membrane;GO:0031988|membrane-bounded vesicle;GO:0005886|plasma membrane;	GO:0015238|drug transmembrane transporter activity;GO:0005451|monovalent cation:proton antiporter activity;	K03327	TC.MATE, SLC47A, norM, mdtK, dinF; multidrug resistance protein, MATE family
ENSGALG00000004853	1	0.317	0.459333	gi|118096409|ref|XP_414135.2|	3585	0	PREDICTED: low-density lipoprotein receptor-related protein 3 isoform X4 [Gallus gallus]	gi|513203460|ref|XM_414135.4|	2153	0	PREDICTED: Gallus gallus low density lipoprotein receptor-related protein 3 (LRP3), transcript variant X4, mRNA	O88204	959	0	Low-density lipoprotein receptor-related protein 3	.	.	.	.	pfam00431	CUB	CUB domain.	GO:0006897|endocytosis;	GO:0005905|coated pit;GO:0016021|integral component of membrane;	.	.	.
ENSGALG00000004904	1	0.107	0.128186	gi|733922829|ref|XP_010722832.1|	1206	2e-158	PREDICTED: GTPase IMAP family member 8 isoform X1 [Meleagris gallopavo]	gi|513167205|ref|XM_004939069.1|	1087	0	PREDICTED: Gallus gallus GTPase IMAP family member 7-like (LOC101749208), mRNA	Q8NHV1	57	1e-07	GTPase IMAP family member 7	.	.	.	.	pfam04548	AIG1	AIG1 family. Arabidopsis protein AIG1 appears to be involved in plant resistance to bacteria.	.	GO:0005737|cytoplasm;GO:0005811|lipid particle;	GO:0005525|GTP binding;GO:0003924|GTPase activity;GO:0042803|protein homodimerization activity;	.	.
ENSGALG00000004929	1	0.431	0.596073	gi|118097879|ref|XP_414816.2|	1056	8e-138	PREDICTED: glucose-induced degradation protein 4 homolog [Gallus gallus]	gi|513208207|ref|XM_414816.4|	1821	0	PREDICTED: Gallus gallus chromosome 14 open reading frame, human C17orf39 (C17ORF39), mRNA	.	.	.	.	ECU03g0570	107	2e-25	COG5073	pfam09783	Vac_ImportDeg	Vacuolar import and degradation protein. Members of this family are involved in the negative regulation of gluconeogenesis. They are required for both proteosome-dependent and vacuolar catabolite degradation of fructose-1,6-bisphosphatase (FBPase), where they probably regulate FBPase targeting from the FBPase-containing vesicles to the vacuole.	.	.	.	.	.
ENSGALG00000004948	1	0.289	0.455175	gi|118089381|ref|XP_420183.2|	2043	0	PREDICTED: alpha-galactosidase A [Gallus gallus]	gi|513180312|ref|XM_420183.4|	2163	0	PREDICTED: Gallus gallus galactosidase, alpha (GLA), mRNA	P06280	597	0	Alpha-galactosidase A	.	.	.	.	pfam02065	Melibiase	Melibiase. Glycoside hydrolase families GH27, GH31 and GH36 form the glycoside hydrolase clan GH-D. Glycoside hydrolase family 36 can be split into 11 families, GH36A to GH36K. This family includes enzymes from GH36A-B and GH36D-K and from GH27.	GO:0016139|glycoside catabolic process;GO:0046479|glycosphingolipid catabolic process;GO:0006687|glycosphingolipid metabolic process;GO:0046477|glycosylceramide catabolic process;GO:0045019|negative regulation of nitric oxide biosynthetic process;GO:0051001|negative regulation of nitric-oxide synthase activity;GO:0009311|oligosaccharide metabolic process;GO:0044281|small molecule metabolic proces…	GO:0005737|cytoplasm;GO:0070062|extracellular exosome;GO:0005576|extracellular region;GO:0005794|Golgi apparatus;GO:0043202|lysosomal lumen;GO:0005764|lysosome;	GO:0004557|alpha-galactosidase activity;GO:0003824|catalytic activity;GO:0016936|galactoside binding;GO:0016787|hydrolase activity;GO:0042803|protein homodimerization activity;GO:0052692|raffinose alpha-galactosidase activity;GO:0005102|receptor binding;	K01189	GLA; alpha-galactosidase [EC:3.2.1.22]
ENSGALG00000004957	1	0.369	0.465678	gi|50752018|ref|XP_422616.1|	1553	0	PREDICTED: rhomboid-related protein 4 isoform X4 [Gallus gallus]	gi|513199307|ref|XM_422616.4|	3014	0	PREDICTED: Gallus gallus rhomboid domain containing 1 (RHBDD1), transcript variant X4, mRNA	Q8TEB9	347	2e-107	Rhomboid-related protein 4	.	.	.	.	pfam01694	Rhomboid	Rhomboid family. This family contains integral membrane proteins that are related to Drosophila rhomboid protein. Members of this family are found in bacteria and eukaryotes. Rhomboid promotes the cleavage of the membrane-anchored TGF-alpha-like growth factor Spitz, allowing it to activate the Drosophila EGF receptor. Analysis has shown that Rhomboid-1 is an intramembrane serine protease.4] (EC:3…	GO:0006915|apoptotic process;GO:0034620|cellular response to unfolded protein;GO:0034644|cellular response to UV;GO:0030433|ER-associated ubiquitin-dependent protein catabolic process;GO:0036503|ERAD pathway;GO:0031293|membrane protein intracellular domain proteolysis;GO:0033619|membrane protein proteolysis;GO:1904211|membrane protein proteolysis involved in retrograde protein transport, ER to cy…	GO:0005783|endoplasmic reticulum;GO:0005789|endoplasmic reticulum membrane;GO:0044322|endoplasmic reticulum quality control compartment;GO:0030176|integral component of endoplasmic reticulum membrane;GO:0005739|mitochondrion;	GO:0004175|endopeptidase activity;GO:0004252|serine-type endopeptidase activity;	K09651	RHBDD1; rhomboid domain-containing protein 1 [EC:3.4.21.-]
ENSGALG00000004958	1	0.332	0.658356	gi|768405248|ref|XP_011598717.1|	3446	0	PREDICTED: tyrosine-protein kinase BTK isoform X1 [Aquila chrysaetos canadensis]	gi|54020688|ref|NM_204233.2|	2311	0	Gallus gallus Bruton agammaglobulinemia tyrosine kinase (BTK), mRNA	Q8JH64	1309	0	Tyrosine-protein kinase BTK	.	.	.	.	pfam07714	Pkinase_Tyr	Protein tyrosine kinase.	GO:0045087|innate immune response;GO:0035556|intracellular signal transduction;GO:0006355|regulation of transcription, DNA-templated;GO:0006351|transcription, DNA-templated;	GO:0005737|cytoplasm;GO:0005634|nucleus;GO:0005886|plasma membrane;	GO:0005524|ATP binding;GO:0008289|lipid binding;GO:0046872|metal ion binding;GO:0004715|non-membrane spanning protein tyrosine kinase activity;	.	.
ENSGALG00000005022	1	0.059	0.200482	gi|50754289|ref|XP_414314.1|	1090	5e-149	PREDICTED: platelet glycoprotein IX [Gallus gallus]	gi|513204896|ref|XM_414314.3|	673	0	PREDICTED: Gallus gallus glycoprotein IX (platelet) (GP9), mRNA	O88186	129	2e-35	Platelet glycoprotein IX	.	.	.	.	pfam13855	LRR_8	Leucine rich repeat.	GO:0007596|blood coagulation;GO:0007155|cell adhesion;	GO:0016021|integral component of membrane;	.	K06263	GP9; platelet glycoprotein IX
ENSGALG00000005059	1	0.284	0.145976	gi|513185845|ref|XP_001233370.2|	2911	0	PREDICTED: cadherin-related family member 5 [Gallus gallus]	gi|513185844|ref|XM_001233369.3|	4122	0	PREDICTED: Gallus gallus cadherin-related family member 5 (CDHR5), mRNA	Q9HBB8	223	1e-58	Cadherin-related family member 5	.	.	.	.	pfam00028	Cadherin	Cadherin domain.	GO:0007155|cell adhesion;GO:0007156|homophilic cell adhesion via plasma membrane adhesion molecules;	GO:0005905|coated pit;GO:0070062|extracellular exosome;GO:0016021|integral component of membrane;GO:0005886|plasma membrane;	GO:0008013|beta-catenin binding;GO:0005509|calcium ion binding;	K16505	CDHR5, MUCDHL; cadherin-related family member 5
ENSGALG00000005073	1	0.47	0.30832	gi|513196837|ref|XP_004943359.1|	1387	0	PREDICTED: phosducin isoform X6 [Gallus gallus]	gi|513196839|ref|XM_004943303.1|	1645	0	PREDICTED: Gallus gallus phosducin (PDC), transcript variant X7, mRNA	P20942	405	3e-135	Phosducin	.	.	.	.	pfam02114	Phosducin	Phosducin.	GO:0050896|response to stimulus;GO:0007601|visual perception;	GO:0005829|cytosol;GO:0005634|nucleus;GO:0001917|photoreceptor inner segment;GO:0001750|photoreceptor outer segment;	.	K08327	PDC; phosducin
ENSGALG00000005083	1	0.201	0.188337	gi|363739378|ref|XP_001233919.2|	2615	0	PREDICTED: sodium/glucose cotransporter 5 isoformX1 [Gallus gallus]	gi|513208275|ref|XM_001233918.3|	1740	0	PREDICTED: Gallus gallus solute carrier family 5 (sodium/glucose cotransporter), member 10 (SLC5A10), transcript variant X1, mRNA	A0PJK1	772	0	Sodium/glucose cotransporter 5	yidK	139	3e-34	COG4146	pfam00474	SSF	Sodium:solute symporter family. Membership of this family is supported by a significant blast score.	GO:0006814|sodium ion transport;GO:0055085|transmembrane transport;	GO:0070062|extracellular exosome;GO:0016021|integral component of membrane;GO:0005886|plasma membrane;	GO:0005215|transporter activity;	K14390	SLC5A10, SGLT5; solute carrier family 5 (sodium/glucose cotransporter), member 10
ENSGALG00000005097	1	0.075	0.114375	gi|513167182|ref|XP_427237.3|	1225	2e-164	PREDICTED: GTPase IMAP family member 7-like isoform X3 [Gallus gallus]	gi|513167184|ref|XM_004939063.1|	1306	0	PREDICTED: Gallus gallus GTPase IMAP family member 7-like (LOC429682), transcript variant X4, mRNA	Q8NHV1	159	1e-42	GTPase IMAP family member 7	.	.	.	.	pfam04548	AIG1	AIG1 family. Arabidopsis protein AIG1 appears to be involved in plant resistance to bacteria.	.	GO:0005737|cytoplasm;GO:0005811|lipid particle;	GO:0005525|GTP binding;GO:0003924|GTPase activity;GO:0042803|protein homodimerization activity;	.	.
ENSGALG00000005118	1	0.084	0.071148	gi|363737116|ref|XP_001234634.2|	2206	0	PREDICTED: protein FAM124B [Gallus gallus]	gi|513199284|ref|XM_001234633.3|	1297	0	PREDICTED: Gallus gallus family with sequence similarity 124B (FAM124B), mRNA	.	.	.	.	.	.	.	.	pfam15067	FAM124	FAM124 family. The exact function of this protein family remains unknown. This family of proteins is found in eukaryotes. Proteins in this family are approximately 480 amino acids in length. There is a conserved LFL sequence motif.	.	.	.	.	.
ENSGALG00000005134	1	0.369	0.423981	gi|733896858|ref|XP_010712678.1|	8698	0	PREDICTED: zinc finger SWIM domain-containing protein 8 isoform X1 [Meleagris gallopavo]	gi|307219230|ref|NM_001195600.1|	6789	0	Gallus gallus zinc finger, SWIM-type containing 8 (ZSWIM8), mRNA	Q3UHH1	2576	0	Zinc finger SWIM domain-containing protein 8	all4744	66.6	6e-10	COG4715	pfam09852	DUF2079	Predicted membrane protein (DUF2079). This domain, found in various hypothetical prokaryotic proteins, has no known function.	.	.	GO:0008270|zinc ion binding;	.	.
ENSGALG00000005171	1	0.401	0.548167	gi|71725353|ref|NP_001025179.1|	728	2e-93	AP-1 complex subunit sigma-3 [Gallus gallus]	gi|71725352|ref|NM_001030008.1|	971	0	Gallus gallus adaptor-related protein complex 1, sigma 3 subunit (AP1S3), mRNA	Q7TN05	264	1e-86	AP-1 complex subunit sigma-3	SPAP27G11.06c	154	2e-44	COG5030	pfam01217	Clat_adaptor_s	Clathrin adaptor complex small chain.	GO:0006605|protein targeting;GO:0016192|vesicle-mediated transport;	GO:0005905|coated pit;GO:0030659|cytoplasmic vesicle membrane;GO:0005794|Golgi apparatus;GO:0030117|membrane coat;	GO:0008565|protein transporter activity;	K12395	AP1S3; AP-1 complex subunit sigma-3
ENSGALG00000005175	1	0.194	0.22698	gi|513185766|ref|XP_004941332.1|	2089	0	PREDICTED: acyl-coenzyme A amino acid N-acyltransferase 2 isoform X3 [Gallus gallus]	gi|513185771|ref|XM_004941277.1|	1319	0	PREDICTED: Gallus gallus bile acid CoA: amino acid N-acyltransferase (glycine N-choloyltransferase) (BAAT), transcript variant X5, mRNA	Q5FVR5	391	4e-131	Acyl-coenzyme A amino acid N-acyltransferase 2	CAC3407	156	2e-41	COG1073	pfam08840	BAAT_C	BAAT / Acyl-CoA thioester hydrolase C terminal. This catalytic domain is found at the C terminal of acyl-CoA thioester hydrolases and bile acid-CoA:amino acid N-acetyltransferases (BAAT).	GO:0006637|acyl-CoA metabolic process;GO:0006631|fatty acid metabolic process;	GO:0005777|peroxisome;	GO:0016410|N-acyltransferase activity;GO:0016790|thiolester hydrolase activity;	.	.
ENSGALG00000005197	1	0.412	0.491928	gi|326919953|ref|XP_003206241.1|	698	1e-83	PREDICTED: vacuolar protein sorting-associated protein 37C [Meleagris gallopavo]	gi|313760616|ref|NM_001199569.1|	667	0	Gallus gallus vacuolar protein sorting 37 homolog C (S. cerevisiae) (VPS37C), mRNA	Q5R9T2	217	1e-63	Vacuolar protein sorting-associated protein 37C	.	.	.	.	pfam07200	Mod_r	Modifier of rudimentary (Mod(r)) protein. This family represents a conserved region approximately 150 residues long within a number of eukaryotic proteins that show homology with Drosophila melanogaster Modifier of rudimentary (Mod(r)) proteins. The N-terminal half of Mod(r) proteins is acidic, whereas the C-terminal half is basic, and both of these regions are represented in this family. Members…	GO:0015031|protein transport;	GO:0000813|ESCRT I complex;GO:0031902|late endosome membrane;	.	K12185	VPS37; ESCRT-I complex subunit VPS37
ENSGALG00000005256	1	0.406	0.385294	gi|45382149|ref|NP_990112.1|	5109	0	ephrin type-A receptor 4 precursor [Gallus gallus]	gi|45382148|ref|NM_204781.1|	3570	0	Gallus gallus EPH receptor A4 (EPHA4), mRNA	Q07496	1972	0	Ephrin type-A receptor 4	YAR019c	104	8e-22	COG0515	pfam07714	Pkinase_Tyr	Protein tyrosine kinase.	GO:0007628|adult walking behavior;GO:0007155|cell adhesion;GO:0021957|corticospinal tract morphogenesis;GO:0097156|fasciculation of motor neuron axon;GO:0097155|fasciculation of sensory neuron axon;GO:0008045|motor neuron axon guidance;GO:0048681|negative regulation of axon regeneration;GO:0072178|nephric duct morphogenesis;GO:0018108|peptidyl-tyrosine phosphorylation;GO:0043507|positive regulati…	GO:0030424|axon;GO:0005737|cytoplasm;GO:0030425|dendrite;GO:0031901|early endosome membrane;GO:0005887|integral component of plasma membrane;GO:0005886|plasma membrane;	GO:0005524|ATP binding;GO:0097161|DH domain binding;GO:0005004|GPI-linked ephrin receptor activity;GO:0004672|protein kinase activity;GO:0005005|transmembrane-ephrin receptor activity;	K05105	EPHA4, SEK, TYRO1; Eph receptor A4 [EC:2.7.10.1]
ENSGALG00000005263	1	0.346	0.696844	gi|45382023|ref|NP_990062.1|	1823	0	transcription factor SOX-8 [Gallus gallus]	gi|45382022|ref|NM_204731.1|	1601	0	Gallus gallus SRY (sex determining region Y)-box 8 (SOX8), mRNA	P57074	706	0	Transcription factor SOX-8	.	.	.	.	pfam00505	HMG_box	HMG (high mobility group) box.	GO:0003170|heart valve development;GO:0048709|oligodendrocyte differentiation;GO:0006355|regulation of transcription, DNA-templated;GO:0006351|transcription, DNA-templated;	GO:0005634|nucleus;	GO:0003677|DNA binding;	K09270	SOX7S; transcription factor SOX7/8/10/18 (SOX group E/F)
ENSGALG00000005321	1	0.26	0.24466	gi|513218117|ref|XP_004947148.1|	17638	0	PREDICTED: laminin subunit alpha-5 isoform X9 [Gallus gallus]	gi|513218116|ref|XM_004947091.1|	7015	0	PREDICTED: Gallus gallus laminin, alpha 5 (LAMA5), transcript variant X9, mRNA	O15230	4168	0	Laminin subunit alpha-5	.	.	.	.	pfam06008	Laminin_I	Laminin Domain I. coiled-coil structure. It has been suggested that the domains I and II from laminin A, B1 and B2 may come together to form a triple helical coiled-coil structure.	GO:0001525|angiogenesis;GO:0060445|branching involved in salivary gland morphogenesis;GO:0001658|branching involved in ureteric bud morphogenesis;GO:0030154|cell differentiation;GO:0016477|cell migration;GO:0008283|cell proliferation;GO:0008037|cell recognition;GO:0042384|cilium assembly;GO:0007010|cytoskeleton organization;GO:0009790|embryo development;GO:0045446|endothelial cell differentiation…	GO:0005605|basal lamina;GO:0005604|basement membrane;GO:0070062|extracellular exosome;GO:0031012|extracellular matrix;GO:0005576|extracellular region;GO:0005615|extracellular space;GO:0043259|laminin-10 complex;GO:0043260|laminin-11 complex;GO:0005610|laminin-5 complex;GO:0005634|nucleus;	GO:0005178|integrin binding;GO:0005198|structural molecule activity;	K06240	LAMA3_5; laminin, alpha 3/5
ENSGALG00000005348	1	0.195	0.206505	gi|733917450|ref|XP_010720726.1|	2615	0	PREDICTED: RBBP8 N-terminal-like protein isoform X1 [Meleagris gallopavo]	gi|513218124|ref|XM_004947093.1|	2680	0	PREDICTED: Gallus gallus RBBP8 N-terminal-like protein-like (LOC101747728), transcript variant X1, mRNA	Q8NC74	226	2e-61	RBBP8 N-terminal-like protein	.	.	.	.	pfam10482	CtIP_N	tumor-suppressor protein CtIP N-terminal domain. CtIP is predominantly a nuclear protein that complexes with both BRCA1 and the BRCA1-associated RING domain protein (BARD1). At the protein level, CtIP expression varies with cell cycle progression in a pattern identical to that of BRCA1. Thus, the steady-state levels of CtIP polypeptides, which remain low in resting cells and G1 cycling cells, inc…	.	GO:0005615|extracellular space;	.	.	.
ENSGALG00000005352	1	0.488	0.906704	gi|758818510|ref|NP_990752.2|	1662	0	transcription factor GATA-5 [Gallus gallus]	gi|511481|gb|U11888.1|GGU11888	1170	0	Gallus gallus GATA-5 transcription factor (GATA-5) mRNA, complete cds	P43692	642	0	Transcription factor GATA-5	SPCC1393.08	105	9e-24	COG5641	pfam05349	GATA-N	GATA-type transcription activator, N-terminal. GATA transcription factors mediate cell differentiation in a diverse range of tissues. Mutation are often associated with certain congenital human disorders. The six classical vertebrate GATA proteins, GATA-1 to GATA-6, are highly homologous and have two tandem zinc fingers. The classical GATA transcription factors function transcription activators. …	GO:0045944|positive regulation of transcription from RNA polymerase II promoter;GO:0006351|transcription, DNA-templated;	GO:0005634|nucleus;	GO:0001158|enhancer sequence-specific DNA binding;GO:0003700|transcription factor activity, sequence-specific DNA binding;GO:0008270|zinc ion binding;	.	.
ENSGALG00000005389	1	0.377	0.560222	.	.	.	.	gi|513203620|ref|XR_212959.1|	415	0	PREDICTED: Gallus gallus uncharacterized LOC100858311 (LOC100858311), misc_RNA	.	.	.	.	.	.	.	.	pfam06135	DUF965	Bacterial protein of unknown function (DUF965). This family consists of several hypothetical bacterial proteins. The function of the family is unknown.	.	.	.	.	.
ENSGALG00000005398	1	0.324	0.459432	gi|61098280|ref|NP_001012807.1|	1527	0	hydroxyacylglutathione hydrolase, mitochondrial precursor [Gallus gallus]	gi|402746565|ref|NM_001012789.2|	1170	0	Gallus gallus hydroxyacylglutathione hydrolase (HAGH), mRNA	Q5ZI23	592	0	Hydroxyacylglutathione hydrolase, mitochondrial	sll1019	200	4e-60	COG0491	pfam00753	Lactamase_B	Metallo-beta-lactamase superfamily.	GO:0006750|glutathione biosynthetic process;GO:0019853|L-ascorbic acid biosynthetic process;	GO:0005759|mitochondrial matrix;	GO:0004416|hydroxyacylglutathione hydrolase activity;GO:0008270|zinc ion binding;	K01069	E3.1.2.6, gloB; hydroxyacylglutathione hydrolase [EC:3.1.2.6]
ENSGALG00000005418	1	0.232	0.170752	gi|513196969|ref|XP_004936613.1|	3126	0	PREDICTED: ferric-chelate reductase 1 isoform X5 [Gallus gallus]	gi|513196971|ref|XM_004936557.1|	2215	0	PREDICTED: Gallus gallus ferric-chelate reductase 1 (FRRS1), transcript variant X6, mRNA	Q8K385	748	0	Ferric-chelate reductase 1	.	.	.	.	pfam02014	Reeler	Reeler domain.	.	GO:0016021|integral component of membrane;	GO:0000293|ferric-chelate reductase activity;GO:0046872|metal ion binding;	.	.
ENSGALG00000005423	1	0.391	0.351509	gi|363744954|ref|XP_424417.3|	1665	0	PREDICTED: glyoxylate reductase/hydroxypyruvate reductase [Gallus gallus]	gi|513233312|ref|XM_424417.4|	1161	0	PREDICTED: Gallus gallus glyoxylate reductase/hydroxypyruvate reductase (GRHPR), mRNA	Q9UBQ7	513	0	Glyoxylate reductase/hydroxypyruvate reductase	BH3314	251	4e-79	COG1052	pfam00389	2-Hacid_dh	D-isomer specific 2-hydroxyacid dehydrogenase, catalytic domain. This family represents the largest portion of the catalytic domain of 2-hydroxyacid dehydrogenases as the NAD binding domain is inserted within the structural domain.	GO:0034641|cellular nitrogen compound metabolic process;GO:0043648|dicarboxylic acid metabolic process;GO:0007588|excretion;GO:0046487|glyoxylate metabolic process;GO:0008152|metabolic process;GO:0055114|oxidation-reduction process;GO:0051259|protein oligomerization;GO:0044281|small molecule metabolic process;	GO:0005737|cytoplasm;GO:0005829|cytosol;GO:0070062|extracellular exosome;GO:0005782|peroxisomal matrix;	GO:0031406|carboxylic acid binding;GO:0008465|glycerate dehydrogenase activity;GO:0030267|glyoxylate reductase (NADP) activity;GO:0016618|hydroxypyruvate reductase activity;GO:0051287|NAD binding;GO:0070402|NADPH binding;GO:0042803|protein homodimerization activity;	K00049	GRHPR; glyoxylate/hydroxypyruvate reductase [EC:1.1.1.79 1.1.1.81]
ENSGALG00000005446	1	0.47	0.24111	gi|52138647|ref|NP_001004372.1|	861	1e-113	glycine cleavage system H protein, mitochondrial precursor [Gallus gallus]	gi|52138646|ref|NM_001004372.1|	888	0	Gallus gallus glycine cleavage system protein H (aminomethyl carrier) (GCSH), mRNA	P11183	336	4e-115	Glycine cleavage system H protein, mitochondrial	TM0212	124	5e-34	COG0509	pfam01597	GCV_H	Glycine cleavage H-protein. This is a family of glycine cleavage H-proteins, part of the glycine cleavage multienzyme complex (GCV) found in bacteria and the mitochondria of eukaryotes. GCV catalyses the catabolism of glycine in eukaryotes. A lipoyl group is attached to a completely conserved lysine residue. The H protein shuttles the methylamine group of glycine from the P protein to the T prote…	GO:0019464|glycine decarboxylation via glycine cleavage system;	GO:0005960|glycine cleavage complex;GO:0005739|mitochondrion;	.	K02437	gcvH, GCSH; glycine cleavage system H protein
ENSGALG00000005493	1	0.035	0.02856	gi|363732737|ref|XP_420200.3|	1804	0	PREDICTED: cysteine and histidine-rich domain-containing protein 1 isoform X3 [Gallus gallus]	gi|513180396|ref|XM_420200.4|	1244	0	PREDICTED: Gallus gallus integrin beta 1 binding protein (melusin) 2 (ITGB1BP2), transcript variant X3, mRNA	A9YUB1	372	4e-125	Cysteine and histidine-rich domain-containing protein 1	.	.	.	.	pfam04968	CHORD	CHORD. CHORD represents a Zn binding domain. Silencing of the C. elegans CHORD-containing gene results in semisterility and embryo lethality, suggesting an essential function of the wild-type gene in nematode development.	.	.	GO:0046872|metal ion binding;	K16729	CHORDC1, CHP1; cysteine and histidine-rich domain-containing protein 1
ENSGALG00000005504	1	0.241	0.314023	gi|363741209|ref|XP_003642461.1|	2572	0	PREDICTED: hepatocyte nuclear factor 1-beta isoformX1 [Gallus gallus]	gi|513216635|ref|XM_004946761.1|	1794	0	PREDICTED: Gallus gallus HNF1 homeobox B (HNF1B), transcript variant X7, mRNA	Q5RER5	876	0	Hepatocyte nuclear factor 1-beta	.	.	.	.	pfam04812	HNF-1B_C	Hepatocyte nuclear factor 1 (HNF-1), beta isoform C terminus. This family consists of a region found within the alpha isoform and at the C terminus of the beta isoform of the homeobox-containing transcription factor of HNF-1. Different isoforms of HNF-1 are generated by the differential use of polyadenylation sites and by alternative splicing. The C-terminal region of HNF-1 is responsible for the…	GO:0009952|anterior/posterior pattern specification;GO:0048754|branching morphogenesis of an epithelial tube;GO:0048557|embryonic digestive tract morphogenesis;GO:0031018|endocrine pancreas development;GO:0001714|endodermal cell fate specification;GO:0050673|epithelial cell proliferation;GO:0048806|genitalia development;GO:0061017|hepatoblast differentiation;GO:0030902|hindbrain development;GO:00…	GO:0005654|nucleoplasm;GO:0005634|nucleus;GO:0005667|transcription factor complex;	GO:0042803|protein homodimerization activity;GO:0003705|transcription factor activity, RNA polymerase II distal enhancer sequence-specific binding;GO:0003700|transcription factor activity, sequence-specific DNA binding;GO:0044212|transcription regulatory region DNA binding;	K08034	TCF2, HNF1B; transcription factor 2, hepatocyte nuclear factor 1-beta
ENSGALG00000005512	1	0.096	0.101376	gi|119331116|ref|NP_001073206.1|	1461	0	uncharacterized protein KIAA1671 homolog [Gallus gallus]	gi|119331115|ref|NM_001079738.1|	3185	0	Gallus gallus uncharacterized protein KIAA1671 homolog (LOC768701), mRNA	.	.	.	.	.	.	.	.	pfam15327	Tankyrase_bdg_C	Tankyrase binding protein C terminal domain. This protein domain family is found at the C-terminal end of the Tankyrase binding protein in eukaryotes. The precise function of this protein is still unknown. However, it is known interacts with the enzyme tankyrase, a telomeric poly(ADP-ribose) polymerase, by binding to it. Tankyrin catalyses poly(ADP-ribose) chain formation onto proteins. More spec…	.	.	.	.	.
ENSGALG00000005533	1	0.436	0.628712	gi|513180404|ref|XP_420201.4|	6520	0	PREDICTED: zinc finger MYM-type protein 3 isoform X5 [Gallus gallus]	gi|513180403|ref|XM_420201.4|	5100	0	PREDICTED: Gallus gallus zinc finger, MYM-type 3 (ZMYM3), transcript variant X5, mRNA	Q14202	1863	0	Zinc finger MYM-type protein 3	.	.	.	.	pfam12012	DUF3504	Domain of unknown function (DUF3504). This presumed domain is functionally uncharacterized. This domain is found in eukaryotes. This domain is typically between 156 to 173 amino acids in length.	GO:0007010|cytoskeleton organization;GO:0007275|multicellular organismal development;GO:0022604|regulation of cell morphogenesis;	GO:0005634|nucleus;	GO:0003677|DNA binding;GO:0008270|zinc ion binding;	.	.
ENSGALG00000005541	1	0.274	0.282494	gi|45383418|ref|NP_989702.1|	1511	0	gap junction protein, beta 1, 32kDa [Gallus gallus]	gi|34305300|gb|AY363307.1|	840	0	Gallus gallus connexin 32 mRNA, complete cds	P08033	468	7e-166	Gap junction beta-1 protein	.	.	.	.	pfam00029	Connexin	Connexin.	GO:0007154|cell communication;GO:0051259|protein oligomerization;GO:0015868|purine ribonucleotide transport;GO:0055085|transmembrane transport;	GO:0005922|connexon complex;GO:0005783|endoplasmic reticulum;GO:0005921|gap junction;GO:0016021|integral component of membrane;GO:0005886|plasma membrane;	GO:0005243|gap junction channel activity;	K07620	GJB1, CX32; gap junction protein, beta 1
ENSGALG00000005572	1	0.28	0.602	gi|513208365|ref|XP_414847.4|	2324	0	PREDICTED: SH3 and PX domain-containing protein 2A isoform X3 [Gallus gallus]	gi|513208364|ref|XM_414847.4|	2120	0	PREDICTED: Gallus gallus NADPH oxidase organizer 1 (NOXO1), transcript variant X3, mRNA	Q8NFA2	226	2e-65	NADPH oxidase organizer 1	.	.	.	.	pfam14604	SH3_9	Variant SH3 domain.	GO:0022617|extracellular matrix disassembly;GO:0010310|regulation of hydrogen peroxide metabolic process;GO:0060263|regulation of respiratory burst;GO:0007264|small GTPase mediated signal transduction;GO:0006801|superoxide metabolic process;	GO:0005622|intracellular;GO:0043020|NADPH oxidase complex;GO:0005886|plasma membrane;	GO:0019899|enzyme binding;GO:0042802|identical protein binding;GO:0035091|phosphatidylinositol binding;GO:0005543|phospholipid binding;GO:0016176|superoxide-generating NADPH oxidase activator activity;	K17934	NOXO1, SNX28; NADPH oxidase organizer 1
ENSGALG00000005608	1	0.393	0.732552	gi|363739404|ref|XP_414851.3|	1606	0	PREDICTED: Na(+)/H(+) exchange regulatory cofactor NHE-RF2 [Gallus gallus]	gi|513208397|ref|XM_414851.4|	3206	0	PREDICTED: Gallus gallus solute carrier family 9, subfamily A (NHE3, cation proton antiporter 3), member 3 regulator 2 (SLC9A3R2), mRNA	Q9JHL1	428	8e-139	Na(+)/H(+) exchange regulatory cofactor NHE-RF2	.	.	.	.	pfam00595	PDZ	PDZ domain (Also known as DHR or GLGF). PDZ domains are found in diverse signaling proteins.	GO:0014067|negative regulation of phosphatidylinositol 3-kinase signaling;GO:0007605|sensory perception of sound;	GO:0016324|apical plasma membrane;GO:0005737|cytoplasm;GO:0012505|endomembrane system;GO:0070062|extracellular exosome;GO:0005925|focal adhesion;GO:0005634|nucleus;GO:0005886|plasma membrane;GO:0032420|stereocilium;GO:0032421|stereocilium bundle;	GO:0008013|beta-catenin binding;GO:0019902|phosphatase binding;GO:0008022|protein C-terminus binding;GO:0005102|receptor binding;	K13358	SLC9A3R2, NHERF2; Na(+)/H(+) exchange regulatory cofactor NHE-RF2
ENSGALG00000005613	1	0.495	0.27918	gi|700372704|ref|XP_009937974.1|	1388	0	PREDICTED: pituitary homeobox 3 [Opisthocomus hoazin]	gi|513191086|ref|XM_421631.4|	2071	0	PREDICTED: Gallus gallus paired-like homeodomain 3 (PITX3), transcript variant X3, mRNA	Q9I8K3	519	4e-179	Pituitary homeobox 3	SPAC32A11.03c	52.8	3e-06	COG5576	pfam00046	Homeobox	Homeobox domain.	GO:0007275|multicellular organismal development;GO:0006351|transcription, DNA-templated;	GO:0005634|nucleus;	GO:0043565|sequence-specific DNA binding;GO:0003700|transcription factor activity, sequence-specific DNA binding;	K09357	PITX3; paired-like homeodomain transcription factor 3
ENSGALG00000005650	1	0.215	0.15093	gi|513167191|ref|XP_004939122.1|	1355	0	PREDICTED: GTPase IMAP family member 1 [Gallus gallus]	gi|513167190|ref|XM_004939065.1|	818	0	PREDICTED: Gallus gallus GTPase, IMAP family member 1 (GIMAP1), mRNA	Q9UG22	213	2e-65	GTPase IMAP family member 2	.	.	.	.	pfam04548	AIG1	AIG1 family. Arabidopsis protein AIG1 appears to be involved in plant resistance to bacteria.	.	GO:0005737|cytoplasm;GO:0016021|integral component of membrane;GO:0005811|lipid particle;	GO:0005525|GTP binding;	.	.
ENSGALG00000005658	1	0.322	0.585074	gi|733898803|ref|XP_010713433.1|	1841	0	PREDICTED: forkhead box protein O4 [Meleagris gallopavo]	gi|542151471|ref|XM_005484587.1|	891	0	PREDICTED: Zonotrichia albicollis forkhead box O4 (FOXO4), mRNA	Q9WVH3	358	8e-116	Forkhead box protein O4	YCR065w	53.5	9e-07	COG5025	pfam00250	Fork_head	Fork head domain.	GO:0009653|anatomical structure morphogenesis;GO:0007050|cell cycle arrest;GO:0030154|cell differentiation;GO:0008286|insulin receptor signaling pathway;GO:0007095|mitotic G2 DNA damage checkpoint;GO:0007517|muscle organ development;GO:0016525|negative regulation of angiogenesis;GO:0008285|negative regulation of cell proliferation;GO:0070317|negative regulation of G0 to G1 transition;GO:0051151|n…	GO:0005737|cytoplasm;GO:0005829|cytosol;GO:0005654|nucleoplasm;GO:0005634|nucleus;	GO:0003677|DNA binding;GO:0019899|enzyme binding;GO:0043565|sequence-specific DNA binding;GO:0000981|RNA polymerase II transcription factor activity, sequence-specific DNA binding;GO:0003700|transcription factor activity, sequence-specific DNA binding;GO:0008134|transcription factor binding;	K12358	FOXO4; forkhead box protein O4
ENSGALG00000005689	1	0.279	0.299088	gi|525001254|ref|XP_005048354.1|	2270	0	PREDICTED: paired box protein Pax-2-A isoform X2 [Ficedula albicollis]	gi|525001253|ref|XM_005048297.1|	1274	0	PREDICTED: Ficedula albicollis paired box 2 (PAX2), transcript variant X2, mRNA	O57685	764	0	Paired box protein Pax-2-A	.	.	.	.	pfam00292	PAX	'Paired box' domain.	GO:0000122|negative regulation of transcription from RNA polymerase II promoter;GO:0045944|positive regulation of transcription from RNA polymerase II promoter;GO:0007367|segment polarity determination;GO:0006351|transcription, DNA-templated;	GO:0005634|nucleus;	GO:0003677|DNA binding;	K15608	PAX2; paired box protein 2
ENSGALG00000005727	1	0.429	0.392106	gi|513180440|ref|XP_420204.4|	2838	0	PREDICTED: LOW QUALITY PROTEIN: cationic amino acid transporter 3 [Gallus gallus]	gi|513180439|ref|XM_420204.4|	2178	0	PREDICTED: Gallus gallus solute carrier family 7 (cationic amino acid transporter, y+ system), member 3 (SLC7A3), mRNA	Q8WY07	711	0	Cationic amino acid transporter 3	BS_yfnA	235	6e-67	COG0531	pfam13520	AA_permease_2	Amino acid permease.	GO:0006865|amino acid transport;GO:0006811|ion transport;GO:0097638|L-arginine import across plasma membrane;GO:1903401|L-lysine transmembrane transport;GO:1903352|L-ornithine transmembrane transport;GO:0032006|regulation of TOR signaling;GO:0055085|transmembrane transport;	GO:0005887|integral component of plasma membrane;GO:0005886|plasma membrane;	GO:0015297|antiporter activity;GO:0015181|arginine transmembrane transporter activity;GO:0015189|L-lysine transmembrane transporter activity;GO:0000064|L-ornithine transmembrane transporter activity;	K13865	SLC7A3, ATRC3; solute carrier family 7 (cationic amino acid transporter), member 3
ENSGALG00000005730	1	0.352	0.398816	gi|733907731|ref|XP_010716825.1|	15059	0	PREDICTED: cadherin EGF LAG seven-pass G-type receptor 3 [Meleagris gallopavo]	gi|527255131|ref|XM_005145793.1|	6323	0	PREDICTED: Melopsittacus undulatus cadherin, EGF LAG seven-pass G-type receptor 3 (LOC101875880), mRNA	Q91ZI0	4237	0	Cadherin EGF LAG seven-pass G-type receptor 3	.	.	.	.	pfam00002	7tm_2	7 transmembrane receptor (Secretin family). This family is known as Family B, the secretin-receptor family or family 2 of the G-protein-coupled receptors (GCPRs).They have been described in many animal species, but not in plants, fungi or prokaryotes. Three distinct sub-families are recognized. Subfamily B1 contains classical hormone receptors, such as receptors for secretin and glucagon, that ar…	GO:0007413|axonal fasciculation;GO:0042384|cilium assembly;GO:0007156|homophilic cell adhesion via plasma membrane adhesion molecules;GO:0001764|neuron migration;GO:0032880|regulation of protein localization;GO:0001932|regulation of protein phosphorylation;	GO:0016021|integral component of membrane;GO:0005886|plasma membrane;	GO:0005509|calcium ion binding;GO:0004930|G-protein coupled receptor activity;	K04602	CELSR3; cadherin EGF LAG seven-pass G-type receptor 3
ENSGALG00000005779	1	0.391	0.470764	gi|768376471|ref|XP_011585760.1|	1984	0	PREDICTED: F-box only protein 31 isoform X2 [Aquila chrysaetos canadensis]	gi|513203923|ref|XM_414190.4|	1240	0	PREDICTED: Gallus gallus F-box protein 31 (FBXO31), mRNA	Q3TQF0	687	0	F-box only protein 31	.	.	.	.	pfam12937	F-box-like	F-box-like. This is an F-box-like family.	GO:0006974|cellular response to DNA damage stimulus;GO:0031571|mitotic G1 DNA damage checkpoint;GO:0008054|negative regulation of cyclin-dependent protein serine/threonine kinase by cyclin degradation;GO:0050775|positive regulation of dendrite morphogenesis;GO:2001224|positive regulation of neuron migration;GO:0016567|protein ubiquitination;GO:0031146|SCF-dependent proteasomal ubiquitin-dependent…	GO:0005813|centrosome;GO:0043025|neuronal cell body;GO:0019005|SCF ubiquitin ligase complex;	GO:0030332|cyclin binding;	K10308	FBXO31; F-box protein 31
ENSGALG00000005792	1	0.446	0.34788	gi|513191130|ref|XP_004942163.1|	3748	0	PREDICTED: ATP-binding cassette sub-family G member 2 isoform X10 [Gallus gallus]	gi|513191135|ref|XM_004942108.1|	2109	0	PREDICTED: Gallus gallus ATP-binding cassette, sub-family G (WHITE), member 2 (ABCG2), transcript variant X12, mRNA	Q9UNQ0	822	0	ATP-binding cassette sub-family G member 2	YCR011c_2	212	9e-62	COG1131	pfam01061	ABC2_membrane	ABC-2 type transporter.	GO:0006879|cellular iron ion homeostasis;GO:0006855|drug transmembrane transport;GO:0015886|heme transport;GO:0042493|response to drug;GO:0044281|small molecule metabolic process;GO:0055085|transmembrane transport;GO:0006810|transport;GO:0046415|urate metabolic process;GO:0042908|xenobiotic transport;	GO:0016021|integral component of membrane;GO:0031966|mitochondrial membrane;GO:0005654|nucleoplasm;GO:0005634|nucleus;GO:0005886|plasma membrane;	GO:0005524|ATP binding;GO:0042626|ATPase activity, coupled to transmembrane movement of substances;GO:0015232|heme transporter activity;GO:0042803|protein homodimerization activity;GO:0005215|transporter activity;GO:0008559|xenobiotic-transporting ATPase activity;	K05681	ABCG2; ATP-binding cassette, subfamily G (WHITE), member 2
ENSGALG00000005797	1	0.225	0.27765	gi|760996407|ref|NP_001004392.2|	6972	0	collagen alpha-1(XX) chain precursor [Gallus gallus]	gi|14280019|gb|AF312825.1|AF312825	4500	0	Gallus gallus collagen type XX alpha 1 precursor, mRNA, complete cds	Q923P0	1116	0	Collagen alpha-1(XX) chain	.	.	.	.	pfam00092	VWA	von Willebrand factor type A domain.	.	GO:0005581|collagen trimer;GO:0005615|extracellular space;	.	.	.
ENSGALG00000005802	1	0.436	0.28122	gi|641386890|ref|NP_001280022.1|	7174	0	vascular endothelial growth factor receptor 3 precursor [Gallus gallus]	gi|641386889|ref|NM_001293093.1|	4734	0	Gallus gallus fms-related tyrosine kinase 4 (FLT4), mRNA	P79701	2668	0	Vascular endothelial growth factor receptor 3	.	.	.	.	pfam07714	Pkinase_Tyr	Protein tyrosine kinase.	GO:0001525|angiogenesis;GO:0030154|cell differentiation;GO:0048010|vascular endothelial growth factor receptor signaling pathway;	GO:0005887|integral component of plasma membrane;	GO:0005524|ATP binding;GO:0005021|vascular endothelial growth factor-activated receptor activity;	.	.
ENSGALG00000005808	1	0.383	0.1915	gi|733912295|ref|XP_010718689.1|	2294	0	PREDICTED: kremen protein 1 [Meleagris gallopavo]	gi|513210538|ref|XM_004934324.1|	1275	0	PREDICTED: Gallus gallus kringle containing transmembrane protein 1 (KREMEN1), transcript variant X3, mRNA	Q96MU8	681	0	Kremen protein 1	.	.	.	.	pfam01822	WSC	WSC domain. This domain may be involved in carbohydrate binding.	GO:0007154|cell communication;GO:0060828|regulation of canonical Wnt signaling pathway;GO:0016055|Wnt signaling pathway;	GO:0016021|integral component of membrane;GO:0016020|membrane;	.	.	.
ENSGALG00000005814	1	0.333	0.566433	gi|118103605|ref|XP_424975.2|	3472	0	PREDICTED: uncharacterized family 31 glucosidase KIAA1161 [Gallus gallus]	gi|513228460|ref|XM_424975.4|	2179	0	PREDICTED: Gallus gallus KIAA1161 (KIAA1161), mRNA	Q6NSJ0	1041	0	Uncharacterized family 31 glucosidase KIAA1161	alr5331	120	4e-27	COG1501	pfam01055	Glyco_hydro_31	Glycosyl hydrolases family 31. Glycosyl hydrolases are key enzymes of carbohydrate metabolizm. Family 31 comprises of enzymes that are, or similar to, alpha- galactosidases.	GO:0005975|carbohydrate metabolic process;GO:0043568|positive regulation of insulin-like growth factor receptor signaling pathway;GO:0051897|positive regulation of protein kinase B signaling;GO:0048741|skeletal muscle fiber development;	GO:0016021|integral component of membrane;GO:0031965|nuclear membrane;	GO:0004553|hydrolase activity, hydrolyzing O-glycosyl compounds;	.	.
ENSGALG00000005824	1	0.166	0.076526	gi|513210533|ref|XP_415212.4|	4370	0	PREDICTED: sushi domain-containing protein 2 [Gallus gallus]	gi|513210532|ref|XM_415212.4|	2585	0	PREDICTED: Gallus gallus sushi domain containing 2 (SUSD2), mRNA	Q9DBX3	932	0	Sushi domain-containing protein 2	.	.	.	.	pfam03782	AMOP	AMOP domain. This domain may have a role in cell adhesion. It is called the AMOP domain after Adhesion associated domain in MUC4 and Other Proteins. This domain is extracellular and contains a number of cysteines that probably form disulphide bridges.	GO:0006955|immune response;GO:1902807|negative regulation of cell cycle G1/S phase transition;GO:0051782|negative regulation of cell division;	GO:0070062|extracellular exosome;GO:0016021|integral component of membrane;GO:0005886|plasma membrane;	GO:0030247|polysaccharide binding;GO:0005044|scavenger receptor activity;	.	.
ENSGALG00000005842	1	0.213	0.513117	gi|733898420|ref|XP_010713274.1|	2458	0	PREDICTED: glycerophosphoinositol inositolphosphodiesterase GDPD2 [Meleagris gallopavo]	gi|513180481|ref|XM_420208.4|	2279	0	PREDICTED: Gallus gallus glycerophosphodiester phosphodiesterase domain containing 2 (GDPD2), transcript variant X3, mRNA	Q9ESM6	512	2e-171	Glycerophosphoinositol inositolphosphodiesterase GDPD2	PA2352	84	2e-16	COG0584	pfam03009	GDPD	Glycerophosphoryl diester phosphodiesterase family. Escherichia coli has two sequence related isozymes of glycerophosphoryl diester phosphodiesterase (GDPD) - periplasmic and cytosolic. This family also includes agrocinopine synthase, the similarity to GDPD has been noted. This family appears to have weak but not significant matches to mammalian phospholipase C pfam00388, which suggests that this…	GO:0006071|glycerol metabolic process;GO:0006629|lipid metabolic process;	GO:0005737|cytoplasm;GO:0005856|cytoskeleton;GO:0016021|integral component of membrane;GO:0005886|plasma membrane;	GO:0008889|glycerophosphodiester phosphodiesterase activity;GO:0047394|glycerophosphoinositol inositolphosphodiesterase activity;GO:0046872|metal ion binding;	K01124	GDPD2; glycerophosphoinositol inositolphosphodiesterase [EC:3.1.4.43]
ENSGALG00000005845	1	0.128	0.080768	gi|53135732|emb|CAG32452.1|	2092	0	hypothetical protein RCJMB04_25m5 [Gallus gallus]	gi|53135731|emb|AJ720793.1|	895	0	Gallus gallus mRNA for hypothetical protein, clone 25m5	Q7YQK4	642	0	Large neutral amino acids transporter small subunit 1	SA1270	87.4	1e-17	COG0531	pfam13520	AA_permease_2	Amino acid permease.	GO:0030154|cell differentiation;GO:0007399|nervous system development;GO:0015804|neutral amino acid transport;	GO:0016324|apical plasma membrane;GO:0005829|cytosol;GO:0016021|integral component of membrane;	GO:0015171|amino acid transmembrane transporter activity;GO:0042605|peptide antigen binding;	K13780	SLC7A5, LAT1; solute carrier family 7 (L-type amino acid transporter), member 5
ENSGALG00000005887	1	0.092	0.051244	gi|363741482|ref|XP_417421.3|	7189	0	PREDICTED: peroxidasin homolog isoform X2 [Gallus gallus]	gi|513218197|ref|XM_417421.4|	5769	0	PREDICTED: Gallus gallus peroxidasin homolog (Drosophila)-like (PXDNL), transcript variant X2, mRNA	Q3UQ28	1986	0	Peroxidasin homolog	.	.	.	.	pfam03098	An_peroxidase	Animal haem peroxidase.	GO:0030198|extracellular matrix organization;GO:0042744|hydrogen peroxide catabolic process;GO:0055114|oxidation-reduction process;GO:0006979|response to oxidative stress;	GO:0005783|endoplasmic reticulum;GO:0070062|extracellular exosome;GO:0031012|extracellular matrix;GO:0005615|extracellular space;GO:0005578|proteinaceous extracellular matrix;	GO:0005201|extracellular matrix structural constituent;GO:0020037|heme binding;GO:0046872|metal ion binding;GO:0004601|peroxidase activity;	.	.
ENSGALG00000005896	1	0.255	0.28356	gi|363740058|ref|XP_415218.3|	1626	0	PREDICTED: carbonic anhydrase 15-like [Gallus gallus]	gi|513210562|ref|XM_415218.4|	1277	0	PREDICTED: Gallus gallus carbonic anhydrase 15-like (LOC416927), mRNA	Q99N23	288	2e-92	Carbonic anhydrase 15	BH0360	112	2e-27	COG3338	pfam00194	Carb_anhydrase	Eukaryotic-type carbonic anhydrase.	.	GO:0046658|anchored component of plasma membrane;GO:0005576|extracellular region;GO:0016020|membrane;	GO:0004089|carbonate dehydratase activity;GO:0046872|metal ion binding;	K01672	E4.2.1.1; carbonic anhydrase [EC:4.2.1.1]
ENSGALG00000005933	1	0.078	0.190866	gi|513208468|ref|XP_414862.4|	3241	0	PREDICTED: sodium/myo-inositol cotransporter 2 [Gallus gallus]	gi|513208467|ref|XM_414862.4|	2069	0	PREDICTED: Gallus gallus solute carrier family 5 (sodium/glucose cotransporter), member 11 (SLC5A11), mRNA	Q8K0E3	864	0	Sodium/myo-inositol cotransporter 2	ECs4620	163	4e-42	COG4146	pfam00474	SSF	Sodium:solute symporter family. Membership of this family is supported by a significant blast score.	GO:0006915|apoptotic process;GO:0008643|carbohydrate transport;GO:0006814|sodium ion transport;	GO:0016021|integral component of membrane;	GO:0015293|symporter activity;	K14391	SLC5A11, SMIT2, SGLT6; solute carrier family 5 (sodium/myo-inositol cotransporter), member 11
ENSGALG00000005995	1	0.331	0.188008	gi|118100438|ref|XP_415923.2|	2919	0	PREDICTED: solute carrier family 13 member 5 isoformX2 [Gallus gallus]	gi|513216830|ref|XM_415923.3|	2950	0	PREDICTED: Gallus gallus solute carrier family 13 (sodium-dependent citrate transporter), member 5 (SLC13A5), transcript variant X2, mRNA	Q86YT5	673	0	Solute carrier family 13 member 5	jhp0200	270	4e-78	COG0471	pfam00939	Na_sulph_symp	Sodium:sulfate symporter transmembrane region. There are also some members in this family that do not match the Prosite motif, and belong to the subfamily SODIT1.	GO:0015746|citrate transport;GO:0071422|succinate transmembrane transport;GO:0055085|transmembrane transport;GO:0035674|tricarboxylic acid transmembrane transport;	GO:0016323|basolateral plasma membrane;GO:0005887|integral component of plasma membrane;GO:0005886|plasma membrane;	GO:0015137|citrate transmembrane transporter activity;GO:0017153|sodium:dicarboxylate symporter activity;GO:0015141|succinate transmembrane transporter activity;	K14445	SLC13A2_3_5; solute carrier family 13 (sodium-dependent dicarboxylate transporter), member 2/3/5
ENSGALG00000005999	1	0.462	0.678216	gi|71895413|ref|NP_001025769.1|	2433	0	ankyrin repeat and BTB/POZ domain-containing protein 1 [Gallus gallus]	gi|71895412|ref|NM_001030598.1|	4721	0	Gallus gallus ankyrin repeat and BTB (POZ) domain containing 1 (ABTB1), mRNA	Q99LJ2	725	0	Ankyrin repeat and BTB/POZ domain-containing protein 1	SPAC13D6.04c	197	3e-52	COG0666	pfam00651	BTB	BTB/POZ domain. The BTB (for BR-C, ttk and bab) or POZ (for Pox virus and Zinc finger) domain is present near the N-terminus of a fraction of zinc finger (pfam00096) proteins and in proteins that contain the pfam01344 motif such as Kelch and a family of pox virus proteins. The BTB/POZ domain mediates homomeric dimerization and in some instances heteromeric dimerization. The structure of the dimer…	.	GO:0005737|cytoplasm;GO:0005730|nucleolus;GO:0005886|plasma membrane;	GO:0003746|translation elongation factor activity;	K10520	ABTB1, BPOZ; ankyrin repeat and BTB/POZ domain-containing protein 1
ENSGALG00000006018	1	0.197	0.058312	gi|513167477|ref|XP_418528.3|	2827	0	PREDICTED: solute carrier family 22 member 13-like [Gallus gallus]	gi|513167476|ref|XM_418528.3|	2387	0	PREDICTED: Gallus gallus solute carrier family 22 member 13-like (SLC22A13L), mRNA	Q9Y226	504	4e-168	Solute carrier family 22 member 13	.	.	.	.	pfam00083	Sugar_tr	Sugar (and other) transporter.	GO:2001142|nicotinate transport;GO:0015695|organic cation transport;GO:0055085|transmembrane transport;GO:0015747|urate transport;	GO:0016324|apical plasma membrane;GO:0070062|extracellular exosome;GO:0005887|integral component of plasma membrane;	GO:0090416|nicotinate transporter activity;GO:0015101|organic cation transmembrane transporter activity;GO:0022891|substrate-specific transmembrane transporter activity;	K08209	SLC22A13; MFS transporter, OCT family, solute carrier family 22 (organic cation transporter), member 13
ENSGALG00000006040	1	0.467	0.757941	gi|396080318|ref|NP_001257506.1|	2571	0	uridine-cytidine kinase-like 1 [Gallus gallus]	gi|396080317|ref|NM_001270577.1|	1833	0	Gallus gallus uridine-cytidine kinase 1-like 1 (UCKL1), mRNA	Q91YL3	922	0	Uridine-cytidine kinase-like 1	YHR128w	198	2e-57	COG0035	pfam14681	UPRTase	Uracil phosphoribosyltransferase. This family includes the enzyme uracil phosphoribosyltransferase (EC:2.4.2.9). This enzyme catalyzes the first step of UMP biosynthesis.	GO:0044206|UMP salvage;	GO:0005737|cytoplasm;GO:0005634|nucleus;	GO:0005524|ATP binding;GO:0016301|kinase activity;	K00876	udk, UCK; uridine kinase [EC:2.7.1.48]
ENSGALG00000006047	1	0.409	0.665443	gi|686611988|ref|XP_009282714.1|	1888	0	PREDICTED: LOW QUALITY PROTEIN: transmembrane protein adipocyte-associated 1 [Aptenodytes forsteri]	gi|53135813|emb|AJ720801.1|	3855	0	Gallus gallus mRNA for hypothetical protein, clone 25o2	Q5ZII3	729	0	Transmembrane protein adipocyte-associated 1 homolog	.	.	.	.	pfam10160	Tmemb_40	Predicted membrane protein. This is a region of 280 amino acids from a group of proteins conserved from plants to humans. It is predicted to be a membrane protein but its function is otherwise unknown.	.	GO:0016021|integral component of membrane;	.	.	.
ENSGALG00000006080	1	0.391	0.399602	gi|513180552|ref|XP_420222.3|	2553	0	PREDICTED: glypican-4 [Gallus gallus]	gi|513180551|ref|XM_420222.4|	2351	0	PREDICTED: Gallus gallus glypican 4 (GPC4), mRNA	P51655	800	0	Glypican-4	.	.	.	.	pfam01153	Glypican	Glypican.	.	GO:0031225|anchored component of membrane;GO:0009897|external side of plasma membrane;GO:0070062|extracellular exosome;GO:0005615|extracellular space;GO:0005796|Golgi lumen;GO:0005634|nucleus;GO:0005578|proteinaceous extracellular matrix;	.	K08110	GPC4; glypican 4 (K-glypican)
ENSGALG00000006099	1	0.487	0.55031	gi|513203817|ref|XP_004944348.1|	4263	0	PREDICTED: zinc finger protein ZFPM1 isoform X11 [Gallus gallus]	gi|513203816|ref|XM_004944291.1|	2973	0	PREDICTED: Gallus gallus zinc finger protein, multitype 1 (ZFPM1), transcript variant X11, mRNA	Q9I9K0	796	0	Zinc finger protein ZFPM1 (Fragment)	.	.	.	.	pfam13912	zf-C2H2_6	C2H2-type zinc finger.	GO:0006355|regulation of transcription, DNA-templated;GO:0006351|transcription, DNA-templated;	GO:0005634|nucleus;	GO:0003677|DNA binding;GO:0046872|metal ion binding;	.	.
ENSGALG00000006131	1	0.344	0.336088	gi|45382475|ref|NP_990234.1|	2599	0	formimidoyltransferase-cyclodeaminase [Gallus gallus]	gi|45382474|ref|NM_204903.1|	1709	0	Gallus gallus formimidoyltransferase cyclodeaminase (FTCD), mRNA	Q9YH58	1005	0	Formimidoyltransferase-cyclodeaminase	SPy2083	263	1e-81	COG3643	pfam07837	FTCD_N	Formiminotransferase domain, N-terminal subdomain. The formiminotransferase (FT) domain of formiminotransferase- cyclodeaminase (FTCD) forms a homodimer, and each protomer comprises two subdomains. The N-terminal subdomain is made up of a six-stranded mixed beta-pleated sheet and five alpha helices, which are arranged on the external surface of the beta sheet. This, in turn, faces the beta-sheet …	GO:0019556|histidine catabolic process to glutamate and formamide;GO:0019557|histidine catabolic process to glutamate and formate;GO:0035999|tetrahydrofolate interconversion;	GO:0005814|centriole;GO:0005794|Golgi apparatus;	GO:0005542|folic acid binding;GO:0030412|formimidoyltetrahydrofolate cyclodeaminase activity;GO:0030409|glutamate formimidoyltransferase activity;	K13990	FTCD; glutamate formiminotransferase / formiminotetrahydrofolate cyclodeaminase [EC:2.1.2.5 4.3.1.4]
ENSGALG00000006173	1	0.363	0.196383	gi|50732227|ref|XP_418537.1|	2224	0	PREDICTED: xylulose kinase isoform X5 [Gallus gallus]	gi|513167524|ref|XM_004939126.1|	1358	0	PREDICTED: Gallus gallus xylulokinase homolog (H. influenzae) (XYLB), transcript variant X8, mRNA	Q3SYZ6	669	0	Xylulose kinase	YGR194c	278	2e-85	COG1070	pfam00370	FGGY_N	FGGY family of carbohydrate kinases, N-terminal domain. This domain adopts a ribonuclease H-like fold and is structurally related to the C-terminal domain.	GO:0046835|carbohydrate phosphorylation;GO:0042732|D-xylose metabolic process;GO:0005997|xylulose metabolic process;	GO:0005737|cytoplasm;GO:0070062|extracellular exosome;	GO:0005524|ATP binding;GO:0004856|xylulokinase activity;	K00854	xylB, XYLB; xylulokinase [EC:2.7.1.17]
ENSGALG00000006180	1	0.462	0.680064	gi|513180642|ref|XP_420229.3|	2997	0	PREDICTED: sodium/hydrogen exchanger 6 [Gallus gallus]	gi|513180641|ref|XM_420229.4|	3700	0	PREDICTED: Gallus gallus solute carrier family 9, subfamily A (NHE6, cation proton antiporter 6), member 6 (SLC9A6), mRNA	Q92581	965	0	Sodium/hydrogen exchanger 6	SPAC15A10.06	231	3e-63	COG0025	pfam00999	Na_H_Exchanger	Sodium/hydrogen exchanger family. Na/H antiporters are key transporters in maintaining the pH of actively metabolizing cells. The molecular mechanisms of antiport are unclear. These antiporters contain 10-12 transmembrane regions (M) at the amino-terminus and a large cytoplasmic region at the carboxyl terminus. The transmembrane regions M3-M12 share identity with other members of the family. The …	GO:0048675|axon extension;GO:0031547|brain-derived neurotrophic factor receptor signaling pathway;GO:0097484|dendrite extension;GO:0060996|dendritic spine development;GO:0006811|ion transport;GO:0048812|neuron projection morphogenesis;GO:0051386|regulation of neurotrophin TRK receptor signaling pathway;GO:0006885|regulation of pH;GO:0035725|sodium ion transmembrane transport;GO:0050808|synapse or…	GO:0043679|axon terminus;GO:0044308|axonal spine;GO:0031410|cytoplasmic vesicle;GO:0030425|dendrite;GO:0031901|early endosome membrane;GO:0005789|endoplasmic reticulum membrane;GO:0016021|integral component of membrane;GO:0043231|intracellular membrane-bounded organelle;GO:0005770|late endosome;GO:0005886|plasma membrane;GO:0055038|recycling endosome membrane;GO:0045202|synapse;	GO:0015385|sodium:proton antiporter activity;	K12041	SLC9A6_7, NHE6_7; solute carrier family 9 (sodium/hydrogen exchanger), member 6/7
ENSGALG00000006206	1	0.456	0.484272	gi|60302706|ref|NP_001012545.1|	2700	0	spastic paraplegia 7 [Gallus gallus]	gi|60302705|ref|NM_001012527.1|	1808	0	Gallus gallus spastic paraplegia 7 (pure and complicated autosomal recessive) (SPG7), mRNA	Q3ULF4	808	0	Paraplegin	YMR089c	412	1e-131	COG0465	pfam00004	AAA	ATPase family associated with various cellular activities (AAA). AAA family proteins often perform chaperone-like functions that assist in the assembly, operation, or disassembly of protein complexes.	GO:0008089|anterograde axon cargo transport;GO:0007155|cell adhesion;GO:0007005|mitochondrion organization;GO:0030155|regulation of cell adhesion;	GO:0016021|integral component of membrane;GO:0031966|mitochondrial membrane;GO:0005739|mitochondrion;	GO:0005524|ATP binding;GO:0004222|metalloendopeptidase activity;GO:0008270|zinc ion binding;	K09552	SPG7; spastic paraplegia 7 [EC:3.4.24.-]
ENSGALG00000006211	1	0.47	0.65612	gi|70609883|ref|NP_001020475.1|	1120	8e-147	bcl-2-like protein 1 [Gallus gallus]	gi|70609882|ref|NM_001025304.1|	1176	0	Gallus gallus BCL2-like 1 (BCL2L1), mRNA	Q07816	436	6e-152	Bcl-2-like protein 1	.	.	.	.	pfam00452	Bcl-2	Apoptosis regulator proteins, Bcl-2 family.	GO:0071839|apoptotic process in bone marrow;GO:0008283|cell proliferation;GO:0060154|cellular process regulating host cell cycle in response to virus;GO:0071312|cellular response to alkaloid;GO:0071230|cellular response to amino acid stimulus;GO:0071480|cellular response to gamma radiation;GO:0000910|cytokinesis;GO:0097192|extrinsic apoptotic signaling pathway in absence of ligand;GO:0009566|fert…	GO:0097136|Bcl-2 family protein complex;GO:0030054|cell junction;GO:0005813|centrosome;GO:0005829|cytosol;GO:0016021|integral component of membrane;GO:0005759|mitochondrial matrix;GO:0005741|mitochondrial outer membrane;GO:0031965|nuclear membrane;GO:0005730|nucleolus;GO:0030672|synaptic vesicle membrane;	GO:0046982|protein heterodimerization activity;GO:0042803|protein homodimerization activity;	K04570	BCL2L1, bcl-xL; BCL2-like 1 (apoptosis regulator Bcl-X)
ENSGALG00000006221	1	0.482	0.325832	gi|697439534|ref|XP_009688809.1|	8832	0	PREDICTED: kinesin-like protein KIF1A isoform X4 [Struthio camelus australis]	gi|513199103|ref|XM_004937012.1|	6092	0	PREDICTED: Gallus gallus kinesin family member 1A (KIF1A), transcript variant X4, mRNA	O60333	2425	0	Kinesin-like protein KIF1B	SPAC1834.07	225	7e-61	COG5059	pfam00225	Kinesin	Kinesin motor domain.	GO:0008089|anterograde axon cargo transport;GO:0006915|apoptotic process;GO:0030705|cytoskeleton-dependent intracellular transport;GO:0007018|microtubule-based movement;GO:0047497|mitochondrion transport along microtubule;GO:0007274|neuromuscular synaptic transmission;GO:0007270|neuron-neuron synaptic transmission;GO:0016192|vesicle-mediated transport;	GO:0031410|cytoplasmic vesicle;GO:0030659|cytoplasmic vesicle membrane;GO:0005871|kinesin complex;GO:0005874|microtubule;GO:0005875|microtubule associated complex;GO:0005739|mitochondrion;GO:0043005|neuron projection;	GO:0005524|ATP binding;GO:0008574|ATP-dependent microtubule motor activity, plus-end-directed;GO:0016887|ATPase activity;GO:0019894|kinesin binding;GO:0003777|microtubule motor activity;	K10392	KIF1; kinesin family member 1
ENSGALG00000006229	1	0.231	0.329175	gi|513223315|ref|XP_004948308.1|	1182	2e-160	PREDICTED: T-lymphocyte surface antigen Ly-9 isoform X5 [Gallus gallus]	gi|513223314|ref|XM_004948251.1|	666	0	PREDICTED: Gallus gallus T-lymphocyte surface antigen Ly-9-like (LOC100857714), transcript variant X5, mRNA	Q01965	52.4	9e-07	T-lymphocyte surface antigen Ly-9	.	.	.	.	pfam07679	I-set	Immunoglobulin I-set domain.	GO:0007155|cell adhesion;	GO:0016021|integral component of membrane;	GO:0004872|receptor activity;	K06570	LY9; lymphocyte antigen 9
ENSGALG00000006235	1	0.43	0.5633	gi|326927964|ref|XP_003210156.1|	2162	0	PREDICTED: solute carrier family 41 member 3 isoform X2 [Meleagris gallopavo]	gi|513205294|ref|XM_003642000.2|	1991	0	PREDICTED: Gallus gallus solute carrier family 41, member 3 (SLC41A3), transcript variant X1, mRNA	Q3SWT5	508	1e-171	Solute carrier family 41 member 3	PH0703	61.6	3e-09	COG1824	pfam01769	MgtE	Divalent cation transporter. This region is the integral membrane part of the eubacterial MgtE family of magnesium transporters. Related regions are found also in archaebacterial and eukaryotic proteins. All the archaebacterial and eukaryotic examples have two copies of the region. This suggests that the eubacterial examples may act as dimers. Members of this family probably transport Mg2+ or oth…	.	GO:0016021|integral component of membrane;GO:0005886|plasma membrane;	GO:0008324|cation transmembrane transporter activity;	K15122	SLC41A; solute carrier family 41
ENSGALG00000006282	1	0.46	0.47104	gi|50753991|ref|XP_414208.1|	2635	0	PREDICTED: N-acetylgalactosamine-6-sulfatase isoform X2 [Gallus gallus]	gi|513203875|ref|XM_414208.4|	3848	0	PREDICTED: Gallus gallus galactosamine (N-acetyl)-6-sulfate sulfatase (GALNS), transcript variant X2, mRNA	Q32KJ6	850	0	N-acetylgalactosamine-6-sulfatase	SMa1683	179	4e-46	COG3119	pfam00884	Sulfatase	Sulfatase.	.	GO:0070062|extracellular exosome;GO:0005764|lysosome;	GO:0046872|metal ion binding;GO:0043890|N-acetylgalactosamine-6-sulfatase activity;	K01132	GALNS; N-acetylgalactosamine-6-sulfatase [EC:3.1.6.4]
ENSGALG00000006286	1	0.292	0.42778	gi|513208583|ref|XP_003642194.2|	5317	0	PREDICTED: ubiquitin carboxyl-terminal hydrolase 31 [Gallus gallus]	gi|513208582|ref|XM_003642146.2|	4481	0	PREDICTED: Gallus gallus ubiquitin specific peptidase 31 (USP31), mRNA	Q70CQ4	1550	0	Ubiquitin carboxyl-terminal hydrolase 31	SPCC16A11.12c	166	5e-41	COG5560	pfam00443	UCH	Ubiquitin carboxyl-terminal hydrolase.	GO:0043161|proteasome-mediated ubiquitin-dependent protein catabolic process;GO:0016579|protein deubiquitination;GO:0061136|regulation of proteasomal protein catabolic process;	GO:0005634|nucleus;	GO:0004197|cysteine-type endopeptidase activity;GO:0004843|ubiquitin-specific protease activity;	K11852	USP31; ubiquitin carboxyl-terminal hydrolase 31 [EC:3.1.2.15]
ENSGALG00000006317	1	0.379	0.496111	gi|53133760|emb|CAG32209.1|	1187	1e-162	hypothetical protein RCJMB04_20c2 [Gallus gallus]	gi|53133759|emb|AJ720550.1|	752	0	Gallus gallus mRNA for hypothetical protein, clone 20c2	Q9D8Y8	425	6e-150	Inhibitor of growth protein 5	YNL097c	86.3	6e-19	COG5034	pfam12998	ING	Inhibitor of growth proteins N-terminal histone-binding. Histones undergo numerous post-translational modifications, including acetylation and methylation, at residues which are then probable docking sites for various chromatin remodelling complexes. Inhibitor of growth proteins (INGs) specifically bind to residues that have been thus modified. INGs carry a well-characterized C-terminal PHD-type …	GO:0006260|DNA replication;GO:0043966|histone H3 acetylation;GO:0008285|negative regulation of cell proliferation;GO:0045926|negative regulation of growth;GO:0043065|positive regulation of apoptotic process;GO:2001235|positive regulation of apoptotic signaling pathway;GO:0045893|positive regulation of transcription, DNA-templated;GO:0006473|protein acetylation;GO:0006351|transcription, DNA-templa…	GO:0070776|MOZ/MORF histone acetyltransferase complex;GO:0005634|nucleus;	GO:0003682|chromatin binding;GO:0035064|methylated histone binding;GO:0008270|zinc ion binding;	K11345	ING5; inhibitor of growth protein 5
ENSGALG00000006320	1	0.158	0.054668	gi|513210594|ref|XP_001232864.2|	2225	0	PREDICTED: solute carrier family 2, facilitated glucose transporter member 11-like [Gallus gallus]	gi|513210593|ref|XM_001232863.3|	1370	0	PREDICTED: Gallus gallus solute carrier family 2, facilitated glucose transporter member 11-like (LOC769577), mRNA	Q9BYW1	320	3e-101	Solute carrier family 2, facilitated glucose transporter member 11	.	.	.	.	pfam00083	Sugar_tr	Sugar (and other) transporter.	GO:0046323|glucose import;GO:0035428|hexose transmembrane transport;GO:0015992|proton transport;GO:0055085|transmembrane transport;	GO:0005887|integral component of plasma membrane;GO:0005886|plasma membrane;	GO:0005355|glucose transmembrane transporter activity;GO:0005351|sugar:proton symporter activity;	K08148	SLC2A11, GLUT11; MFS transporter, SP family, solute carrier family 2 (facilitated glucose transporter), member 11
ENSGALG00000006340	1	0.315	0.416745	gi|529431530|ref|XP_005235564.1|	9460	0	PREDICTED: piezo-type mechanosensitive ion channel component 1 [Falco peregrinus]	gi|543727626|ref|XM_005504851.1|	4337	0	PREDICTED: Columba livia piezo-type mechanosensitive ion channel component 1 (PIEZO1), partial mRNA	Q0KL00	2633	0	Piezo-type mechanosensitive ion channel component 1	.	.	.	.	pfam12166	DUF3595	Protein of unknown function (DUF3595). This family of proteins is functionally uncharacterized.This family of proteins is found in eukaryotes. Proteins in this family are typically between 578 and 2525 amino acids in length.	GO:0098655|cation transmembrane transport;GO:0006812|cation transport;GO:0033634|positive regulation of cell-cell adhesion mediated by integrin;GO:0033625|positive regulation of integrin activation;	GO:0005783|endoplasmic reticulum;GO:0005789|endoplasmic reticulum membrane;GO:0033116|endoplasmic reticulum-Golgi intermediate compartment membrane;GO:0016021|integral component of membrane;GO:0005886|plasma membrane;	GO:0005261|cation channel activity;GO:0008381|mechanically-gated ion channel activity;	.	.
ENSGALG00000006347	1	0.359	0.281097	gi|363737076|ref|XP_422664.3|	2546	0	PREDICTED: d-2-hydroxyglutarate dehydrogenase, mitochondrial [Gallus gallus]	gi|513199052|ref|XM_422664.4|	1384	0	PREDICTED: Gallus gallus D-2-hydroxyglutarate dehydrogenase (D2HGDH), mRNA	Q8N465	720	0	D-2-hydroxyglutarate dehydrogenase, mitochondrial	YDL178w	486	7e-166	COG0277	pfam02913	FAD-oxidase_C	FAD linked oxidases, C-terminal domain. This domain has a ferredoxin-like fold.	GO:0006103|2-oxoglutarate metabolic process;GO:0044237|cellular metabolic process;GO:0044267|cellular protein metabolic process;GO:0032025|response to cobalt ion;GO:0010042|response to manganese ion;GO:0010043|response to zinc ion;GO:0044281|small molecule metabolic process;	GO:0005759|mitochondrial matrix;GO:0005739|mitochondrion;	GO:0051990|(R)-2-hydroxyglutarate dehydrogenase activity;GO:0050660|flavin adenine dinucleotide binding;GO:0008762|UDP-N-acetylmuramate dehydrogenase activity;	.	.
ENSGALG00000006354	1	0.318	0.116706	gi|476007848|ref|NP_001264360.1|	1874	0	galactose-3-O-sulfotransferase 2 [Gallus gallus]	gi|476007847|ref|NM_001277431.1|	1333	0	Gallus gallus galactose-3-O-sulfotransferase 2 (GAL3ST2), mRNA	Q6XQH0	380	9e-127	Galactose-3-O-sulfotransferase 2	.	.	.	.	pfam06990	Gal-3-0_sulfotr	Galactose-3-O-sulfotransferase. This family consists of several mammalian galactose-3-O-sulfotransferase proteins. Gal-3-O-sulfotransferase is thought to play a critical role in 3'-sulfation of N-acetyllactosamine in both O- and N-glycans.	GO:0009058|biosynthetic process;	GO:0032580|Golgi cisterna membrane;GO:0016021|integral component of membrane;	GO:0001733|galactosylceramide sulfotransferase activity;	K09675	GAL3ST2; galactose-3-O-sulfotransferase 2 [EC:2.8.2.-]
ENSGALG00000006358	1	0.285	0.28842	gi|733888394|ref|XP_010709363.1|	1210	1e-166	PREDICTED: lysoplasmalogenase-like protein TMEM86A isoform X1 [Meleagris gallopavo]	gi|513186536|ref|XM_426403.4|	694	0	PREDICTED: Gallus gallus transmembrane protein 86A (TMEM86A), mRNA	Q3MHQ7	363	1e-125	Lysoplasmalogenase-like protein TMEM86A	VCA0703	67.4	7e-13	COG3714	pfam07947	YhhN	YhhN-like protein. The members of this family are similar to the hypothetical protein yhhN expressed by Escherichia coli. Many of the members of this family are annotated as being possible transmembrane proteins, and in fact they all have a high proportion of hydrophobic residues.	.	GO:0016021|integral component of membrane;	.	.	.
ENSGALG00000006378	1	0.449	0.709869	gi|363735476|ref|XP_421661.3|	1933	0	PREDICTED: lysosomal acid lipase/cholesteryl ester hydrolase isoform X2 [Gallus gallus]	gi|513191311|ref|XM_421661.4|	2995	0	PREDICTED: Gallus gallus lipase A, lysosomal acid, cholesterol esterase (Wolman disease) (LIPA), transcript variant X2, mRNA	J3SDX8	567	0	Putative lysosomal acid lipase/cholesteryl ester hydrolase	SPBC16A3.12c	197	6e-54	COG0596	pfam04083	Abhydro_lipase	Partial alpha/beta-hydrolase lipase region. This family corresponds to a N-terminal part of an alpha/beta hydrolase domain.	GO:0016042|lipid catabolic process;	GO:0005576|extracellular region;	GO:0004771|sterol esterase activity;	.	.
ENSGALG00000006412	1	0.012	0.041592	gi|513180645|ref|XP_004940738.1|	971	8e-130	PREDICTED: transcription cofactor vestigial-like protein 1 isoform X1 [Gallus gallus]	gi|513180647|ref|XM_004940682.1|	648	0	PREDICTED: Gallus gallus vestigial like 1 (Drosophila) (VGLL1), transcript variant X2, mRNA	Q99990	143	6e-40	Transcription cofactor vestigial-like protein 1	.	.	.	.	pfam07545	Vg_Tdu	Vestigial/Tondu family. The mammalian TEF and the Drosophila scalloped genes belong to a conserved family of transcriptional factors that possesses a TEA/ATTS DNA-binding domain. Transcriptional activation by these proteins likely requires interactions with specific coactivators. In Drosophila, Scalloped (Sd) interacts with Vestigial (Vg) to form a complex, which binds DNA through the Sd TEA/ATTS…	GO:0006355|regulation of transcription, DNA-templated;GO:0006351|transcription, DNA-templated;	GO:0005634|nucleus;	GO:0003713|transcription coactivator activity;	.	.
ENSGALG00000006421	1	0.457	0.39759	gi|513191317|ref|XP_004942200.1|	2728	0	PREDICTED: monocarboxylate transporter 12 isoform X3 [Gallus gallus]	gi|513191319|ref|XM_421663.4|	1556	0	PREDICTED: Gallus gallus solute carrier family 16, member 12 (monocarboxylic acid transporter 12) (SLC16A12), transcript variant X2, mRNA	Q6ZSM3	773	0	Monocarboxylate transporter 12	AF0367	102	7e-23	COG0477	pfam07690	MFS_1	Major Facilitator Superfamily.	GO:1902598|creatine transmembrane transport;GO:0035879|plasma membrane lactate transport;	GO:0005887|integral component of plasma membrane;	GO:0005308|creatine transmembrane transporter activity;GO:0015129|lactate transmembrane transporter activity;GO:0015293|symporter activity;	K11810	SLC16A12; MFS transporter, MCP family, solute carrier family 16 (monocarboxylic acid transporters), member 12
ENSGALG00000006454	1	0.31	0.26257	gi|363734445|ref|XP_421021.3|	1966	0	PREDICTED: solute carrier family 22 member 18 [Gallus gallus]	gi|513186563|ref|XM_421021.3|	1566	0	PREDICTED: Gallus gallus solute carrier family 22, member 18 (SLC22A18), mRNA	Q96BI1	364	1e-117	Solute carrier family 22 member 18	.	.	.	.	pfam07690	MFS_1	Major Facilitator Superfamily.	GO:0006855|drug transmembrane transport;GO:0015893|drug transport;GO:0007588|excretion;GO:0015695|organic cation transport;GO:0055085|transmembrane transport;	GO:0016324|apical plasma membrane;GO:0005737|cytoplasm;GO:0016021|integral component of membrane;GO:0016020|membrane;GO:0005635|nuclear envelope;GO:0005886|plasma membrane;	GO:0015238|drug transmembrane transporter activity;GO:0015293|symporter activity;GO:0031625|ubiquitin protein ligase binding;	K08214	SLC22A18; MFS transporter, OCT family, solute carrier family 22 (organic cation transporter), member 18
ENSGALG00000006482	1	0.315	0.26208	gi|477507232|ref|NP_001264402.1|	2154	0	fumarylacetoacetase [Gallus gallus]	gi|477507231|ref|NM_001277473.1|	1467	0	Gallus gallus fumarylacetoacetate hydrolase (fumarylacetoacetase) (FAH), mRNA	P35505	695	0	Fumarylacetoacetase	RSp0690	486	1e-164	COG0179	pfam09298	FAA_hydrolase_N	Fumarylacetoacetase N-terminal. The N-terminal domain of fumarylacetoacetate hydrolase is functionally uncharacterized, and adopts a structure consisting of an SH3-like barrel.	GO:0006527|arginine catabolic process;GO:0006559|L-phenylalanine catabolic process;GO:0006572|tyrosine catabolic process;	GO:0070062|extracellular exosome;	GO:0004334|fumarylacetoacetase activity;GO:0046872|metal ion binding;	K01555	FAH, fahA; fumarylacetoacetase [EC:3.7.1.2]
ENSGALG00000006491	1	0.367	0.724091	gi|45383348|ref|NP_989736.1|	1427	0	ankyrin repeat domain-containing protein 1 [Gallus gallus]	gi|45383347|ref|NM_204405.1|	3078	0	Gallus gallus ankyrin repeat domain 1 (cardiac muscle) (ANKRD1), mRNA	Q7ZT11	554	0	Ankyrin repeat domain-containing protein 1	TVN1399	82.4	3e-16	COG0666	pfam12796	Ank_2	Ankyrin repeats (3 copies).	.	GO:0005634|nucleus;	.	.	.
ENSGALG00000006550	1	0.06	0.16704	gi|513186576|ref|XP_004941497.1|	1055	9e-139	PREDICTED: tetraspanin-32 isoform X1 [Gallus gallus]	gi|513186580|ref|XM_004941441.1|	1212	0	PREDICTED: Gallus gallus tetraspanin 32 (TSPAN32), transcript variant X2, mRNA	Q96QS1	170	2e-46	Tetraspanin-32	.	.	.	.	pfam00335	Tetraspannin	Tetraspanin family.	GO:0007267|cell-cell signaling;GO:0007010|cytoskeleton organization;GO:0042832|defense response to protozoan;GO:0007229|integrin-mediated signaling pathway;GO:0008285|negative regulation of cell proliferation;GO:0030886|negative regulation of myeloid dendritic cell activation;GO:0070527|platelet aggregation;GO:0050688|regulation of defense response to virus;	GO:0009986|cell surface;GO:0070442|integrin alphaIIb-beta3 complex;GO:0005622|intracellular;	.	K17359	TSPAN32; tetraspanin-32
ENSGALG00000006565	1	0.407	0.643467	gi|118098729|ref|XP_415238.2|	2767	0	PREDICTED: gamma-glutamyltranspeptidase 1 isoform X10 [Gallus gallus]	gi|513210655|ref|XM_004934343.1|	2289	0	PREDICTED: Gallus gallus gamma-glutamyltransferase 1 (GGT1), transcript variant X12, mRNA	P19440	748	0	Gamma-glutamyltranspeptidase 1	SPAC664.09	358	2e-111	COG0405	pfam01019	G_glu_transpept	Gamma-glutamyltranspeptidase.	GO:0019369|arachidonic acid metabolic process;GO:0006520|cellular amino acid metabolic process;GO:0019344|cysteine biosynthetic process;GO:0006536|glutamate metabolic process;GO:0006750|glutathione biosynthetic process;GO:0006751|glutathione catabolic process;GO:1901687|glutathione derivative biosynthetic process;GO:0006749|glutathione metabolic process;GO:0019370|leukotriene biosynthetic process…	GO:0031362|anchored component of external side of plasma membrane;GO:0070062|extracellular exosome;GO:0005615|extracellular space;GO:0016021|integral component of membrane;GO:0005886|plasma membrane;	GO:0003840|gamma-glutamyltransferase activity;GO:0036374|glutathione hydrolase activity;	.	.
ENSGALG00000006568	1	0.396	0.356796	gi|513218518|ref|XP_417455.4|	3009	0	PREDICTED: transmembrane 9 superfamily member 4 isoform X2 [Gallus gallus]	gi|513218517|ref|XM_417455.4|	2298	0	PREDICTED: Gallus gallus transmembrane 9 superfamily protein member 4 (TM9SF4), transcript variant X2, mRNA	Q5RDY2	1091	0	Transmembrane 9 superfamily member 4	.	.	.	.	pfam02990	EMP70	Endomembrane protein 70.	.	GO:0016021|integral component of membrane;	.	K17086	TM9SF2_4; transmembrane 9 superfamily member 2/4
ENSGALG00000006569	1	0.356	0.387684	gi|700361033|ref|XP_009925021.1|	7630	0	PREDICTED: rap guanine nucleotide exchange factor 6 isoform X3 [Haliaeetus albicilla]	gi|513207318|ref|XM_004945002.1|	4668	0	PREDICTED: Gallus gallus Rap guanine nucleotide exchange factor (GEF) 6 (RAPGEF6), transcript variant X1, mRNA	Q8TEU7	2396	0	Rap guanine nucleotide exchange factor 6	.	.	.	.	pfam00617	RasGEF	RasGEF domain. Guanine nucleotide exchange factor for Ras-like small GTPases.	GO:0030033|microvillus assembly;GO:0043547|positive regulation of GTPase activity;GO:0072659|protein localization to plasma membrane;GO:0007265|Ras protein signal transduction;GO:0043087|regulation of GTPase activity;	GO:0016324|apical plasma membrane;GO:0005829|cytosol;GO:0030139|endocytic vesicle;GO:0005886|plasma membrane;	GO:0030742|GTP-dependent protein binding;GO:0005085|guanyl-nucleotide exchange factor activity;GO:0070300|phosphatidic acid binding;GO:0017016|Ras GTPase binding;	K08020	RAPGEF6, PDZGEF2; Rap guanine nucleotide exchange factor 6
ENSGALG00000006586	1	0.46	0.36156	gi|677486424|gb|KFQ75829.1|	2330	0	Zinc finger protein PLAGL2, partial [Phaethon lepturus]	gi|513218523|ref|XM_003642491.2|	1507	0	PREDICTED: Gallus gallus zinc finger protein PLAGL2-like (LOC100859766), transcript variant X1, mRNA	Q9UPG8	750	0	Zinc finger protein PLAGL2	.	.	.	.	pfam13465	zf-H2C2_2	Zinc-finger double domain.	GO:0034378|chylomicron assembly;GO:0006629|lipid metabolic process;GO:2001244|positive regulation of intrinsic apoptotic signaling pathway;GO:1903955|positive regulation of protein targeting to mitochondrion;GO:0009791|post-embryonic development;GO:0006366|transcription from RNA polymerase II promoter;	GO:0005634|nucleus;	GO:0046872|metal ion binding;GO:0001077|transcriptional activator activity, RNA polymerase II core promoter proximal region sequence-specific binding;GO:0043565|sequence-specific DNA binding;GO:0003700|transcription factor activity, sequence-specific DNA binding;	.	.
ENSGALG00000006591	1	0.313	0.106733	gi|45382253|ref|NP_990748.1|	812	1e-106	troponin I, fast skeletal muscle [Gallus gallus]	gi|45382252|ref|NM_205417.1|	766	0	Gallus gallus troponin I type 2 (skeletal, fast) (TNNI2), mRNA	P68247	317	4e-108	Troponin I, fast skeletal muscle	.	.	.	.	pfam00992	Troponin	Troponin. Troponin (Tn) contains three subunits, Ca2+ binding (TnC), inhibitory (TnI), and tropomyosin binding (TnT). this Pfam contains members of the TnT subunit. Troponin is a complex of three proteins, Ca2+ binding (TnC), inhibitory (TnI), and tropomyosin binding (TnT). The troponin complex regulates Ca++ induced muscle contraction. This family includes troponin T and troponin I. Troponin I b…	.	GO:0005861|troponin complex;	GO:0046872|metal ion binding;	.	.
ENSGALG00000006598	1	0.456	0.568176	gi|761631365|ref|NP_001292089.1|	11086	0	sortilin-related receptor [Gallus gallus]	gi|1552267|emb|Y08109.1|	4764	0	G.gallus mRNA for mosaic protein LR11	Q92673	3529	0	Sortilin-related receptor	.	.	.	.	pfam00057	Ldl_recept_a	Low-density lipoprotein receptor domain class A.	GO:0008203|cholesterol metabolic process;GO:0006869|lipid transport;GO:1902960|negative regulation of aspartic-type endopeptidase activity involved in amyloid precursor protein catabolic process;GO:1902430|negative regulation of beta-amyloid formation;GO:0043407|negative regulation of MAP kinase activity;GO:1902963|negative regulation of metalloendopeptidase activity involved in amyloid precursor…	GO:0005769|early endosome;GO:0005783|endoplasmic reticulum;GO:0005768|endosome;GO:0070062|extracellular exosome;GO:0005615|extracellular space;GO:0005794|Golgi apparatus;GO:0031985|Golgi cisterna;GO:0005887|integral component of plasma membrane;GO:0034362|low-density lipoprotein particle;GO:0016020|membrane;GO:0005641|nuclear envelope lumen;GO:0055037|recycling endosome;GO:0005802|trans-Golgi net…	GO:0030306|ADP-ribosylation factor binding;GO:0001540|beta-amyloid binding;GO:0030169|low-density lipoprotein particle binding;GO:0004888|transmembrane signaling receptor activity;	.	.
ENSGALG00000006613	1	0.334	0.419838	gi|45384002|ref|NP_990508.1|	2006	0	cathepsin D precursor [Gallus gallus]	gi|45384001|ref|NM_205177.1|	1426	0	Gallus gallus cathepsin D (CTSD), mRNA	Q05744	777	0	Cathepsin D	.	.	.	.	pfam00026	Asp	Eukaryotic aspartyl protease. Aspartyl (acid) proteases include pepsins, cathepsins, and renins. Two-domain structure, probably arising from ancestral duplication. This family does not include the retroviral nor retrotransposon proteases (pfam00077), which are much smaller and appear to be homologous to a single domain of the eukaryotic asp proteases.	GO:0000045|autophagosome assembly;GO:0006914|autophagy;GO:0030163|protein catabolic process;GO:0006508|proteolysis;	GO:0005615|extracellular space;GO:0005764|lysosome;GO:0005739|mitochondrion;	GO:0004190|aspartic-type endopeptidase activity;	K01379	CTSD; cathepsin D [EC:3.4.23.5]
ENSGALG00000006627	1	0.303	0.162408	gi|50756617|ref|XP_415242.1|	2074	0	PREDICTED: beta-ureidopropionase isoform X2 [Gallus gallus]	gi|513210675|ref|XM_415242.4|	1328	0	PREDICTED: Gallus gallus ureidopropionase, beta (UPB1), transcript variant X2, mRNA	Q03248	654	0	Beta-ureidopropionase	PA0293	114	2e-27	COG0388	pfam00795	CN_hydrolase	Carbon-nitrogen hydrolase. This family contains hydrolases that break carbon-nitrogen bonds. The family includes: Nitrilase EC:3.5.5.1, Aliphatic amidase EC:3.5.1.4, Biotidinase EC:3.5.1.12, Beta-ureidopropionase EC:3.5.1.6. Nitrilase-related proteins generally have a conserved E-K-C catalytic triad, and are multimeric alpha-beta-beta-alpha sandwich proteins.	GO:0019483|beta-alanine biosynthetic process;GO:0019482|beta-alanine metabolic process;GO:0001701|in utero embryonic development;GO:0001889|liver development;	GO:0005737|cytoplasm;	GO:0003837|beta-ureidopropionase activity;GO:0008270|zinc ion binding;	K01431	UPB1; beta-ureidopropionase [EC:3.5.1.6]
ENSGALG00000006637	1	0.377	0.334776	gi|513180713|ref|XP_004940756.1|	2185	0	PREDICTED: XK-related protein 2 isoform X3 [Gallus gallus]	gi|513180712|ref|XM_004940699.1|	1296	0	PREDICTED: Gallus gallus XK, Kell blood group complex subunit-related, X-linked (XKRX), transcript variant X3, mRNA	Q6PP77	482	3e-166	XK-related protein 2	.	.	.	.	pfam09815	XK-related	XK-related protein. Members of this family comprise various XK-related proteins, that are involved in sodium-dependent transport of neutral amino acids or oligopeptides. These proteins are responsible for the Kx blood group system - defects results in McLeod syndrome, an X-linked multi-system disorder characterized by late onset abnormalities in the neuromuscular and hematopoietic systems.	.	GO:0016021|integral component of membrane;GO:0005886|plasma membrane;	.	.	.
ENSGALG00000006638	1	0.437	0.612237	gi|733920677|ref|XP_010721959.1|	4915	0	PREDICTED: LOW QUALITY PROTEIN: glutamate receptor ionotropic, kainate 4 [Meleagris gallopavo]	gi|513222190|ref|XM_417889.4|	2968	0	PREDICTED: Gallus gallus glutamate receptor, ionotropic, kainate 4 (GRIK4), mRNA	Q8BMF5	1271	0	Glutamate receptor ionotropic, kainate 4	glnH	54.3	5e-07	COG0834	pfam00060	Lig_chan	Ligand-gated ion channel. This family includes the four transmembrane regions of the ionotropic glutamate receptors and NMDA receptors.	GO:0034220|ion transmembrane transport;GO:0035235|ionotropic glutamate receptor signaling pathway;GO:0035249|synaptic transmission, glutamatergic;	GO:0030054|cell junction;GO:0030425|dendrite;GO:0032983|kainate selective glutamate receptor complex;GO:0016020|membrane;GO:0005886|plasma membrane;GO:0045211|postsynaptic membrane;GO:0042734|presynaptic membrane;GO:0045202|synapse;	GO:0005234|extracellular-glutamate-gated ion channel activity;GO:0015277|kainate selective glutamate receptor activity;	K05204	GRIK4; glutamate receptor, ionotropic kainate 4
ENSGALG00000006644	1	0.112	0.22064	gi|513207356|ref|XP_414641.4|	3789	0	PREDICTED: long-chain-fatty-acid--CoA ligase 6 isoform X4 [Gallus gallus]	gi|513207357|ref|XM_004945014.1|	2124	0	PREDICTED: Gallus gallus acyl-CoA synthetase long-chain family member 6 (ACSL6), transcript variant X6, mRNA	Q9UKU0	1259	0	Long-chain-fatty-acid--CoA ligase 6	YER015w	316	1e-94	COG1022	pfam00501	AMP-binding	AMP-binding enzyme.	GO:0006637|acyl-CoA metabolic process;GO:0044255|cellular lipid metabolic process;GO:0001676|long-chain fatty acid metabolic process;GO:0035338|long-chain fatty-acyl-CoA biosynthetic process;GO:0007405|neuroblast proliferation;GO:0044281|small molecule metabolic process;GO:0019432|triglyceride biosynthetic process;	GO:0005789|endoplasmic reticulum membrane;GO:0016021|integral component of membrane;GO:0016020|membrane;GO:0005741|mitochondrial outer membrane;GO:0005778|peroxisomal membrane;GO:0005886|plasma membrane;	GO:0005524|ATP binding;GO:0019899|enzyme binding;GO:0004467|long-chain fatty acid-CoA ligase activity;GO:0042803|protein homodimerization activity;	K01897	ACSL, fadD; long-chain acyl-CoA synthetase [EC:6.2.1.3]
ENSGALG00000006659	1	0.462	0.814044	gi|513186617|ref|XP_004941504.1|	1127	8e-149	PREDICTED: MOB kinase activator 2 isoform X8 [Gallus gallus]	gi|513186614|ref|XM_421030.4|	1684	0	PREDICTED: Gallus gallus MOB kinase activator 2 (MOB2), transcript variant X7, mRNA	Q8VI63	409	9e-139	MOB kinase activator 2	.	.	.	.	pfam03637	Mob1_phocein	Mob1/phocein family. Mob1 is an essential Saccharomyces cerevisiae protein, identified from a two-hybrid screen, that binds Mps1p, a protein kinase essential for spindle pole body duplication and mitotic checkpoint regulation. Mob1 contains no known structural motifs; however MOB1 is a member of a conserved gene family and shares sequence similarity with a nonessential yeast gene, MOB2. Mob1 is a…	GO:0030036|actin cytoskeleton organization;GO:0010976|positive regulation of neuron projection development;GO:0001934|positive regulation of protein phosphorylation;	GO:0005737|cytoplasm;GO:0044306|neuron projection terminus;GO:0005730|nucleolus;GO:0005634|nucleus;GO:0048471|perinuclear region of cytoplasm;	GO:0046872|metal ion binding;	.	.
ENSGALG00000006665	1	0.48	0.27936	gi|71896101|ref|NP_001026749.1|	3251	0	polypeptide N-acetylgalactosaminyltransferase 6 [Gallus gallus]	gi|71896100|ref|NM_001031578.1|	3133	0	Gallus gallus UDP-N-acetyl-alpha-D-galactosamine:polypeptide N-acetylgalactosaminyltransferase 6 (GalNAc-T6) (GALNT6), mRNA	Q8C7U7	993	0	Polypeptide N-acetylgalactosaminyltransferase 6	Rv0696	58.9	5e-08	COG0463	pfam00535	Glycos_transf_2	Glycosyl transferase family 2. Diverse family, transferring sugar from UDP-glucose, UDP-N-acetyl- galactosamine, GDP-mannose or CDP-abequose, to a range of substrates including cellulose, dolichol phosphate and teichoic acids.	GO:0006486|protein glycosylation;	GO:0005794|Golgi apparatus;GO:0000139|Golgi membrane;GO:0016021|integral component of membrane;GO:0048471|perinuclear region of cytoplasm;	GO:0030246|carbohydrate binding;GO:0046872|metal ion binding;GO:0004653|polypeptide N-acetylgalactosaminyltransferase activity;	K00710	GALNT; polypeptide N-acetylgalactosaminyltransferase [EC:2.4.1.41]
ENSGALG00000006698	1	0.445	0.826365	gi|355390250|ref|NP_001239009.1|	7750	0	multidrug resistance-associated protein 6 [Gallus gallus]	gi|355390249|ref|NM_001252080.1|	4711	0	Gallus gallus ATP-binding cassette, sub-family C (CFTR/MRP), member 6 (ABCC6), mRNA	Q5F364	1552	0	Multidrug resistance-associated protein 1	YDR135c	858	0	COG1132	pfam00664	ABC_membrane	ABC transporter transmembrane region. This family represents a unit of six transmembrane helices. Many members of the ABC transporter family (pfam00005) have two such regions.	.	GO:0016021|integral component of membrane;GO:0005886|plasma membrane;	GO:0005524|ATP binding;GO:0042626|ATPase activity, coupled to transmembrane movement of substances;	K05665	ABCC1; ATP-binding cassette, subfamily C (CFTR/MRP), member 1
ENSGALG00000006722	1	0.151	0.008003	gi|733920697|ref|XP_010721967.1|	3002	0	PREDICTED: tripartite motif-containing protein 29 isoform X1 [Meleagris gallopavo]	gi|513222214|ref|XM_417892.4|	3157	0	PREDICTED: Gallus gallus tripartite motif-containing 29 (TRIM29), mRNA	Q14134	664	0	Tripartite motif-containing protein 29	.	.	.	.	pfam00643	zf-B_box	B-box zinc finger.	GO:1900181|negative regulation of protein localization to nucleus;GO:0000122|negative regulation of transcription from RNA polymerase II promoter;GO:0006366|transcription from RNA polymerase II promoter;	GO:0005737|cytoplasm;GO:0045111|intermediate filament cytoskeleton;GO:0005654|nucleoplasm;	GO:0003700|transcription factor activity, sequence-specific DNA binding;GO:0008270|zinc ion binding;	K12010	TRIM29, ATDC; tripartite motif-containing protein 29
ENSGALG00000006728	1	0.18	0.2529	gi|647567934|ref|NP_001280169.1|	2707	0	sodium/glucose cotransporter 1 [Gallus gallus]	gi|66793635|gb|AC159374.2|	2092	0	Gallus gallus BAC clone CH261-5A10 from chromosome unknown, complete sequence	P53791	880	0	Sodium/glucose cotransporter 1	BH2222	137	1e-32	COG4146	pfam00474	SSF	Sodium:solute symporter family. Membership of this family is supported by a significant blast score.	GO:0050892|intestinal absorption;GO:0001656|metanephros development;	GO:0016324|apical plasma membrane;GO:0005903|brush border;GO:0070062|extracellular exosome;GO:0016021|integral component of membrane;	GO:0005412|glucose:sodium symporter activity;	K14158	SLC5A1, SGLT1; solute carrier family 5 (sodium/glucose cotransporter), member 1
ENSGALG00000006755	1	0.422	0.519482	gi|326933314|ref|XP_003212751.1|	2069	0	PREDICTED: ubiquitin carboxyl-terminal hydrolase 2 [Meleagris gallopavo]	gi|45382530|ref|NM_204926.1|	2147	0	Gallus gallus ubiquitin specific peptidase 2 (USP2), mRNA	O57429	653	0	Ubiquitin carboxyl-terminal hydrolase 2	.	.	.	.	pfam00443	UCH	Ubiquitin carboxyl-terminal hydrolase.	GO:0016579|protein deubiquitination;GO:0048511|rhythmic process;GO:0006511|ubiquitin-dependent protein catabolic process;	GO:0048471|perinuclear region of cytoplasm;	GO:0046872|metal ion binding;GO:0004843|ubiquitin-specific protease activity;	.	.
ENSGALG00000006779	1	0.378	0.37044	gi|733920742|ref|XP_010721984.1|	2053	0	PREDICTED: Na(+)/H(+) exchange regulatory cofactor NHE-RF4 isoform X1 [Meleagris gallopavo]	gi|529446821|ref|XM_005243058.1|	685	0	PREDICTED: Falco peregrinus PDZ domain containing 3 (PDZD3), mRNA	Q99MJ6	328	1e-103	Na(+)/H(+) exchange regulatory cofactor NHE-RF4	.	.	.	.	pfam00595	PDZ	PDZ domain (Also known as DHR or GLGF). PDZ domains are found in diverse signaling proteins.	GO:0031283|negative regulation of guanylate cyclase activity;	GO:0045177|apical part of cell;GO:0005903|brush border;GO:0010008|endosome membrane;GO:0035003|subapical complex;	GO:0030251|guanylate cyclase inhibitor activity;GO:0008022|protein C-terminus binding;	.	.
ENSGALG00000006812	1	0.414	0.450432	gi|489407148|ref|NP_001264991.1|	933	5e-125	tetratricopeptide repeat protein 36 [Gallus gallus]	gi|489407147|ref|NM_001278062.1|	732	0	Gallus gallus tetratricopeptide repeat domain 36 (TTC36), mRNA	.	.	.	.	.	.	.	.	pfam13414	TPR_11	TPR repeat.	.	.	.	.	.
ENSGALG00000006855	1	0.234	0.195624	gi|874507397|ref|NP_990538.2|	3805	0	melanotransferrin precursor [Gallus gallus]	gi|1020103|emb|X91908.1|	3441	0	G.gallus mRNA for melanotransferrin	P08582	956	0	Melanotransferrin	.	.	.	.	pfam00405	Transferrin	Transferrin.	GO:0055072|iron ion homeostasis;GO:0097286|iron ion import;GO:1900025|negative regulation of substrate adhesion-dependent cell spreading;GO:0090091|positive regulation of extracellular matrix disassembly;GO:0010756|positive regulation of plasminogen activation;	GO:0046658|anchored component of plasma membrane;GO:0009986|cell surface;GO:0070062|extracellular exosome;GO:0005615|extracellular space;GO:0005887|integral component of plasma membrane;	GO:0005506|iron ion binding;	K06569	MFI2; melanoma-associated antigen p97
ENSGALG00000006857	1	0.499	0.546904	gi|363740931|ref|XP_420103.3|	3873	0	PREDICTED: spermatogenesis-associated protein 20 isoform X12 [Gallus gallus]	gi|513214317|ref|XM_420103.4|	3585	0	PREDICTED: Gallus gallus spermatogenesis associated 20 (SPATA20), transcript variant X12, mRNA	Q8TB22	960	0	Spermatogenesis-associated protein 20	MA3726	514	2e-159	COG1331	pfam03190	Thioredox_DsbH	Protein of unknown function, DUF255.	GO:0030154|cell differentiation;GO:0007275|multicellular organismal development;GO:0007283|spermatogenesis;	GO:0005576|extracellular region;	GO:0003824|catalytic activity;	.	.
ENSGALG00000006880	1	0.33	0.27027	gi|513213991|ref|XP_004946313.1|	5245	0	PREDICTED: putative sodium-coupled neutral amino acid transporter 10 [Gallus gallus]	gi|513213990|ref|XM_004946256.1|	3495	0	PREDICTED: Gallus gallus solute carrier family 38, member 10 (SLC38A10), mRNA	Q9HBR0	858	0	Putative sodium-coupled neutral amino acid transporter 10	YEL064c	104	2e-22	COG0814	pfam01490	Aa_trans	Transmembrane amino acid transporter protein. This transmembrane region is found in many amino acid transporters including UNC-47 and MTR. UNC-47 encodes a vesicular amino butyric acid (GABA) transporter, (VGAT). UNC-47 is predicted to have 10 transmembrane domains. MTR is a N system amino acid transporter system protein involved in methyltryptophan resistance. Other members of this family includ…	GO:0003333|amino acid transmembrane transport;GO:0060348|bone development;GO:0006814|sodium ion transport;	GO:0005794|Golgi apparatus;GO:0016021|integral component of membrane;	GO:0015171|amino acid transmembrane transporter activity;	K14996	SLC38A10; solute carrier family 38 (sodium-coupled neutral amino acid transporter), member 10
ENSGALG00000006882	1	0.346	0.288564	gi|48675877|ref|NP_001001604.1|	1886	0	alpha-2,8-sialyltransferase 8B precursor [Gallus gallus]	gi|48675876|ref|NM_001001604.1|	1122	0	Gallus gallus ST8 alpha-N-acetyl-neuraminide alpha-2,8-sialyltransferase 2 (ST8SIA2), mRNA	Q92186	665	0	Alpha-2,8-sialyltransferase 8B	.	.	.	.	pfam00777	Glyco_transf_29	Glycosyltransferase family 29 (sialyltransferase). Members of this family belong to glycosyltransferase family 29.	GO:0007411|axon guidance;GO:0005975|carbohydrate metabolic process;GO:0044267|cellular protein metabolic process;GO:0006464|cellular protein modification process;GO:0006488|dolichol-linked oligosaccharide biosynthetic process;GO:0001574|ganglioside biosynthetic process;GO:0006491|N-glycan processing;GO:0007399|nervous system development;GO:0009311|oligosaccharide metabolic process;GO:0043687|post…	GO:0005769|early endosome;GO:0000139|Golgi membrane;GO:0030173|integral component of Golgi membrane;GO:0055037|recycling endosome;	GO:0003828|alpha-N-acetylneuraminate alpha-2,8-sialyltransferase activity;GO:0033691|sialic acid binding;	K06612	SIAT8B; alpha-N-acetyl-neuraminate alpha-2,8-sialyltransferase (sialyltransferase 8B) [EC:2.4.99.-]
ENSGALG00000006894	1	0.175	0.12145	gi|240851714|ref|NP_001155878.1|	2635	0	phospholipid transfer protein precursor [Gallus gallus]	gi|240851713|ref|NM_001162406.1|	1512	0	Gallus gallus phospholipid transfer protein (PLTP), mRNA	P55058	668	0	Phospholipid transfer protein	.	.	.	.	pfam02886	LBP_BPI_CETP_C	LBP / BPI / CETP family, C-terminal domain. The N and C terminal domains of the LBP/BPI/CETP family are structurally similar.	GO:0034375|high-density lipoprotein particle remodeling;GO:0006629|lipid metabolic process;GO:0006869|lipid transport;GO:0010875|positive regulation of cholesterol efflux;GO:0030317|sperm motility;GO:0010189|vitamin E biosynthetic process;	GO:0005576|extracellular region;GO:0005615|extracellular space;	GO:0008289|lipid binding;	K08761	PLTP; phospholipid transfer protein
ENSGALG00000006911	1	0.377	0.363051	gi|513208722|ref|XP_004945352.1|	3362	0	PREDICTED: transmembrane channel-like 5 isoform X10 [Gallus gallus]	gi|513208727|ref|XM_004945296.1|	2275	0	PREDICTED: Gallus gallus transmembrane channel-like 5 (TMC5), transcript variant X11, mRNA	Q5M7W4	624	0	Transmembrane channel-like protein 5	.	.	.	.	pfam07810	TMC	TMC domain. These sequences are similar to a region conserved amongst various protein products of the transmembrane channel-like (TMC) gene family, such as Transmembrane channel-like protein 3 and EVIN2 - this region is termed the TMC domain. Mutations in these genes are implicated in a number of human conditions, such as deafness and epidermodysplasia verruciformis. TMC proteins are thought to h…	GO:0006811|ion transport;	GO:0016021|integral component of membrane;	.	.	.
ENSGALG00000006968	1	0.27	0.47493	gi|444741661|ref|NP_001025839.2|	3078	0	hepatocyte nuclear factor 1-alpha [Gallus gallus]	gi|444741660|ref|NM_001030668.2|	2448	0	Gallus gallus HNF1 homeobox A (HNF1A), mRNA	Q90867	1182	0	Hepatocyte nuclear factor 1-alpha	.	.	.	.	pfam04812	HNF-1B_C	Hepatocyte nuclear factor 1 (HNF-1), beta isoform C terminus. This family consists of a region found within the alpha isoform and at the C terminus of the beta isoform of the homeobox-containing transcription factor of HNF-1. Different isoforms of HNF-1 are generated by the differential use of polyadenylation sites and by alternative splicing. The C-terminal region of HNF-1 is responsible for the…	GO:0042593|glucose homeostasis;GO:0045893|positive regulation of transcription, DNA-templated;GO:0006351|transcription, DNA-templated;	GO:0005634|nucleus;GO:0043234|protein complex;	GO:0003700|transcription factor activity, sequence-specific DNA binding;GO:0044212|transcription regulatory region DNA binding;	.	.
ENSGALG00000007038	1	0.27	0.30051	gi|513212115|ref|XP_003642322.2|	5977	0	PREDICTED: LOW QUALITY PROTEIN: astrotactin-2 [Gallus gallus]	gi|513212114|ref|XM_003642274.2|	4246	0	PREDICTED: Gallus gallus astrotactin 2 (ASTN2), mRNA	O75129	2218	0	Astrotactin-2	.	.	.	.	pfam14670	FXa_inhibition	Coagulation Factor Xa inhibitory site. This short domain on coagulation enzyme factor Xa is found to be the target for a potent inhibitor of coagulation, TAK-442.	GO:2000009|negative regulation of protein localization to cell surface;	GO:0060187|cell pole;GO:0005768|endosome;GO:0016021|integral component of membrane;	.	.	.
ENSGALG00000007078	1	0.301	0.284746	gi|768711632|ref|NP_001292388.1|	2564	0	ectonucleoside triphosphate diphosphohydrolase 1 [Gallus gallus]	gi|53133397|emb|AJ720369.1|	1328	0	Gallus gallus mRNA for hypothetical protein, clone 16e10	P49961	635	0	Ectonucleoside triphosphate diphosphohydrolase 1	YER005w	151	2e-38	COG5371	pfam01150	GDA1_CD39	GDA1/CD39 (nucleoside phosphatase) family.	GO:0007596|blood coagulation;GO:0007155|cell adhesion;GO:0007186|G-protein coupled receptor signaling pathway;GO:0030168|platelet activation;GO:0009181|purine ribonucleoside diphosphate catabolic process;	GO:0005605|basal lamina;GO:0070062|extracellular exosome;GO:0005887|integral component of plasma membrane;GO:0016020|membrane;GO:0005886|plasma membrane;	GO:0005524|ATP binding;GO:0017110|nucleoside-diphosphatase activity;GO:0017111|nucleoside-triphosphatase activity;	K01510	ENTPD1_3_8; apyrase [EC:3.6.1.5]
ENSGALG00000007090	1	0.393	0.350949	gi|471014333|ref|NP_001264183.1|	2458	0	carboxypeptidase N catalytic chain precursor [Gallus gallus]	gi|471014332|ref|NM_001277254.1|	1557	0	Gallus gallus carboxypeptidase N, polypeptide 1 (CPN1), mRNA	Q2KJ83	696	0	Carboxypeptidase N catalytic chain	BH3831	64.7	3e-10	COG2866	pfam00246	Peptidase_M14	Zinc carboxypeptidase.	.	GO:0005615|extracellular space;	GO:0004181|metallocarboxypeptidase activity;GO:0008270|zinc ion binding;	K01292	CPN1; carboxypeptidase N catalytic subunit [EC:3.4.17.3]
ENSGALG00000007106	1	0.375	0.45975	gi|513214170|ref|XP_001232017.3|	23025	0	PREDICTED: dynein heavy chain 17, axonemal isoform X1 [Gallus gallus]	gi|513214169|ref|XM_001232016.3|	13464	0	PREDICTED: Gallus gallus dynein, axonemal, heavy chain 17 (DNAH17), transcript variant X1, mRNA	Q69Z23	6908	0	Dynein heavy chain 17, axonemal	YKR054c	726	0	COG5245	pfam03028	Dynein_heavy	Dynein heavy chain and region D6 of dynein motor. This family represents the C-terminal region of dynein heavy chain. The chain also contains ATPase activity and microtubule binding ability and acts as a motor for the movement of organelles and vesicles along microtubules. Dynein is also involved in cilia and flagella movement. The dynein subunit consists of at least two heavy chains and a number…	GO:0007018|microtubule-based movement;	GO:0005874|microtubule;GO:0036157|outer dynein arm;	GO:0005524|ATP binding;GO:0016887|ATPase activity;GO:0003777|microtubule motor activity;	.	.
ENSGALG00000007143	1	0.318	0.358386	gi|513210841|ref|XP_415267.2|	3563	0	PREDICTED: RING finger protein 10 [Gallus gallus]	gi|513210840|ref|XM_415267.4|	3643	0	PREDICTED: Gallus gallus ring finger protein 10 (RNF10), mRNA	Q08E13	990	0	RING finger protein 10	.	.	.	.	pfam13923	zf-C3HC4_2	Zinc finger, C3HC4 type (RING finger).	GO:0045893|positive regulation of transcription, DNA-templated;GO:0051865|protein autoubiquitination;	GO:0005737|cytoplasm;GO:0005634|nucleus;	GO:0004842|ubiquitin-protein transferase activity;GO:0008270|zinc ion binding;	.	.
ENSGALG00000007203	1	0.435	0.60639	gi|313851027|ref|NP_001186568.1|	1865	0	guanine nucleotide exchange factor for Rab-3A [Gallus gallus]	gi|313851026|ref|NM_001199639.1|	1578	0	Gallus gallus RAB3A interacting protein (rabin3)-like 1 (RAB3IL1), mRNA	Q8TBN0	485	6e-167	Guanine nucleotide exchange factor for Rab-3A	.	.	.	.	pfam06428	Sec2p	GDP/GTP exchange factor Sec2p. In Saccharomyces cerevisiae, Sec2p is a GDP/GTP exchange factor for Sec4p, which is required for vesicular transport at the post-Golgi stage of yeast secretion.	GO:0043547|positive regulation of GTPase activity;GO:0015031|protein transport;	.	GO:0017112|Rab guanyl-nucleotide exchange factor activity;	K16779	RAB3IP, RABIN8; Rab-3A-interacting protein
ENSGALG00000007210	1	0.255	0.39423	gi|513180837|ref|XP_004940777.1|	556	1e-65	PREDICTED: regulator of cell cycle RGCC isoform X3 [Gallus gallus]	gi|513180839|ref|XM_420264.4|	1451	0	PREDICTED: Gallus gallus response gene to complement 32 protein-like (LOC422284), transcript variant X2, mRNA	.	.	.	.	.	.	.	.	pfam15151	RGCC	Response gene to complement 32 protein family. This family of proteins is found in eukaryotes. Proteins in this family are typically between 44 and 130 amino acids in length. There is a conserved KLGDT sequence motif.	.	.	.	.	.
ENSGALG00000007220	1	0.334	0.645288	gi|45384172|ref|NP_990417.1|	973	1e-130	ferritin heavy chain [Gallus gallus]	gi|45384171|ref|NM_205086.1|	868	0	Gallus gallus ferritin, heavy polypeptide 1 (FTH1), mRNA	P08267	379	4e-132	Ferritin heavy chain	AF0834	89	2e-20	COG1528	pfam00210	Ferritin	Ferritin-like domain. This family contains ferritins and other ferritin-like proteins such as members of the DPS family and bacterioferritins.	GO:0006879|cellular iron ion homeostasis;GO:0006955|immune response;GO:0006826|iron ion transport;GO:0008285|negative regulation of cell proliferation;	GO:0005623|cell;	GO:0008199|ferric iron binding;GO:0004322|ferroxidase activity;	K00522	FTH1; ferritin heavy chain [EC:1.16.3.1]
ENSGALG00000007222	1	0.15	0.2664	gi|733903006|ref|XP_003209174.2|	697	1e-88	PREDICTED: urotensin-2B isoform X1 [Meleagris gallopavo]	gi|47021918|emb|CR406384.1|	1016	0	Gallus gallus finished cDNA, clone ChEST756h12	Q765I0	98.2	2e-23	Urotensin-2B	.	.	.	.	pfam01496	V_ATPase_I	V-type ATPase 116kDa subunit family. This family consists of the 116kDa V-type ATPase (vacuolar (H+)-ATPases) subunits, as well as V-type ATP synthase subunit i. The V-type ATPases family are proton pumps that acidify intracellular compartments in eukaryotic cells for example yeast central vacuoles, clathrin-coated and synaptic vesicles. They have important roles in membrane trafficking processes…	GO:0008217|regulation of blood pressure;GO:0042312|regulation of vasodilation;	GO:0005576|extracellular region;	.	.	.
ENSGALG00000007226	1	0.17	0.15606	gi|148747850|ref|NP_001092078.1|	451	7e-51	osteocrin precursor [Gallus gallus]	gi|46428209|emb|CR389564.1|	1325	0	Gallus gallus finished cDNA, clone ChEST861c21	P61366	110	3e-27	Osteocrin	.	.	.	.	pfam11037	Musclin	Insulin-resistance promoting peptide in skeletal muscle. Musclin is a muscle derived secretory peptide which induces insulin resistance in vitro. It encodes a 130 amino acid sequence including a NH(2) terminal 30 amino acid signal sequence. Musclin expression level is tightly regulated by nutritional changes.	GO:0030154|cell differentiation;GO:0007166|cell surface receptor signaling pathway;GO:0003416|endochondral bone growth;GO:0046325|negative regulation of glucose import;GO:0045668|negative regulation of osteoblast differentiation;GO:0001503|ossification;GO:0030828|positive regulation of cGMP biosynthetic process;	GO:0005615|extracellular space;	.	.	.
ENSGALG00000007233	1	0.465	0.32922	gi|21703694|gb|AAA49054.2|	2291	0	cognin/prolyl-4-hydroxylase/protein disulfide isomerase, partial [Gallus gallus]	gi|21703693|gb|L11147.2|CHKRCOGNIN	1478	0	Gallus gallus cognin/prolyl-4-hydroxylase/protein disulfide isomerase mRNA, partial cds	P09102	872	0	Protein disulfide-isomerase	SPAC1F5.02	228	1e-66	COG0526	pfam13848	Thioredoxin_6	Thioredoxin-like domain.	GO:0045454|cell redox homeostasis;	GO:0005788|endoplasmic reticulum lumen;GO:0005886|plasma membrane;	GO:0003756|protein disulfide isomerase activity;	.	.
ENSGALG00000007234	1	0.462	0.521136	gi|513180842|ref|XP_004940778.1|	3849	0	PREDICTED: H(+)/Cl(-) exchange transporter 5 isoform X9 [Gallus gallus]	gi|513180847|ref|XM_004940722.1|	3571	0	PREDICTED: Gallus gallus chloride channel 5 (CLCN5), transcript variant X10, mRNA	Q9TTU3	1244	0	H(+)/Cl(-) exchange transporter 5	SPBC19C7.11_1	233	6e-64	COG0038	pfam00654	Voltage_CLC	Voltage gated chloride channel. This family of ion channels contains 10 or 12 transmembrane helices. Each protein forms a single pore. It has been shown that some members of this family form homodimers. In terms of primary structure, they are unrelated to known cation channels or other types of anion channels. Three ClC subfamilies are found in animals. ClC-1 is involved in setting and restoring …	GO:0006897|endocytosis;	GO:0010008|endosome membrane;GO:0000139|Golgi membrane;GO:0016021|integral component of membrane;GO:0005886|plasma membrane;	GO:0015297|antiporter activity;GO:0005524|ATP binding;GO:0005247|voltage-gated chloride channel activity;	K05012	CLCN3_4_5; chloride channel 3/4/5
ENSGALG00000007286	1	0.393	0.582033	gi|634743308|ref|NP_001278900.1|	1752	0	NAD-dependent protein deacetylase sirtuin-7 [Gallus gallus]	gi|634743307|ref|NM_001291971.1|	1229	0	Gallus gallus sirtuin 7 (SIRT7), mRNA	Q9NRC8	549	0	NAD-dependent protein deacetylase sirtuin-7	TM0490	109	1e-26	COG0846	pfam02146	SIR2	Sir2 family. This region is characteristic of Silent information regulator 2 (Sir2) proteins, or sirtuins. These are protein deacetylases that depend on nicotine adenine dinucleotide (NAD). They are found in many subcellular locations, including the nucleus, cytoplasm and mitochondria. Eukaryotic forms play in important role in the regulation of transcriptional repression. Moreover, they are invo…	GO:0070932|histone H3 deacetylation;GO:0070933|histone H4 deacetylation;GO:0000122|negative regulation of transcription from RNA polymerase II promoter;GO:0007072|positive regulation of transcription involved in exit from mitosis;GO:0009303|rRNA transcription;	GO:0005737|cytoplasm;GO:0005730|nucleolus;GO:0005731|nucleolus organizer region;GO:0005634|nucleus;	GO:0003682|chromatin binding;GO:0046872|metal ion binding;GO:0070403|NAD+ binding;GO:0097372|NAD-dependent histone deacetylase activity (H3-K18 specific);	K11417	SIRT7, SIR2L7; NAD-dependent deacetylase sirtuin 7 [EC:3.5.1.-]
ENSGALG00000007298	1	0.483	0.512946	gi|363742611|ref|XP_417908.3|	2400	0	PREDICTED: beta-secretase 1 isoform X8 [Gallus gallus]	gi|513222394|ref|XM_417908.4|	1587	0	PREDICTED: Gallus gallus beta-site APP-cleaving enzyme 1 (BACE1), transcript variant X8, mRNA	P56818	865	0	Beta-secretase 1	.	.	.	.	pfam00026	Asp	Eukaryotic aspartyl protease. Aspartyl (acid) proteases include pepsins, cathepsins, and renins. Two-domain structure, probably arising from ancestral duplication. This family does not include the retroviral nor retrotransposon proteases (pfam00077), which are much smaller and appear to be homologous to a single domain of the eukaryotic asp proteases.	GO:0050435|beta-amyloid metabolic process;GO:0006509|membrane protein ectodomain proteolysis;GO:0030163|protein catabolic process;GO:0006508|proteolysis;	GO:0030424|axon;GO:0009986|cell surface;GO:0031410|cytoplasmic vesicle;GO:0030659|cytoplasmic vesicle membrane;GO:0005783|endoplasmic reticulum;GO:0005768|endosome;GO:0005794|Golgi apparatus;GO:0005887|integral component of plasma membrane;GO:0005770|late endosome;GO:0016020|membrane;GO:0005771|multivesicular body;GO:0005886|plasma membrane;GO:0005802|trans-Golgi network;	GO:0004190|aspartic-type endopeptidase activity;GO:0001540|beta-amyloid binding;GO:0004175|endopeptidase activity;GO:0019899|enzyme binding;GO:0008233|peptidase activity;	K04521	BACE1; beta-site APP-cleaving enzyme 1 (memapsin 2) [EC:3.4.23.46]
ENSGALG00000007394	1	0.469	0.347998	gi|83721947|ref|NP_001032915.1|	3722	0	glucocorticoid receptor [Gallus gallus]	gi|83721946|ref|NM_001037826.1|	2475	0	Gallus gallus nuclear receptor subfamily 3, group C, member 1 (glucocorticoid receptor) (NR3C1), mRNA	P04150	1096	0	Glucocorticoid receptor	.	.	.	.	pfam02155	GCR	Glucocorticoid receptor.	GO:0030325|adrenal gland development;GO:0071383|cellular response to steroid hormone stimulus;GO:0016568|chromatin modification;GO:0010467|gene expression;GO:0008211|glucocorticoid metabolic process;GO:0060603|mammary gland duct morphogenesis;GO:0042711|maternal behavior;GO:1900170|negative regulation of glucocorticoid mediated signaling pathway;GO:0043525|positive regulation of neuron apoptotic …	GO:0005737|cytoplasm;GO:0005829|cytosol;GO:0016020|membrane;GO:0005759|mitochondrial matrix;GO:0005654|nucleoplasm;GO:0005634|nucleus;	GO:0004883|glucocorticoid receptor activity;GO:0038051|glucocorticoid-activated RNA polymerase II transcription factor binding transcription factor activity;GO:0000978|RNA polymerase II core promoter proximal region sequence-specific DNA binding;GO:0001077|transcriptional activator activity, RNA polymerase II core promoter proximal region sequence-specific binding;GO:0003700|transcription factor …	K05771	NR3C1, GR; glucocorticoid receptor
ENSGALG00000007395	1	0.336	0.454944	gi|513191463|ref|XP_421698.4|	7694	0	PREDICTED: LOW QUALITY PROTEIN: canalicular multispecific organic anion transporter 1 [Gallus gallus]	gi|529438495|ref|XM_005238944.1|	2820	0	PREDICTED: Falco peregrinus ATP-binding cassette, sub-family C (CFTR/MRP), member 2 (ABCC2), mRNA	Q92887	1872	0	Canalicular multispecific organic anion transporter 1	YDR135c	948	0	COG1132	pfam00664	ABC_membrane	ABC transporter transmembrane region. This family represents a unit of six transmembrane helices. Many members of the ABC transporter family (pfam00005) have two such regions.	GO:0030644|cellular chloride ion homeostasis;GO:0006855|drug transmembrane transport;GO:0015732|prostaglandin transport;GO:0046685|response to arsenic-containing substance;GO:0043627|response to estrogen;GO:0009408|response to heat;GO:0031427|response to methotrexate;GO:0006979|response to oxidative stress;GO:0070327|thyroid hormone transport;GO:0055085|transmembrane transport;GO:0006810|transpor…	GO:0016324|apical plasma membrane;GO:0009986|cell surface;GO:0005887|integral component of plasma membrane;GO:0005886|plasma membrane;	GO:0005524|ATP binding;GO:0042626|ATPase activity, coupled to transmembrane movement of substances;GO:0008514|organic anion transmembrane transporter activity;	K05666	ABCC2; ATP-binding cassette, subfamily C (CFTR/MRP), member 2
ENSGALG00000007410	1	0.206	0.269242	gi|513201951|ref|XP_003641874.2|	6734	0	PREDICTED: immunoglobulin superfamily DCC subclass member 4 isoform X1 [Gallus gallus]	gi|513201950|ref|XM_003641826.2|	7697	0	PREDICTED: Gallus gallus immunoglobulin superfamily, DCC subclass, member 4 (IGDCC4), transcript variant X1, mRNA	Q8TDY8	1458	0	Immunoglobulin superfamily DCC subclass member 4	.	.	.	.	pfam07679	I-set	Immunoglobulin I-set domain.	.	GO:0016021|integral component of membrane;GO:0005886|plasma membrane;	.	.	.
ENSGALG00000007443	1	0.359	0.325613	gi|60302798|ref|NP_001012593.1|	2231	0	trimethyllysine dioxygenase, mitochondrial [Gallus gallus]	gi|60302797|ref|NM_001012575.1|	3977	0	Gallus gallus trimethyllysine hydroxylase, epsilon (TMLHE), mRNA	Q5F4B3	863	0	Trimethyllysine dioxygenase, mitochondrial	mll1440	165	1e-42	COG2175	pfam02668	TauD	Taurine catabolism dioxygenase TauD, TfdA family. This family consists of taurine catabolism dioxygenases of the TauD, TfdA family. TauD from Escherichia coli is an alpha-ketoglutarate-dependent taurine dioxygenase. This enzyme catalyses the oxygenolytic release of sulfite from taurine. TfdA from Burkholderia sp. is a 2,4-dichlorophenoxyacetic acid/alpha-ketoglutarate dioxygenase. TfdA from Alcal…	GO:0045329|carnitine biosynthetic process;GO:0051354|negative regulation of oxidoreductase activity;	GO:0005759|mitochondrial matrix;	GO:0005506|iron ion binding;GO:0031418|L-ascorbic acid binding;GO:0016702|oxidoreductase activity, acting on single donors with incorporation of molecular oxygen, incorporation of two atoms of oxygen;GO:0050353|trimethyllysine dioxygenase activity;	K00474	E1.14.11.8; trimethyllysine dioxygenase [EC:1.14.11.8]
ENSGALG00000007447	1	0.078	0.044226	gi|45382089|ref|NP_990776.1|	2237	0	tubulin beta-6 chain [Gallus gallus]	gi|45382088|ref|NM_205445.1|	2985	0	Gallus gallus tubulin, beta 1 class VI (TUBB1), mRNA	P09207	865	0	Tubulin beta-6 chain	ECU03g0820i	695	0	COG5023	pfam03953	Tubulin_C	Tubulin C-terminal domain. This family includes the tubulin alpha, beta and gamma chains. Members of this family are involved in polymer formation. Tubulins are GTPases. FtsZ can polymerize into tubes, sheets, and rings in vitro and is ubiquitous in eubacteria and archaea. Tubulin is the major component of microtubules. (The FtsZ GTPases have been split into their won family).	GO:0051258|protein polymerization;GO:0051225|spindle assembly;	GO:0005737|cytoplasm;GO:0070062|extracellular exosome;GO:0005874|microtubule;	GO:0005525|GTP binding;GO:0003924|GTPase activity;GO:0005200|structural constituent of cytoskeleton;	K07375	TUBB; tubulin beta
ENSGALG00000007462	1	0.378	0.31941	gi|363741689|ref|XP_417483.3|	1510	0	PREDICTED: cathepsin Z [Gallus gallus]	gi|513218704|ref|XM_417483.4|	1049	0	PREDICTED: Gallus gallus cathepsin Z (CTSZ), mRNA	P05689	454	6e-159	Cathepsin Z	AF1946_2	68.9	1e-12	COG4870	pfam00112	Peptidase_C1	Papain family cysteine protease.	.	GO:0005764|lysosome;	GO:0008234|cysteine-type peptidase activity;	K08568	CTSZ; cathepsin X [EC:3.4.18.1]
ENSGALG00000007466	1	0.248	0.149048	gi|45383870|ref|NP_989451.1|	2248	0	endothelin receptor B subtype 2 precursor [Gallus gallus]	gi|45383869|ref|NM_204120.1|	2219	0	Gallus gallus endothelin receptor B subtype 2 (EDNRB2), mRNA	Q90328	536	0	Endothelin B receptor (Fragment)	.	.	.	.	pfam00001	7tm_1	7 transmembrane receptor (rhodopsin family). This family contains, amongst other G-protein-coupled receptors (GCPRs), members of the opsin family, which have been considered to be typical members of the rhodopsin superfamily. They share several motifs, mainly the seven transmembrane helices, GCPRs of the rhodopsin superfamily. All opsins bind a chromophore, such as 11-cis-retinal. The function of…	GO:0048484|enteric nervous system development;GO:0008217|regulation of blood pressure;GO:0042310|vasoconstriction;	GO:0016021|integral component of membrane;GO:0005886|plasma membrane;	GO:0004962|endothelin receptor activity;	.	.
ENSGALG00000007471	1	0.139	0.27105	gi|513234629|ref|XP_003643243.2|	3689	0	PREDICTED: transmembrane protein 8A-like isoform X1 [Gallus gallus]	gi|513209002|ref|XM_425255.4|	2525	0	PREDICTED: Gallus gallus transmembrane protein 8A (TMEM8A), transcript variant X2, mRNA	Q9ESN3	831	0	Transmembrane protein 8A	.	.	.	.	pfam12036	DUF3522	Protein of unknown function (DUF3522). This family of proteins is functionally uncharacterized. This protein is found in eukaryotes. Proteins in this family are typically between 220 to 787 amino acids in length.	GO:0007155|cell adhesion;	GO:0070062|extracellular exosome;GO:0005887|integral component of plasma membrane;GO:0005765|lysosomal membrane;GO:0005886|plasma membrane;	.	.	.
ENSGALG00000007478	1	0.188	0.236128	gi|478732994|ref|NP_001264626.1|	1625	0	organic solute transporter subunit alpha [Gallus gallus]	gi|478732993|ref|NM_001277697.1|	1258	0	Gallus gallus solute carrier family 51, alpha subunit (SLC51A), mRNA	Q86UW1	377	6e-127	Organic solute transporter subunit alpha	.	.	.	.	pfam03619	Solute_trans_a	Organic solute transporter Ostalpha. This family is a transmembrane organic solute transport protein. In vertebrates these proteins form a complex with Ostbeta, and function as bile transporters. In plants they may transport brassinosteroid-like compounds and act as regulators of cell death.	GO:0015721|bile acid and bile salt transport;GO:0006810|transport;	GO:0005789|endoplasmic reticulum membrane;GO:0016021|integral component of membrane;GO:0005886|plasma membrane;GO:0043234|protein complex;	GO:0046982|protein heterodimerization activity;GO:0042803|protein homodimerization activity;GO:0005215|transporter activity;	K14360	OSTALPHA, OSTA, SLC51A1; organic solute transporter subunit alpha
ENSGALG00000007485	1	0.03	0.05295	gi|758169981|ref|NP_990587.2|	3816	0	transferrin receptor protein 1 [Gallus gallus]	gi|63806|emb|X55348.1|	2346	0	G.gallus mRNA for transferrin receptor	Q90997	1473	0	Transferrin receptor protein 1	.	.	.	.	pfam04253	TFR_dimer	Transferrin receptor-like dimerization domain. This domain is involved in dimerization of the transferrin receptor as shown in its crystal structure.	GO:0006879|cellular iron ion homeostasis;GO:0033572|transferrin transport;	GO:0016021|integral component of membrane;GO:0005886|plasma membrane;	GO:0004998|transferrin receptor activity;	.	.
ENSGALG00000007505	1	0.32	0.26624	gi|513199562|ref|XP_422727.4|	1001	1e-126	PREDICTED: mucin-4-like [Gallus gallus]	gi|513199561|ref|XM_422727.4|	557	0	PREDICTED: Gallus gallus mucin-4-like (LOC424917), mRNA	Q8JZM8	185	5e-47	Mucin-4	.	.	.	.	pfam06119	NIDO	Nidogen-like. This is a nidogen-like domain (NIDO) domain and is an extracellular domain found in nidogen and hypothetical proteins of unknown function.	GO:0007160|cell-matrix adhesion;GO:0002244|hematopoietic progenitor cell differentiation;	GO:0005576|extracellular region;GO:0016021|integral component of membrane;	.	.	.
ENSGALG00000007514	1	0.399	0.361494	gi|118098145|ref|XP_414950.2|	2797	0	PREDICTED: protein ITFG3 isoform X5 [Gallus gallus]	gi|513209103|ref|XM_414950.4|	3745	0	PREDICTED: Gallus gallus integrin alpha FG-GAP repeat containing 3 (ITFG3), transcript variant X5, mRNA	Q5M7W6	460	3e-146	Protein ITFG3	.	.	.	.	pfam13360	PQQ_2	PQQ-like domain. This domain contains several repeats of the PQQ repeat.	.	GO:0016021|integral component of membrane;	.	K17258	ITFG3; integrin alpha FG-GAP repeat containing protein 3
ENSGALG00000007522	1	0.472	0.432352	gi|733915534|ref|XP_010719991.1|	7673	0	PREDICTED: canalicular multispecific organic anion transporter 2, partial [Meleagris gallopavo]	gi|513214260|ref|XM_420102.4|	4384	0	PREDICTED: Gallus gallus ATP-binding cassette, sub-family C (CFTR/MRP), member 3 (ABCC3), mRNA	O15438	2115	0	Canalicular multispecific organic anion transporter 2	YDR135c	1048	0	COG1132	pfam00664	ABC_membrane	ABC transporter transmembrane region. This family represents a unit of six transmembrane helices. Many members of the ABC transporter family (pfam00005) have two such regions.	GO:0015721|bile acid and bile salt transport;GO:0008206|bile acid metabolic process;GO:0044281|small molecule metabolic process;GO:0055085|transmembrane transport;GO:0006810|transport;	GO:0005887|integral component of plasma membrane;GO:0016020|membrane;GO:0005886|plasma membrane;	GO:0005524|ATP binding;GO:0042626|ATPase activity, coupled to transmembrane movement of substances;GO:0008514|organic anion transmembrane transporter activity;	K05667	ABCC3; ATP-binding cassette, subfamily C (CFTR/MRP), member 3
ENSGALG00000007526	1	0.31	0.29326	gi|50745884|ref|XP_420282.1|	1178	3e-155	PREDICTED: ES1 protein homolog, mitochondrial isoform X2 [Gallus gallus]	gi|513181028|ref|XM_420282.4|	1182	0	PREDICTED: Gallus gallus ES1 protein homolog, mitochondrial-like (LOC422305), transcript variant X2, mRNA	Q9D172	304	2e-96	ES1 protein homolog, mitochondrial	PA5245	217	1e-64	COG3155	pfam01965	DJ-1_PfpI	DJ-1/PfpI family. The family includes the protease PfpI. This domain is also found in transcriptional regulators such as Streptomyces coelicolor AraC. This N-terminal region of the full-length AdpA proteins is necessary for dimerization of the molecule.	.	GO:0005739|mitochondrion;	.	.	.
ENSGALG00000007557	1	0.483	0.932673	gi|513199564|ref|XP_004943414.1|	4476	0	PREDICTED: run domain Beclin-1 interacting and cystein-rich containing protein isoform X4 [Gallus gallus]	gi|513199567|ref|XM_422730.4|	4671	0	PREDICTED: Gallus gallus KIAA0226 (KIAA0226), transcript variant X3, mRNA	Q80U62	1213	0	Run domain Beclin-1 interacting and cysteine-rich containing protein	.	.	.	.	pfam13901	DUF4206	Domain of unknown function (DUF4206). This is a family of cysteine-rich proteins. Many members also carry a pleckstrin-homology domain, pfam00169	GO:0006914|autophagy;GO:0006897|endocytosis;GO:0002376|immune system process;GO:1901097|negative regulation of autophagosome maturation;GO:0010507|negative regulation of autophagy;GO:0045806|negative regulation of endocytosis;GO:0043553|negative regulation of phosphatidylinositol 3-kinase activity;	GO:0005769|early endosome;GO:0005794|Golgi apparatus;GO:0005770|late endosome;GO:0005764|lysosome;	.	.	.
ENSGALG00000007559	1	0.47	0.38728	gi|513167958|ref|XP_418592.4|	1930	0	PREDICTED: decaprenyl-diphosphate synthase subunit 1 isoform X3 [Gallus gallus]	gi|513167957|ref|XM_418592.4|	1102	0	PREDICTED: Gallus gallus prenyl (decaprenyl) diphosphate synthase, subunit 1 (PDSS1), transcript variant X3, mRNA	Q5T2R2	599	0	Decaprenyl-diphosphate synthase subunit 1	SPBPJ4664.01	268	1e-84	COG0142	pfam00348	polyprenyl_synt	Polyprenyl synthetase.	GO:0008299|isoprenoid biosynthetic process;GO:0051290|protein heterotetramerization;GO:0044281|small molecule metabolic process;GO:0006744|ubiquinone biosynthetic process;	GO:0005759|mitochondrial matrix;GO:1990234|transferase complex;	GO:0046872|metal ion binding;GO:0046982|protein heterodimerization activity;GO:0050347|trans-octaprenyltranstransferase activity;	K12504	PDSS1; decaprenyl-diphosphate synthase subunit 1 [EC:2.5.1.91]
ENSGALG00000007561	1	0.375	0.462	gi|71897153|ref|NP_001025815.1|	4065	0	H(+)/Cl(-) exchange transporter 7 [Gallus gallus]	gi|402745184|ref|NM_001030644.2|	3607	0	Gallus gallus chloride channel, voltage-sensitive 7 (CLCN7), mRNA	O70496	1367	0	H(+)/Cl(-) exchange transporter 7	YJR040w_1	129	4e-30	COG0038	pfam00654	Voltage_CLC	Voltage gated chloride channel. This family of ion channels contains 10 or 12 transmembrane helices. Each protein forms a single pore. It has been shown that some members of this family form homodimers. In terms of primary structure, they are unrelated to known cation channels or other types of anion channels. Three ClC subfamilies are found in animals. ClC-1 is involved in setting and restoring …	GO:0009268|response to pH;	GO:0031410|cytoplasmic vesicle;GO:0016021|integral component of membrane;GO:0005765|lysosomal membrane;GO:0016020|membrane;	GO:0015297|antiporter activity;GO:0005524|ATP binding;GO:0005247|voltage-gated chloride channel activity;	K05016	CLCN7; chloride channel 7
ENSGALG00000007596	1	0.287	0.226443	gi|733908154|ref|XP_003210221.2|	2324	0	PREDICTED: monocarboxylate transporter 2-like isoform X1 [Meleagris gallopavo]	gi|513205641|ref|XM_414421.3|	2049	0	PREDICTED: Gallus gallus monocarboxylate transporter 2-like (LOC416086), transcript variant X11, mRNA	O60669	539	4e-173	Monocarboxylate transporter 2	AF0367	65.5	7e-10	COG0477	pfam07690	MFS_1	Major Facilitator Superfamily.	GO:0035873|lactate transmembrane transport;GO:0035879|plasma membrane lactate transport;GO:1901475|pyruvate transmembrane transport;GO:0055085|transmembrane transport;	GO:0005737|cytoplasm;GO:0005887|integral component of plasma membrane;GO:0005886|plasma membrane;	GO:0015129|lactate transmembrane transporter activity;GO:0005477|pyruvate secondary active transmembrane transporter activity;GO:0050833|pyruvate transmembrane transporter activity;GO:0015293|symporter activity;	K08184	SLC16A7; MFS transporter, MCP family, solute carrier family 16 (monocarboxylic acid transporters), member 7
ENSGALG00000007641	1	0.333	0.332334	gi|543732027|ref|XP_005507051.1|	1939	0	PREDICTED: LIM domain-binding protein 1 isoform X1 [Columba livia]	gi|2582523|gb|AF026038.1|AF026038	1188	0	Gallus gallus neural src interacting protein, short form, mRNA, complete cds	O42252	748	0	LIM domain-binding protein 1	.	.	.	.	pfam01803	LIM_bind	LIM-domain binding protein. The LIM-domain binding protein, binds to the LIM domain pfam00412 of LIM homeodomain proteins which are transcriptional regulators of development. Nuclear LIM interactor (NLI) / LIM domain-binding protein 1 (LDB1) is located in the nuclei of neuronal cells during development, it is co-expressed with Isl1 in early motor neuron differentiation and has a suggested role in…	GO:0009948|anterior/posterior axis specification;GO:0045647|negative regulation of erythrocyte differentiation;GO:0030182|neuron differentiation;GO:0006357|regulation of transcription from RNA polymerase II promoter;GO:0016055|Wnt signaling pathway;	GO:0005634|nucleus;GO:0043234|protein complex;	GO:0030274|LIM domain binding;GO:0042803|protein homodimerization activity;GO:0003712|transcription cofactor activity;	K15617	LDB1; LIM domain-binding protein 1
ENSGALG00000007658	1	0.382	0.4393	gi|513191638|ref|XP_421719.2|	3516	0	PREDICTED: UPF0668 protein C10orf76 isoform X5 [Gallus gallus]	gi|513191643|ref|XM_004942208.1|	3114	0	PREDICTED: Gallus gallus chromosome 6 open reading frame, human C10orf76 (C6H10ORF76), transcript variant X7, mRNA	Q5T2E6	1315	0	UPF0668 protein C10orf76	.	.	.	.	pfam08427	DUF1741	Domain of unknown function (DUF1741). This is a eukaryotic domain of unknown function.	.	GO:0016021|integral component of membrane;	.	.	.
ENSGALG00000007661	1	0.338	0.432978	gi|513214335|ref|XP_420104.4|	3657	0	PREDICTED: MYCBP-associated protein isoform X6 [Gallus gallus]	gi|513214331|ref|XM_004946329.1|	1780	0	PREDICTED: Gallus gallus MYCBP associated protein (MYCBPAP), transcript variant X9, mRNA	Q8TBZ2	563	0	MYCBP-associated protein	.	.	.	.	pfam14646	MYCBPAP	MYCBP-associated protein family. This family of eukaryotic proteins includes the mammalian MYCBP-associated proteins. These proteins may be synaptic processes and may have a role in spermatogenesis.	GO:0030154|cell differentiation;GO:0007275|multicellular organismal development;GO:0007283|spermatogenesis;GO:0007268|synaptic transmission;	GO:0005737|cytoplasm;GO:0016020|membrane;	.	.	.
ENSGALG00000007690	1	0.16	0.18912	gi|118100870|ref|XP_417497.2|	2156	0	PREDICTED: transcription factor AP-2 gamma isoform 2 [Gallus gallus]	gi|513218788|ref|XM_417497.4|	1452	0	PREDICTED: Gallus gallus transcription factor AP-2 gamma (activating enhancer binding protein 2 gamma) (TFAP2C), transcript variant 2, mRNA	Q92754	659	0	Transcription factor AP-2 gamma	.	.	.	.	pfam03299	TF_AP-2	Transcription factor AP-2.	GO:0007267|cell-cell signaling;GO:0021987|cerebral cortex development;GO:0060598|dichotomous subdivision of terminal units involved in mammary gland duct morphogenesis;GO:0060750|epithelial cell proliferation involved in mammary gland duct elongation;GO:0021877|forebrain neuron fate commitment;GO:0030718|germ-line stem cell population maintenance;GO:0001942|hair follicle development;GO:0003334|ke…	GO:0005634|nucleus;	GO:0001047|core promoter binding;GO:0003677|DNA binding;GO:0046983|protein dimerization activity;GO:0001078|transcriptional repressor activity, RNA polymerase II core promoter proximal region sequence-specific binding;GO:0001077|transcriptional activator activity, RNA polymerase II core promoter proximal region sequence-specific binding;GO:0000980|RNA polymerase II distal enhancer sequence-specif…	K09177	TFAP2C; transcription factor AP-2 gamma
ENSGALG00000007691	1	0.399	0.205884	gi|513199595|ref|XP_422737.4|	3717	0	PREDICTED: lisH domain-containing protein ARMC9 isoform X1 [Gallus gallus]	gi|513199594|ref|XM_422737.4|	1987	0	PREDICTED: Gallus gallus armadillo repeat containing 9 (ARMC9), transcript variant X1, mRNA	Q7Z3E5	1055	0	LisH domain-containing protein ARMC9	.	.	.	.	pfam02889	Sec63	Sec63 Brl domain. This domain (also known as the Brl domain) is required for assembly of functional endoplasmic reticulum translocons.	.	GO:0070062|extracellular exosome;	.	.	.
ENSGALG00000007701	1	0.223	0.323573	gi|50752327|ref|XP_422738.1|	2096	0	PREDICTED: UDP-GlcNAc:betaGal beta-1,3-N-acetylglucosaminyltransferase 7 isoform X5 [Gallus gallus]	gi|513199600|ref|XM_422738.4|	1888	0	PREDICTED: Gallus gallus UDP-GlcNAc:betaGal beta-1,3-N-acetylglucosaminyltransferase 7 (B3GNT7), transcript variant X5, mRNA	Q8NFL0	550	0	UDP-GlcNAc:betaGal beta-1,3-N-acetylglucosaminyltransferase 7	.	.	.	.	pfam01762	Galactosyl_T	Galactosyltransferase. This family includes the galactosyltransferases UDP-galactose:2-acetamido-2-deoxy-D-glucose3beta-galactosyltransferase and UDP-Gal:beta-GlcNAc beta 1,3-galactosyltranferase. Specific galactosyltransferases transfer galactose to GlcNAc terminal chains in the synthesis of the lacto-series oligosaccharides types 1 and 2.	GO:0005975|carbohydrate metabolic process;GO:0044267|cellular protein metabolic process;GO:0030203|glycosaminoglycan metabolic process;GO:0018146|keratan sulfate biosynthetic process;GO:0042339|keratan sulfate metabolic process;GO:0016266|O-glycan processing;GO:0043687|post-translational protein modification;GO:0006493|protein O-linked glycosylation;GO:0044281|small molecule metabolic process;	GO:0000139|Golgi membrane;GO:0016021|integral component of membrane;	GO:0008378|galactosyltransferase activity;	K09664	B3GNT7; beta-1,3-N-acetylglucosaminyltransferase 7 [EC:2.4.1.-]
ENSGALG00000007704	1	0.357	0.210273	gi|363735530|ref|XP_001233764.2|	659	4e-83	PREDICTED: nucleoplasmin-3 isoform X1 [Gallus gallus]	gi|513191651|ref|XM_001233763.3|	988	0	PREDICTED: Gallus gallus nucleophosmin/nucleoplasmin 3 (NPM3), transcript variant X1, mRNA	O75607	169	1e-49	Nucleoplasmin-3	.	.	.	.	pfam03066	Nucleoplasmin	Nucleoplasmin. Nucleoplasmins are also known as chromatin decondensation proteins. They bind to core histones and transfer DNA to them in a reaction that requires ATP. This is thought to play a role in the assembly of regular nucleosomal arrays.	GO:0006364|rRNA processing;GO:0009303|rRNA transcription;	GO:0005730|nucleolus;	GO:0044822|poly(A) RNA binding;	K11278	NPM3; nucleophosmin 3
ENSGALG00000007758	1	0.171	0.294291	gi|513211094|ref|XP_415293.4|	3900	0	PREDICTED: oxysterol-binding protein 2 isoform X3 [Gallus gallus]	gi|513211093|ref|XM_415293.4|	4292	0	PREDICTED: Gallus gallus oxysterol binding protein 2 (OSBP2), transcript variant X3, mRNA	Q5QNQ6	1057	0	Oxysterol-binding protein 2	.	.	.	.	pfam01237	Oxysterol_BP	Oxysterol-binding protein.	GO:0006869|lipid transport;GO:0007286|spermatid development;	GO:0097440|apical dendrite;GO:0016020|membrane;	GO:0015485|cholesterol binding;	.	.
ENSGALG00000007771	1	0.208	0.276432	gi|71895611|ref|NP_001026664.1|	532	8e-65	transmembrane protein C20orf108 homolog [Gallus gallus]	gi|71895610|ref|NM_001031493.1|	685	0	Gallus gallus family with sequence similarity 210, member B (FAM210B), mRNA	Q9D8B6	147	3e-42	Protein FAM210B	.	.	.	.	pfam06916	DUF1279	Protein of unknown function (DUF1279). This family represents the C-terminus (approx. 120 residues) of a number of eukaryotic proteins of unknown function.	.	GO:0016021|integral component of membrane;	.	.	.
ENSGALG00000007779	1	0.189	0.367038	gi|742799258|ref|NP_989961.2|	5808	0	adenylate cyclase type 9 [Gallus gallus]	gi|9864393|emb|AJ401469.1|	3363	0	Chicken heart mRNA for adenylyl cyclase type IX (Ac9 gene)	Q9DGG6	2106	0	Adenylate cyclase type 9	all0661	161	9e-41	COG2114	pfam00211	Guanylate_cyc	Adenylate and Guanylate cyclase catalytic domain.	GO:0035556|intracellular signal transduction;	GO:0016021|integral component of membrane;GO:0005622|intracellular;	GO:0004016|adenylate cyclase activity;GO:0005524|ATP binding;GO:0046872|metal ion binding;	.	.
ENSGALG00000007811	1	0.026	0.452608	gi|513187057|ref|XP_426416.3|	1445	0	PREDICTED: ETS-related transcription factor Elf-5 isoform X4 [Gallus gallus]	gi|513187056|ref|XM_426416.4|	2560	0	PREDICTED: Gallus gallus E74-like factor 5 (ets domain transcription factor) (ELF5), transcript variant X4, mRNA	Q58DT0	424	1e-140	ETS-related transcription factor Elf-5	.	.	.	.	pfam00178	Ets	Ets-domain.	GO:0030154|cell differentiation;GO:0007398|ectoderm development;GO:0060644|mammary gland epithelial cell differentiation;GO:0006357|regulation of transcription from RNA polymerase II promoter;GO:0035019|somatic stem cell population maintenance;	GO:0005737|cytoplasm;GO:0005634|nucleus;	GO:0000977|RNA polymerase II regulatory region sequence-specific DNA binding;GO:0001228|transcriptional activator activity, RNA polymerase II transcription regulatory region sequence-specific binding;GO:0000981|RNA polymerase II transcription factor activity, sequence-specific DNA binding;	K17101	ELF5; E74-like factor 5
ENSGALG00000007834	1	0.472	0.639088	gi|124249434|ref|NP_001074341.1|	5122	0	sal-like protein 4 [Gallus gallus]	gi|124249433|ref|NM_001080872.1|	5107	0	Gallus gallus spalt-like transcription factor 4 (SALL4), mRNA	Q9UJQ4	998	0	Sal-like protein 4	.	.	.	.	pfam13465	zf-H2C2_2	Zinc-finger double domain.	GO:0030326|embryonic limb morphogenesis;GO:0001833|inner cell mass cell proliferation;GO:0000122|negative regulation of transcription from RNA polymerase II promoter;GO:0001843|neural tube closure;GO:0045944|positive regulation of transcription from RNA polymerase II promoter;GO:0035019|somatic stem cell population maintenance;GO:0006351|transcription, DNA-templated;GO:0003281|ventricular septum …	GO:0005737|cytoplasm;GO:0000792|heterochromatin;GO:0043231|intracellular membrane-bounded organelle;GO:0005654|nucleoplasm;GO:0043234|protein complex;	GO:0003677|DNA binding;GO:0046872|metal ion binding;	.	.
ENSGALG00000007846	1	0.195	0.12792	gi|363742598|ref|XP_429703.2|	806	3e-106	PREDICTED: uncharacterized protein LOC419791 [Gallus gallus]	gi|513222511|ref|XM_429703.4|	586	0	PREDICTED: Gallus gallus chromosome 24 open reading frame, human C11orf34 (C11ORF34), mRNA	.	.	.	.	.	.	.	.	pfam02014	Reeler	Reeler domain.	.	.	.	.	.
ENSGALG00000007912	1	0.253	0.339273	gi|513219063|ref|XP_417508.4|	5045	0	PREDICTED: probable phospholipid-transporting ATPase IIA [Gallus gallus]	gi|513219062|ref|XM_417508.4|	2998	0	PREDICTED: Gallus gallus ATPase, class II, type 9A (ATP9A), mRNA	O75110	1889	0	Probable phospholipid-transporting ATPase IIA	.	.	.	.	pfam00122	E1-E2_ATPase	E1-E2 ATPase.	GO:0006897|endocytosis;GO:0045332|phospholipid translocation;GO:0006890|retrograde vesicle-mediated transport, Golgi to ER;	GO:0005769|early endosome;GO:0031901|early endosome membrane;GO:0016021|integral component of membrane;GO:0048471|perinuclear region of cytoplasm;GO:0005886|plasma membrane;GO:0055037|recycling endosome;GO:0005802|trans-Golgi network;	GO:0005524|ATP binding;GO:0000287|magnesium ion binding;GO:0004012|phospholipid-translocating ATPase activity;	K01530	E3.6.3.1; phospholipid-translocating ATPase [EC:3.6.3.1]
[truncated: 484 more rows]

## Sheet: down-up
gene	E6	E12FL-E6FL_fc	D1FL-E6FL_fc	NR:Seq-id	NR:Score	NR:Evalue	NR:Description	NT:Seq-id	NT:Score	NT:Evalue	NT:Description	Uniprot:UniProtKB-AC	Uniprot:Score	Uniprot:Evalue	Uniprot:Description	COG:gene	COG:Score	COG:Eval	COG:num	Pfam:pfam_ID	Pfam:pfam_Name	Pfam:pfam_Description	GO:biological_process	GO:cellular_component	GO:molecular_function	KEGG:KO	KEGG:Description
[truncated: 160 more rows]

## Sheet: maintain-down 
gene	E6FL	E12FL-E6FL_fc	D1FL-E6FL_fc	NR:Seq-id	NR:Score	NR:Evalue	NR:Description	NT:Seq-id	NT:Score	NT:Evalue	NT:Description	Uniprot:UniProtKB-AC	Uniprot:Score	Uniprot:Evalue	Uniprot:Description	COG:gene	COG:Score	COG:Eval	COG:num	Pfam:pfam_ID	Pfam:pfam_Name	Pfam:pfam_Description	GO:biological_process	GO:cellular_component	GO:molecular_function	KEGG:KO	KEGG:Description
[truncated: 420 more rows]

## Sheet: maintain-up
Additional file 8 Development-dependent patterns of differentially expressed genes (DEGs) in the left ovary
[truncated: 929 more rows]

[truncated: 3 more sheets: up-down, up-maintain, up-up]
