# Supplementary material for: Gene Expression Profiling Reveals Potential Players of Left-Right Asymmetry in Female Chicken Gonads
Source: Int J Mol Sci. 2017 Jun 20;18(6):1299. doi: 10.3390/ijms18061299 (PMC5486120; doi:10.3390/ijms18061299)
Supplement: Supplementary file 1 [file ijms-18-01299-s001.zip › Table S7.xlsx]

## Sheet: down-down
gene	E6FR	E12FR-E6FR_fc	D1FR-E6FR_fc	NR:Seq-id	NR:Score	NR:Evalue	NR:Description	NT:Seq-id	NT:Score	NT:Evalue	NT:Description	Uniprot:UniProtKB-AC	Uniprot:Score	Uniprot:Evalue	Uniprot:Description	COG:gene	COG:Score	COG:Eval	COG:num	Pfam:pfam_ID	Pfam:pfam_Name	Pfam:pfam_Description	GO:biological_process	GO:cellular_component	GO:molecular_function	KEGG:KO	KEGG:Description
ENSGALG00000000206	1	0.151	0.020989	gi|71894699|ref|NP_001026055.1|	1444	0	ras association domain-containing protein 2 [Gallus gallus]	gi|71894698|ref|NM_001030884.1|	2504	0	Gallus gallus Ras association (RalGDS/AF-6) domain family member 2 (RASSF2), mRNA	P50749	485	1e-163	Ras association domain-containing protein 2	.	.	.	.	pfam00788	RA	Ras association (RalGDS/AF-6) domain. RasGTP effectors (in cases of AF6, canoe and RalGDS); putative RasGTP effectors in other cases. Recent evidence (not yet in MEDLINE) shows that some RA domains do NOT bind RasGTP. Predicted structure similar to that determined, and that of the RasGTP-binding domain of Raf kinase.	GO:0046849|bone remodeling;GO:0007049|cell cycle;GO:0038168|epidermal growth factor receptor signaling pathway via I-kappaB kinase/NF-kappaB cascade;GO:0048872|homeostasis of number of cells;GO:1901223|negative regulation of NIK/NF-kappaB signaling;GO:0001503|ossification;GO:0050821|protein stabilization;GO:0045667|regulation of osteoblast differentiation;GO:0045670|regulation of osteoclast diffe…	GO:0005737|cytoplasm;GO:0005634|nucleus;	.	K09851	RASSF2_4; Ras association domain-containing protein 2/4
ENSGALG00000000327	1	0.368	0.03864	gi|701427576|ref|XP_010002796.1|	13452	0	PREDICTED: LOW QUALITY PROTEIN: fibrillin-3 [Chaetura pelagica]	gi|513226444|ref|XM_418173.4|	11206	0	PREDICTED: Gallus gallus fibrillin 3 (FBN3), mRNA	Q61555	101	1e-19	Fibrillin-2	.	.	.	.	pfam00683	TB	TB domain. This domain is also known as the 8 cysteine domain. This family includes the hybrid domains. This cysteine rich repeat is found in TGF binding protein and fibrillin.	GO:0060346|bone trabecula formation;GO:0030326|embryonic limb morphogenesis;GO:0035108|limb morphogenesis;GO:0030501|positive regulation of bone mineralization;GO:0045669|positive regulation of osteoblast differentiation;GO:0035583|sequestering of TGFbeta in extracellular matrix;	GO:0031012|extracellular matrix;GO:0005576|extracellular region;GO:0001527|microfibril;	GO:0005509|calcium ion binding;GO:0005201|extracellular matrix structural constituent;	.	.
ENSGALG00000000458	1	0.36	0.06516	gi|513226479|ref|XP_425880.4|	5406	0	PREDICTED: transmembrane protease serine 9 isoform X3 [Gallus gallus]	gi|513226481|ref|XM_004948653.1|	2419	0	PREDICTED: Gallus gallus transmembrane protease, serine 9 (TMPRSS9), transcript variant X5, mRNA	P69526	521	2e-164	Transmembrane protease serine 9	VC1649	115	7e-26	COG5640	pfam00089	Trypsin	Trypsin.	GO:0031639|plasminogen activation;	GO:0005887|integral component of plasma membrane;	GO:0004252|serine-type endopeptidase activity;	K09640	TMPRSS9; transmembrane protease, serine 9 [EC:3.4.21.-]
ENSGALG00000000681	1	0.382	0.15089	gi|240849374|ref|NP_001155844.1|	2711	0	serine/threonine-protein kinase PAK 1 [Gallus gallus]	gi|371940873|ref|NM_001162372.2|	3084	0	Gallus gallus p21 protein (Cdc42/Rac)-activated kinase 1 (PAK1), mRNA	Q08E52	991	0	Serine/threonine-protein kinase PAK 1	.	.	.	.	pfam00069	Pkinase	Protein kinase domain.	GO:0030036|actin cytoskeleton organization;GO:0031532|actin cytoskeleton reorganization;GO:0032147|activation of protein kinase activity;GO:0006915|apoptotic process;GO:0048754|branching morphogenesis of an epithelial tube;GO:0016477|cell migration;GO:0016358|dendrite development;GO:0006887|exocytosis;GO:0060244|negative regulation of cell proliferation involved in contact inhibition;GO:0007528|n…	GO:0030424|axon;GO:0005911|cell-cell junction;GO:0005737|cytoplasm;GO:0030425|dendrite;GO:0005925|focal adhesion;GO:0005794|Golgi apparatus;GO:0030426|growth cone;GO:0097481|neuronal postsynaptic density;GO:0005634|nucleus;GO:0005886|plasma membrane;GO:0043234|protein complex;GO:0001726|ruffle;GO:0032587|ruffle membrane;	GO:0005524|ATP binding;GO:0005518|collagen binding;GO:0004674|protein serine/threonine kinase activity;GO:0048365|Rac GTPase binding;	K04409	PAK1; p21-activated kinase 1 [EC:2.7.11.1]
ENSGALG00000001293	1	0.454	0.089892	gi|45384194|ref|NP_990402.1|	2722	0	insulin-like growth factor 2 mRNA-binding protein 1 [Gallus gallus]	gi|45384193|ref|NM_205071.1|	1977	0	Gallus gallus insulin-like growth factor 2 mRNA binding protein 1 (IGF2BP1), mRNA	O42254	1053	0	Insulin-like growth factor 2 mRNA-binding protein 1	.	.	.	.	pfam00013	KH_1	KH domain. KH motifs bind RNA in vitro. Autoantibodies to Nova, a KH domain protein, cause paraneoplastic opsoclonus ataxia.	GO:0070934|CRD-mediated mRNA stabilization;GO:0051028|mRNA transport;GO:0017148|negative regulation of translation;GO:0097150|neuronal stem cell population maintenance;GO:0022013|pallium cell proliferation in forebrain;GO:0010976|positive regulation of neuron projection development;GO:0010610|regulation of mRNA stability involved in response to stress;	GO:0070937|CRD-mediated mRNA stability complex;GO:0010494|cytoplasmic stress granule;GO:0030175|filopodium;GO:0030426|growth cone;GO:0030027|lamellipodium;GO:0005634|nucleus;GO:0048471|perinuclear region of cytoplasm;	GO:0003730|mRNA 3'-UTR binding;GO:0048027|mRNA 5'-UTR binding;GO:0003729|mRNA binding;GO:0000166|nucleotide binding;GO:0045182|translation regulator activity;	K17391	IGF2BP1; insulin-like growth factor 2 mRNA-binding protein 1
ENSGALG00000001793	1	0.35	0.0644	gi|677469857|gb|KFQ59271.1|	824	8e-108	Myosin regulatory light chain 2B, cardiac muscle isoform, partial [Pelecanus crispus]	gi|148225101|ref|NM_001097526.1|	970	0	Gallus gallus myosin, light chain 10, regulatory (MYL10), mRNA	P02611	316	4e-107	Myosin regulatory light chain 2B, cardiac muscle isoform	ECU03g1570	100	3e-24	COG5126	pfam13405	EF-hand_6	EF-hand domain.	.	GO:0016459|myosin complex;	GO:0005509|calcium ion binding;	.	.
ENSGALG00000002223	1	0.421	0.049257	gi|224493175|sp|Q90881.2|LHX9_CHICK	1859	0	RecName: Full=LIM/homeobox protein Lhx9; Short=LIM homeobox protein 9 [Gallus gallus]	gi|45382196|ref|NM_205426.1|	1527	0	Gallus gallus LIM homeobox 9 (LHX9), mRNA	Q90881	720	0	LIM/homeobox protein Lhx9	ECU03g1170	55.8	5e-08	COG5576	pfam00046	Homeobox	Homeobox domain.	GO:0008045|motor neuron axon guidance;GO:0045892|negative regulation of transcription, DNA-templated;GO:0021522|spinal cord motor neuron differentiation;	GO:0005634|nucleus;	GO:0043565|sequence-specific DNA binding;GO:0003714|transcription corepressor activity;GO:0008270|zinc ion binding;	K09373	LHX2_9; LIM homeobox protein 2/9
ENSGALG00000002522	1	0.433	0.071012	gi|118095439|ref|XP_413724.2|	2851	0	PREDICTED: sodium/nucleoside cotransporter 2 isoform X5 [Gallus gallus]	gi|513200497|ref|XM_413724.4|	2566	0	PREDICTED: Gallus gallus solute carrier family 28 (sodium-coupled nucleoside transporter), member 2 (SLC28A2), transcript variant X5, mRNA	O62667	646	0	Sodium/nucleoside cotransporter 1	all0378	279	4e-81	COG1972	pfam07662	Nucleos_tra2_C	Na+ dependent nucleoside transporter C-terminus. This family consists of nucleoside transport proteins. Members include a purine-specific Na+-nucleoside cotransporter localized to the bile canalicular membrane and a Na+-dependent nucleoside transporter selective for pyrimidine nucleosides and adenosine, which also transports the anti-viral nucleoside analogues AZT and ddC. This alignment covers t…	.	GO:0005887|integral component of plasma membrane;	GO:0001882|nucleoside binding;GO:0005415|nucleoside:sodium symporter activity;	K11536	SLC28A; pyrimidine nucleoside transport protein
ENSGALG00000002599	1	0.391	0.150535	gi|307691162|ref|NP_001182618.1|	1619	0	vav-like protein C9orf100 homolog [Gallus gallus]	gi|307691161|ref|NM_001195689.1|	1656	0	Gallus gallus Rho guanine nucleotide exchange factor (GEF) 39 (ARHGEF39), mRNA	Q8N4T4	322	1e-103	Rho guanine nucleotide exchange factor 39	.	.	.	.	pfam00621	RhoGEF	RhoGEF domain. Guanine nucleotide exchange factor for Rho/Rac/Cdc42-like GTPases Also called Dbl-homologous (DH) domain. It appears that pfam00169 domains invariably occur C-terminal to RhoGEF/DH domains.	GO:0030335|positive regulation of cell migration;GO:0035023|regulation of Rho protein signal transduction;	GO:0005886|plasma membrane;	GO:0005089|Rho guanyl-nucleotide exchange factor activity;	.	.
ENSGALG00000002679	1	0.328	0.162032	gi|71897201|ref|NP_001025827.1|	1716	0	glycosyltransferase 1 domain-containing protein 1 [Gallus gallus]	gi|71897200|ref|NM_001030656.1|	2907	0	Gallus gallus glycosyltransferase 1 domain containing 1 (GLT1D1), mRNA	Q96MS3	451	3e-148	Glycosyltransferase 1 domain-containing protein 1	TVN0880	61.2	6e-09	COG0438	pfam00534	Glycos_transf_1	Glycosyl transferases group 1. Mutations in this domain of human PIGA lead to disease (Paroxysmal Nocturnal haemoglobinuria). Members of this family transfer activated sugars to a variety of substrates, including glycogen, Fructose-6-phosphate and lipopolysaccharides. Members of this family transfer UDP, ADP, GDP or CMP linked sugars. The eukaryotic glycogen synthases may be distant members of th…	GO:0009058|biosynthetic process;	GO:0005737|cytoplasm;GO:0005576|extracellular region;	GO:0016757|transferase activity, transferring glycosyl groups;	.	.
ENSGALG00000003045	1	0.173	0.080618	gi|45382583|ref|NP_990550.1|	1691	0	transcription factor E2F1 [Gallus gallus]	gi|45382582|ref|NM_205219.1|	1926	0	Gallus gallus E2F transcription factor 1 (E2F1), mRNA	Q90977	651	0	Transcription factor E2F1	.	.	.	.	pfam02319	E2F_TDP	E2F/DP family winged-helix DNA-binding domain. This family contains the transcription factor E2F and its dimerization partners TDP1 and TDP2, which stimulate E2F-dependent transcription. E2F binds to DNA as a homodimer or as a heterodimer in association with TDP1/2, the heterodimer having increased binding efficiency. The crystal structure of an E2F4-DP2-DNA complex shows that the DNA-binding dom…	GO:0007049|cell cycle;GO:0006351|transcription, DNA-templated;	GO:0005634|nucleus;GO:0005667|transcription factor complex;	GO:0003677|DNA binding;GO:0003700|transcription factor activity, sequence-specific DNA binding;	K17454	E2F1; transcription factor E2F1
ENSGALG00000003212	1	0.021	0.006867	gi|513225224|ref|XP_004948466.1|	944	2e-121	PREDICTED: translocator protein isoform X4 [Gallus gallus]	gi|513225226|ref|XM_418037.3|	1841	0	PREDICTED: Gallus gallus translocator protein 2 (TSPO2), transcript variant X3, mRNA	P16257	167	1e-46	Translocator protein	SMa1079	105	9e-25	COG3476	pfam03073	TspO_MBR	TspO/MBR family. Tryptophan-rich sensory protein (TspO) is an integral membrane protein that acts as a negative regulator of the expression of specific photosynthesis genes in response to oxygen/light. It is involved in the efflux of porphyrin intermediates from the cell. This reduces the activity of coproporphyrinogen III oxidase, which is thought to lead to the accumulation of a putative repres…	GO:0030325|adrenal gland development;GO:0007568|aging;GO:0048266|behavioral response to pain;GO:0071476|cellular hypotonic response;GO:0071222|cellular response to lipopolysaccharide;GO:0071294|cellular response to zinc ion;GO:0006821|chloride transport;GO:0060242|contact inhibition;GO:0008347|glial cell migration;GO:0006811|ion transport;GO:0006869|lipid transport;GO:0060253|negative regulation …	GO:0070062|extracellular exosome;GO:0016021|integral component of membrane;GO:0005741|mitochondrial outer membrane;GO:0005739|mitochondrion;GO:0031965|nuclear membrane;	GO:0005497|androgen binding;GO:0008503|benzodiazepine receptor activity;	K05770	BZRP; benzodiazapine receptor
ENSGALG00000003465	1	0.336	0.004032	gi|56119088|ref|NP_001007478.1|	544	2e-67	parvalbumin, thymic [Gallus gallus]	gi|98162729|ref|NM_001007477.3|	752	0	Gallus gallus parvalbumin (LOC396531), mRNA	P19753	214	7e-69	Parvalbumin, thymic	.	.	.	.	pfam13499	EF-hand_7	EF-hand domain pair.	.	.	GO:0005509|calcium ion binding;	.	.
ENSGALG00000003742	1	0.405	0.14499	gi|513227744|ref|XP_003642941.2|	8778	0	PREDICTED: C3 and PZP-like, alpha-2-macroglobulin domain containing 8 [Gallus gallus]	gi|513227743|ref|XM_003642893.2|	5048	0	PREDICTED: Gallus gallus C3 and PZP-like, alpha-2-macroglobulin domain containing 8 (CPAMD8), mRNA	Q8IZJ3	2373	0	C3 and PZP-like alpha-2-macroglobulin domain-containing protein 8	.	.	.	.	pfam07678	A2M_comp	A-macroglobulin complement component. This family includes the complement components region of the alpha-2-macroglobulin family.	.	GO:0005615|extracellular space;GO:0005886|plasma membrane;	GO:0004867|serine-type endopeptidase inhibitor activity;	.	.
ENSGALG00000004310	1	0.365	0.18177	gi|363739544|ref|XP_414776.3|	2357	0	PREDICTED: protein tweety homolog 3 [Gallus gallus]	gi|513209029|ref|XM_414776.4|	1553	0	PREDICTED: Gallus gallus tweety homolog 3 (Drosophila) (TTYH3), mRNA	Q9C0H2	692	0	Protein tweety homolog 3	.	.	.	.	pfam04906	Tweety	Tweety. The tweety (tty) gene has not been characterized at the protein level. However, it is thought to form a membrane protein with five potential membrane-spanning regions. A number of potential functions have been suggested in.	GO:1902476|chloride transmembrane transport;GO:0006821|chloride transport;GO:0034220|ion transmembrane transport;GO:0055085|transmembrane transport;	GO:0034707|chloride channel complex;GO:0070062|extracellular exosome;GO:0005886|plasma membrane;	GO:0005254|chloride channel activity;GO:0005229|intracellular calcium activated chloride channel activity;	.	.
ENSGALG00000004338	1	0.476	0.189448	gi|45383788|ref|NP_989495.1|	2702	0	collagen, type XVIII, alpha 1 precursor [Gallus gallus]	gi|45383787|ref|NM_204164.1|	5187	0	Gallus gallus collagen, type XVIII, alpha 1 (COL18A1), mRNA	P39061	241	1e-62	Collagen alpha-1(XVIII) chain	.	.	.	.	pfam06482	Endostatin	Collagenase NC10 and Endostatin. NC10 stands for Non-helical region 10 and is taken from human COL15A1. A mutation in this region in human COL18A1 is associated with an increased risk of prostrate cancer. This domain is cleaved from the precursor and forms endostatin. Endostatin is a key tumor suppressor and has been used highly successfully to treat cancer. It is a potent angiogenesis inhibitor.…	GO:0001525|angiogenesis;GO:0007155|cell adhesion;GO:0001886|endothelial cell morphogenesis;GO:0030198|extracellular matrix organization;GO:0030335|positive regulation of cell migration;GO:0008284|positive regulation of cell proliferation;GO:2000353|positive regulation of endothelial cell apoptotic process;GO:0042493|response to drug;GO:0051599|response to hydrostatic pressure;	GO:0005604|basement membrane;GO:0005581|collagen trimer;GO:0070062|extracellular exosome;GO:0031012|extracellular matrix;GO:0005615|extracellular space;	GO:0042802|identical protein binding;GO:0046872|metal ion binding;GO:0005198|structural molecule activity;	K06823	COL18A; collagen, type XVIII, alpha
ENSGALG00000004376	1	0.439	0.089117	gi|326930944|ref|XP_003211597.1|	2318	0	PREDICTED: inward rectifier potassium channel 2 [Meleagris gallopavo]	gi|46017945|emb|BX933572.2|	2105	0	Gallus gallus finished cDNA, clone ChEST49p7	P52186	895	0	Inward rectifier potassium channel 2	.	.	.	.	pfam01007	IRK	Inward rectifier potassium channel.	GO:0071805|potassium ion transmembrane transport;GO:0006813|potassium ion transport;GO:0051289|protein homotetramerization;	GO:0016021|integral component of membrane;GO:0031224|intrinsic component of membrane;	GO:0005242|inward rectifier potassium channel activity;	K04996	KCNJ2; potassium inwardly-rectifying channel subfamily J member 2
ENSGALG00000004436	1	0.111	0.054279	gi|513207966|ref|XP_414782.2|	2597	0	PREDICTED: cytochrome P450 3A12 isoform X2 [Gallus gallus]	gi|513207965|ref|XM_414782.4|	1759	0	PREDICTED: Gallus gallus cytochrome P450, family 3, subfamily A, polypeptide 4 (CYP3A4), transcript variant X2, mRNA	P51538	624	0	Cytochrome P450 3A9	SMc02579	154	6e-40	COG2124	pfam00067	p450	Cytochrome P450. Cytochrome P450s are haem-thiolate proteins involved in the oxidative degradation of various compounds. They are particularly well known for their role in the degradation of environmental toxins and mutagens. They can be divided into 4 classes, according to the method by which electrons from NAD(P)H are delivered to the catalytic site. Sequence conservation is relatively low with…	GO:0050896|response to stimulus;GO:0007608|sensory perception of smell;	GO:0005789|endoplasmic reticulum membrane;	GO:0070330|aromatase activity;GO:0020037|heme binding;GO:0005506|iron ion binding;GO:0004497|monooxygenase activity;GO:0008395|steroid hydroxylase activity;	.	.
ENSGALG00000005180	1	0.474	0.09243	gi|363736838|ref|XP_422303.3|	2593	0	PREDICTED: collagen alpha-1(XI) chain isoformX3 [Gallus gallus]	gi|513196889|ref|XM_422303.4|	4976	0	PREDICTED: Gallus gallus collagen, type XI, alpha 1 (COL11A1), transcript variant X3, mRNA	P12107	746	0	Collagen alpha-1(XI) chain	.	.	.	.	pfam01410	COLFI	Fibrillar collagen C-terminal domain. Found at C-termini of fibrillar collagens: Ephydatia muelleri procollagen EMF1 alpha, vertebrate collagens alpha(1)III, alpha(1)II, alpha(2)V etc.	GO:0001502|cartilage condensation;GO:0002063|chondrocyte development;GO:0030574|collagen catabolic process;GO:0030199|collagen fibril organization;GO:0050910|detection of mechanical stimulus involved in sensory perception of sound;GO:0048704|embryonic skeletal system morphogenesis;GO:0035987|endodermal cell differentiation;GO:0022617|extracellular matrix disassembly;GO:0030198|extracellular matri…	GO:0005592|collagen type XI trimer;GO:0005788|endoplasmic reticulum lumen;GO:0005576|extracellular region;	GO:0050840|extracellular matrix binding;GO:0005201|extracellular matrix structural constituent;GO:0046872|metal ion binding;GO:0030674|protein binding, bridging;	K06236	COL1AS; collagen, type I/II/III/V/XI/XXIV/XXVII, alpha
ENSGALG00000005256	1	0.444	0.075036	gi|45382149|ref|NP_990112.1|	5109	0	ephrin type-A receptor 4 precursor [Gallus gallus]	gi|45382148|ref|NM_204781.1|	3570	0	Gallus gallus EPH receptor A4 (EPHA4), mRNA	Q07496	1972	0	Ephrin type-A receptor 4	YAR019c	104	8e-22	COG0515	pfam07714	Pkinase_Tyr	Protein tyrosine kinase.	GO:0007628|adult walking behavior;GO:0007155|cell adhesion;GO:0021957|corticospinal tract morphogenesis;GO:0097156|fasciculation of motor neuron axon;GO:0097155|fasciculation of sensory neuron axon;GO:0008045|motor neuron axon guidance;GO:0048681|negative regulation of axon regeneration;GO:0072178|nephric duct morphogenesis;GO:0018108|peptidyl-tyrosine phosphorylation;GO:0043507|positive regulati…	GO:0030424|axon;GO:0005737|cytoplasm;GO:0030425|dendrite;GO:0031901|early endosome membrane;GO:0005887|integral component of plasma membrane;GO:0005886|plasma membrane;	GO:0005524|ATP binding;GO:0097161|DH domain binding;GO:0005004|GPI-linked ephrin receptor activity;GO:0004672|protein kinase activity;GO:0005005|transmembrane-ephrin receptor activity;	K05105	EPHA4, SEK, TYRO1; Eph receptor A4 [EC:2.7.10.1]
ENSGALG00000005809	1	0.455	0.21203	gi|50752104|ref|XP_422654.1|	1774	0	PREDICTED: septin-2 isoform X2 [Gallus gallus]	gi|513199134|ref|XM_422654.4|	4184	0	PREDICTED: Gallus gallus septin 2 (SEPT2), transcript variant X2, mRNA	P42208	661	0	Septin-2	SPAC4F10.11	279	3e-81	COG5019	pfam00735	Septin	Septin. Members of this family include CDC3, CDC10, CDC11 and CDC12/Septin. Members of this family bind GTP. As regards the septins, these are polypeptides of 30-65kDa with three characteristic GTPase motifs (G-1, G-3 and G-4) that are similar to those of the Ras family. The G-4 motif is strictly conserved with a unique septin consensus of AKAD. Most septins are thought to have at least one coile…	GO:0042384|cilium assembly;GO:0000910|cytokinesis;GO:0007067|mitotic nuclear division;GO:0031175|neuron projection development;GO:0051258|protein polymerization;GO:0050790|regulation of catalytic activity;GO:0002036|regulation of L-glutamate transport;GO:0032880|regulation of protein localization;GO:0007224|smoothened signaling pathway;	GO:0015629|actin cytoskeleton;GO:0005826|actomyosin contractile ring;GO:0005938|cell cortex;GO:0042995|cell projection;GO:0009986|cell surface;GO:0060170|ciliary membrane;GO:0035869|ciliary transition zone;GO:0032154|cleavage furrow;GO:0000777|condensed chromosome kinetochore;GO:0005737|cytoplasm;GO:0000145|exocyst;GO:0070062|extracellular exosome;GO:0015630|microtubule cytoskeleton;GO:0030496|mi…	GO:0030234|enzyme regulator activity;GO:0005525|GTP binding;GO:0003924|GTPase activity;GO:0042802|identical protein binding;GO:0032947|protein complex scaffold;	K16942	SEPT2; septin 2
ENSGALG00000005887	1	0.378	0.118692	gi|363741482|ref|XP_417421.3|	7189	0	PREDICTED: peroxidasin homolog isoform X2 [Gallus gallus]	gi|513218197|ref|XM_417421.4|	5769	0	PREDICTED: Gallus gallus peroxidasin homolog (Drosophila)-like (PXDNL), transcript variant X2, mRNA	Q3UQ28	1986	0	Peroxidasin homolog	.	.	.	.	pfam03098	An_peroxidase	Animal haem peroxidase.	GO:0030198|extracellular matrix organization;GO:0042744|hydrogen peroxide catabolic process;GO:0055114|oxidation-reduction process;GO:0006979|response to oxidative stress;	GO:0005783|endoplasmic reticulum;GO:0070062|extracellular exosome;GO:0031012|extracellular matrix;GO:0005615|extracellular space;GO:0005578|proteinaceous extracellular matrix;	GO:0005201|extracellular matrix structural constituent;GO:0020037|heme binding;GO:0046872|metal ion binding;GO:0004601|peroxidase activity;	.	.
ENSGALG00000005933	1	0.344	0.04644	gi|513208468|ref|XP_414862.4|	3241	0	PREDICTED: sodium/myo-inositol cotransporter 2 [Gallus gallus]	gi|513208467|ref|XM_414862.4|	2069	0	PREDICTED: Gallus gallus solute carrier family 5 (sodium/glucose cotransporter), member 11 (SLC5A11), mRNA	Q8K0E3	864	0	Sodium/myo-inositol cotransporter 2	ECs4620	163	4e-42	COG4146	pfam00474	SSF	Sodium:solute symporter family. Membership of this family is supported by a significant blast score.	GO:0006915|apoptotic process;GO:0008643|carbohydrate transport;GO:0006814|sodium ion transport;	GO:0016021|integral component of membrane;	GO:0015293|symporter activity;	K14391	SLC5A11, SMIT2, SGLT6; solute carrier family 5 (sodium/myo-inositol cotransporter), member 11
ENSGALG00000006138	1	0.427	0.125111	gi|118100744|ref|XP_417438.2|	15051	0	PREDICTED: helicase with zinc finger domain 2 isoform X3 [Gallus gallus]	gi|513219079|ref|XM_417438.3|	8537	0	PREDICTED: Gallus gallus helicase with zinc finger 2, transcriptional coactivator (HELZ2), transcript variant X3, mRNA	Q9BYK8	87.4	2e-15	Helicase with zinc finger domain 2	YMR080c	183	9e-46	COG1112	pfam00773	RNB	RNB domain. This domain is the catalytic domain of ribonuclease II.	GO:0044255|cellular lipid metabolic process;GO:0045944|positive regulation of transcription from RNA polymerase II promoter;GO:0044281|small molecule metabolic process;GO:0006351|transcription, DNA-templated;	GO:0016020|membrane;GO:0005654|nucleoplasm;	GO:0005524|ATP binding;GO:0003677|DNA binding;GO:0004386|helicase activity;GO:0030374|ligand-dependent nuclear receptor transcription coactivator activity;GO:0046872|metal ion binding;GO:0044822|poly(A) RNA binding;	.	.
ENSGALG00000006235	1	0.408	0.18156	gi|326927964|ref|XP_003210156.1|	2162	0	PREDICTED: solute carrier family 41 member 3 isoform X2 [Meleagris gallopavo]	gi|513205294|ref|XM_003642000.2|	1991	0	PREDICTED: Gallus gallus solute carrier family 41, member 3 (SLC41A3), transcript variant X1, mRNA	Q3SWT5	508	1e-171	Solute carrier family 41 member 3	PH0703	61.6	3e-09	COG1824	pfam01769	MgtE	Divalent cation transporter. This region is the integral membrane part of the eubacterial MgtE family of magnesium transporters. Related regions are found also in archaebacterial and eukaryotic proteins. All the archaebacterial and eukaryotic examples have two copies of the region. This suggests that the eubacterial examples may act as dimers. Members of this family probably transport Mg2+ or oth…	.	GO:0016021|integral component of membrane;GO:0005886|plasma membrane;	GO:0008324|cation transmembrane transporter activity;	K15122	SLC41A; solute carrier family 41
ENSGALG00000006634	1	0.414	0.025254	gi|874507434|ref|NP_001019999.2|	4176	0	DNA (cytosine-5)-methyltransferase 3B [Gallus gallus]	gi|66766325|dbj|AB214887.1|	2034	0	Gallus gallus DNMT3B mRNA for DNA methyltransferase 3B, complete cds	Q9UBC3	839	0	DNA (cytosine-5)-methyltransferase 3B	.	.	.	.	pfam00855	PWWP	PWWP domain. The PWWP domain is named after a conserved Pro-Trp-Trp-Pro motif. The domain binds to Histone-4 methylated at lysine-20, H4K20me, suggesting that it is methyl-lysine recognition motif. Removal of two conserved aromatic residues in a hydrophobic cavity created by this domain within the full-length protein, Pdp1, abolishes the interaction o f the protein with H4K20me3. In fission yeast…	GO:0090116|C-5 methylation of cytosine;GO:0071230|cellular response to amino acid stimulus;GO:0071549|cellular response to dexamethasone stimulus;GO:0071455|cellular response to hyperoxia;GO:0006306|DNA methylation;GO:0032776|DNA methylation on cytosine;GO:0010424|DNA methylation on cytosine within a CG sequence;GO:0010467|gene expression;GO:0060821|inactivation of X chromosome by DNA methylation…	GO:0005737|cytoplasm;GO:0043231|intracellular membrane-bounded organelle;GO:0005720|nuclear heterochromatin;GO:0005654|nucleoplasm;GO:0005634|nucleus;	GO:0003682|chromatin binding;GO:0003886|DNA (cytosine-5-)-methyltransferase activity;GO:0051718|DNA (cytosine-5-)-methyltransferase activity, acting on CpG substrates;GO:0009008|DNA-methyltransferase activity;GO:0046872|metal ion binding;GO:0003714|transcription corepressor activity;GO:0045322|unmethylated CpG binding;	K17399	DNMT3B; DNA (cytosine-5)-methyltransferase 3B [EC:2.1.1.37]
ENSGALG00000006724	1	0.464	0.151264	gi|513198923|ref|XP_004937034.1|	2875	0	PREDICTED: glypican-5-like isoform X9 [Gallus gallus]	gi|513198922|ref|XM_004936977.1|	2133	0	PREDICTED: Gallus gallus glypican-5-like (LOC429143), transcript variant X9, mRNA	P78333	444	1e-145	Glypican-5	.	.	.	.	pfam01153	Glypican	Glypican.	GO:0005975|carbohydrate metabolic process;GO:0030204|chondroitin sulfate metabolic process;GO:0006024|glycosaminoglycan biosynthetic process;GO:0006027|glycosaminoglycan catabolic process;GO:0030203|glycosaminoglycan metabolic process;GO:0007603|phototransduction, visible light;GO:0001523|retinoid metabolic process;GO:0044281|small molecule metabolic process;	GO:0031225|anchored component of membrane;GO:0005576|extracellular region;GO:0005615|extracellular space;GO:0005796|Golgi lumen;GO:0005887|integral component of plasma membrane;GO:0043202|lysosomal lumen;GO:0005886|plasma membrane;GO:0005578|proteinaceous extracellular matrix;	.	K08111	GPC5; glypican 5
ENSGALG00000006728	1	0.271	0.027642	gi|647567934|ref|NP_001280169.1|	2707	0	sodium/glucose cotransporter 1 [Gallus gallus]	gi|66793635|gb|AC159374.2|	2092	0	Gallus gallus BAC clone CH261-5A10 from chromosome unknown, complete sequence	P53791	880	0	Sodium/glucose cotransporter 1	BH2222	137	1e-32	COG4146	pfam00474	SSF	Sodium:solute symporter family. Membership of this family is supported by a significant blast score.	GO:0050892|intestinal absorption;GO:0001656|metanephros development;	GO:0016324|apical plasma membrane;GO:0005903|brush border;GO:0070062|extracellular exosome;GO:0016021|integral component of membrane;	GO:0005412|glucose:sodium symporter activity;	K14158	SLC5A1, SGLT1; solute carrier family 5 (sodium/glucose cotransporter), member 1
ENSGALG00000006729	1	0.382	0.1528	gi|47564123|ref|NP_001001129.1|	2370	0	cytochrome P450 26A1 [Gallus gallus]	gi|47564122|ref|NM_001001129.1|	1440	0	Gallus gallus cytochrome P450, family 26, subfamily A, polypeptide 1 (CYP26A1), mRNA	Q9PUB4	917	0	Cytochrome P450 26A1	slr0574	257	1e-74	COG2124	pfam00067	p450	Cytochrome P450. Cytochrome P450s are haem-thiolate proteins involved in the oxidative degradation of various compounds. They are particularly well known for their role in the degradation of environmental toxins and mutagens. They can be divided into 4 classes, according to the method by which electrons from NAD(P)H are delivered to the catalytic site. Sequence conservation is relatively low with…	GO:0034653|retinoic acid catabolic process;	GO:0005789|endoplasmic reticulum membrane;	GO:0020037|heme binding;GO:0005506|iron ion binding;GO:0004497|monooxygenase activity;GO:0016705|oxidoreductase activity, acting on paired donors, with incorporation or reduction of molecular oxygen;	K07437	CYP26A; cytochrome P450, family 26, subfamily A
ENSGALG00000006897	1	0.416	0.208	gi|513186755|ref|XP_004941536.1|	3656	0	PREDICTED: USP6 N-terminal like isoform X4 [Gallus gallus]	gi|513186760|ref|XM_421043.4|	2601	0	PREDICTED: Gallus gallus USP6 N-terminal like (USP6NL), transcript variant X3, mRNA	Q80XC3	547	4e-180	USP6 N-terminal-like protein	ECU11g1700	138	2e-34	COG5210	pfam00566	RabGAP-TBC	Rab-GTPase-TBC domain. Identification of a TBC domain in GYP6_YEAST and GYP7_YEAST, which are GTPase activator proteins of yeast Ypt6 and Ypt7, implies that these domains are GTPase activator proteins of Rab-like small GTPases.	GO:0007030|Golgi organization;GO:0048227|plasma membrane to endosome transport;GO:0043547|positive regulation of GTPase activity;GO:1903358|regulation of Golgi organization;GO:0035526|retrograde transport, plasma membrane to Golgi;GO:0019068|virion assembly;	GO:0016023|cytoplasmic membrane-bounded vesicle;GO:0031410|cytoplasmic vesicle;GO:0005794|Golgi apparatus;GO:0005886|plasma membrane;	GO:0005096|GTPase activator activity;GO:0017137|Rab GTPase binding;	.	.
ENSGALG00000007222	1	0.309	0.025956	gi|733903006|ref|XP_003209174.2|	697	1e-88	PREDICTED: urotensin-2B isoform X1 [Meleagris gallopavo]	gi|47021918|emb|CR406384.1|	1016	0	Gallus gallus finished cDNA, clone ChEST756h12	Q765I0	98.2	2e-23	Urotensin-2B	.	.	.	.	pfam01496	V_ATPase_I	V-type ATPase 116kDa subunit family. This family consists of the 116kDa V-type ATPase (vacuolar (H+)-ATPases) subunits, as well as V-type ATP synthase subunit i. The V-type ATPases family are proton pumps that acidify intracellular compartments in eukaryotic cells for example yeast central vacuoles, clathrin-coated and synaptic vesicles. They have important roles in membrane trafficking processes…	GO:0008217|regulation of blood pressure;GO:0042312|regulation of vasodilation;	GO:0005576|extracellular region;	.	.	.
ENSGALG00000007226	1	0.469	0.041741	gi|148747850|ref|NP_001092078.1|	451	7e-51	osteocrin precursor [Gallus gallus]	gi|46428209|emb|CR389564.1|	1325	0	Gallus gallus finished cDNA, clone ChEST861c21	P61366	110	3e-27	Osteocrin	.	.	.	.	pfam11037	Musclin	Insulin-resistance promoting peptide in skeletal muscle. Musclin is a muscle derived secretory peptide which induces insulin resistance in vitro. It encodes a 130 amino acid sequence including a NH(2) terminal 30 amino acid signal sequence. Musclin expression level is tightly regulated by nutritional changes.	GO:0030154|cell differentiation;GO:0007166|cell surface receptor signaling pathway;GO:0003416|endochondral bone growth;GO:0046325|negative regulation of glucose import;GO:0045668|negative regulation of osteoblast differentiation;GO:0001503|ossification;GO:0030828|positive regulation of cGMP biosynthetic process;	GO:0005615|extracellular space;	.	.	.
ENSGALG00000007463	1	0.024	0.01152	gi|52138645|ref|NP_001004375.1|	757	1e-97	hemoglobin subunit alpha-D [Gallus gallus]	gi|85861463|gb|AC172304.2|	591	0	Gallus gallus BAC clone CH261-75C12 from chromosome ul, complete sequence	P02001	296	4e-99	Hemoglobin subunit alpha-D	.	.	.	.	pfam00042	Globin	Globin.	.	GO:0070062|extracellular exosome;GO:0005833|hemoglobin complex;	GO:0020037|heme binding;GO:0005506|iron ion binding;GO:0019825|oxygen binding;GO:0005344|oxygen transporter activity;	.	.
ENSGALG00000007691	1	0.271	0.118427	gi|513199595|ref|XP_422737.4|	3717	0	PREDICTED: lisH domain-containing protein ARMC9 isoform X1 [Gallus gallus]	gi|513199594|ref|XM_422737.4|	1987	0	PREDICTED: Gallus gallus armadillo repeat containing 9 (ARMC9), transcript variant X1, mRNA	Q7Z3E5	1055	0	LisH domain-containing protein ARMC9	.	.	.	.	pfam02889	Sec63	Sec63 Brl domain. This domain (also known as the Brl domain) is required for assembly of functional endoplasmic reticulum translocons.	.	GO:0070062|extracellular exosome;	.	.	.
ENSGALG00000007917	1	0.441	0.082026	gi|727007945|ref|XP_010393917.1|	7261	0	PREDICTED: laminin subunit beta-4 [Corvus cornix cornix]	gi|313151243|ref|NM_001199313.1|	1924	0	Gallus gallus laminin, beta 4 (LAMB4), mRNA	Q8JHV6	1537	0	Laminin subunit beta-4	.	.	.	.	pfam00055	Laminin_N	Laminin N-terminal (Domain VI).	GO:0007155|cell adhesion;	GO:0005604|basement membrane;	.	K06245	LAMB4; laminin, beta 4
ENSGALG00000008006	1	0.459	0.126684	gi|118089617|ref|XP_420313.2|	3477	0	PREDICTED: calpain-5 isoform X3 [Gallus gallus]	gi|513181227|ref|XM_420313.4|	2300	0	PREDICTED: Gallus gallus calpain 6 (CAPN6), transcript variant X3, mRNA	O08688	795	0	Calpain-5	.	.	.	.	pfam00648	Peptidase_C2	Calpain family cysteine protease.	GO:0060014|granulosa cell differentiation;GO:0001553|luteinization;GO:0001541|ovarian follicle development;GO:0006508|proteolysis;	GO:0009986|cell surface;GO:0005737|cytoplasm;GO:0070062|extracellular exosome;GO:0005925|focal adhesion;	GO:0004198|calcium-dependent cysteine-type endopeptidase activity;	K08574	CAPN5; calpain-5 [EC:3.4.22.-]
ENSGALG00000008266	1	0.404	0.1919	gi|513181277|ref|XP_420322.4|	3119	0	PREDICTED: collagen alpha-6(IV) chain isoform X3 [Gallus gallus]	gi|513181276|ref|XM_420322.4|	7989	0	PREDICTED: Gallus gallus collagen, type IV, alpha 6 (COL4A6), transcript variant X3, mRNA	Q14031	60.8	2e-07	Collagen alpha-6(IV) chain	.	.	.	.	pfam01413	C4	C-terminal tandem repeated domain in type 4 procollagen. Duplicated domain in C-terminus of type 4 collagens. Mutations in alpha-5 collagen IV are associated with X-linked Alport syndrome.	GO:0007155|cell adhesion;GO:0030574|collagen catabolic process;GO:0022617|extracellular matrix disassembly;GO:0030198|extracellular matrix organization;	GO:0005587|collagen type IV trimer;GO:0005788|endoplasmic reticulum lumen;GO:0005576|extracellular region;	GO:0005201|extracellular matrix structural constituent;	.	.
ENSGALG00000008449	1	0.096	0.01248	gi|513157440|ref|XP_004937494.1|	2949	0	PREDICTED: collagen alpha-1(VII) chain-like isoform X11 [Gallus gallus]	gi|513157601|ref|XM_004937476.1|	1223	0	PREDICTED: Gallus gallus collagen alpha-1(VII) chain-like (LOC101751963), mRNA	Q63870	515	2e-146	Collagen alpha-1(VII) chain	.	.	.	.	pfam00092	VWA	von Willebrand factor type A domain.	GO:0007155|cell adhesion;GO:0035987|endodermal cell differentiation;	GO:0005604|basement membrane;GO:0005581|collagen trimer;GO:0005576|extracellular region;GO:0005615|extracellular space;	GO:0042802|identical protein binding;GO:0004867|serine-type endopeptidase inhibitor activity;	K16628	COL7A; collagen, type VII, alpha
ENSGALG00000009844	1	0.383	0.036768	gi|726987387|ref|XP_010390022.1|	2036	0	PREDICTED: actin, alpha cardiac muscle 1 [Corvus cornix cornix]	gi|118405199|ref|NM_001079481.1|	1355	0	Gallus gallus actin, alpha, cardiac muscle 1 (ACTC1), mRNA	Q6P640	784	0	Actin, alpha cardiac muscle 1	SPBC32H8.12c	706	0	COG5277	pfam00022	Actin	Actin.	GO:0090131|mesenchyme migration;GO:0010628|positive regulation of gene expression;	GO:0044297|cell body;GO:0005737|cytoplasm;GO:0005856|cytoskeleton;GO:0030175|filopodium;GO:0030027|lamellipodium;	GO:0005524|ATP binding;	K12314	ACTC1; actin, alpha cardiac muscle
ENSGALG00000009858	1	0.12	0.05856	gi|513177049|ref|XP_419437.4|	2081	0	PREDICTED: zinc transporter 1, partial [Gallus gallus]	gi|513177048|ref|XM_419437.4|	1344	0	PREDICTED: Gallus gallus solute carrier family 30 (zinc transporter), member 1 (SLC30A1), partial mRNA	Q4R6K2	460	2e-156	Zinc transporter 1	YMR243c	161	5e-43	COG1230	pfam01545	Cation_efflux	Cation efflux family. Members of this family are integral membrane proteins, that are found to increase tolerance to divalent metal ions such as cadmium, zinc, and cobalt. These proteins are thought to be efflux pumps that remove these ions from cells.	GO:0006829|zinc II ion transport;	GO:0016021|integral component of membrane;GO:0005886|plasma membrane;	GO:0008324|cation transmembrane transporter activity;	K14688	SLC30A1, ZNT1; solute carrier family 30 (zinc transporter), member 1
ENSGALG00000010494	1	0.464	0.013456	gi|513197983|ref|XP_422460.4|	3051	0	PREDICTED: sodium/glucose cotransporter 4 [Gallus gallus]	gi|513197982|ref|XM_422460.4|	2072	0	PREDICTED: Gallus gallus solute carrier family 5 (sodium/glucose cotransporter), member 9 (SLC5A9), mRNA	Q2M3M2	863	0	Sodium/glucose cotransporter 4	BH2222	135	1e-32	COG4146	pfam00474	SSF	Sodium:solute symporter family. Membership of this family is supported by a significant blast score.	GO:0006814|sodium ion transport;GO:0055085|transmembrane transport;	GO:0070062|extracellular exosome;GO:0016021|integral component of membrane;GO:0005886|plasma membrane;	GO:0005215|transporter activity;	K14389	SLC5A9, SGLT4; solute carrier family 5 (sodium/glucose cotransporter), member 9
ENSGALG00000010797	1	0.378	0.048006	gi|543346441|ref|XP_005518902.1|	1044	5e-127	PREDICTED: sclerostin domain-containing protein 1 [Pseudopodoces humilis]	gi|45383413|ref|NM_204373.1|	1427	0	Gallus gallus sclerostin domain containing 1 (SOSTDC1), mRNA	Q6VYA3	399	1e-136	Sclerostin domain-containing protein 1	.	.	.	.	pfam05463	Sclerostin	Sclerostin (SOST). This family contains several mammalian sclerostin (SOST) proteins. SOST is thought to suppress bone formation. Mutations of the SOST gene lead to sclerosteosis, a progressive sclerosing bone dysplasia with an autosomal recessive mode of inheritance. Radiologically, it is characterized by a generalised hyperostosis and sclerosis leading to a markedly thickened and sclerotic skul…	GO:0030514|negative regulation of BMP signaling pathway;GO:0090090|negative regulation of canonical Wnt signaling pathway;GO:0010454|negative regulation of cell fate commitment;GO:0007389|pattern specification process;GO:0016055|Wnt signaling pathway;	GO:0005615|extracellular space;	.	.	.
ENSGALG00000011019	1	0.457	0.186456	gi|514760107|ref|XP_005022939.1|	4718	0	PREDICTED: tyrosine-protein kinase transmembrane receptor ROR1 isoform X1 [Anas platyrhynchos]	gi|40713197|emb|AJ620298.1|	3928	0	Gallus gallus ROR1 gene for tyrosine kinase orphan receptor 1, genomic RNA	Q01973	1715	0	Tyrosine-protein kinase transmembrane receptor ROR1	L138452_1	92.8	9e-19	COG0515	pfam07714	Pkinase_Tyr	Protein tyrosine kinase.	GO:0018108|peptidyl-tyrosine phosphorylation;GO:0007169|transmembrane receptor protein tyrosine kinase signaling pathway;	GO:0005737|cytoplasm;GO:0005887|integral component of plasma membrane;GO:0005886|plasma membrane;GO:0043235|receptor complex;	GO:0005524|ATP binding;GO:0004714|transmembrane receptor protein tyrosine kinase activity;GO:0017147|Wnt-protein binding;	K05122	ROR1, NTRKR1; receptor tyrosine kinase-like orphan receptor 1 [EC:2.7.10.1]
ENSGALG00000011145	1	0.379	0.147431	gi|363730190|ref|XP_425996.3|	3199	0	PREDICTED: TLR4 interactor with leucine rich repeats [Gallus gallus]	gi|363730189|ref|XM_425996.3|	2274	0	PREDICTED: Gallus gallus TLR4 interactor with leucine-rich repeats (TRIL), mRNA	Q9DBY4	488	6e-159	TLR4 interactor with leucine rich repeats	SPy1798	68.9	4e-11	COG4886	pfam13855	LRR_8	Leucine rich repeat.	GO:0006954|inflammatory response;GO:0045087|innate immune response;GO:0002718|regulation of cytokine production involved in immune response;GO:0034142|toll-like receptor 4 signaling pathway;	GO:0046696|lipopolysaccharide receptor complex;	GO:0001530|lipopolysaccharide binding;	.	.
ENSGALG00000011250	1	0.079	0.01817	gi|513194581|ref|XP_001232417.3|	2702	0	PREDICTED: acid-sensing ion channel 4 isoform X1 [Gallus gallus]	gi|513194580|ref|XM_001232416.3|	1608	0	PREDICTED: Gallus gallus acid-sensing (proton-gated) ion channel family member 4 (ASIC4), transcript variant X1, mRNA	Q7TNS7	570	0	Acid-sensing ion channel 4	.	.	.	.	pfam00858	ASC	Amiloride-sensitive sodium channel.	.	GO:0016021|integral component of membrane;	GO:0005272|sodium channel activity;	K04831	ASIC4, ACCN4, BNAC4; acid-sensing ion channel 4
ENSGALG00000011358	1	0.198	0.021186	gi|326922908|ref|XP_003207684.1|	1890	0	PREDICTED: protein Wnt-6 isoform X1 [Meleagris gallopavo]	gi|344030230|ref|NM_001007594.2|	1210	0	Gallus gallus wingless-type MMTV integration site family, member 6 (WNT6), mRNA	P22727	540	0	Protein Wnt-6	.	.	.	.	pfam00110	wnt	wnt family. Wnt genes have been identified in vertebrates and invertebrates but not in plants, unicellular eukaryotes or prokaryotes. In humans, 19 WNT proteins are known. Because of their insolubility little is known about Wnt protein structure, but all have 23 or 24 Cys residues whose spacing is highly conserved. Signal transduction by Wnt proteins (including the Wnt/beta-catenin, the Wnt/Ca++,…	GO:0009798|axis specification;GO:0001658|branching involved in ureteric bud morphogenesis;GO:0045165|cell fate commitment;GO:0007267|cell-cell signaling;GO:0060684|epithelial-mesenchymal cell signaling;GO:0072080|nephron tubule development;GO:0072079|nephron tubule formation;GO:0030182|neuron differentiation;GO:0042475|odontogenesis of dentin-containing tooth;GO:0009887|organ morphogenesis;GO:001…	GO:0009986|cell surface;GO:0005788|endoplasmic reticulum lumen;GO:0005615|extracellular space;GO:0005578|proteinaceous extracellular matrix;	GO:0005109|frizzled binding;GO:0005102|receptor binding;	K00445	WNT6; wingless-type MMTV integration site family, member 6
ENSGALG00000011615	1	0.41	0.0574	gi|513176228|ref|XP_419621.3|	2855	0	PREDICTED: solute carrier family 22 member 2 isoform X2 [Gallus gallus]	gi|513176227|ref|XM_419621.4|	1972	0	PREDICTED: Gallus gallus solute carrier family 22 (organic cation transporter), member 2 (SLC22A2), transcript variant X2, mRNA	O02713	813	0	Solute carrier family 22 member 2	.	.	.	.	pfam00083	Sugar_tr	Sugar (and other) transporter.	GO:0072488|ammonium transmembrane transport;GO:0015871|choline transport;GO:0015872|dopamine transport;GO:0015695|organic cation transport;GO:0015697|quaternary ammonium group transport;	GO:0005887|integral component of plasma membrane;	GO:0015220|choline transmembrane transporter activity;GO:0005329|dopamine transmembrane transporter activity;GO:0015651|quaternary ammonium group transmembrane transporter activity;	K08199	SLC22A2, OCT2; MFS transporter, OCT family, solute carrier family 22 (organic cation transporter), member 2
ENSGALG00000011889	1	0.473	0.096019	gi|363734983|ref|XP_421417.3|	3390	0	PREDICTED: LOW QUALITY PROTEIN: protein kinase C eta type [Gallus gallus]	gi|513189690|ref|XM_421417.4|	1938	0	PREDICTED: Gallus gallus protein kinase C, eta (PRKCH), mRNA	P24723	1139	0	Protein kinase C eta type	.	.	.	.	pfam00069	Pkinase	Protein kinase domain.	GO:0007596|blood coagulation;GO:0034351|negative regulation of glial cell apoptotic process;GO:0030168|platelet activation;GO:0050861|positive regulation of B cell receptor signaling pathway;GO:0060252|positive regulation of glial cell proliferation;GO:0045618|positive regulation of keratinocyte differentiation;GO:0010744|positive regulation of macrophage derived foam cell differentiation;GO:0051…	GO:0005911|cell-cell junction;GO:0005737|cytoplasm;GO:0005829|cytosol;GO:0070062|extracellular exosome;GO:0005886|plasma membrane;	GO:0005524|ATP binding;GO:0004699|calcium-independent protein kinase C activity;GO:0019899|enzyme binding;GO:0046872|metal ion binding;GO:0004697|protein kinase C activity;	K18051	PRKCH; novel protein kinase C eta type [EC:2.7.11.13]
ENSGALG00000011926	1	0.276	0.01656	gi|729753924|ref|XP_010573671.1|	6423	0	PREDICTED: alpha-2-macroglobulin [Haliaeetus leucocephalus]	gi|513161070|ref|XR_027033.3|	3774	0	PREDICTED: Gallus gallus alpha-2-macroglobulin-like (LOC425756), misc_RNA	P01023	1622	0	Alpha-2-macroglobulin	TM0984	66.6	6e-10	COG2373	pfam07678	A2M_comp	A-macroglobulin complement component. This family includes the complement components region of the alpha-2-macroglobulin family.	GO:0007596|blood coagulation;GO:0007597|blood coagulation, intrinsic pathway;GO:0022617|extracellular matrix disassembly;GO:0030198|extracellular matrix organization;GO:0001869|negative regulation of complement activation, lectin pathway;GO:0010951|negative regulation of endopeptidase activity;GO:0030168|platelet activation;GO:0002576|platelet degranulation;GO:0051056|regulation of small GTPase m…	GO:0072562|blood microparticle;GO:0005829|cytosol;GO:0070062|extracellular exosome;GO:0005576|extracellular region;GO:0031093|platelet alpha granule lumen;	GO:0048306|calcium-dependent protein binding;GO:0019899|enzyme binding;GO:0019838|growth factor binding;GO:0019966|interleukin-1 binding;GO:0019959|interleukin-8 binding;GO:0002020|protease binding;GO:0005102|receptor binding;GO:0004867|serine-type endopeptidase inhibitor activity;GO:0043120|tumor necrosis factor binding;	K03910	A2M; alpha-2-macroglobulin
ENSGALG00000012352	1	0.114	0.033516	gi|513170009|ref|XP_004939663.1|	1600	0	PREDICTED: biliverdin reductase A isoform X9 [Gallus gallus]	gi|513170011|ref|XM_418872.3|	974	0	PREDICTED: Gallus gallus biliverdin reductase A (BLVRA), transcript variant X8, mRNA	P53004	333	2e-108	Biliverdin reductase A	alr4149	72	6e-13	COG0673	pfam09166	Biliv-reduc_cat	Biliverdin reductase, catalytic. Members of this family adopt a structure consisting of four alpha helices and six beta sheets, in an alpha-beta-alpha-alpha-alpha-beta-beta-beta-beta-beta arrangement. They contain a catalytic active site, capable of reducing the gamma-methene bridge of the open tetrapyrrole, biliverdin IX alpha, to bilirubin with the concomitant oxidation of a NADH or NADPH cofac…	GO:0042167|heme catabolic process;GO:0055114|oxidation-reduction process;GO:0006778|porphyrin-containing compound metabolic process;GO:0044281|small molecule metabolic process;	GO:0005829|cytosol;GO:0070062|extracellular exosome;	GO:0004074|biliverdin reductase activity;GO:0008270|zinc ion binding;	K00214	BLVRA, bvdR; biliverdin reductase [EC:1.3.1.24]
ENSGALG00000012722	1	0.368	0.163024	gi|45382063|ref|NP_990081.1|	1823	0	G/T mismatch-specific thymine DNA glycosylase [Gallus gallus]	gi|84580069|gb|AC171013.3|	3209	0	Gallus gallus BAC clone CH261-71N5 from chromosome ul, complete sequence	Q13569	545	5e-176	G/T mismatch-specific thymine DNA glycosylase	SPCC965.05c	100	2e-21	COG3663	pfam03167	UDG	Uracil DNA glycosylase superfamily.	GO:0006284|base-excision repair;GO:0006285|base-excision repair, AP site formation;GO:0044267|cellular protein metabolic process;GO:0016568|chromatin modification;GO:0045008|depyrimidination;GO:0080111|DNA demethylation;GO:0006281|DNA repair;GO:0009790|embryo development;GO:0010467|gene expression;GO:0006298|mismatch repair;GO:0035562|negative regulation of chromatin binding;GO:0032091|negative r…	GO:0005654|nucleoplasm;GO:0005634|nucleus;GO:0005886|plasma membrane;GO:0016605|PML body;	GO:0003684|damaged DNA binding;GO:0019104|DNA N-glycosylase activity;GO:0003690|double-stranded DNA binding;GO:0030983|mismatched DNA binding;GO:0042803|protein homodimerization activity;GO:0008263|pyrimidine-specific mismatch base pair DNA N-glycosylase activity;GO:0001104|RNA polymerase II transcription cofactor activity;GO:0043566|structure-specific DNA binding;	K03649	MUG, TDG; TDG/mug DNA glycosylase family protein [EC:3.2.2.-]
ENSGALG00000012985	1	0.107	0.006634	gi|513160138|ref|XP_003640448.2|	2946	0	PREDICTED: sodium- and chloride-dependent GABA transporter 2-like isoformX1 [Gallus gallus]	gi|513160137|ref|XM_003640400.2|	2190	0	PREDICTED: Gallus gallus sodium- and chloride-dependent GABA transporter 2-like (LOC100858230), transcript variant X1, mRNA	Q9NSD5	986	0	Sodium- and chloride-dependent GABA transporter 2	VC2012	210	3e-58	COG0733	pfam00209	SNF	Sodium:neurotransmitter symporter family.	GO:0015812|gamma-aminobutyric acid transport;GO:0007269|neurotransmitter secretion;GO:0006836|neurotransmitter transport;GO:0007268|synaptic transmission;GO:0055085|transmembrane transport;	GO:0070062|extracellular exosome;GO:0005887|integral component of plasma membrane;GO:0043005|neuron projection;GO:0005886|plasma membrane;	GO:0005332|gamma-aminobutyric acid:sodium symporter activity;GO:0005328|neurotransmitter:sodium symporter activity;	K05039	SLC6A6S; solute carrier family 6 (neurotransmitter transporter, GABA) member 6/8/11/12/13
ENSGALG00000013101	1	0.446	0.157884	gi|148356950|dbj|BAF62974.1|	1937	0	BG antigen [Gallus gallus]	gi|49170105|ref|NM_205436.1|	1481	0	Gallus gallus intestinal zipper protein (BG2), mRNA	P78410	93.2	3e-19	Butyrophilin subfamily 3 member A2	.	.	.	.	pfam07686	V-set	Immunoglobulin V-set domain. This domain is found in antibodies as well as neural protein P0 and CTL4 amongst others.	GO:0007568|aging;GO:0007155|cell adhesion;GO:0034126|positive regulation of MyD88-dependent toll-like receptor signaling pathway;GO:0051593|response to folic acid;GO:0033993|response to lipid;	GO:0009986|cell surface;GO:0016021|integral component of membrane;GO:0045121|membrane raft;GO:0043209|myelin sheath;	.	K06712	BTN; butyrophilin
ENSGALG00000013587	1	0.307	0.116046	gi|31340542|gb|AAO33039.2|	1930	0	alpha 1 type II procollagen, partial [Gallus gallus]	gi|45383308|ref|NM_204426.1|	3366	0	Gallus gallus collagen, type II, alpha 1 (COL2A1), mRNA	P02459	69.7	2e-10	Collagen alpha-1(II) chain	.	.	.	.	pfam01410	COLFI	Fibrillar collagen C-terminal domain. Found at C-termini of fibrillar collagens: Ephydatia muelleri procollagen EMF1 alpha, vertebrate collagens alpha(1)III, alpha(1)II, alpha(2)V etc.	GO:0001502|cartilage condensation;GO:0060351|cartilage development involved in endochondral bone morphogenesis;GO:0071773|cellular response to BMP stimulus;GO:0007417|central nervous system development;GO:0002062|chondrocyte differentiation;GO:0030199|collagen fibril organization;GO:0060272|embryonic skeletal joint morphogenesis;GO:0001958|endochondral ossification;GO:0003007|heart morphogenesis;…	GO:0005604|basement membrane;GO:0005585|collagen type II trimer;GO:0005737|cytoplasm;GO:0005576|extracellular region;GO:0005615|extracellular space;	GO:0005201|extracellular matrix structural constituent;GO:0046872|metal ion binding;	K06236	COL1AS; collagen, type I/II/III/V/XI/XXIV/XXVII, alpha
ENSGALG00000013781	1	0.413	0.069797	gi|50838836|ref|NP_001001302.1|	8863	0	myosin-7 [Gallus gallus]	gi|50838835|ref|NM_001001302.1|	5765	0	Gallus gallus myosin, heavy chain 7, cardiac muscle, beta (MYH7), mRNA	Q9BE39	3053	0	Myosin-7	SPCC645.05c	759	0	COG5022	pfam01576	Myosin_tail_1	Myosin tail. The myosin molecule is a multi-subunit complex made up of two heavy chains and four light chains it is a fundamental contractile protein found in all eukaryote cell types. This family consists of the coiled-coil myosin heavy chain tail region. The coiled-coil is composed of the tail from two molecules of myosin. These can then assemble into the macromolecular thick filament. The coil…	.	GO:0030016|myofibril;GO:0032982|myosin filament;	GO:0005524|ATP binding;GO:0003774|motor activity;	K17751	MYH6_7; myosin heavy chain 6/7
ENSGALG00000013875	1	0.168	0.061992	gi|118087467|ref|XP_423955.2|	5874	0	PREDICTED: protein FAM83H [Gallus gallus]	gi|513173884|ref|XM_423955.4|	3506	0	PREDICTED: Gallus gallus family with sequence similarity 83, member H (FAM83H), mRNA	Q6ZRV2	942	0	Protein FAM83H	.	.	.	.	pfam07894	DUF1669	Protein of unknown function (DUF1669). This family is composed of sequences derived from hypothetical eukaryotic proteins of unknown function. Some members of this family are annotated as being potential phospholipases but no literature was found to support this.	GO:0031214|biomineral tissue development;	.	.	.	.
ENSGALG00000014233	1	0.463	0.106027	gi|45383790|ref|NP_989496.1|	3574	0	fibulin-1 precursor [Gallus gallus]	gi|45383789|ref|NM_204165.1|	3315	0	Gallus gallus fibulin 1 (FBLN1), mRNA	O73775	1381	0	Fibulin-1	.	.	.	.	pfam07645	EGF_CA	Calcium-binding EGF domain.	GO:0030198|extracellular matrix organization;	GO:0005578|proteinaceous extracellular matrix;	GO:0005509|calcium ion binding;GO:0016504|peptidase activator activity;	K17307	FBLN1_2; fibulin 1/2
ENSGALG00000015347	1	0.476	0.120904	gi|513161951|ref|XP_004938331.1|	2190	0	PREDICTED: zona pellucida-like domain containing 1 isoform X2 [Gallus gallus]	gi|513161959|ref|XM_004938276.1|	3125	0	PREDICTED: Gallus gallus zona pellucida-like domain containing 1 (ZPLD1), transcript variant X4, mRNA	Q8TCW7	721	0	Zona pellucida-like domain-containing protein 1	.	.	.	.	pfam00100	Zona_pellucida	Zona pellucida-like domain.	.	GO:0016021|integral component of membrane;	.	.	.
ENSGALG00000015814	1	0.419	0.009637	gi|118087155|ref|XP_418315.2|	2412	0	PREDICTED: solute carrier family 7 member 13 isoform X4 [Gallus gallus]	gi|513172540|ref|XM_004939938.1|	2225	0	PREDICTED: Gallus gallus solute carrier family 7 (anionic amino acid transporter), member 13 (SLC7A13), transcript variant X5, mRNA	Q91WN3	425	3e-138	Solute carrier family 7 member 13	BS_ykbA	117	3e-27	COG0531	pfam13520	AA_permease_2	Amino acid permease.	GO:0003333|amino acid transmembrane transport;GO:1902475|L-alpha-amino acid transmembrane transport;GO:0015807|L-amino acid transport;	GO:0005887|integral component of plasma membrane;	GO:0015297|antiporter activity;GO:0015179|L-amino acid transmembrane transporter activity;	K13870	SLC7A13, AGT1; solute carrier family 7 (L-type amino acid transporter), member 13
ENSGALG00000015968	1	0.269	0.03497	gi|363730887|ref|XP_418338.3|	3168	0	PREDICTED: epithelial splicing regulatory protein 1 isoform X4 [Gallus gallus]	gi|513172646|ref|XM_418338.4|	2294	0	PREDICTED: Gallus gallus epithelial splicing regulatory protein 1 (ESRP1), transcript variant X4, mRNA	Q6NXG1	1042	0	Epithelial splicing regulatory protein 1	.	.	.	.	pfam14259	RRM_6	RNA recognition motif (a.k.a. RRM, RBD, or RNP domain).	GO:0006397|mRNA processing;GO:0043484|regulation of RNA splicing;GO:0008380|RNA splicing;	GO:0005634|nucleus;	GO:0003729|mRNA binding;GO:0000166|nucleotide binding;	K14947	ESRP1_2; epithelial splicing regulatory protein 1/2
ENSGALG00000016196	1	0.408	0.15504	gi|513163070|ref|XP_416752.3|	2717	0	PREDICTED: cystathionine beta-synthase [Gallus gallus]	gi|513163069|ref|XM_416752.3|	1695	0	PREDICTED: Gallus gallus cystathionine-beta-synthase (CBS), mRNA	P35520	842	0	Cystathionine beta-synthase	YGR155w_1	322	1e-102	COG0031	pfam00291	PALP	Pyridoxal-phosphate dependent enzyme. Members of this family are all pyridoxal-phosphate dependent enzymes. This family includes: serine dehydratase EC:4.2.1.13 P20132, threonine dehydratase EC:4.2.1.16, tryptophan synthase beta chain EC:4.2.1.20, threonine synthase EC:4.2.99.2, cysteine synthase EC:4.2.99.8 P11096, cystathionine beta-synthase EC:4.2.1.22, 1-aminocyclopropane-1-carboxylate deamin…	GO:0034641|cellular nitrogen compound metabolic process;GO:0019344|cysteine biosynthetic process;GO:0006535|cysteine biosynthetic process from serine;GO:0019343|cysteine biosynthetic process via cystathionine;GO:0042262|DNA protection;GO:0043418|homocysteine catabolic process;GO:0050667|homocysteine metabolic process;GO:0070814|hydrogen sulfide biosynthetic process;GO:0019448|L-cysteine catabolic…	GO:0005737|cytoplasm;GO:0005829|cytosol;GO:0043231|intracellular membrane-bounded organelle;GO:0005730|nucleolus;GO:0005634|nucleus;	GO:0070025|carbon monoxide binding;GO:0004122|cystathionine beta-synthase activity;GO:0019899|enzyme binding;GO:0020037|heme binding;GO:0042802|identical protein binding;GO:0046872|metal ion binding;GO:0072341|modified amino acid binding;GO:0070026|nitric oxide binding;GO:0050421|nitrite reductase (NO-forming) activity;GO:0019825|oxygen binding;GO:0042803|protein homodimerization activity;GO:0030…	K01697	E4.2.1.22, CBS; cystathionine beta-synthase [EC:4.2.1.22]
ENSGALG00000016444	1	0.35	0.1232	gi|268370110|ref|NP_001161238.1|	2494	0	ornithine decarboxylase [Gallus gallus]	gi|268370109|ref|NM_001167766.1|	1726	0	Gallus gallus ornithine decarboxylase 1 (ODC1), mRNA	P27118	933	0	Ornithine decarboxylase (Fragment)	SPAC144.04c	391	2e-129	COG0019	pfam02784	Orn_Arg_deC_N	Pyridoxal-dependent decarboxylase, pyridoxal binding domain. These pyridoxal-dependent decarboxylases acting on ornithine, lysine, arginine and related substrates This domain has a TIM barrel fold.	GO:0033387|putrescine biosynthetic process from ornithine;	GO:0005737|cytoplasm;	GO:0004586|ornithine decarboxylase activity;	K01581	E4.1.1.17, ODC1, speC, speF; ornithine decarboxylase [EC:4.1.1.17]
ENSGALG00000016483	1	0.339	0.007119	gi|513179087|ref|XP_419976.3|	2229	0	PREDICTED: B(0,+)-type amino acid transporter 1-like isoform X2 [Gallus gallus]	gi|513179086|ref|XM_419976.3|	1463	0	PREDICTED: Gallus gallus B(0,+)-type amino acid transporter 1-like (LOC421965), transcript variant X2, mRNA	Q9N1R6	422	4e-141	b(0,+)-type amino acid transporter 1	BS_ykbA	142	2e-36	COG0531	pfam13520	AA_permease_2	Amino acid permease.	GO:0015811|L-cystine transport;GO:0015804|neutral amino acid transport;	GO:0016324|apical plasma membrane;GO:0031526|brush border membrane;GO:0016021|integral component of membrane;GO:0005886|plasma membrane;	GO:0015184|L-cystine transmembrane transporter activity;GO:0015175|neutral amino acid transmembrane transporter activity;GO:0042605|peptide antigen binding;	K13868	SLC7A9, BAT1; solute carrier family 7 (L-type amino acid transporter), member 9
ENSGALG00000016584	1	0.261	0.048546	gi|479277999|ref|NP_001264667.1|	2539	0	epidermal growth factor-like protein 6 precursor [Gallus gallus]	gi|479277998|ref|NM_001277738.1|	2293	0	Gallus gallus EGF-like-domain, multiple 6 (EGFL6), mRNA	Q8IUX8	645	0	Epidermal growth factor-like protein 6	.	.	.	.	pfam00629	MAM	MAM domain. An extracellular domain found in many receptors.	GO:0007049|cell cycle;GO:0030154|cell differentiation;GO:0033631|cell-cell adhesion mediated by integrin;GO:0030198|extracellular matrix organization;GO:0007275|multicellular organismal development;GO:0010811|positive regulation of cell-substrate adhesion;	GO:0005604|basement membrane;GO:0005615|extracellular space;GO:0016020|membrane;GO:0005578|proteinaceous extracellular matrix;	GO:0005509|calcium ion binding;GO:0005178|integrin binding;	.	.
ENSGALG00000016662	1	0.409	0.063804	gi|690432785|ref|XP_009317976.1|	1412	0	PREDICTED: transcription factor GATA-4 isoform X1 [Pygoscelis adeliae]	gi|513179605|ref|XM_004935896.1|	1544	0	PREDICTED: Gallus gallus GATA binding protein 4 (GATA4), transcript variant X3, mRNA	P43691	510	6e-177	Transcription factor GATA-4 (Fragment)	SPCC1393.08	115	1e-26	COG5641	pfam05349	GATA-N	GATA-type transcription activator, N-terminal. GATA transcription factors mediate cell differentiation in a diverse range of tissues. Mutation are often associated with certain congenital human disorders. The six classical vertebrate GATA proteins, GATA-1 to GATA-6, are highly homologous and have two tandem zinc fingers. The classical GATA transcription factors function transcription activators. …	GO:0003289|atrial septum primum morphogenesis;GO:0003290|atrial septum secundum morphogenesis;GO:0036302|atrioventricular canal development;GO:0003190|atrioventricular valve formation;GO:0030509|BMP signaling pathway;GO:0060070|canonical Wnt signaling pathway;GO:0055007|cardiac muscle cell differentiation;GO:0014898|cardiac muscle hypertrophy in response to stress;GO:0003215|cardiac right ventric…	GO:0000790|nuclear chromatin;GO:0005634|nucleus;GO:0090575|RNA polymerase II transcription factor complex;	GO:0003682|chromatin binding;GO:0003677|DNA binding;GO:0000978|RNA polymerase II core promoter proximal region sequence-specific DNA binding;GO:0003705|transcription factor activity, RNA polymerase II distal enhancer sequence-specific binding;GO:0001076|transcription factor activity, RNA polymerase II transcription factor binding;GO:0003713|transcription coactivator activity;GO:0008270|zinc ion b…	K09183	GATA4; GATA-binding protein 4
ENSGALG00000016945	1	0.491	0.051064	gi|4090931|gb|AAD08642.1|	1697	0	chondromodulin-I precursor [Gallus gallus]	gi|4164440|gb|AF027380.1|AF027380	2663	0	Gallus gallus chondromodulin-I precursor (ChM-I) mRNA, complete cds	Q9PUU8	656	0	Leukocyte cell-derived chemotaxin 1	.	.	.	.	pfam04089	BRICHOS	BRICHOS domain. The BRICHOS domain is about 100 amino acids long. It is found in a variety of proteins implicated in dementia, respiratory distress and cancer. Its exact function is unknown; roles that have been proposed for it include (a) in targeting of the protein to the secretory pathway, (b) intramolecular chaperone-like function, and (c) assisting the specialized intracellular protease proc…	GO:0051216|cartilage development;GO:0030154|cell differentiation;	GO:0012505|endomembrane system;GO:0016021|integral component of membrane;GO:0005578|proteinaceous extracellular matrix;	.	.	.
ENSGALG00000017250	1	0.476	0.086632	gi|513166416|ref|XP_001235479.3|	2474	0	PREDICTED: ankyrin repeat domain-containing protein 42 isoform X1 [Gallus gallus]	gi|513166415|ref|XM_001235478.3|	2188	0	PREDICTED: Gallus gallus ankyrin repeat domain 42 (ANKRD42), transcript variant X1, mRNA	Q3V096	583	0	Ankyrin repeat domain-containing protein 42	all2748	97.4	1e-20	COG0666	pfam12796	Ank_2	Ankyrin repeats (3 copies).	GO:1900017|positive regulation of cytokine production involved in inflammatory response;GO:0051092|positive regulation of NF-kappaB transcription factor activity;GO:0051091|positive regulation of sequence-specific DNA binding transcription factor activity;	GO:0005634|nucleus;	GO:0051059|NF-kappaB binding;	K17593	ANKRD42, SARP; ankyrin repeat domain-containing protein 42
ENSGALG00000017345	1	0.001	6.3e-05	gi|902936034|ref|XP_013056026.1|	792	3e-102	PREDICTED: LOW QUALITY PROTEIN: hemoglobin subunit rho-like [Anser cygnoides domesticus]	gi|52138682|ref|NM_001004390.1|	534	0	Gallus gallus hemoglobin, gamma A (HBG1), mRNA	P02127	305	2e-103	Hemoglobin subunit rho	.	.	.	.	pfam00042	Globin	Globin.	.	GO:0005833|hemoglobin complex;	GO:0020037|heme binding;GO:0005506|iron ion binding;GO:0019825|oxygen binding;GO:0005344|oxygen transporter activity;	K13825	HBE; hemoglobin subunit epsilon
ENSGALG00000017347	1	0.001	0.000218	gi|126165290|ref|NP_001075173.1|	783	2e-100	hemoglobin subunit epsilon [Gallus gallus]	gi|3927807|gb|L17432.1|CHKHBBRE	725	0	Gallus gallus rho-globin, beta-H globin, beta-A globin, epsilon-globin, and olfactory receptor-like protein COR3'beta (COR3'beta) genes, complete cds	P02128	306	9e-102	Hemoglobin subunit epsilon	.	.	.	.	pfam00042	Globin	Globin.	.	GO:0005833|hemoglobin complex;	GO:0020037|heme binding;GO:0005506|iron ion binding;GO:0019825|oxygen binding;GO:0005344|oxygen transporter activity;	K13825	HBE; hemoglobin subunit epsilon
ENSGALG00000019470	1	0.457	0.070378	gi|543341248|ref|XP_005517155.1|	678	1e-82	PREDICTED: musculin [Pseudopodoces humilis]	gi|513172388|ref|XM_418293.4|	1548	0	PREDICTED: Gallus gallus musculin (MSC), mRNA	O60682	194	1e-56	Musculin	.	.	.	.	pfam00010	HLH	Helix-loop-helix DNA-binding domain.	GO:0014707|branchiomeric skeletal muscle development;GO:0060539|diaphragm development;GO:0060021|palate development;GO:0006366|transcription from RNA polymerase II promoter;	GO:0005634|nucleus;	GO:0000980|RNA polymerase II distal enhancer sequence-specific DNA binding;GO:0001206|transcriptional repressor activity, RNA polymerase II distal enhancer sequence-specific binding;GO:0003700|transcription factor activity, sequence-specific DNA binding;GO:0003714|transcription corepressor activity;	K09072	MSC; musculin (activated B-cell factor-1)
ENSGALG00000019716	1	0.362	0.129958	gi|485836965|ref|NP_001264910.1|	2057	0	keratin, type I cytoskeletal 20 [Gallus gallus]	gi|485836964|ref|NM_001277981.1|	1706	0	Gallus gallus keratin 20 (KRT20), mRNA	Q6IFU7	410	3e-136	Keratin, type I cytoskeletal 42	.	.	.	.	pfam00038	Filament	Intermediate filament protein.	.	GO:0005737|cytoplasm;GO:0005882|intermediate filament;	GO:0005198|structural molecule activity;	K07604	KRT1; type I keratin, acidic
ENSGALG00000019967	1	0.456	0.145008	gi|513176890|ref|XP_004935767.1|	1772	0	PREDICTED: mitochondrial fission regulator 2 isoform X3 [Gallus gallus]	gi|513176889|ref|XM_004935710.1|	1760	0	PREDICTED: Gallus gallus family with sequence similarity 54, member A (FAM54A), transcript variant X3, mRNA	Q6P444	229	7e-67	Mitochondrial fission regulator 2	.	.	.	.	pfam05308	Mito_fiss_reg	Mitochondrial fission regulator. In eukaryotes, this family of proteins induces mitochondrial fission.	GO:0009060|aerobic respiration;GO:0000266|mitochondrial fission;GO:0007005|mitochondrion organization;	GO:0005739|mitochondrion;	.	.	.
ENSGALG00000021126	1	0.448	0.001344	gi|513210583|ref|XP_415227.4|	2299	0	PREDICTED: solute carrier family 2, facilitated glucose transporter member 11-like [Gallus gallus]	gi|513210582|ref|XM_415227.4|	1485	0	PREDICTED: Gallus gallus solute carrier family 2, facilitated glucose transporter member 11-like (LOC416935), mRNA	Q9BYW1	348	2e-112	Solute carrier family 2, facilitated glucose transporter member 11	CAC1339	105	1e-23	COG0477	pfam00083	Sugar_tr	Sugar (and other) transporter.	GO:0046323|glucose import;GO:0035428|hexose transmembrane transport;GO:0015992|proton transport;GO:0055085|transmembrane transport;	GO:0005887|integral component of plasma membrane;GO:0005886|plasma membrane;	GO:0005355|glucose transmembrane transporter activity;GO:0005351|sugar:proton symporter activity;	K08148	SLC2A11, GLUT11; MFS transporter, SP family, solute carrier family 2 (facilitated glucose transporter), member 11
ENSGALG00000021158	1	0.478	0.02868	gi|312284099|ref|NP_001186062.1|	2083	0	B(0,+)-type amino acid transporter 1 [Gallus gallus]	gi|312284098|ref|NM_001199133.1|	1776	0	Gallus gallus solute carrier family 7 (amino acid transporter light chain, bo,+ system), member 9 (SLC7A9), mRNA	P82251	658	0	b(0,+)-type amino acid transporter 1	alr1519	126	2e-30	COG0531	pfam13520	AA_permease_2	Amino acid permease.	GO:0003333|amino acid transmembrane transport;GO:0006865|amino acid transport;GO:0007596|blood coagulation;GO:0006811|ion transport;GO:0015811|L-cystine transport;GO:0050900|leukocyte migration;GO:0015804|neutral amino acid transport;GO:0006461|protein complex assembly;GO:0055085|transmembrane transport;	GO:0016324|apical plasma membrane;GO:0031526|brush border membrane;GO:0005887|integral component of plasma membrane;GO:0005886|plasma membrane;	GO:0015297|antiporter activity;GO:0015184|L-cystine transmembrane transporter activity;GO:0015175|neutral amino acid transmembrane transporter activity;GO:0042605|peptide antigen binding;	K13868	SLC7A9, BAT1; solute carrier family 7 (L-type amino acid transporter), member 9
ENSGALG00000022703	1	0.042	0.004536	gi|71895591|ref|NP_001026660.1|	781	6e-100	epsilon globin [Gallus gallus]	gi|3927807|gb|L17432.1|CHKHBBRE	585	0	Gallus gallus rho-globin, beta-H globin, beta-A globin, epsilon-globin, and olfactory receptor-like protein COR3'beta (COR3'beta) genes, complete cds	P02112	283	9e-93	Hemoglobin subunit beta	.	.	.	.	pfam00042	Globin	Globin.	.	GO:0005833|hemoglobin complex;	GO:0020037|heme binding;GO:0030492|hemoglobin binding;GO:0005506|iron ion binding;GO:0019825|oxygen binding;GO:0005344|oxygen transporter activity;	.	.
ENSGALG00000023279	1	0.415	0.19588	gi|733915537|ref|XP_010719992.1|	2133	0	PREDICTED: epsin-3, partial [Meleagris gallopavo]	gi|541994485|ref|XM_005447312.1|	930	0	PREDICTED: Falco cherrug epsin 3 (EPN3), mRNA	Q9H201	500	2e-168	Epsin-3	.	.	.	.	pfam01417	ENTH	ENTH domain. The ENTH (Epsin N-terminal homology) domain is found in proteins involved in endocytosis and cytoskeletal machinery. The function of the ENTH domain is unknown.	.	GO:0030136|clathrin-coated vesicle;GO:0005905|coated pit;GO:0070062|extracellular exosome;GO:0019897|extrinsic component of plasma membrane;GO:0005634|nucleus;GO:0048471|perinuclear region of cytoplasm;	GO:0008289|lipid binding;	K12471	EPN; epsin
ENSGALG00000024368	1	0.487	0.06331	gi|3043436|emb|CAA61536.1|	2896	0	anti-mullerian hormone [Gallus gallus]	gi|49225565|ref|NM_205030.1|	2739	0	Gallus gallus anti-Mullerian hormone (AMH), mRNA	P79295	232	2e-64	Muellerian-inhibiting factor	.	.	.	.	pfam04709	AMH_N	Anti-Mullerian hormone, N terminal region. Anti-Mullerian hormone, AMH is a signalling molecule involved in male and female sexual differentiation. Defects in synthesis or action of AMH cause persistent Mullerian duct syndrome (PMDS), a rare form of male pseudohermaphroditism. This family represents the N terminal part of the protein, which is not thought to be essential for activity. AMH contain…	GO:0030154|cell differentiation;GO:0007506|gonadal mesoderm development;	GO:0005576|extracellular region;	.	.	.
ENSGALG00000025843	1	0.075	0.031275	.	.	.	.	gi|40445467|gb|AC147717.1|	1032	0	Gallus gallus BAC clone CH261-5M18 from chromosome unknown, complete sequence	.	.	.	.	.	.	.	.	pfam12004	DUF3498	Domain of unknown function (DUF3498). This presumed domain is functionally uncharacterized. This domain is found in eukaryotes. This domain is typically between 433 to 538 amino acids in length. This domain is found associated with pfam00616, pfam00168. This domain has two conserved sequence motifs: DLQ and PLSFQNP.	.	.	.	.	.
ENSGALG00000026103	1	0.419	0.030587	gi|45382807|ref|NP_989991.1|	1138	2e-154	voltage-dependent calcium channel gamma-3 subunit [Gallus gallus]	gi|45382806|ref|NM_204660.1|	736	0	Gallus gallus calcium channel, voltage-dependent, gamma subunit 3 (CACNG3), mRNA	Q0VD05	407	9e-142	Voltage-dependent calcium channel gamma-3 subunit	.	.	.	.	pfam00822	PMP22_Claudin	PMP-22/EMP/MP20/Claudin family.	GO:0070588|calcium ion transmembrane transport;GO:2000311|regulation of alpha-amino-3-hydroxy-5-methyl-4-isoxazole propionate selective glutamate receptor activity;GO:0019226|transmission of nerve impulse;	GO:0032281|AMPA glutamate receptor complex;	GO:0016247|channel regulator activity;GO:0005245|voltage-gated calcium channel activity;	K04868	CACNG3; voltage-dependent calcium channel gamma-3
ENSGALG00000026639	1	0.394	0.185574	gi|513166677|ref|XP_004939009.1|	136	1e-06	PREDICTED: atherin-like [Gallus gallus]	gi|530719559|ref|NM_001164340.2|	832	0	Gallus gallus single-pass membrane protein with coiled-coil domains 4 (SMCO4), mRNA	.	.	.	.	.	.	.	.	pfam15550	Draxin	Draxin. This family of proteins inhibit Wnt signaling and act as chemorepulsive axon guidance molecules.	.	.	.	.	.
ENSGALG00000026727	1	0.035	0.012915	gi|733877065|ref|XP_010704996.1|	2070	0	PREDICTED: zinc transporter 10 isoform X2 [Meleagris gallopavo]	gi|513174884|ref|XM_419410.4|	5048	0	PREDICTED: Gallus gallus solute carrier family 30, member 10 (SLC30A10), mRNA	Q6XR72	367	1e-110	Zinc transporter 10	SPAC23C11.14	169	2e-43	COG1230	pfam01545	Cation_efflux	Cation efflux family. Members of this family are integral membrane proteins, that are found to increase tolerance to divalent metal ions such as cadmium, zinc, and cobalt. These proteins are thought to be efflux pumps that remove these ions from cells.	GO:0006828|manganese ion transport;GO:0006829|zinc II ion transport;	GO:0016021|integral component of membrane;GO:0005886|plasma membrane;	GO:0008324|cation transmembrane transporter activity;	K14697	SLC30A10, ZNT10; solute carrier family 30 (zinc transporter), member 10
ENSGALG00000027269	1	0.358	0.118498	gi|308081748|ref|NP_001183967.1|	480	2e-55	guanylate cyclase activator 2A (guanylin) precursor [Gallus gallus]	gi|308081747|ref|NM_001197038.1|	1340	0	Gallus gallus guanylate cyclase activator 2B (uroguanylin) (GUCA2B), mRNA	P79897	77.8	9e-16	Guanylin	.	.	.	.	pfam02058	Guanylin	Guanylin precursor.	.	GO:0005576|extracellular region;	GO:0030250|guanylate cyclase activator activity;	.	.
ENSGALG00000027373	1	0.398	0.098704	gi|45383726|ref|NP_989526.1|	1141	3e-149	SRY-related protein CH3 [Gallus gallus]	gi|45383725|ref|NM_204195.1|	1790	0	Gallus gallus SRY (sex determining region Y)-box 3 (SOX3), mRNA	P48433	435	2e-147	Transcription factor SOX-3	.	.	.	.	pfam00505	HMG_box	HMG (high mobility group) box.	GO:0060324|face development;GO:0021854|hypothalamus development;GO:0045665|negative regulation of neuron differentiation;GO:0000122|negative regulation of transcription from RNA polymerase II promoter;GO:0048666|neuron development;GO:0021983|pituitary gland development;GO:0007423|sensory organ development;GO:0007530|sex determination;GO:0006351|transcription, DNA-templated;	GO:0005634|nucleus;	GO:0000979|RNA polymerase II core promoter sequence-specific DNA binding;GO:0001106|RNA polymerase II transcription corepressor activity;GO:0003700|transcription factor activity, sequence-specific DNA binding;	.	.
ENSGALG00000027483	1	0.171	0.07866	gi|45384038|ref|NP_990491.1|	526	8e-66	glutaredoxin-1 [Gallus gallus]	gi|117935738|gb|AC192759.2|	3444	0	Gallus gallus BAC clone TAM32-85K17 from chromosome z, complete sequence	P79764	205	9e-60	Glutaredoxin-1	SPAC4F10.20	71.6	2e-15	COG0695	pfam00462	Glutaredoxin	Glutaredoxin.	GO:0045454|cell redox homeostasis;	GO:0005737|cytoplasm;	GO:0009055|electron carrier activity;GO:0015035|protein disulfide oxidoreductase activity;	K03676	grxC, GLRX, GLRX2; glutaredoxin 3
ENSGALG00000027772	1	0.346	0.004498	gi|225784819|ref|NP_001139614.1|	1412	0	Nanog homeobox [Gallus gallus]	gi|225784818|ref|NM_001146142.1|	921	0	Gallus gallus Nanog homeobox (NANOG), mRNA	Q5TM83	107	2e-23	Homeobox protein NANOG	.	.	.	.	pfam00046	Homeobox	Homeobox domain.	GO:0008283|cell proliferation;GO:0001714|endodermal cell fate specification;GO:0001710|mesodermal cell fate commitment;GO:0030514|negative regulation of BMP signaling pathway;GO:0045596|negative regulation of cell differentiation;GO:0010454|negative regulation of cell fate commitment;GO:0000122|negative regulation of transcription from RNA polymerase II promoter;GO:0008284|positive regulation of …	GO:0005730|nucleolus;GO:0005634|nucleus;	GO:0003682|chromatin binding;GO:0003677|DNA binding;GO:0043565|sequence-specific DNA binding;GO:0003700|transcription factor activity, sequence-specific DNA binding;GO:0003714|transcription corepressor activity;GO:0044212|transcription regulatory region DNA binding;	.	.
ENSGALG00000028058	1	0.188	0.067116	gi|239937521|ref|NP_001139610.1|	826	3e-104	immunoglobulin-like receptor CHIR-A2 precursor [Gallus gallus]	gi|46019801|emb|BX897752.7|	736	0	Chicken DNA sequence from clone WAG-88M21, complete sequence	P06936	99	4e-22	Gag polyprotein (Fragment)	.	.	.	.	pfam02813	Retro_M	Retroviral M domain. Retroviruses contain a small protein, MA (matrix), which forms a protein lining immediately beneath the phospholipid membrane of the mature virus particle. MA is located in the N-terminal region of the Gag precursor polyprotein. The N-terminal segment of MA proteins directs the Gag protein to the plasma membrane where budding takes place, and has been called the M domain. Thi…	GO:0039702|viral budding via host ESCRT complex;GO:0019076|viral release from host cell;	GO:0019028|viral capsid;	GO:0039660|structural constituent of virion;	.	.

## Sheet: down-maintain
gene	E6FR	E12FR-E6FR_fc	D1FR-E6FR_fc	NR:Seq-id	NR:Score	NR:Evalue	NR:Description	NT:Seq-id	NT:Score	NT:Evalue	NT:Description	Uniprot:UniProtKB-AC	Uniprot:Score	Uniprot:Evalue	Uniprot:Description	COG:gene	COG:Score	COG:Eval	COG:num	Pfam:pfam_ID	Pfam:pfam_Name	Pfam:pfam_Description	GO:biological_process	GO:cellular_component	GO:molecular_function	KEGG:KO	KEGG:Description
ENSGALG00000000076	1	0.091	0.075803	gi|733927340|ref|XP_010724637.1|	2061	0	PREDICTED: nuclear receptor-binding protein 2 [Meleagris gallopavo]	gi|513173895|ref|XM_001236066.3|	1983	0	PREDICTED: Gallus gallus nuclear receptor binding protein 2 (NRBP2), mRNA	Q9NSY0	636	0	Nuclear receptor-binding protein 2	.	.	.	.	pfam00069	Pkinase	Protein kinase domain.	GO:0016242|negative regulation of macroautophagy;GO:0043524|negative regulation of neuron apoptotic process;GO:0030182|neuron differentiation;	GO:0005737|cytoplasm;	GO:0005524|ATP binding;GO:0004672|protein kinase activity;	K08875	NRBP; nuclear receptor-binding protein
ENSGALG00000000146	1	0.328	0.470024	gi|363741138|ref|XP_423183.3|	7364	0	PREDICTED: transcription elongation factor SPT6 [Gallus gallus]	gi|513215887|ref|XM_423183.4|	5166	0	PREDICTED: Gallus gallus suppressor of Ty 6 homolog (S. cerevisiae) (SUPT6H), mRNA	Q7KZ85	59.7	3e-07	Transcription elongation factor SPT6	SPAC1F7.01c	370	2e-105	COG2183	pfam14633	SH2_2	SH2 domain.	GO:0006338|chromatin remodeling;GO:0006397|mRNA processing;GO:0051028|mRNA transport;GO:0061086|negative regulation of histone H3-K27 methylation;GO:0032968|positive regulation of transcription elongation from RNA polymerase II promoter;GO:0045191|regulation of isotype switching;GO:0010793|regulation of mRNA export from nucleus;GO:0050684|regulation of mRNA processing;GO:0051147|regulation of mus…	GO:0005634|nucleus;	GO:0003677|DNA binding;GO:0042393|histone binding;GO:0044822|poly(A) RNA binding;GO:0003700|transcription factor activity, sequence-specific DNA binding;	K11292	SUPT6H, SPT6; transcription elongation factor SPT6
ENSGALG00000000156	1	0.47	0.69654	gi|169730373|gb|ACA64774.1|	2847	0	bromodomain-containing protein 2 [Meleagris gallopavo]	gi|71897270|ref|NM_001030674.1|	2142	0	Gallus gallus bromodomain containing 2 (BRD2), mRNA	Q5TJG6	890	0	Bromodomain-containing protein 2	SPAC631.02	119	5e-27	COG5076	pfam00439	Bromodomain	Bromodomain. Bromodomains are 110 amino acid long domains, that are found in many chromatin associated proteins. Bromodomains can interact specifically with acetylated lysine.	GO:0016568|chromatin modification;GO:0006334|nucleosome assembly;GO:0006357|regulation of transcription from RNA polymerase II promoter;GO:0006351|transcription, DNA-templated;	GO:0005737|cytoplasm;GO:0005634|nucleus;	GO:0003682|chromatin binding;GO:0070577|lysine-acetylated histone binding;	K08871	BRD2; bromodomain-containing protein 2
ENSGALG00000000160	1	0.37	0.41773	gi|513240225|ref|XP_420896.4|	1890	0	PREDICTED: zinc finger protein 638 [Gallus gallus]	gi|513240224|ref|XM_420896.4|	1244	0	PREDICTED: Gallus gallus zinc finger protein 638 (ZNF638), mRNA	Q14966	67	1e-09	Zinc finger protein 638	.	.	.	.	pfam14259	RRM_6	RNA recognition motif (a.k.a. RRM, RBD, or RNP domain).	GO:0006355|regulation of transcription, DNA-templated;GO:0008380|RNA splicing;GO:0006351|transcription, DNA-templated;	GO:0005737|cytoplasm;GO:0043231|intracellular membrane-bounded organelle;GO:0016607|nuclear speck;GO:0005654|nucleoplasm;	GO:0003690|double-stranded DNA binding;GO:0000166|nucleotide binding;GO:0044822|poly(A) RNA binding;GO:0003723|RNA binding;GO:0008270|zinc ion binding;	.	.
ENSGALG00000000177	1	0.335	0.43818	gi|363733776|ref|XP_427367.3|	1541	0	PREDICTED: LOW QUALITY PROTEIN: Krueppel-like factor 3 [Gallus gallus]	gi|513184525|ref|XM_427367.4|	1974	0	PREDICTED: Gallus gallus Kruppel-like factor 3 (basic) (KLF3), mRNA	Q60980	474	1e-151	Krueppel-like factor 3	SPAC4G8.13c	75.5	9e-13	COG5048	pfam13465	zf-H2C2_2	Zinc-finger double domain.	GO:1901653|cellular response to peptide;GO:0006355|regulation of transcription, DNA-templated;GO:0006351|transcription, DNA-templated;	GO:0005634|nucleus;	GO:0003677|DNA binding;GO:0046872|metal ion binding;	K15605	KLF3; krueppel-like factor 3
ENSGALG00000000223	1	0.204	0.287844	gi|60099247|emb|CAH65454.1|	1428	0	hypothetical protein RCJMB04_38n13 [Gallus gallus]	gi|60099246|emb|AJ851820.1|	1538	0	Gallus gallus mRNA for hypothetical protein, clone 38n13	Q5EA86	263	7e-81	Transmembrane protein 183	.	.	.	.	pfam12937	F-box-like	F-box-like. This is an F-box-like family.	.	GO:0016021|integral component of membrane;	.	.	.
ENSGALG00000000231	1	0.23	0.28681	gi|771916675|ref|NP_001026056.2|	710	7e-83	BCL2/adenovirus E1B 19 kDa protein-interacting protein 3-like [Gallus gallus]	gi|53129535|emb|AJ719734.1|	3482	0	Gallus gallus mRNA for hypothetical protein, clone 5n7	Q3T013	249	4e-74	BCL2/adenovirus E1B 19 kDa protein-interacting protein 3-like	.	.	.	.	pfam06553	BNIP3	BNIP3. This family consists of several mammalian specific BCL2/adenovirus E1B 19-kDa protein-interacting protein 3 or BNIP3 sequences. BNIP3 belongs to the Bcl-2 homology 3 (BH3)-only family, a Bcl-2-related family possessing an atypical Bcl-2 homology 3 (BH3) domain, which regulates PCD from mitochondrial sites by selective Bcl-2/Bcl-XL interactions. BNIP3 family members contain a C-terminal tra…	GO:0051607|defense response to virus;GO:0097345|mitochondrial outer membrane permeabilization;GO:0035694|mitochondrial protein catabolic process;GO:0043066|negative regulation of apoptotic process;GO:0043069|negative regulation of programmed cell death;GO:0043065|positive regulation of apoptotic process;GO:1903146|regulation of mitophagy;GO:1903214|regulation of protein targeting to mitochondrion;	GO:0005783|endoplasmic reticulum;GO:0016021|integral component of membrane;GO:0005741|mitochondrial outer membrane;GO:0005739|mitochondrion;GO:0005635|nuclear envelope;	.	K15465	BNIP3L; BCL2/adenovirus E1B 19 kDa protein-interacting protein 3-like
ENSGALG00000000253	1	0.425	0.609875	gi|56119076|ref|NP_001007831.1|	1967	0	solute carrier family 25 member 46 [Gallus gallus]	gi|56119075|ref|NM_001007830.1|	1957	0	Gallus gallus solute carrier family 25, member 46 (SLC25A46), mRNA	Q5ZIG3	762	0	Solute carrier family 25 member 46	.	.	.	.	pfam00153	Mito_carr	Mitochondrial carrier protein.	GO:0006810|transport;	GO:0016021|integral component of membrane;GO:0005743|mitochondrial inner membrane;	.	K03454	SLC25A46; solute carrier family 25, member 46
ENSGALG00000000291	1	0.225	0.321525	gi|118101810|ref|XP_417846.2|	1899	0	PREDICTED: porphobilinogen deaminase isoform X2 [Gallus gallus]	gi|513221870|ref|XM_417846.4|	1236	0	PREDICTED: Gallus gallus hydroxymethylbilane synthase (HMBS), transcript variant X2, mRNA	P22907	554	0	Porphobilinogen deaminase	alr1878	308	8e-98	COG0181	pfam01379	Porphobil_deam	Porphobilinogen deaminase, dipyromethane cofactor binding domain.	GO:0048708|astrocyte differentiation;GO:0071418|cellular response to amine stimulus;GO:0071236|cellular response to antibiotic;GO:0071243|cellular response to arsenic-containing substance;GO:0071345|cellular response to cytokine stimulus;GO:0071549|cellular response to dexamethasone stimulus;GO:0071284|cellular response to lead ion;GO:0031100|organ regeneration;GO:0018160|peptidyl-pyrromethane co…	GO:0030424|axon;GO:0000793|condensed chromosome;GO:0005737|cytoplasm;GO:0005634|nucleus;	GO:0043176|amine binding;GO:0031406|carboxylic acid binding;GO:0050662|coenzyme binding;GO:0004418|hydroxymethylbilane synthase activity;GO:0004852|uroporphyrinogen-III synthase activity;	.	.
ENSGALG00000000299	1	0.144	0.019152	gi|363743004|ref|XP_419240.3|	3761	0	PREDICTED: plakophilin-1 isoform X4 [Gallus gallus]	gi|513224255|ref|XM_419240.4|	5460	0	PREDICTED: Gallus gallus plakophilin 1 (ectodermal dysplasia/skin fragility syndrome) (PKP1), transcript variant X4, mRNA	P97350	988	0	Plakophilin-1	.	.	.	.	pfam00514	Arm	Armadillo/beta-catenin-like repeat. Approx. 40 amino acid repeat. Tandem repeats form super-helix of helices that is proposed to mediate interaction of beta-catenin with its ligands. CAUTION: This family does not contain all known armadillo repeats.	GO:0045110|intermediate filament bundle assembly;GO:0016337|single organismal cell-cell adhesion;	GO:0030057|desmosome;GO:0070062|extracellular exosome;GO:0043231|intracellular membrane-bounded organelle;GO:0005654|nucleoplasm;GO:0005634|nucleus;GO:0005886|plasma membrane;	GO:0005521|lamin binding;	K10387	PKP1; plakophilin 1
ENSGALG00000000300	1	0.363	0.483879	gi|118101812|ref|XP_417847.2|	4861	0	PREDICTED: vacuolar protein sorting-associated protein 11 homolog isoform X7 [Gallus gallus]	gi|513221862|ref|XM_417847.3|	2906	0	PREDICTED: Gallus gallus vacuolar protein sorting 11 homolog (S. cerevisiae) (VPS11), transcript variant X7, mRNA	Q9H270	1627	0	Vacuolar protein sorting-associated protein 11 homolog	.	.	.	.	pfam12451	VPS11_C	Vacuolar protein sorting protein 11 C terminal. This domain family is found in eukaryotes, and is approximately 50 amino acids in length. Vps 11 is one of the evolutionarily conserved class C vacuolar protein sorting genes (c-vps: vps11, vps16, vps18, and vps33), whose products physically associate to form the c-vps protein complex required for vesicle docking and fusion.	GO:0034058|endosomal vesicle fusion;GO:0008333|endosome to lysosome transport;GO:0006886|intracellular protein transport;GO:1903364|positive regulation of cellular protein catabolic process;GO:2000643|positive regulation of early endosome to late endosome transport;GO:1903955|positive regulation of protein targeting to mitochondrion;GO:1902115|regulation of organelle assembly;GO:0031647|regulatio…	GO:0030139|endocytic vesicle;GO:0005768|endosome;GO:0030897|HOPS complex;GO:0005770|late endosome;GO:0031902|late endosome membrane;GO:0005765|lysosomal membrane;GO:0005764|lysosome;	GO:0000166|nucleotide binding;GO:0019904|protein domain specific binding;GO:0019905|syntaxin binding;GO:0008270|zinc ion binding;	.	.
ENSGALG00000000314	1	0.216	0.303264	gi|326932682|ref|XP_003212443.1|	1774	0	PREDICTED: neurofilament light polypeptide [Meleagris gallopavo]	gi|513220433|ref|XM_417679.4|	2110	0	PREDICTED: Gallus gallus neurofilament, light polypeptide (NEFL), transcript variant 2, mRNA	Q02916	687	0	Neurofilament light polypeptide	.	.	.	.	pfam00038	Filament	Intermediate filament protein.	GO:0008089|anterograde axon cargo transport;GO:0019896|axon transport of mitochondrion;GO:0045109|intermediate filament organization;GO:0033693|neurofilament bundle assembly;GO:0008090|retrograde axon cargo transport;	GO:0030424|axon;GO:0005883|neurofilament;	GO:0042802|identical protein binding;GO:0008022|protein C-terminus binding;GO:0005200|structural constituent of cytoskeleton;	.	.
ENSGALG00000000329	1	0.276	0.473616	gi|729771150|ref|XP_010582887.1|	2416	0	PREDICTED: putative adenosylhomocysteinase 2 isoform X1 [Haliaeetus leucocephalus]	gi|71894762|ref|NM_001030913.1|	1336	0	Gallus gallus adenosylhomocysteinase-like 1 (AHCYL1), mRNA	Q80SW1	918	0	Putative adenosylhomocysteinase 2	mll5088	440	8e-149	COG0499	pfam05221	AdoHcyase	S-adenosyl-L-homocysteine hydrolase.	GO:0038166|angiotensin-activated signaling pathway;GO:0042045|epithelial fluid transport;GO:0006378|mRNA polyadenylation;GO:0006730|one-carbon metabolic process;GO:0010765|positive regulation of sodium ion transport;GO:0006611|protein export from nucleus;GO:0044070|regulation of anion transport;GO:0032412|regulation of ion transmembrane transporter activity;GO:0031440|regulation of mRNA 3'-end pr…	GO:0016324|apical plasma membrane;GO:0005737|cytoplasm;GO:0005829|cytosol;GO:0005783|endoplasmic reticulum;GO:0070062|extracellular exosome;GO:0043231|intracellular membrane-bounded organelle;	GO:0016787|hydrolase activity;GO:0003723|RNA binding;	K01251	E3.3.1.1, ahcY; adenosylhomocysteinase [EC:3.3.1.1]
ENSGALG00000000360	1	0.351	0.507897	gi|513220849|ref|XP_417693.4|	6042	0	PREDICTED: AT-rich interactive domain-containing protein 1A isoform X3 [Gallus gallus]	gi|513220848|ref|XM_417693.4|	4577	0	PREDICTED: Gallus gallus AT rich interactive domain 1A (SWI-like) (ARID1A), transcript variant X3, mRNA	A2BH40	2214	0	AT-rich interactive domain-containing protein 1A	.	.	.	.	pfam12031	DUF3518	Domain of unknown function (DUF3518). This presumed domain is functionally uncharacterized. This domain is found in eukaryotes. This domain is about 260 amino acids in length. This domain is found associated with pfam01388.	GO:0030521|androgen receptor signaling pathway;GO:0043044|ATP-dependent chromatin remodeling;GO:0003205|cardiac chamber development;GO:0055007|cardiac muscle cell differentiation;GO:0006325|chromatin organization;GO:0006338|chromatin remodeling;GO:0030900|forebrain development;GO:0042921|glucocorticoid receptor signaling pathway;GO:0030520|intracellular estrogen receptor signaling pathway;GO:0006…	GO:0090544|BAF-type complex;GO:0071565|nBAF complex;GO:0071564|npBAF complex;GO:0000790|nuclear chromatin;GO:0005654|nucleoplasm;GO:0016514|SWI/SNF complex;	GO:0003677|DNA binding;GO:0016922|ligand-dependent nuclear receptor binding;	K11653	ARID1; AT-rich interactive domain-containing protein 1
ENSGALG00000000378	1	0.02	0.0293	gi|513220472|ref|XP_417682.2|	1586	0	PREDICTED: mitoferrin-1 [Gallus gallus]	gi|513220471|ref|XM_417682.3|	1018	0	PREDICTED: Gallus gallus solute carrier family 25, member 37 (SLC25A37), mRNA	Q9NYZ2	494	3e-174	Mitoferrin-1	.	.	.	.	pfam00153	Mito_carr	Mitochondrial carrier protein.	GO:0055072|iron ion homeostasis;GO:0048250|mitochondrial iron ion transport;GO:0044281|small molecule metabolic process;	GO:0016021|integral component of membrane;GO:0005743|mitochondrial inner membrane;	GO:0005381|iron ion transmembrane transporter activity;	K15113	SLC25A28_37, MFRN; solute carrier family 25 (mitochondrial iron transporter), member 28/37
ENSGALG00000000379	1	0.277	0.392509	gi|46048954|ref|NP_989646.1|	3946	0	integrin beta-3 precursor [Gallus gallus]	gi|46048953|ref|NM_204315.1|	3301	0	Gallus gallus integrin, beta 3 (platelet glycoprotein IIIa, antigen CD61) (ITGB3), mRNA	P05106	1239	0	Integrin beta-3	.	.	.	.	pfam00362	Integrin_beta	Integrin, beta chain. Integrins have been found in animals and their homologues have also been found in cyanobacteria, probably due to horizontal gene transfer. The sequences repeats have been trimmed due to an overlap with EGF.	GO:0032147|activation of protein kinase activity;GO:0060055|angiogenesis involved in wound healing;GO:0038027|apolipoprotein A-I-mediated signaling pathway;GO:0007411|axon guidance;GO:0007596|blood coagulation;GO:0007155|cell adhesion;GO:0016049|cell growth;GO:0016477|cell migration;GO:0007160|cell-matrix adhesion;GO:0031589|cell-substrate adhesion;GO:0007044|cell-substrate junction assembly;GO:0…	GO:0071062|alphav-beta3 integrin-vitronectin complex;GO:0009986|cell surface;GO:0070062|extracellular exosome;GO:0031527|filopodium membrane;GO:0005925|focal adhesion;GO:0005887|integral component of plasma membrane;GO:0034683|integrin alphav-beta3 complex;GO:0008305|integrin complex;GO:0031258|lamellipodium membrane;GO:0042470|melanosome;GO:0031528|microvillus membrane;GO:0005634|nucleus;GO:0005…	GO:0050839|cell adhesion molecule binding;GO:0050840|extracellular matrix binding;GO:0001968|fibronectin binding;GO:0042802|identical protein binding;GO:0005161|platelet-derived growth factor receptor binding;GO:0002020|protease binding;GO:0003756|protein disulfide isomerase activity;GO:0004872|receptor activity;GO:0043184|vascular endothelial growth factor receptor 2 binding;	K06493	ITGB3; integrin beta 3
ENSGALG00000000401	1	0.423	0.420039	gi|363743160|ref|XP_003642784.1|	3053	0	PREDICTED: putative RNA-binding protein 15 [Gallus gallus]	gi|513225201|ref|XM_003642736.2|	1464	0	PREDICTED: Gallus gallus putative RNA-binding protein 15-like (LOC100859595), mRNA	Q96T37	931	0	Putative RNA-binding protein 15	.	.	.	.	pfam07744	SPOC	SPOC domain. The SPOC (Spen paralogue and orthologue C-terminal) domain is involved in developmental signalling.	GO:0045638|negative regulation of myeloid cell differentiation;GO:0001569|patterning of blood vessels;GO:0060674|placenta blood vessel development;GO:0007221|positive regulation of transcription of Notch receptor target;GO:0048536|spleen development;GO:0060412|ventricular septum morphogenesis;GO:0016032|viral process;	GO:0031965|nuclear membrane;GO:0005654|nucleoplasm;	GO:0000166|nucleotide binding;GO:0044822|poly(A) RNA binding;	K13190	RBM15; RNA-binding protein 15
ENSGALG00000000438	1	0.452	0.4294	gi|363744402|ref|XP_424271.3|	4340	0	PREDICTED: endoplasmic reticulum metallopeptidase 1 isoform X2 [Gallus gallus]	gi|513230021|ref|XM_424271.4|	4897	0	PREDICTED: Gallus gallus endoplasmic reticulum metallopeptidase 1 (ERMP1), transcript variant X2, mRNA	Q7Z2K6	1239	0	Endoplasmic reticulum metallopeptidase 1	SPCC1259.02c	192	3e-49	COG2234	pfam04389	Peptidase_M28	Peptidase family M28.	.	GO:0005789|endoplasmic reticulum membrane;GO:0016021|integral component of membrane;GO:0016020|membrane;	GO:0046872|metal ion binding;GO:0008237|metallopeptidase activity;	.	.
ENSGALG00000000452	1	0.187	0.294338	gi|162951875|ref|NP_989446.2|	1746	0	tumor necrosis factor receptor superfamily member 10B precursor [Gallus gallus]	gi|22003547|gb|AF507016.1|	1965	0	Gallus gallus clone 1 truncated TvbR (tvb) mRNA, tvb-r allele, complete cds	O14763	121	4e-28	Tumor necrosis factor receptor superfamily member 10B	.	.	.	.	pfam00531	Death	Death domain.	GO:0006919|activation of cysteine-type endopeptidase activity involved in apoptotic process;GO:0097296|activation of cysteine-type endopeptidase activity involved in apoptotic signaling pathway;GO:0007250|activation of NF-kappaB-inducing kinase activity;GO:0006915|apoptotic process;GO:0007166|cell surface receptor signaling pathway;GO:0071260|cellular response to mechanical stimulus;GO:0097191|ex…	GO:0009986|cell surface;GO:0016021|integral component of membrane;GO:0005622|intracellular;GO:0005886|plasma membrane;	GO:0004872|receptor activity;GO:0045569|TRAIL binding;	K04722	TNFRSF10, TRAILR; tumor necrosis factor receptor superfamily member 10
ENSGALG00000000511	1	0.193	0.343347	gi|513224463|ref|XP_004934944.1|	2340	0	PREDICTED: BTB/POZ domain-containing protein KCTD20 isoform X11 [Gallus gallus]	gi|513224462|ref|XM_004934887.1|	1299	0	PREDICTED: Gallus gallus potassium channel tetramerisation domain containing 20 (KCTD20), transcript variant X11, mRNA	Q7Z5Y7	645	0	BTB/POZ domain-containing protein KCTD20	.	.	.	.	pfam02214	BTB_2	BTB/POZ domain. In voltage-gated K+ channels this domain is responsible for subfamily-specific assembly of alpha-subunits into functional tetrameric channels. In KCTD1 this domain functions as a transcriptional repressor. It also mediates homomultimerization of KCTD1 and interaction of KCTD1 with the transcription factor AP-2-alpha.	GO:0042327|positive regulation of phosphorylation;GO:0051260|protein homooligomerization;	GO:0005737|cytoplasm;	.	.	.
ENSGALG00000000523	1	0.441	0.456876	gi|513224479|ref|XP_003642769.2|	2520	0	PREDICTED: serine/threonine-protein kinase 38 isoformX1 [Gallus gallus]	gi|513224478|ref|XM_003642721.2|	1400	0	PREDICTED: Gallus gallus serine/threonine kinase 38 (STK38), transcript variant X1, mRNA	Q5R8M1	956	0	Serine/threonine-protein kinase 38	.	.	.	.	pfam00069	Pkinase	Protein kinase domain.	GO:0035556|intracellular signal transduction;GO:0043407|negative regulation of MAP kinase activity;	GO:0005737|cytoplasm;GO:0070688|MLL5-L complex;	GO:0005524|ATP binding;GO:0000287|magnesium ion binding;GO:0004674|protein serine/threonine kinase activity;	K08790	STK38, NDR; serine/threonine kinase 38 [EC:2.7.11.1]
ENSGALG00000000525	1	0.364	0.485576	gi|513225790|ref|XP_418076.3|	3509	0	PREDICTED: mitogen-activated protein kinase kinase kinase 3 isoform X3 [Gallus gallus]	gi|513225789|ref|XM_418076.3|	2665	0	PREDICTED: Gallus gallus mitogen-activated protein kinase kinase kinase 3 (MAP3K3), transcript variant X3, mRNA	Q99759	1163	0	Mitogen-activated protein kinase kinase kinase 3	.	.	.	.	pfam00069	Pkinase	Protein kinase domain.	GO:0000187|activation of MAPK activity;GO:0000186|activation of MAPKK activity;GO:0001568|blood vessel development;GO:0035556|intracellular signal transduction;GO:0000165|MAPK cascade;GO:0043123|positive regulation of I-kappaB kinase/NF-kappaB signaling;GO:1900745|positive regulation of p38MAPK cascade;GO:0046777|protein autophosphorylation;	GO:0005829|cytosol;GO:0005622|intracellular;	GO:0005524|ATP binding;GO:0004708|MAP kinase kinase activity;GO:0004709|MAP kinase kinase kinase activity;GO:0046872|metal ion binding;GO:0004672|protein kinase activity;	K04421	MAP3K3, MEKK3; mitogen-activated protein kinase kinase kinase 3 [EC:2.7.11.25]
ENSGALG00000000530	1	0.232	0.338488	gi|513219162|ref|XP_004947359.1|	3310	0	PREDICTED: proton-associated sugar transporter A-like isoform X2 [Gallus gallus]	gi|513219169|ref|XM_004947304.1|	2290	0	PREDICTED: Gallus gallus proton-associated sugar transporter A-like (LOC100859866), transcript variant X4, mRNA	Q8BIV7	1008	0	Proton-associated sugar transporter A	.	.	.	.	pfam07690	MFS_1	Major Facilitator Superfamily.	.	GO:0016021|integral component of membrane;	GO:0005355|glucose transmembrane transporter activity;GO:0015293|symporter activity;	K15378	SLC45A1_2_4; solute carrier family 45, member 1/2/4
ENSGALG00000000599	1	0.337	0.303974	gi|118103076|ref|XP_418182.2|	1228	2e-168	PREDICTED: E3 ubiquitin-protein ligase MARCH2 isoformX2 [Gallus gallus]	gi|513226548|ref|XM_418182.3|	848	0	PREDICTED: Gallus gallus membrane-associated ring finger (C3HC4) 2 (MARCH2), transcript variant X2, mRNA	Q5PQ35	437	4e-154	E3 ubiquitin-protein ligase MARCH2	SPBC14F5.07	64.3	8e-11	COG5183	pfam12906	RINGv	RING-variant domain.	GO:0006897|endocytosis;GO:0016567|protein ubiquitination;	GO:0031410|cytoplasmic vesicle;GO:0005783|endoplasmic reticulum;GO:0005789|endoplasmic reticulum membrane;GO:0010008|endosome membrane;GO:0016021|integral component of membrane;GO:0005765|lysosomal membrane;	GO:0016874|ligase activity;GO:0004842|ubiquitin-protein transferase activity;GO:0008270|zinc ion binding;	K10657	MARCH2; E3 ubiquitin-protein ligase MARCH2 [EC:6.3.2.19]
ENSGALG00000000603	1	0.32	0.58368	gi|513225821|ref|XP_003642834.2|	4386	0	PREDICTED: KAT8 regulatory NSL complex subunit 1 isoform X1 [Gallus gallus]	gi|513225820|ref|XM_003642786.2|	2870	0	PREDICTED: Gallus gallus KAT8 regulatory NSL complex subunit 1 (KANSL1), transcript variant X1, mRNA	Q7Z3B3	1182	0	KAT8 regulatory NSL complex subunit 1	.	.	.	.	pfam15275	PEHE	PEHE domain. This domain was first identified in drosophila MSL1 (male-specific lethal 1). In drosophila it binds to the histone acetyltransferase males-absent on the first protein (MOF) and to protein male-specific lethal-3 (MSL3).	GO:0043984|histone H4-K16 acetylation;GO:0043981|histone H4-K5 acetylation;GO:0043982|histone H4-K8 acetylation;	GO:0000777|condensed chromosome kinetochore;GO:0000123|histone acetyltransferase complex;GO:0071339|MLL1 complex;GO:0005634|nucleus;	GO:0046972|histone acetyltransferase activity (H4-K16 specific);GO:0043995|histone acetyltransferase activity (H4-K5 specific);GO:0043996|histone acetyltransferase activity (H4-K8 specific);	K18400	KANSL1; KAT8 regulatory NSL complex subunit 1
ENSGALG00000000625	1	0.292	0.3139	gi|166236935|gb|ABY86222.1|	1575	0	microtubule-associated protein tau isoform 2 [Gallus gallus]	gi|166236934|gb|EU380278.1|	1038	0	Gallus gallus microtubule-associated protein tau isoform 2 (MAPT) mRNA, complete cds	Q6TS35	456	7e-156	Microtubule-associated protein tau	.	.	.	.	pfam00418	Tubulin-binding	Tau and MAP protein, tubulin-binding repeat. This family includes the vertebrate proteins MAP2, MAP4 and Tau, as well as other animal homologs. MAP4 is present in many tissues but is usually absent from neurons; MAP2 and Tau are mainly neuronal. Members of this family have the ability to bind to and stabilize microtubules. As a result, they are involved in neuronal migration, supporting dendrite …	GO:0042750|hibernation;	GO:0030424|axon;GO:0005829|cytosol;GO:0005874|microtubule;GO:0005886|plasma membrane;	.	.	.
ENSGALG00000000669	1	0.335	0.438515	gi|363742674|ref|XP_424336.3|	2595	0	PREDICTED: ETS translocation variant 3 [Gallus gallus]	gi|513222986|ref|XM_424336.4|	1599	0	PREDICTED: Gallus gallus ets variant 3 (ETV3), mRNA	A1YF15	736	0	ETS translocation variant 3	.	.	.	.	pfam00178	Ets	Ets-domain.	GO:0000122|negative regulation of transcription from RNA polymerase II promoter;GO:0006351|transcription, DNA-templated;	GO:0005634|nucleus;GO:0017053|transcriptional repressor complex;	GO:0043565|sequence-specific DNA binding;GO:0003700|transcription factor activity, sequence-specific DNA binding;	K09433	ETV3; ETS translocation variant 3
ENSGALG00000000724	1	0.393	0.261738	gi|71895489|ref|NP_001026086.1|	2547	0	probable carboxypeptidase PM20D1 precursor [Gallus gallus]	gi|71895488|ref|NM_001030915.1|	3090	0	Gallus gallus peptidase M20 domain containing 1 (PM20D1), mRNA	Q5ZL18	985	0	Probable carboxypeptidase PM20D1	RSp0487	298	2e-88	COG0624	pfam01546	Peptidase_M20	Peptidase family M20/M25/M40. This family includes a range of zinc metallopeptidases belonging to several families in the peptidase classification. Family M20 are Glutamate carboxypeptidases. Peptidase family M25 contains X-His dipeptidases.	.	GO:0005576|extracellular region;	GO:0046872|metal ion binding;GO:0008233|peptidase activity;	K13049	PM20D1; carboxypeptidase PM20D1 [EC:3.4.17.-]
ENSGALG00000000725	1	0.287	0.35875	gi|513201289|ref|XP_429081.4|	5849	0	PREDICTED: LOW QUALITY PROTEIN: DNA-binding protein RFX7 [Gallus gallus]	gi|513201288|ref|XM_429081.4|	3817	0	PREDICTED: Gallus gallus regulatory factor X domain containing 2 (RFXDC2), mRNA	Q2KHR2	1665	0	DNA-binding protein RFX7	.	.	.	.	pfam05109	Herpes_BLLF1	Herpes virus major outer envelope glycoprotein (BLLF1). This family consists of the BLLF1 viral late glycoprotein, also termed gp350/220. It is the most abundantly expressed glycoprotein in the viral envelope of the Herpesviruses and is the major antigen responsible for stimulating the production of neutralizing antibodies in vivo.	GO:0006357|regulation of transcription from RNA polymerase II promoter;	GO:0005634|nucleus;	GO:0000978|RNA polymerase II core promoter proximal region sequence-specific DNA binding;GO:0003700|transcription factor activity, sequence-specific DNA binding;	.	.
ENSGALG00000000742	1	0.375	0.37425	gi|363742990|ref|XP_003642760.1|	1558	0	PREDICTED: serine/threonine-protein kinase pim-1 isoform X1 [Gallus gallus]	gi|513224105|ref|XM_003642712.2|	1161	0	PREDICTED: Gallus gallus pim-1 oncogene (PIM1), transcript variant X1, mRNA	P11309	515	4e-176	Serine/threonine-protein kinase pim-1	YAL017w_2	141	3e-36	COG0515	pfam00069	Pkinase	Protein kinase domain.	GO:0006915|apoptotic process;GO:0007049|cell cycle;GO:0008283|cell proliferation;GO:0030212|hyaluronan metabolic process;GO:0007275|multicellular organismal development;GO:0043066|negative regulation of apoptotic process;GO:0043433|negative regulation of sequence-specific DNA binding transcription factor activity;GO:0031659|positive regulation of cyclin-dependent protein serine/threonine kinase a…	GO:0005737|cytoplasm;GO:0005634|nucleus;GO:0005886|plasma membrane;	GO:0005524|ATP binding;GO:0030145|manganese ion binding;GO:0004674|protein serine/threonine kinase activity;GO:0043024|ribosomal small subunit binding;GO:0008134|transcription factor binding;	K04702	PIM1; proto-oncogene serine/threonine-protein kinase Pim-1 [EC:2.7.11.1]
ENSGALG00000000753	1	0.262	0.299728	gi|363742986|ref|XP_419261.3|	2665	0	PREDICTED: TBC1 domain family member 22B isoformX2 [Gallus gallus]	gi|513224112|ref|XM_419261.4|	2511	0	PREDICTED: Gallus gallus TBC1 domain family, member 22B (TBC1D22B), transcript variant X2, mRNA	Q9NU19	963	0	TBC1 domain family member 22B	.	.	.	.	pfam00566	RabGAP-TBC	Rab-GTPase-TBC domain. Identification of a TBC domain in GYP6_YEAST and GYP7_YEAST, which are GTPase activator proteins of yeast Ypt6 and Ypt7, implies that these domains are GTPase activator proteins of Rab-like small GTPases.	.	.	GO:0005096|GTPase activator activity;	.	.
ENSGALG00000000777	1	0.488	0.833016	gi|761631384|ref|NP_001292095.1|	2704	0	eyes absent homolog 3 [Gallus gallus]	gi|513220962|ref|XM_417715.4|	2756	0	PREDICTED: Gallus gallus eyes absent homolog 3 (Drosophila) (EYA3), transcript variant X8, mRNA	Q99504	891	0	Eyes absent homolog 3	.	.	.	.	pfam12761	End3	Actin cytoskeleton-regulatory complex protein END3. Endocytosis is accomplished through the sequential recruitment at endocytic sites of proteins that drive cargo sorting, membrane invagination and vesicle release. End3p is part of the coat module protein complex Pan1, along with Pan1p, Sla1p, and Sla2p. The proteins in this complex are regulated by phosphorylation events. End3p also regulates th…	GO:0009653|anatomical structure morphogenesis;GO:0006302|double-strand break repair;GO:0016576|histone dephosphorylation;GO:0007275|multicellular organismal development;GO:0035335|peptidyl-tyrosine dephosphorylation;GO:0045739|positive regulation of DNA repair;GO:0006355|regulation of transcription, DNA-templated;GO:0010212|response to ionizing radiation;GO:0006351|transcription, DNA-templated;GO…	GO:0005813|centrosome;GO:0005737|cytoplasm;GO:0005654|nucleoplasm;GO:0005634|nucleus;GO:0005667|transcription factor complex;	GO:0003682|chromatin binding;GO:0046872|metal ion binding;GO:0004725|protein tyrosine phosphatase activity;GO:0008138|protein tyrosine/serine/threonine phosphatase activity;	K17621	EYA3; eyes absent homolog 3 [EC:3.1.3.48]
ENSGALG00000000839	1	0.278	0.088126	gi|727008250|ref|XP_010394066.1|	1909	0	PREDICTED: protein Wnt-11 isoform X3 [Corvus cornix cornix]	gi|45382154|ref|NM_204784.1|	1813	0	Gallus gallus wingless-type MMTV integration site family, member 11 (WNT11), mRNA	P49339	738	0	Protein Wnt-11	.	.	.	.	pfam00110	wnt	wnt family. Wnt genes have been identified in vertebrates and invertebrates but not in plants, unicellular eukaryotes or prokaryotes. In humans, 19 WNT proteins are known. Because of their insolubility little is known about Wnt protein structure, but all have 23 or 24 Cys residues whose spacing is highly conserved. Signal transduction by Wnt proteins (including the Wnt/beta-catenin, the Wnt/Ca++,…	GO:0032147|activation of protein kinase activity;GO:0045165|cell fate commitment;GO:0043066|negative regulation of apoptotic process;GO:0090090|negative regulation of canonical Wnt signaling pathway;GO:0060548|negative regulation of cell death;GO:0030308|negative regulation of cell growth;GO:0030336|negative regulation of cell migration;GO:0045892|negative regulation of transcription, DNA-templat…	GO:0005737|cytoplasm;GO:0005615|extracellular space;GO:0005578|proteinaceous extracellular matrix;	GO:0005109|frizzled binding;GO:0005096|GTPase activator activity;GO:0030295|protein kinase activator activity;GO:0044212|transcription regulatory region DNA binding;	K01384	WNT11; wingless-type MMTV integration site family, member 11
ENSGALG00000000840	1	0.303	0.327543	gi|513221021|ref|XP_417719.4|	3466	0	PREDICTED: lysine-specific histone demethylase 1A, partial [Gallus gallus]	gi|513221020|ref|XM_417719.4|	5342	0	PREDICTED: Gallus gallus lysine (K)-specific demethylase 1A (KDM1A), partial mRNA	O60341	1273	0	Lysine-specific histone demethylase 1A	.	.	.	.	pfam01593	Amino_oxidase	Flavin containing amine oxidoreductase. This family consists of various amine oxidases, including maze polyamine oxidase (PAO) and various flavin containing monoamine oxidases (MAO). The aligned region includes the flavin binding site of these enzymes. The family also contains phytoene dehydrogenases and related enzymes. In vertebrates MAO plays an important role regulating the intracellular leve…	GO:0007596|blood coagulation;GO:0008283|cell proliferation;GO:0006325|chromatin organization;GO:0030851|granulocyte differentiation;GO:0034720|histone H3-K4 demethylation;GO:0033169|histone H3-K9 demethylation;GO:0001701|in utero embryonic development;GO:0055001|muscle cell development;GO:0043392|negative regulation of DNA binding;GO:0043518|negative regulation of DNA damage response, signal tran…	GO:0000790|nuclear chromatin;GO:0005654|nucleoplasm;GO:0005634|nucleus;GO:0005667|transcription factor complex;	GO:0050681|androgen receptor binding;GO:0003682|chromatin binding;GO:0032451|demethylase activity;GO:0019899|enzyme binding;GO:0050660|flavin adenine dinucleotide binding;GO:0032452|histone demethylase activity;GO:0034648|histone demethylase activity (H3-dimethyl-K4 specific);GO:0032453|histone demethylase activity (H3-K4 specific);GO:0032454|histone demethylase activity (H3-K9 specific);GO:00303…	K11450	AOF2, LSD1; lysine-specific histone demethylase 1 [EC:1.-.-.-]
ENSGALG00000000843	1	0.136	0.219368	gi|513227000|ref|XP_004948823.1|	7273	0	PREDICTED: histone-lysine N-methyltransferase, H3 lysine-79 specific isoform X2 [Gallus gallus]	gi|513226999|ref|XM_004948766.1|	4551	0	PREDICTED: Gallus gallus DOT1-like, histone H3 methyltransferase (S. cerevisiae) (DOT1L), transcript variant X2, mRNA	Q8TEK3	2005	0	Histone-lysine N-methyltransferase, H3 lysine-79 specific	.	.	.	.	pfam08123	DOT1	Histone methylation protein DOT1. The DOT1 domain regulates gene expression by methylating histone H3. H3 methylation by DOT1 has been shown to be required for the DNA damage checkpoint in yeast.	GO:0006325|chromatin organization;GO:0006342|chromatin silencing;GO:0051726|regulation of cell cycle;GO:0046425|regulation of JAK-STAT cascade;GO:2000677|regulation of transcription regulatory region DNA binding;	GO:0005654|nucleoplasm;	GO:0003677|DNA binding;GO:0031151|histone methyltransferase activity (H3-K79 specific);GO:0018024|histone-lysine N-methyltransferase activity;GO:0008134|transcription factor binding;	K11427	DOT1L, DOT1; histone-lysine N-methyltransferase, H3 lysine-79 specific [EC:2.1.1.43]
ENSGALG00000000845	1	0.29	0.47821	gi|71895069|ref|NP_001026010.1|	3435	0	UV radiation resistance-associated gene protein [Gallus gallus]	gi|71895068|ref|NM_001030839.1|	1962	0	Gallus gallus UV radiation resistance associated (UVRAG), mRNA	Q9P2Y5	1043	0	UV radiation resistance-associated gene protein	.	.	.	.	pfam10186	Atg14	UV radiation resistance protein and autophagy-related subunit 14. The Atg14 or Apg14 proteins are hydrophilic proteins with a predicted molecular mass of 40.5 kDa, and have a coiled-coil motif at the N terminus region. Yeast cells with mutant Atg14 are defective not only in autophagy but also in sorting of carboxypeptidase Y (CPY), a vacuolar-soluble hydrolase, to the vacuole. Subcellular fractio…	GO:0006914|autophagy;GO:0051297|centrosome organization;GO:0006281|DNA repair;GO:0097680|double-strand break repair via classical nonhomologous end joining;GO:0051684|maintenance of Golgi location;GO:0010508|positive regulation of autophagy;GO:0032801|receptor catabolic process;GO:0032465|regulation of cytokinesis;GO:0071900|regulation of protein serine/threonine kinase activity;GO:0060627|regula…	GO:0005813|centrosome;GO:0000775|chromosome, centromeric region;GO:0005737|cytoplasm;GO:0005769|early endosome;GO:0005783|endoplasmic reticulum;GO:0005770|late endosome;GO:0005764|lysosome;GO:0030496|midbody;GO:0045335|phagocytic vesicle;GO:0043234|protein complex;	GO:0000149|SNARE binding;	.	.
ENSGALG00000000855	1	0.464	0.6264	gi|50759645|ref|XP_417720.1|	2107	0	PREDICTED: CAAX prenyl protease 1 homolog [Gallus gallus]	gi|513220984|ref|XM_417720.3|	2471	0	PREDICTED: Gallus gallus zinc metallopeptidase STE24 (ZMPSTE24), mRNA	O75844	722	0	CAAX prenyl protease 1 homolog	SPAC3H1.05	245	1e-70	COG0501	pfam01435	Peptidase_M48	Peptidase family M48.	GO:0071586|CAAX-box protein processing;GO:0006998|nuclear envelope organization;GO:0030327|prenylated protein catabolic process;GO:0006508|proteolysis;	GO:0005789|endoplasmic reticulum membrane;GO:0070062|extracellular exosome;GO:0016021|integral component of membrane;GO:0016020|membrane;GO:0005637|nuclear inner membrane;	GO:0046872|metal ion binding;GO:0004222|metalloendopeptidase activity;GO:0008235|metalloexopeptidase activity;	K06013	STE24; STE24 endopeptidase [EC:3.4.24.84]
ENSGALG00000000860	1	0.48	0.43296	gi|513202464|ref|XP_001231337.2|	2774	0	PREDICTED: Y+L amino acid transporter 2 isoform X1 [Gallus gallus]	gi|513202463|ref|XM_001231336.3|	1652	0	PREDICTED: Gallus gallus solute carrier family 7 (amino acid transporter light chain, y+L system), member 6 (SLC7A6), transcript variant X1, mRNA	Q92536	787	0	Y+L amino acid transporter 2	BS_ykbA	164	1e-43	COG0531	pfam13520	AA_permease_2	Amino acid permease.	GO:0003333|amino acid transmembrane transport;GO:0006865|amino acid transport;GO:0007596|blood coagulation;GO:0006520|cellular amino acid metabolic process;GO:0006811|ion transport;GO:1902475|L-alpha-amino acid transmembrane transport;GO:0015807|L-amino acid transport;GO:0050900|leukocyte migration;GO:0006461|protein complex assembly;GO:0055085|transmembrane transport;GO:0006810|transport;	GO:0016323|basolateral plasma membrane;GO:0005887|integral component of plasma membrane;GO:0005886|plasma membrane;	GO:0015171|amino acid transmembrane transporter activity;GO:0015297|antiporter activity;GO:0015179|L-amino acid transmembrane transporter activity;	K13872	SLC7A6; solute carrier family 7 (L-type amino acid transporter), member 6
ENSGALG00000000863	1	0.031	0.056482	gi|50760335|ref|XP_417975.1|	2847	0	PREDICTED: dual specificity tyrosine-phosphorylation-regulated kinase 3 isoform 2 [Gallus gallus]	gi|513224771|ref|XM_003642723.2|	1859	0	PREDICTED: Gallus gallus dual-specificity tyrosine-(Y)-phosphorylation regulated kinase 3 (DYRK3), transcript variant 1, mRNA	Q922Y0	826	0	Dual specificity tyrosine-phosphorylation-regulated kinase 3	.	.	.	.	pfam00069	Pkinase	Protein kinase domain.	GO:0030218|erythrocyte differentiation;GO:0018108|peptidyl-tyrosine phosphorylation;GO:0006468|protein phosphorylation;	GO:0005634|nucleus;	GO:0005524|ATP binding;GO:0000287|magnesium ion binding;GO:0004672|protein kinase activity;GO:0004674|protein serine/threonine kinase activity;GO:0004712|protein serine/threonine/tyrosine kinase activity;GO:0004713|protein tyrosine kinase activity;	.	.
ENSGALG00000000875	1	0.407	0.558811	gi|363738425|ref|XP_414238.3|	6723	0	PREDICTED: PH domain leucine-rich repeat-containing protein phosphatase 2 [Gallus gallus]	gi|513204181|ref|XM_414238.4|	5241	0	PREDICTED: Gallus gallus PH domain and leucine rich repeat protein phosphatase 2 (PHLPP2), mRNA	Q6ZVD8	1866	0	PH domain leucine-rich repeat-containing protein phosphatase 2	SPCC4F11.02	85.9	1e-16	COG0631	pfam00481	PP2C	Protein phosphatase 2C. Protein phosphatase 2C is a Mn++ or Mg++ dependent protein serine/threonine phosphatase.	GO:0007173|epidermal growth factor receptor signaling pathway;GO:0038095|Fc-epsilon receptor signaling pathway;GO:0008543|fibroblast growth factor receptor signaling pathway;GO:0021766|hippocampus development;GO:0045087|innate immune response;GO:0048011|neurotrophin TRK receptor signaling pathway;GO:0048015|phosphatidylinositol-mediated signaling;GO:0006470|protein dephosphorylation;	GO:0005737|cytoplasm;GO:0005829|cytosol;GO:0005634|nucleus;GO:0001917|photoreceptor inner segment;GO:0042622|photoreceptor outer segment membrane;	GO:0046872|metal ion binding;GO:0004722|protein serine/threonine phosphatase activity;	K16340	PHLPP; PH domain and leucine-rich repeat-containing protein phosphatase [EC:3.1.3.16]
ENSGALG00000000890	1	0.486	0.78246	gi|513224047|ref|XP_419265.4|	3413	0	PREDICTED: SRSF protein kinase 1 isoformX2 [Gallus gallus]	gi|513224046|ref|XM_419265.4|	2247	0	PREDICTED: Gallus gallus SFRS protein kinase 1 (SRPK1), transcript variant X2, mRNA	Q96SB4	954	0	SRSF protein kinase 1	.	.	.	.	pfam00069	Pkinase	Protein kinase domain.	GO:0007059|chromosome segregation;GO:0045087|innate immune response;GO:0035556|intracellular signal transduction;GO:0006397|mRNA processing;GO:0045071|negative regulation of viral genome replication;GO:0045070|positive regulation of viral genome replication;GO:0006468|protein phosphorylation;GO:0050684|regulation of mRNA processing;GO:0048024|regulation of mRNA splicing, via spliceosome;GO:000838…	GO:0005737|cytoplasm;GO:0005783|endoplasmic reticulum;GO:0016363|nuclear matrix;GO:0005654|nucleoplasm;GO:0005634|nucleus;GO:0005886|plasma membrane;	GO:0005524|ATP binding;GO:0000287|magnesium ion binding;GO:0044822|poly(A) RNA binding;GO:0004672|protein kinase activity;GO:0004674|protein serine/threonine kinase activity;	K15409	SRPK1; serine/threonine-protein kinase SRPK1 [EC:2.7.11.1]
ENSGALG00000000913	1	0.46	0.4002	gi|542133145|ref|NP_001269451.1|	2112	0	carbohydrate sulfotransferase 5 [Gallus gallus]	gi|542133144|ref|NM_001282522.1|	1627	0	Gallus gallus carbohydrate (N-acetylglucosamine 6-O) sulfotransferase 6 (CHST6), mRNA	Q9QUP4	550	0	Carbohydrate sulfotransferase 5	.	.	.	.	pfam00685	Sulfotransfer_1	Sulfotransferase domain.	GO:0005975|carbohydrate metabolic process;GO:0018146|keratan sulfate biosynthetic process;GO:0006044|N-acetylglucosamine metabolic process;GO:0006790|sulfur compound metabolic process;	GO:0000139|Golgi membrane;GO:0016021|integral component of membrane;	GO:0001517|N-acetylglucosamine 6-O-sulfotransferase activity;	K09671	CHST6; carbohydrate 6-sulfotransferase 6 [EC:2.8.2.-]
ENSGALG00000000950	1	0.443	0.525841	gi|71897273|ref|NP_001025848.1|	1365	7e-171	multivesicular body subunit 12B [Gallus gallus]	gi|71897272|ref|NM_001030677.1|	5444	0	Gallus gallus multivesicular body subunit 12B (MVB12B), mRNA	Q9H7P6	488	2e-156	Multivesicular body subunit 12B	.	.	.	.	pfam10240	DUF2464	Protein of unknown function (DUF2464). This is a family of proteins conserved from worms to humans. Members have been annotated as FAM125A proteins, but their function is unknown.	GO:0048524|positive regulation of viral process;GO:0015031|protein transport;GO:0042058|regulation of epidermal growth factor receptor signaling pathway;GO:0043162|ubiquitin-dependent protein catabolic process via the multivesicular body sorting pathway;GO:0019075|virus maturation;	GO:0005829|cytosol;GO:0005769|early endosome;GO:0000813|ESCRT I complex;GO:0070062|extracellular exosome;GO:0005770|late endosome;GO:0031902|late endosome membrane;GO:0005634|nucleus;GO:0005886|plasma membrane;GO:0031982|vesicle;	GO:0008289|lipid binding;	K12186	FAM125; ESCRT-I complex subunit MVB12
ENSGALG00000000983	1	0.225	0.32265	gi|513217023|ref|XP_417302.4|	4363	0	PREDICTED: lethal(3)malignant brain tumor-like protein 1 isoform X5 [Gallus gallus]	gi|513217022|ref|XM_417302.4|	2559	0	PREDICTED: Gallus gallus l(3)mbt-like 1 (Drosophila) (L3MBTL1), transcript variant X5, mRNA	E1C2V1	1671	0	Lethal(3)malignant brain tumor-like protein 1	.	.	.	.	pfam02820	MBT	mbt repeat. The function of this repeat is unknown, but is found in a number of nuclear proteins such as drosophila sex comb on midleg protein. The repeat is found in up to four copies. The repeat contains a completely conserved glutamate at its amino terminus that may be important for function.	GO:0016568|chromatin modification;GO:0006351|transcription, DNA-templated;	GO:0005634|nucleus;	GO:0035064|methylated histone binding;GO:0003700|transcription factor activity, sequence-specific DNA binding;GO:0008270|zinc ion binding;	.	.
ENSGALG00000001000	1	0.474	0.724272	gi|45382769|ref|NP_990822.1|	3167	0	78 kDa glucose-regulated protein precursor [Gallus gallus]	gi|45382768|ref|NM_205491.1|	2315	0	Gallus gallus heat shock 70kDa protein 5 (glucose-regulated protein, 78kDa) (HSPA5), mRNA	Q90593	1224	0	78 kDa glucose-regulated protein	SPAC22A12.15c	847	0	COG0443	pfam00012	HSP70	Hsp70 protein. Hsp70 chaperones help to fold many proteins. Hsp70 assisted folding involves repeated cycles of substrate binding and release. Hsp70 activity is ATP dependent. Hsp70 proteins are made up of two regions: the amino terminus is the ATPase domain and the carboxyl terminus is the substrate binding region.	GO:0006987|activation of signaling protein activity involved in unfolded protein response;GO:0042149|cellular response to glucose starvation;GO:0071353|cellular response to interleukin-4;GO:0021680|cerebellar Purkinje cell layer development;GO:0021589|cerebellum structural organization;GO:0006983|ER overload response;GO:0035437|maintenance of protein localization in endoplasmic reticulum;GO:00430…	GO:0009986|cell surface;GO:0008180|COP9 signalosome;GO:0034663|endoplasmic reticulum chaperone complex;GO:0005788|endoplasmic reticulum lumen;GO:0005793|endoplasmic reticulum-Golgi intermediate compartment;GO:0070062|extracellular exosome;GO:0005925|focal adhesion;GO:0030176|integral component of endoplasmic reticulum membrane;GO:0030496|midbody;GO:0043209|myelin sheath;GO:0005886|plasma membrane;	GO:0005524|ATP binding;GO:0043022|ribosome binding;	K09490	HSPA5, BIP; heat shock 70kDa protein 5
ENSGALG00000001041	1	0.216	0.270648	gi|770075582|ref|NP_001025730.2|	3354	0	katanin p80 WD40 repeat-containing subunit B1 [Gallus gallus]	gi|53134587|emb|AJ720686.1|	2264	0	Gallus gallus mRNA for hypothetical protein, clone 23h13	Q5ZIU8	1295	0	Katanin p80 WD40 repeat-containing subunit B1	.	.	.	.	pfam13925	Katanin_con80	con80 domain of Katanin. The con80 domain of katanin is the C-terminal region of the protein that binds to the N-terminal domain of katanin-p60, the catalytic ATPase. The complex associates with a specific subregion of the mitotic spindle leading to increased microtubule disassembly and targeting of p60 to the spindle poles. The assembly and function of the mitotic spindle requires the activity o…	GO:0051301|cell division;GO:0051013|microtubule severing;GO:0007067|mitotic nuclear division;GO:0007026|negative regulation of microtubule depolymerization;GO:0031117|positive regulation of microtubule depolymerization;	GO:0030424|axon;GO:0005813|centrosome;GO:0008352|katanin complex;GO:0005874|microtubule;GO:0005634|nucleus;GO:0005886|plasma membrane;GO:0000922|spindle pole;	GO:0008568|microtubule-severing ATPase activity;	.	.
ENSGALG00000001064	1	0.376	0.435032	gi|71897165|ref|NP_001026579.1|	551	3e-63	DET1- and DDB1-associated protein 1 [Gallus gallus]	gi|71897164|ref|NM_001031408.1|	2534	0	Gallus gallus DET1 and DDB1 associated 1 (DDA1), mRNA	Q5ZK14	216	1e-64	DET1- and DDB1-associated protein 1	.	.	.	.	pfam10172	DDA1	Det1 complexing ubiquitin ligase. DDA1 (De-etiolated 1, Damaged DNA binding protein 1 associated 1) protein binds strongly with DDB1 and Det1 forming a DDD complex which is part of the ubiquitin conjugation system.	.	.	.	K11792	DDA1; DET1- and DDB1-associated protein 1
ENSGALG00000001073	1	0.33	0.52767	gi|513213163|ref|XP_004946090.1|	2244	0	PREDICTED: nuclear receptor subfamily 6 group A member 1 isoform X2 [Gallus gallus]	gi|513213166|ref|XM_001235477.3|	2013	0	PREDICTED: Gallus gallus nuclear receptor subfamily 6, group A, member 1 (NR6A1), transcript variant X1, mRNA	Q66JK1	797	0	Nuclear receptor subfamily 6 group A member 1	.	.	.	.	pfam00105	zf-C4	Zinc finger, C4 type (two domains). In nearly all cases, this is the DNA binding domain of a nuclear hormone receptor. The alignment contains two Zinc finger domains that are too dissimilar to be aligned with each other.	GO:0009952|anterior/posterior pattern specification;GO:0016477|cell migration;GO:0030917|midbrain-hindbrain boundary development;GO:0022008|neurogenesis;GO:0048513|organ development;GO:0006351|transcription, DNA-templated;	GO:0005737|cytoplasm;GO:0005634|nucleus;	GO:0042803|protein homodimerization activity;GO:0043565|sequence-specific DNA binding;GO:0003700|transcription factor activity, sequence-specific DNA binding;GO:0003707|steroid hormone receptor activity;GO:0008270|zinc ion binding;	K08561	NR6A1, GCNF; germ cell nuclear factor
ENSGALG00000001093	1	0.202	0.218362	gi|109238753|emb|CAE30454.2|	2866	0	helix-loop-helix protein E47 [Gallus gallus]	gi|109254760|ref|NM_204486.2|	2349	0	Gallus gallus transcription factor 3 (TCF3), mRNA	Q01978	692	0	Transcription factor E2-alpha	.	.	.	.	pfam00010	HLH	Helix-loop-helix DNA-binding domain.	GO:0045666|positive regulation of neuron differentiation;GO:0006351|transcription, DNA-templated;	GO:0005634|nucleus;	GO:0003677|DNA binding;GO:0046982|protein heterodimerization activity;GO:0003700|transcription factor activity, sequence-specific DNA binding;	K09063	TCF3, E2A; transcription factor E2-alpha
ENSGALG00000001100	1	0.427	0.287798	gi|513222025|ref|XP_417860.3|	1880	0	PREDICTED: CMP-N-acetylneuraminate-beta-galactosamide-alpha-2,3-sialyltransferase 4 [Gallus gallus]	gi|513222024|ref|XM_417860.3|	1372	0	PREDICTED: Gallus gallus ST3 beta-galactoside alpha-2,3-sialyltransferase 4 (ST3GAL4), mRNA	P61131	525	0	CMP-N-acetylneuraminate-beta-galactosamide-alpha-2,3-sialyltransferase 4	.	.	.	.	pfam00777	Glyco_transf_29	Glycosyltransferase family 29 (sialyltransferase). Members of this family belong to glycosyltransferase family 29.	GO:0050890|cognition;GO:0006486|protein glycosylation;GO:0097503|sialylation;	GO:0070062|extracellular exosome;GO:0032580|Golgi cisterna membrane;GO:0030173|integral component of Golgi membrane;	GO:0003836|beta-galactoside (CMP) alpha-2,3-sialyltransferase activity;GO:0047288|monosialoganglioside sialyltransferase activity;	K03494	SIAT4C; beta-galactoside alpha-2,3-sialyltransferase (sialyltransferase 4C) [EC:2.4.99.4]
ENSGALG00000001110	1	0.493	0.551174	gi|902912203|ref|XP_013044770.1|	3046	0	PREDICTED: S-adenosyl-L-methionine-dependent tRNA 4-demethylwyosine synthase isoform X2 [Anser cygnoides domesticus]	gi|513215207|ref|XM_003642390.2|	1097	0	PREDICTED: Gallus gallus tRNA-yW synthesizing protein 1 homolog (S. cerevisiae) (TYW1), partial mRNA	Q5REF9	1009	0	S-adenosyl-L-methionine-dependent tRNA 4-demethylwyosine synthase	SPCC1020.08_2	452	1e-151	COG0731	pfam00258	Flavodoxin_1	Flavodoxin.	GO:0008033|tRNA processing;	.	GO:0051539|4 iron, 4 sulfur cluster binding;GO:0010181|FMN binding;GO:0005506|iron ion binding;GO:0016829|lyase activity;GO:0016491|oxidoreductase activity;	K15449	TYW1; tRNA wybutosine-synthesizing protein 1 [EC:4.1.3.44]
ENSGALG00000001130	1	0.278	0.329708	gi|118100067|ref|XP_415728.2|	3045	0	PREDICTED: Williams-Beuren syndrome chromosome region 17 isoform X2 [Gallus gallus]	gi|513215217|ref|XM_415728.4|	3726	0	PREDICTED: Gallus gallus Williams-Beuren syndrome chromosome region 17 (WBSCR17), transcript variant X2, mRNA	Q6IS24	1098	0	Putative polypeptide N-acetylgalactosaminyltransferase-like protein 3	.	.	.	.	pfam00535	Glycos_transf_2	Glycosyl transferase family 2. Diverse family, transferring sugar from UDP-glucose, UDP-N-acetyl- galactosamine, GDP-mannose or CDP-abequose, to a range of substrates including cellulose, dolichol phosphate and teichoic acids.	GO:0006486|protein glycosylation;	GO:0000139|Golgi membrane;GO:0016021|integral component of membrane;	GO:0030246|carbohydrate binding;GO:0046872|metal ion binding;GO:0004653|polypeptide N-acetylgalactosaminyltransferase activity;	K00710	GALNT; polypeptide N-acetylgalactosaminyltransferase [EC:2.4.1.41]
ENSGALG00000001136	1	0.191	0.169035	gi|482677675|ref|NP_001264810.1|	771	3e-102	hairy and enhancer of split 5-like [Gallus gallus]	gi|482677674|ref|NM_001277881.1|	489	0	Gallus gallus hairy and enhancer of split 5-like (LOC419390), mRNA	Q03062	155	3e-46	Transcription factor HES-5	.	.	.	.	pfam00010	HLH	Helix-loop-helix DNA-binding domain.	GO:0048708|astrocyte differentiation;GO:0042491|auditory receptor cell differentiation;GO:0042668|auditory receptor cell fate determination;GO:0007420|brain development;GO:0043010|camera-type eye development;GO:0051216|cartilage development;GO:0007155|cell adhesion;GO:0048469|cell maturation;GO:0022010|central nervous system myelination;GO:0072049|comma-shaped body morphogenesis;GO:0021861|forebr…	GO:0005634|nucleus;	GO:0003682|chromatin binding;GO:0003690|double-stranded DNA binding;GO:0001078|transcriptional repressor activity, RNA polymerase II core promoter proximal region sequence-specific binding;	K06055	HES5; hairy and enhancer of split 5
ENSGALG00000001157	1	0.321	0.285369	gi|513213141|ref|XP_004946080.1|	5145	0	PREDICTED: DENN domain-containing protein 1A isoform X7 [Gallus gallus]	gi|513213140|ref|XM_004946023.1|	3004	0	PREDICTED: Gallus gallus DENN/MADD domain containing 1A (DENND1A), transcript variant X7, mRNA	Q8TEH3	1240	0	DENN domain-containing protein 1A	.	.	.	.	pfam02141	DENN	DENN (AEX-3) domain. DENN (after differentially expressed in neoplastic vs normal cells) is a domain which occurs in several proteins involved in Rab- mediated processes or regulation of MAPK signalling pathways.	GO:0006897|endocytosis;GO:0043547|positive regulation of GTPase activity;GO:0015031|protein transport;GO:0032483|regulation of Rab protein signal transduction;GO:0048488|synaptic vesicle endocytosis;	GO:0030054|cell junction;GO:0030136|clathrin-coated vesicle;GO:0030665|clathrin-coated vesicle membrane;GO:0030425|dendrite;GO:0043025|neuronal cell body;GO:0042734|presynaptic membrane;	GO:0017112|Rab guanyl-nucleotide exchange factor activity;	.	.
ENSGALG00000001165	1	0.498	0.73704	gi|349732149|ref|NP_001231841.1|	3988	0	pantothenate kinase 4 [Gallus gallus]	gi|349732148|ref|NM_001244912.1|	4489	0	Gallus gallus pantothenate kinase 4 (PANK4), mRNA	Q4R4U1	1390	0	Pantothenate kinase 4	SPBC4B4.01c	241	6e-68	COG5146	pfam03630	Fumble	Fumble. Fumble is required for cell division in Drosophila. Mutants lacking fumble exhibit abnormalities in bipolar spindle organisation, chromosome segregation, and contractile ring formation. Analyses have demonstrated that encodes three protein isoforms, all of which contain a domain with high similarity to the pantothenate kinases of A. nidulans and mouse. A role of fumble in membrane synthes…	GO:0015937|coenzyme A biosynthetic process;	GO:0005737|cytoplasm;	GO:0005524|ATP binding;GO:0004594|pantothenate kinase activity;	K09680	coaW; type II pantothenate kinase [EC:2.7.1.33]
ENSGALG00000001179	1	0.465	0.661695	gi|356461036|ref|NP_001239092.1|	3571	0	armadillo repeat-containing protein 8 [Gallus gallus]	gi|356461035|ref|NM_001252163.1|	2630	0	Gallus gallus armadillo repeat containing 8 (ARMC8), mRNA	.	.	.	.	SPAC26H5.04	95.9	2e-19	COG5369	pfam01602	Adaptin_N	Adaptin N terminal region. This family consists of the N terminal region of various alpha, beta and gamma subunits of the AP-1, AP-2 and AP-3 adaptor protein complexes. The adaptor protein (AP) complexes are involved in the formation of clathrin-coated pits and vesicles. The N-terminal region of the various adaptor proteins (APs) is constant by comparison to the C-terminal which is variable withi…	.	.	.	.	.
ENSGALG00000001190	1	0.418	0.625746	gi|71896037|ref|NP_001026737.1|	2587	0	lariat debranching enzyme [Gallus gallus]	gi|71896036|ref|NM_001031566.1|	2687	0	Gallus gallus debranching RNA lariats 1 (DBR1), mRNA	Q5ZLM2	999	0	Lariat debranching enzyme	.	.	.	.	pfam05011	DBR1	Lariat debranching enzyme, C-terminal domain. This presumed domain is found at the C-terminus of lariat debranching enzyme. This domain is always found in association with pfam00149.	GO:0000398|mRNA splicing, via spliceosome;GO:0090502|RNA phosphodiester bond hydrolysis, endonucleolytic;GO:0000375|RNA splicing, via transesterification reactions;	GO:0005634|nucleus;	GO:0044822|poly(A) RNA binding;GO:0008419|RNA lariat debranching enzyme activity;	K18328	DBR1; lariat debranching enzyme [EC:3.1.-.-]
ENSGALG00000001233	1	0.065	0.09529	gi|45383231|ref|NP_989798.1|	1646	0	Rh blood group D antigen [Gallus gallus]	gi|45383230|ref|NM_204467.1|	1471	0	Gallus gallus Rh blood group, D antigen (RHD), mRNA	Q8CF94	229	2e-67	Blood group Rh(D) polypeptide	.	.	.	.	pfam00909	Ammonium_transp	Ammonium Transporter Family.	GO:0015696|ammonium transport;GO:0048821|erythrocyte development;GO:0060586|multicellular organismal iron ion homeostasis;	GO:0016021|integral component of membrane;GO:0016020|membrane;	GO:0008519|ammonium transmembrane transporter activity;	K06579	RH; Rhesus blood group glycoprotein
ENSGALG00000001239	1	0.378	0.374976	gi|513206450|ref|XP_004944890.1|	3501	0	PREDICTED: sulfate transporter isoform X3 [Gallus gallus]	gi|513206452|ref|XM_425183.4|	2133	0	PREDICTED: Gallus gallus solute carrier family 26 (sulfate transporter), member 2 (SLC26A2), transcript variant X2, mRNA	Q65AC2	921	0	Sulfate transporter	aq_1268	159	2e-40	COG0659	pfam00916	Sulfate_transp	Sulfate transporter family. Mutations in human SLC26A2 lead to several human diseases.	GO:0001503|ossification;	GO:0016021|integral component of membrane;	GO:0008271|secondary active sulfate transmembrane transporter activity;	K14701	SLC26A2, DTD; solute carrier family 26 (sulfate anion transporter), member 2
ENSGALG00000001258	1	0.301	0.372337	gi|300116724|ref|NP_001177854.1|	8120	0	nuclear mitotic apparatus protein 1 [Gallus gallus]	gi|300116723|ref|NM_001190925.1|	6584	0	Gallus gallus nuclear mitotic apparatus protein 1 (NUMA1), mRNA	Q14980	636	0	Nuclear mitotic apparatus protein 1	.	.	.	.	pfam01576	Myosin_tail_1	Myosin tail. The myosin molecule is a multi-subunit complex made up of two heavy chains and four light chains it is a fundamental contractile protein found in all eukaryote cell types. This family consists of the coiled-coil myosin heavy chain tail region. The coiled-coil is composed of the tail from two molecules of myosin. These can then assemble into the macromolecular thick filament. The coil…	GO:0051301|cell division;GO:0000132|establishment of mitotic spindle orientation;GO:0000086|G2/M transition of mitotic cell cycle;GO:0060487|lung epithelial cell differentiation;GO:0051321|meiotic cell cycle;GO:0000278|mitotic cell cycle;GO:0007067|mitotic nuclear division;GO:0006997|nucleus organization;	GO:0045177|apical part of cell;GO:0005694|chromosome;GO:0005737|cytoplasm;GO:0005829|cytosol;GO:0030425|dendrite;GO:0070062|extracellular exosome;GO:0000139|Golgi membrane;GO:0043025|neuronal cell body;GO:0016363|nuclear matrix;GO:0005654|nucleoplasm;GO:0005634|nucleus;GO:0005819|spindle;GO:0005876|spindle microtubule;GO:0000922|spindle pole;	GO:0005198|structural molecule activity;	K16808	NUMA1; nuclear mitotic apparatus protein 1
ENSGALG00000001302	1	0.465	0.81561	gi|357527427|ref|NP_001026471.2|	1460	0	uncharacterized protein LOC424740 [Gallus gallus]	gi|357527426|ref|NM_001031300.2|	867	0	Gallus gallus uncharacterized LOC424740 (LOC424740), mRNA	.	.	.	.	.	.	.	.	pfam06658	DUF1168	Protein of unknown function (DUF1168). This family consists of several hypothetical eukaryotic proteins of unknown function.	.	.	.	.	.
ENSGALG00000001315	1	0.428	0.747288	gi|50760741|ref|XP_418113.1|	1359	0	PREDICTED: ubiquitin-conjugating enzyme E2 Z isoform X2 [Gallus gallus]	gi|513225959|ref|XM_418113.4|	1420	0	PREDICTED: Gallus gallus ubiquitin-conjugating enzyme E2Z (UBE2Z), transcript variant X2, mRNA	Q6PCF7	462	6e-160	Ubiquitin-conjugating enzyme E2 Z	.	.	.	.	pfam00179	UQ_con	Ubiquitin-conjugating enzyme. Proteins destined for proteasome-mediated degradation may be ubiquitinated. Ubiquitination follows conjugation of ubiquitin to a conserved cysteine residue of UBC homologues. TSG101 is one of several UBC homologues that lacks this active site cysteine.	GO:0006915|apoptotic process;GO:0016567|protein ubiquitination;	GO:0005737|cytoplasm;GO:0005634|nucleus;	GO:0005524|ATP binding;GO:0016874|ligase activity;	K10585	UBE2Z; ubiquitin-conjugating enzyme E2 Z [EC:6.3.2.19]
ENSGALG00000001328	1	0.436	0.273808	gi|347543825|ref|NP_001185919.1|	1971	0	basigin isoform 1 precursor [Gallus gallus]	gi|377652339|ref|NM_001198990.2|	2079	0	Gallus gallus basigin (Ok blood group) (BSG), transcript variant 1, mRNA	P17790	763	0	Basigin	.	.	.	.	pfam07679	I-set	Immunoglobulin I-set domain.	GO:0006090|pyruvate metabolic process;GO:0044281|small molecule metabolic process;	GO:0002080|acrosomal membrane;GO:0070062|extracellular exosome;GO:0005925|focal adhesion;GO:0016021|integral component of membrane;GO:0005739|mitochondrion;GO:0005886|plasma membrane;	.	K06535	BSG, CD147; basigin
ENSGALG00000001337	1	0.468	0.545688	gi|71896289|ref|NP_001025556.1|	2536	0	enhancer of mRNA-decapping protein 3 [Gallus gallus]	gi|71896288|ref|NM_001030385.1|	2311	0	Gallus gallus enhancer of mRNA decapping 3 (EDC3), mRNA	Q5ZLS2	957	0	Enhancer of mRNA-decapping protein 3	.	.	.	.	pfam03853	YjeF_N	YjeF-related protein N-terminus. YjeF-N domain is a novel version of the Rossmann fold with a set of catalytic residues and structural features that are different from the conventional dehydrogenases. YjeF-N domain is fused to Ribokinases in bacteria (YjeF), where they may be phosphatases, and to divergent Sm and the FDF domain in eukaryotes (Dcp3p and FLJ21128), where they may be involved in dec…	.	GO:0000932|cytoplasmic mRNA processing body;	GO:0003723|RNA binding;	K12615	EDC3; enhancer of mRNA-decapping protein 3
ENSGALG00000001350	1	0.139	0.242833	gi|513202652|ref|XP_004944114.1|	2839	0	PREDICTED: RING finger and SPRY domain-containing protein 1 isoform X7 [Gallus gallus]	gi|513202654|ref|XM_004944058.1|	4074	0	PREDICTED: Gallus gallus ring finger and SPRY domain containing 1 (RSPRY1), transcript variant X8, mRNA	Q8BVR6	967	0	RING finger and SPRY domain-containing protein 1	.	.	.	.	pfam00622	SPRY	SPRY domain. SPRY Domain is named from SPla and the RYanodine Receptor. Domain of unknown function. Distant homologues are domains in butyrophilin/marenostrin/pyrin homologues.	.	GO:0005576|extracellular region;	GO:0008270|zinc ion binding;	.	.
ENSGALG00000001376	1	0.138	0.154974	gi|371877751|ref|NP_001243086.1|	1944	0	AT-rich interactive domain-containing protein 3B [Gallus gallus]	gi|371877750|ref|NM_001256157.1|	1594	0	Gallus gallus AT rich interactive domain 3B (BRIGHT-like) (ARID3B), mRNA	Q8IVW6	520	9e-177	AT-rich interactive domain-containing protein 3B	.	.	.	.	pfam01388	ARID	ARID/BRIGHT DNA binding domain. This domain is know as ARID for AT-Rich Interaction Domain, and also known as the BRIGHT domain.	.	GO:0005654|nucleoplasm;GO:0005634|nucleus;	GO:0003677|DNA binding;GO:0000978|RNA polymerase II core promoter proximal region sequence-specific DNA binding;GO:0001077|transcriptional activator activity, RNA polymerase II core promoter proximal region sequence-specific binding;GO:0000980|RNA polymerase II distal enhancer sequence-specific DNA binding;GO:0001205|transcriptional activator activity, RNA polymerase II distal enhancer sequence-s…	.	.
ENSGALG00000001403	1	0.248	0.346952	gi|477507248|ref|NP_001264412.1|	2649	0	hypermethylated in cancer 2 protein [Gallus gallus]	gi|477507247|ref|NM_001277483.1|	1971	0	Gallus gallus hypermethylated in cancer 2 (HIC2), transcript variant 2, mRNA	Q96JB3	672	0	Hypermethylated in cancer 2 protein	.	.	.	.	pfam00651	BTB	BTB/POZ domain. The BTB (for BR-C, ttk and bab) or POZ (for Pox virus and Zinc finger) domain is present near the N-terminus of a fraction of zinc finger (pfam00096) proteins and in proteins that contain the pfam01344 motif such as Kelch and a family of pox virus proteins. The BTB/POZ domain mediates homomeric dimerization and in some instances heteromeric dimerization. The structure of the dimer…	GO:0045892|negative regulation of transcription, DNA-templated;GO:0006351|transcription, DNA-templated;	GO:0005654|nucleoplasm;GO:0005634|nucleus;GO:0005886|plasma membrane;	GO:0003677|DNA binding;GO:0046872|metal ion binding;GO:0008022|protein C-terminus binding;	.	.
ENSGALG00000001420	1	0.43	0.60888	gi|697495380|ref|XP_009677530.1|	7662	0	PREDICTED: ral GTPase-activating protein subunit beta isoform X1 [Struthio camelus australis]	gi|71895036|ref|NM_001030846.1|	5460	0	Gallus gallus Ral GTPase activating protein, beta subunit (non-catalytic) (RALGAPB), mRNA	Q86X10	2670	0	Ral GTPase-activating protein subunit beta	.	.	.	.	pfam02145	Rap_GAP	Rap/ran-GAP.	GO:0090630|activation of GTPase activity;GO:0061024|membrane organization;GO:0032484|Ral protein signal transduction;GO:0060178|regulation of exocyst localization;GO:0051056|regulation of small GTPase mediated signal transduction;	GO:0005622|intracellular;	GO:0005096|GTPase activator activity;GO:0046982|protein heterodimerization activity;	.	.
ENSGALG00000001429	1	0.439	0.613722	gi|513206358|ref|XP_004944871.1|	1424	0	PREDICTED: tetratricopeptide repeat protein 1 isoform X8 [Gallus gallus]	gi|513206362|ref|XM_004944815.1|	900	0	PREDICTED: Gallus gallus tetratricopeptide repeat domain 1 (TTC1), transcript variant X9, mRNA	Q99614	335	5e-113	Tetratricopeptide repeat protein 1	.	.	.	.	pfam13414	TPR_11	TPR repeat.	GO:0006457|protein folding;	GO:0005737|cytoplasm;GO:0005778|peroxisomal membrane;	GO:0051082|unfolded protein binding;	.	.
ENSGALG00000001439	1	0.182	0.207844	gi|363738058|ref|XP_414019.3|	2997	0	PREDICTED: ran-binding protein 10 isoform X4 [Gallus gallus]	gi|513202667|ref|XM_414019.4|	2379	0	PREDICTED: Gallus gallus RAN binding protein 10 (RANBP10), transcript variant X4, mRNA	Q6VN20	1035	0	Ran-binding protein 10	.	.	.	.	pfam00622	SPRY	SPRY domain. SPRY Domain is named from SPla and the RYanodine Receptor. Domain of unknown function. Distant homologues are domains in butyrophilin/marenostrin/pyrin homologues.	.	GO:0005829|cytosol;GO:0005634|nucleus;	.	.	.
ENSGALG00000001441	1	0.38	0.4826	gi|902913283|ref|XP_013045283.1|	842	4e-110	PREDICTED: ubiquitin-conjugating enzyme E2 G1 [Anser cygnoides domesticus]	gi|124249325|ref|NM_001080883.1|	869	0	Gallus gallus ubiquitin-conjugating enzyme E2G 1 (UBE2G1), mRNA	P62255	324	1e-110	Ubiquitin-conjugating enzyme E2 G1	SPBC1105.09	208	1e-65	COG5078	pfam00179	UQ_con	Ubiquitin-conjugating enzyme. Proteins destined for proteasome-mediated degradation may be ubiquitinated. Ubiquitination follows conjugation of ubiquitin to a conserved cysteine residue of UBC homologues. TSG101 is one of several UBC homologues that lacks this active site cysteine.	GO:0070936|protein K48-linked ubiquitination;GO:0070534|protein K63-linked ubiquitination;GO:0000209|protein polyubiquitination;GO:0016567|protein ubiquitination;GO:0006511|ubiquitin-dependent protein catabolic process;	GO:0005737|cytoplasm;GO:0070062|extracellular exosome;	GO:0005524|ATP binding;GO:0016874|ligase activity;GO:0061631|ubiquitin conjugating enzyme activity;GO:0061630|ubiquitin protein ligase activity;GO:0031625|ubiquitin protein ligase binding;GO:0004842|ubiquitin-protein transferase activity;	K10575	UBE2G1, UBC7; ubiquitin-conjugating enzyme E2 G1 [EC:6.3.2.19]
ENSGALG00000001476	1	0.468	0.880308	gi|565309092|gb|ETE62745.1|	876	1e-111	Ras-related protein Rap-1A [Ophiophagus hannah]	gi|513224907|ref|XM_417994.3|	1476	0	PREDICTED: Gallus gallus RAP1A, member of RAS oncogene family (RAP1A), transcript variant X2, mRNA	P62836	330	1e-109	Ras-related protein Rap-1A	.	.	.	.	pfam00071	Ras	Ras family. Includes sub-families Ras, Rab, Rac, Ral, Ran, Rap Ypt1 and more. Shares P-loop motif with GTP_EFTU, arf and myosin_head. See pfam00009 pfam00025, pfam00063. As regards Rab GTPases, these are important regulators of vesicle formation, motility and fusion. They share a fold in common with all Ras GTPases: this is a six-stranded beta-sheet surrounded by five alpha-helices.	GO:0071320|cellular response to cAMP;GO:0035690|cellular response to drug;GO:0071333|cellular response to glucose stimulus;GO:1990090|cellular response to nerve growth factor stimulus;GO:0071407|cellular response to organic cyclic compound;GO:0061028|establishment of endothelial barrier;GO:0097421|liver regeneration;GO:0032966|negative regulation of collagen biosynthetic process;GO:2000301|negati…	GO:0030054|cell junction;GO:0005737|cytoplasm;GO:0005829|cytosol;GO:0005769|early endosome;GO:0070062|extracellular exosome;GO:0032045|guanyl-nucleotide exchange factor complex;GO:0005770|late endosome;GO:0043209|myelin sheath;GO:0043005|neuron projection;GO:0048471|perinuclear region of cytoplasm;GO:0005886|plasma membrane;	GO:0005525|GTP binding;GO:0003924|GTPase activity;GO:0032403|protein complex binding;GO:0008565|protein transporter activity;GO:0017034|Rap guanyl-nucleotide exchange factor activity;	K04353	RAP1A; Ras-related protein Rap-1A
ENSGALG00000001519	1	0.116	0.544388	gi|513198695|ref|XP_004936983.1|	2069	0	PREDICTED: sialidase-2 isoform X2 [Gallus gallus]	gi|513198719|ref|XM_001231584.3|	1366	0	PREDICTED: Gallus gallus sialidase 2 (cytosolic sialidase) (NEU2), transcript variant X1, mRNA	Q9JMH3	476	1e-164	Sialidase-2	Cgl1519	63.5	4e-10	COG4409	pfam13088	BNR_2	BNR repeat-like domain. This family of proteins contains BNR-like repeats suggesting these proteins may act as sialidases.	GO:0006689|ganglioside catabolic process;GO:0009313|oligosaccharide catabolic process;	GO:0005737|cytoplasm;	GO:0052794|exo-alpha-(2->3)-sialidase activity;GO:0052795|exo-alpha-(2->6)-sialidase activity;GO:0052796|exo-alpha-(2->8)-sialidase activity;	K12357	NEU2_3_4; sialidase-2/3/4 [EC:3.2.1.18]
ENSGALG00000001551	1	0.388	0.51604	gi|729757747|ref|XP_010575717.1|	1802	0	PREDICTED: cyclin-L2 isoform X1 [Haliaeetus leucocephalus]	gi|167860121|ref|NM_204470.2|	2460	0	Gallus gallus cyclin L2 (CCNL2), mRNA	Q5ZJP9	70.9	3e-11	Cyclin-L1	SPAC1296.05c	126	4e-31	COG5333	pfam02984	Cyclin_C	Cyclin, C-terminal domain. Cyclins regulate cyclin dependent kinases (CDKs). Human CCNO is a Uracil-DNA glycosylase that is related to other cyclins. Cyclins contain two domains of similar all-alpha fold, of which this family corresponds with the C-terminal domain.	GO:0000079|regulation of cyclin-dependent protein serine/threonine kinase activity;GO:0006355|regulation of transcription, DNA-templated;GO:0006351|transcription, DNA-templated;	GO:0005634|nucleus;	.	.	.
ENSGALG00000001567	1	0.171	0.20862	gi|363738478|ref|XP_414247.3|	2822	0	PREDICTED: 5'-nucleotidase domain-containing protein 2 isoform X2 [Gallus gallus]	gi|513204240|ref|XM_414247.4|	1832	0	PREDICTED: Gallus gallus 5'-nucleotidase domain containing 2 (NT5DC2), transcript variant X2, mRNA	Q6Q0N3	898	0	5'-nucleotidase domain-containing protein 2	.	.	.	.	pfam05761	5_nucleotid	5' nucleotidase family. This family of eukaryotic proteins includes 5' nucleotidase enzymes, such as purine 5'-nucleotidase EC:3.1.3.5.	GO:0016311|dephosphorylation;	.	GO:0008253|5'-nucleotidase activity;GO:0046872|metal ion binding;	.	.
ENSGALG00000001568	1	0.28	0.53816	gi|363741407|ref|XP_003642486.1|	2101	0	PREDICTED: cysteine desulfurase, mitochondrial-like [Gallus gallus]	gi|513217247|ref|XM_003642438.2|	3002	0	PREDICTED: Gallus gallus cysteine desulfurase, mitochondrial-like (LOC100858210), mRNA	Q5RDE7	733	0	Cysteine desulfurase, mitochondrial	SPBC21D10.11c	566	0	COG1104	pfam00266	Aminotran_5	Aminotransferase class-V. This domain is found in amino transferases, and other enzymes including cysteine desulphurase EC:4.4.1.-.	GO:0006534|cysteine metabolic process;GO:0006777|Mo-molybdopterin cofactor biosynthetic process;	GO:0005739|mitochondrion;GO:0005634|nucleus;	GO:0031071|cysteine desulfurase activity;GO:0051536|iron-sulfur cluster binding;GO:0046872|metal ion binding;GO:0030170|pyridoxal phosphate binding;	K04487	iscS, NFS1; cysteine desulfurase [EC:2.8.1.7]
ENSGALG00000001591	1	0.383	0.697826	gi|513213356|ref|XP_425369.4|	818	3e-99	PREDICTED: forkhead box protein K2 [Gallus gallus]	gi|45425924|emb|CR354012.1|	1159	0	Gallus gallus finished cDNA, clone ChEST629n12	.	.	.	.	.	.	.	.	pfam10333	Pga1	GPI-Mannosyltransferase II co-activator. Pga1 is found only in yeasts and not in mammals. It localizes in the ER as a glycosylated integral membrane protein. It binds to the GPI-mannosyltransferase II subunit of the GPI and it is responsible for the second mannose addition to GPI precursors. The GPI-anchoring complex is a glycolipid that functions as a membrane anchor for many cell-surface protei…	.	.	.	.	.
ENSGALG00000001600	1	0.393	0.628014	gi|60098433|emb|CAH65047.1|	1793	0	hypothetical protein RCJMB04_2d20 [Gallus gallus]	gi|513219633|ref|XM_004947409.1|	5835	0	PREDICTED: Gallus gallus dishevelled, dsh homolog 1 (Drosophila) (DVL1), transcript variant X2, mRNA	B1WAP7	597	0	Segment polarity protein dishevelled homolog DVL-3	.	.	.	.	pfam12316	Dsh_C	Segment polarity protein dishevelled (Dsh) C terminal. This domain family is found in eukaryotes, and is typically between 177 and 207 amino acids in length. The family is found in association with pfam00778, pfam02377, pfam00610, pfam00595. The segment polarity gene dishevelled (dsh) is required for pattern formation of the embryonic segments. It is involved in the determination of body organisa…	GO:0032053|ciliary basal body organization;GO:0042384|cilium assembly;GO:0035556|intracellular signal transduction;GO:0007275|multicellular organismal development;GO:0016055|Wnt signaling pathway;	GO:0005737|cytoplasm;	GO:0008013|beta-catenin binding;	K02353	DVL; segment polarity protein dishevelled
ENSGALG00000001607	1	0.335	0.624105	gi|50757685|ref|XP_415607.1|	864	4e-111	PREDICTED: uncharacterized protein C17orf62 homolog isoformX2 [Gallus gallus]	gi|513213362|ref|XM_415607.4|	1444	0	PREDICTED: Gallus gallus chromosome 18 open reading frame, human C17orf62 (C18H17ORF62), transcript variant X2, mRNA	Q3TYS2	240	8e-75	Uncharacterized protein C17orf62 homolog	.	.	.	.	pfam15169	DUF4564	Domain of unknown function (DUF4564). This family of proteins is functionally uncharacterized. This family of proteins is found in eukaryotes. This family includes the human protein C17orf62.	.	GO:0016021|integral component of membrane;	.	.	.
ENSGALG00000001637	1	0.442	0.75361	gi|61098300|ref|NP_001012815.1|	2445	0	26S proteasome non-ATPase regulatory subunit 5 [Gallus gallus]	gi|61098299|ref|NM_001012797.1|	3006	0	Gallus gallus proteasome (prosome, macropain) 26S subunit, non-ATPase, 5 (PSMD5), mRNA	Q16401	741	0	26S proteasome non-ATPase regulatory subunit 5	.	.	.	.	pfam10508	Proteasom_PSMB	Proteasome non-ATPase 26S subunit. The 26S proteasome, a eukaryotic ATP-dependent, dumb-bell shaped, protease complex with a molecular mass of approx 20kDa consists of a central 20S proteasome,functioning as a catalytic machine, and two large V-shaped terminal modules, having possible regulatory roles,composed of multiple subunits of 25- 110 kDa attached to the central portion in opposite orienta…	GO:0031145|anaphase-promoting complex-dependent proteasomal ubiquitin-dependent protein catabolic process;GO:0042590|antigen processing and presentation of exogenous peptide antigen via MHC class I;GO:0002479|antigen processing and presentation of exogenous peptide antigen via MHC class I, TAP-dependent;GO:0002474|antigen processing and presentation of peptide antigen via MHC class I;GO:0006915|a…	GO:0005829|cytosol;GO:0005654|nucleoplasm;GO:0022624|proteasome accessory complex;GO:0000502|proteasome complex;	.	K06692	PSMD5; 26S proteasome non-ATPase regulatory subunit 5
ENSGALG00000001644	1	0.413	0.453887	gi|645066001|ref|NP_001280113.1|	6031	0	paired amphipathic helix protein Sin3a [Gallus gallus]	gi|513200902|ref|XM_004943705.1|	3794	0	PREDICTED: Gallus gallus SIN3 transcription regulator homolog A (yeast) (SIN3A), transcript variant X4, mRNA	Q60520	2214	0	Paired amphipathic helix protein Sin3a	YOL004w	279	8e-76	COG5602	pfam08295	Sin3_corepress	Sin3 family co-repressor. This domain is found on transcriptional regulators. It forms interactions with histone deacetylases.	GO:0002218|activation of innate immune response;GO:0034613|cellular protein localization;GO:0071333|cellular response to glucose stimulus;GO:0000183|chromatin silencing at rDNA;GO:0006260|DNA replication;GO:0002244|hematopoietic progenitor cell differentiation;GO:0016575|histone deacetylation;GO:0001701|in utero embryonic development;GO:0043066|negative regulation of apoptotic process;GO:0042754|…	GO:0000785|chromatin;GO:0005737|cytoplasm;GO:0045171|intercellular bridge;GO:0000776|kinetochore;GO:0005730|nucleolus;GO:0005654|nucleoplasm;GO:0005634|nucleus;GO:0016580|Sin3 complex;GO:0005667|transcription factor complex;GO:0017053|transcriptional repressor complex;	GO:0003682|chromatin binding;GO:0003677|DNA binding;GO:0033558|protein deacetylase activity;GO:0001102|RNA polymerase II activating transcription factor binding;GO:0001103|RNA polymerase II repressing transcription factor binding;GO:0001106|RNA polymerase II transcription corepressor activity;GO:0003700|transcription factor activity, sequence-specific DNA binding;GO:0003714|transcription corepres…	K11644	SIN3A; paired amphipathic helix protein Sin3a
ENSGALG00000001647	1	0.486	0.583686	gi|478621122|ref|NP_001264611.1|	2056	0	serine/threonine-protein kinase H1 [Gallus gallus]	gi|478621121|ref|NM_001277682.1|	1863	0	Gallus gallus protein serine kinase H1 (PSKH1), mRNA	Q0V7M1	693	0	Serine/threonine-protein kinase H1	.	.	.	.	pfam00069	Pkinase	Protein kinase domain.	.	GO:0005789|endoplasmic reticulum membrane;GO:0005794|Golgi apparatus;GO:0005815|microtubule organizing center;GO:0016607|nuclear speck;GO:0005886|plasma membrane;	GO:0005524|ATP binding;GO:0004674|protein serine/threonine kinase activity;	K08808	PSKH; protein serine kinase H [EC:2.7.11.1]
ENSGALG00000001668	1	0.244	0.46116	gi|53136796|emb|CAG32727.1|	1044	2e-137	hypothetical protein RCJMB04_34a5 [Gallus gallus]	gi|260441752|gb|AC213112.3|	2573	0	Gallus gallus BAC clone CH261-138G10 from chromosome z, complete sequence	Q29503	395	1e-134	Ubiquitin-conjugating enzyme E2 R2	SPBC1105.09	159	4e-43	COG5078	pfam00179	UQ_con	Ubiquitin-conjugating enzyme. Proteins destined for proteasome-mediated degradation may be ubiquitinated. Ubiquitination follows conjugation of ubiquitin to a conserved cysteine residue of UBC homologues. TSG101 is one of several UBC homologues that lacks this active site cysteine.	GO:0070936|protein K48-linked ubiquitination;GO:0006513|protein monoubiquitination;	.	GO:0005524|ATP binding;GO:0016874|ligase activity;GO:0004842|ubiquitin-protein transferase activity;	K02207	UBE2R, UBC3, CDC34; ubiquitin-conjugating enzyme E2 R [EC:6.3.2.19]
ENSGALG00000001682	1	0.45	0.4941	gi|513226075|ref|XP_004948637.1|	2540	0	PREDICTED: F-box/LRR-repeat protein 20 isoform X2 [Gallus gallus]	gi|513226074|ref|XM_004948580.1|	1485	0	PREDICTED: Gallus gallus F-box and leucine-rich repeat protein 20 (FBXL20), transcript variant X2, mRNA	Q96IG2	834	0	F-box/LRR-repeat protein 20	.	.	.	.	pfam12937	F-box-like	F-box-like. This is an F-box-like family.	GO:0001662|behavioral fear response;GO:0016567|protein ubiquitination;GO:0031146|SCF-dependent proteasomal ubiquitin-dependent protein catabolic process;	GO:0005737|cytoplasm;GO:0019005|SCF ubiquitin ligase complex;	.	K10268	FBXL2_20; F-box and leucine-rich repeat protein 2/20
ENSGALG00000001717	1	0.113	0.119667	gi|55741602|ref|NP_001006323.1|	2300	0	monocarboxylate transporter 1 [Gallus gallus]	gi|55741601|ref|NM_001006323.1|	3998	0	Gallus gallus solute carrier family 16 (monocarboxylate transporter), member 1 (SLC16A1), mRNA	P53987	735	0	Monocarboxylate transporter 1	AF0367	60.5	2e-08	COG0477	pfam07690	MFS_1	Major Facilitator Superfamily.	GO:0051780|behavioral response to nutrient;GO:0071407|cellular response to organic cyclic compound;GO:0051297|centrosome organization;GO:0042593|glucose homeostasis;GO:0035873|lactate transmembrane transport;GO:0006629|lipid metabolic process;GO:0035879|plasma membrane lactate transport;GO:0050796|regulation of insulin secretion;GO:0032094|response to food;	GO:0005813|centrosome;GO:0070062|extracellular exosome;GO:0005887|integral component of plasma membrane;GO:0005739|mitochondrion;GO:0005886|plasma membrane;	GO:0015129|lactate transmembrane transporter activity;GO:0097159|organic cyclic compound binding;GO:0042803|protein homodimerization activity;GO:0015293|symporter activity;	K08179	SLC16A1; MFS transporter, MCP family, solute carrier family 16 (monocarboxylic acid transporters), member 1
ENSGALG00000001725	1	0.454	0.886208	gi|513213391|ref|XP_003642381.2|	6354	0	PREDICTED: trinucleotide repeat-containing gene 6C protein isoformX2 [Gallus gallus]	gi|513213390|ref|XM_003642333.2|	5486	0	PREDICTED: Gallus gallus trinucleotide repeat containing 6C (TNRC6C), transcript variant X2, mRNA	Q9HCJ0	2147	0	Trinucleotide repeat-containing gene 6C protein	.	.	.	.	pfam10427	Ago_hook	Argonaute hook. This region has been called the argonaute hook. It has been shown to bind to the Piwi domain pfam02171 of Argnonaute proteins.	GO:0035162|embryonic hemopoiesis;GO:0001706|endoderm formation;GO:0007173|epidermal growth factor receptor signaling pathway;GO:0038095|Fc-epsilon receptor signaling pathway;GO:0008543|fibroblast growth factor receptor signaling pathway;GO:0010467|gene expression;GO:0035195|gene silencing by miRNA;GO:0045087|innate immune response;GO:0035278|negative regulation of translation involved in gene sil…	GO:0005829|cytosol;	GO:0000166|nucleotide binding;GO:0003723|RNA binding;	K18412	TNRC6, GW182; trinucleotide repeat-containing gene 6 protein
ENSGALG00000001731	1	0.482	0.617924	gi|513226097|ref|XP_004948641.1|	4719	0	PREDICTED: cyclin-dependent kinase 12 isoform X5 [Gallus gallus]	gi|513226096|ref|XM_004948584.1|	3924	0	PREDICTED: Gallus gallus cyclin-dependent kinase 12 (CDK12), transcript variant X5, mRNA	D2H526	341	1e-95	Cyclin-dependent kinase 12	.	.	.	.	pfam00069	Pkinase	Protein kinase domain.	GO:0006397|mRNA processing;GO:0070816|phosphorylation of RNA polymerase II C-terminal domain;GO:0046777|protein autophosphorylation;GO:0043405|regulation of MAP kinase activity;GO:0008380|RNA splicing;	GO:0002944|cyclin K-CDK12 complex;GO:0019908|nuclear cyclin-dependent protein kinase holoenzyme complex;GO:0016607|nuclear speck;GO:0005730|nucleolus;	GO:0005524|ATP binding;GO:0004693|cyclin-dependent protein serine/threonine kinase activity;GO:0008353|RNA polymerase II carboxy-terminal domain kinase activity;	.	.
ENSGALG00000001733	1	0.409	0.76074	gi|513224936|ref|XP_004935054.1|	5119	0	PREDICTED: leucine-rich repeats and immunoglobulin-like domains 2 isoform X2 [Gallus gallus]	gi|513224935|ref|XM_004934997.1|	3003	0	PREDICTED: Gallus gallus leucine-rich repeats and immunoglobulin-like domains 2 (LRIG2), transcript variant X2, mRNA	O94898	1537	0	Leucine-rich repeats and immunoglobulin-like domains protein 2	alr0124_1	68.2	1e-10	COG4886	pfam07679	I-set	Immunoglobulin I-set domain.	GO:0060384|innervation;GO:0010640|regulation of platelet-derived growth factor receptor signaling pathway;GO:0007605|sensory perception of sound;	GO:0005737|cytoplasm;GO:0016021|integral component of membrane;GO:0005886|plasma membrane;	.	.	.
ENSGALG00000001741	1	0.457	0.409472	gi|645912897|ref|NP_001280138.1|	1974	0	neuroplastin precursor [Gallus gallus]	gi|541965160|ref|XM_005437511.1|	983	0	PREDICTED: Falco cherrug neuroplastin (NPTN), mRNA	P97300	621	0	Neuroplastin	.	.	.	.	pfam07679	I-set	Immunoglobulin I-set domain.	GO:0007156|homophilic cell adhesion via plasma membrane adhesion molecules;GO:0060291|long-term synaptic potentiation;GO:0007204|positive regulation of cytosolic calcium ion concentration;GO:0045743|positive regulation of fibroblast growth factor receptor signaling pathway;GO:0048170|positive regulation of long-term neuronal synaptic plasticity;GO:0010976|positive regulation of neuron projection …	GO:0009986|cell surface;GO:0005829|cytosol;GO:0016021|integral component of membrane;GO:0042734|presynaptic membrane;	GO:0050839|cell adhesion molecule binding;GO:0004714|transmembrane receptor protein tyrosine kinase activity;GO:0005105|type 1 fibroblast growth factor receptor binding;	.	.
ENSGALG00000001758	1	0.475	0.4921	gi|513212995|ref|XP_004946040.1|	3510	0	PREDICTED: sulfhydryl oxidase 2 isoform X3 [Gallus gallus]	gi|513212994|ref|XM_004945983.1|	2430	0	PREDICTED: Gallus gallus quiescin Q6 sulfhydryl oxidase 2 (QSOX2), transcript variant X3, mRNA	Q6ZRP7	892	0	Sulfhydryl oxidase 2	.	.	.	.	pfam04777	Evr1_Alr	Erv1 / Alr family. Biogenesis of Fe/S clusters involves a number of essential mitochondrial proteins. Erv1p of Saccharomyces cerevisiae mitochondria is required for the maturation of Fe/S proteins in the cytosol. The ALR (augmenter of liver regeneration) represents a mammalian orthologue of yeast Erv1p. Both Erv1p and full-length ALR are located in the mitochondrial intermembrane an d it thought …	GO:0045454|cell redox homeostasis;GO:0006457|protein folding;	GO:0005615|extracellular space;GO:0030173|integral component of Golgi membrane;GO:0031965|nuclear membrane;GO:0005886|plasma membrane;	GO:0016971|flavin-linked sulfhydryl oxidase activity;GO:0003756|protein disulfide isomerase activity;	K10758	QSOX; thiol oxidase [EC:1.8.3.2]
ENSGALG00000001838	1	0.486	0.633744	gi|696963359|ref|XP_009569709.1|	5824	0	PREDICTED: exportin-7 [Cuculus canorus]	gi|61098425|ref|NM_001012942.1|	3481	0	Gallus gallus exportin 7 (XPO7), mRNA	Q5ZLT0	2244	0	Exportin-7	.	.	.	.	pfam03810	IBN_N	Importin-beta N-terminal domain.	GO:0006886|intracellular protein transport;	GO:0005737|cytoplasm;GO:0005634|nucleus;	.	K18460	XPO7, EXP7; exportin-7
ENSGALG00000001844	1	0.44	0.87824	gi|363741354|ref|XP_415758.3|	1404	0	PREDICTED: alpha-ketoglutarate-dependent dioxygenase alkB homolog 4 isoform X3 [Gallus gallus]	gi|513215497|ref|XM_415758.4|	1024	0	PREDICTED: Gallus gallus alkB, alkylation repair homolog 4 (E. coli) (ALKBH4), transcript variant X3, mRNA	Q9NXW9	278	6e-89	Alpha-ketoglutarate-dependent dioxygenase alkB homolog 4	.	.	.	.	pfam13532	2OG-FeII_Oxy_2	2OG-Fe(II) oxygenase superfamily.	GO:0031032|actomyosin structure organization;GO:0036090|cleavage furrow ingression;GO:0006482|protein demethylation;GO:0006355|regulation of transcription, DNA-templated;GO:0006351|transcription, DNA-templated;	GO:0070938|contractile ring;GO:0005737|cytoplasm;GO:0030496|midbody;GO:0005634|nucleus;	GO:0003779|actin binding;GO:0032451|demethylase activity;GO:0046872|metal ion binding;GO:0016706|oxidoreductase activity, acting on paired donors, with incorporation or reduction of molecular oxygen, 2-oxoglutarate as one donor, and incorporation of one atom each of oxygen into both donors;	K10766	ALKBH4; alkylated DNA repair protein alkB homolog 4 [EC:1.14.11.-]
ENSGALG00000001845	1	0.232	0.361456	gi|513224944|ref|XP_004935055.1|	3684	0	PREDICTED: putative homeodomain transcription factor 1 isoform X3 [Gallus gallus]	gi|513224943|ref|XM_004934998.1|	3507	0	PREDICTED: Gallus gallus putative homeodomain transcription factor 1 (PHTF1), transcript variant X3, mRNA	Q9QZ09	1014	0	Putative homeodomain transcription factor 1	.	.	.	.	pfam12129	Phtf-FEM1B_bdg	Male germ-cell putative homeodomain transcription factor. This domain is found in bacteria and eukaryotes, and is typically between 101 and 140 amino acids in length. Phtf proteins do not display any sequence similarity to known or predicted proteins, but their conservation among species suggests an essential function. The 84 kDa Phtf1 protein is an integral membrane protein, anchored to a cell m…	GO:0006355|regulation of transcription, DNA-templated;GO:0006351|transcription, DNA-templated;	GO:0005801|cis-Golgi network;GO:0005737|cytoplasm;GO:0005783|endoplasmic reticulum;GO:0005730|nucleolus;GO:0005634|nucleus;	GO:0003677|DNA binding;	.	.
ENSGALG00000001862	1	0.056	0.056336	gi|45382549|ref|NP_990571.1|	2785	0	alpha-N-acetylgalactosaminide alpha-2,6-sialyltransferase 1 [Gallus gallus]	gi|45382548|ref|NM_205240.1|	2663	0	Gallus gallus ST6 (alpha-N-acetyl-neuraminyl-2,3-beta-galactosyl-1,3)-N-acetylgalactosaminide alpha-2,6-sialyltransferase 1 (ST6GALNAC1), mRNA	Q92183	1076	0	Alpha-N-acetylgalactosaminide alpha-2,6-sialyltransferase 1	.	.	.	.	pfam00777	Glyco_transf_29	Glycosyltransferase family 29 (sialyltransferase). Members of this family belong to glycosyltransferase family 29.	GO:0009312|oligosaccharide biosynthetic process;GO:0006486|protein glycosylation;	GO:0000139|Golgi membrane;GO:0016021|integral component of membrane;	GO:0001665|alpha-N-acetylgalactosaminide alpha-2,6-sialyltransferase activity;	K03479	SIAT7A, ST6GalNAc I; alpha-N-acetylgalactosaminide alpha-2,6-sialyltransferase (sialyltransferase 7A) [EC:2.4.99.3]
ENSGALG00000001910	1	0.423	0.700065	gi|513212981|ref|XP_415416.3|	5027	0	PREDICTED: snRNA-activating protein complex subunit 4 isoform X5 [Gallus gallus]	gi|513212985|ref|XM_004945982.1|	1580	0	PREDICTED: Gallus gallus small nuclear RNA activating complex, polypeptide 4, 190kDa (SNAPC4), transcript variant X6, mRNA	Q8BP86	682	0	snRNA-activating protein complex subunit 4	YKR099w	99.8	3e-20	COG5147	pfam00249	Myb_DNA-binding	Myb-like DNA-binding domain. This family contains the DNA binding domains from Myb proteins, as well as the SANT domain family.	GO:0006355|regulation of transcription, DNA-templated;GO:0042795|snRNA transcription from RNA polymerase II promoter;GO:0042796|snRNA transcription from RNA polymerase III promoter;	GO:0019185|snRNA-activating protein complex;	GO:0003677|DNA binding;	K09453	SNAPC4; snRNA-activating protein complex subunit 4
ENSGALG00000001943	1	0.117	0.115245	gi|513213426|ref|XP_415618.4|	3920	0	PREDICTED: inactive rhomboid protein 2 isoform X4 [Gallus gallus]	gi|513213429|ref|XM_004946116.1|	1567	0	PREDICTED: Gallus gallus rhomboid 5 homolog 2 (Drosophila) (RHBDF2), transcript variant X6, mRNA	Q00M95	1172	0	Inactive rhomboid protein 2	CAC0954	64.7	4e-10	COG0705	pfam12595	Rhomboid_SP	Rhomboid serine protease. This domain family is found in eukaryotes, and is approximately 210 amino acids in length. The family is found in association with pfam01694. Rhomboid is a seven-transmembrane spanning protein that resides in the Golgi and acts as a serine protease to cleave Spitz.	GO:0050709|negative regulation of protein secretion;GO:0015031|protein transport;GO:0006508|proteolysis;GO:0042058|regulation of epidermal growth factor receptor signaling pathway;GO:0050708|regulation of protein secretion;	GO:0005789|endoplasmic reticulum membrane;GO:0016021|integral component of membrane;GO:0005886|plasma membrane;	.	.	.
ENSGALG00000001971	1	0.271	0.34959	gi|513213432|ref|XP_415619.4|	5135	0	PREDICTED: ubiquitin-conjugating enzyme E2 O [Gallus gallus]	gi|513213431|ref|XM_415619.4|	3083	0	PREDICTED: Gallus gallus ubiquitin-conjugating enzyme E2O (UBE2O), mRNA	Q9C0C9	1634	0	E2/E3 hybrid ubiquitin-protein ligase UBE2O	.	.	.	.	pfam00179	UQ_con	Ubiquitin-conjugating enzyme. Proteins destined for proteasome-mediated degradation may be ubiquitinated. Ubiquitination follows conjugation of ubiquitin to a conserved cysteine residue of UBC homologues. TSG101 is one of several UBC homologues that lacks this active site cysteine.	GO:0030513|positive regulation of BMP signaling pathway;GO:0070534|protein K63-linked ubiquitination;GO:0006513|protein monoubiquitination;GO:0042147|retrograde transport, endosome to Golgi;	GO:0005737|cytoplasm;GO:0005654|nucleoplasm;GO:0005634|nucleus;	GO:0005524|ATP binding;GO:0016874|ligase activity;GO:0044822|poly(A) RNA binding;GO:0061631|ubiquitin conjugating enzyme activity;GO:0061630|ubiquitin protein ligase activity;GO:0031625|ubiquitin protein ligase binding;GO:0004842|ubiquitin-protein transferase activity;	K10581	UBE2O; ubiquitin-conjugating enzyme E2 O [EC:6.3.2.19]
ENSGALG00000001985	1	0.186	0.214644	gi|513209413|ref|XP_001232060.2|	2781	0	PREDICTED: phosphatidylinositol N-acetylglucosaminyltransferase subunit Q isoform X1 [Gallus gallus]	gi|513209412|ref|XM_001232059.3|	2183	0	PREDICTED: Gallus gallus phosphatidylinositol glycan anchor biosynthesis, class Q (PIGQ), transcript variant X1, mRNA	Q9QYT7	724	0	Phosphatidylinositol N-acetylglucosaminyltransferase subunit Q	.	.	.	.	pfam05024	Gpi1	N-acetylglucosaminyl transferase component (Gpi1). Glycosylphosphatidylinositol (GPI) represents an important anchoring molecule for cell surface proteins.The first step in its synthesis is the transfer of N-acetylglucosamine (GlcNAc) from UDP-N-acetylglucosamine to phosphatidylinositol (PI). This chemically simple step is genetically complex because three or four genes are required in both yeast…	GO:0006506|GPI anchor biosynthetic process;	GO:0000506|glycosylphosphatidylinositol-N-acetylglucosaminyltransferase (GPI-GnT) complex;GO:0016021|integral component of membrane;	GO:0017176|phosphatidylinositol N-acetylglucosaminyltransferase activity;	.	.
ENSGALG00000001995	1	0.497	0.784763	gi|902909389|ref|XP_013043471.1|	1709	0	PREDICTED: LIM and senescent cell antigen-like-containing domain protein 2 isoform X1 [Anser cygnoides domesticus]	gi|513198809|ref|XM_422574.4|	2324	0	PREDICTED: Gallus gallus LIM and senescent cell antigen-like domains 2 (LIMS2), transcript variant X2, mRNA	Q7Z4I7	632	0	LIM and senescent cell antigen-like-containing domain protein 2	.	.	.	.	pfam00412	LIM	LIM domain. This family represents two copies of the LIM structural domain.	GO:0034329|cell junction assembly;GO:0045216|cell-cell junction organization;GO:0043066|negative regulation of apoptotic process;GO:2000346|negative regulation of hepatocyte proliferation;GO:2000178|negative regulation of neural precursor cell proliferation;GO:2001046|positive regulation of integrin-mediated signaling pathway;GO:0016337|single organismal cell-cell adhesion;	GO:0005829|cytosol;GO:0005925|focal adhesion;GO:0005634|nucleus;GO:0005886|plasma membrane;	GO:0008270|zinc ion binding;	.	.
ENSGALG00000001998	1	0.17	0.32861	gi|363743929|ref|XP_001233902.2|	1165	1e-155	PREDICTED: R3H domain-containing protein 4 [Gallus gallus]	gi|513227934|ref|XM_001233901.3|	1352	0	PREDICTED: Gallus gallus chromosome 28 open reading frame, human C19orf22 (R3HDM4), mRNA	Q2KIL7	311	2e-101	R3H domain-containing protein 4	.	.	.	.	pfam13902	R3H-assoc	R3H-associated N-terminal domain. This family is found at the N-terminus of R3H, pfam01424, domain-containing proteins. The function is not known.	.	GO:0005634|nucleus;	GO:0003676|nucleic acid binding;	.	.
ENSGALG00000002007	1	0.107	0.125618	gi|118094824|ref|XP_001231870.1|	1750	0	PREDICTED: uracil nucleotide/cysteinyl leukotriene receptor isoform 2 [Gallus gallus]	gi|513198798|ref|XM_001231869.2|	1071	0	PREDICTED: Gallus gallus G protein-coupled receptor 17 (GPR17), transcript variant 2, mRNA	Q13304	516	3e-180	Uracil nucleotide/cysteinyl leukotriene receptor	.	.	.	.	pfam00001	7tm_1	7 transmembrane receptor (rhodopsin family). This family contains, amongst other G-protein-coupled receptors (GCPRs), members of the opsin family, which have been considered to be typical members of the rhodopsin superfamily. They share several motifs, mainly the seven transmembrane helices, GCPRs of the rhodopsin superfamily. All opsins bind a chromophore, such as 11-cis-retinal. The function of…	GO:0070098|chemokine-mediated signaling pathway;GO:0007186|G-protein coupled receptor signaling pathway;	GO:0005887|integral component of plasma membrane;GO:0005886|plasma membrane;	GO:0004950|chemokine receptor activity;	K08404	GPR17; G protein-coupled receptor 17
ENSGALG00000002010	1	0.495	0.6039	gi|733920067|ref|XP_010721738.1|	1147	3e-145	PREDICTED: smad nuclear-interacting protein 1 [Meleagris gallopavo]	gi|513221628|ref|XM_417763.4|	1962	0	PREDICTED: Gallus gallus Smad nuclear interacting protein 1 (SNIP1), mRNA	Q8TAD8	351	5e-111	Smad nuclear-interacting protein 1	.	.	.	.	pfam00498	FHA	FHA domain. The FHA (Forkhead-associated) domain is a phosphopeptide binding motif.	GO:0007249|I-kappaB kinase/NF-kappaB signaling;GO:1903955|positive regulation of protein targeting to mitochondrion;GO:0035196|production of miRNAs involved in gene silencing by miRNA;GO:0006355|regulation of transcription, DNA-templated;	GO:0005737|cytoplasm;GO:0005654|nucleoplasm;	GO:0044822|poly(A) RNA binding;	K13108	SNIP1; smad nuclear-interacting protein 1
ENSGALG00000002018	1	0.311	0.36698	gi|513209401|ref|XP_004945485.1|	5479	0	PREDICTED: calpain-15 isoform X9 [Gallus gallus]	gi|513209400|ref|XM_004945428.1|	3731	0	PREDICTED: Gallus gallus small optic lobes homolog (Drosophila) (SOLH), transcript variant X9, mRNA	Q9JLG8	1628	0	Calpain-15	.	.	.	.	pfam00648	Peptidase_C2	Calpain family cysteine protease.	GO:0006508|proteolysis;	GO:0005737|cytoplasm;	GO:0004198|calcium-dependent cysteine-type endopeptidase activity;GO:0008270|zinc ion binding;	K08582	CAPN15; calpain-15 [EC:3.4.22.-]
ENSGALG00000002026	1	0.331	0.553763	gi|675305683|gb|KFM00945.1|	288	7e-30	hypothetical protein AS27_07065, partial [Aptenodytes forsteri]	gi|513209394|ref|XM_004945426.1|	620	0	PREDICTED: Gallus gallus small optic lobes homolog (Drosophila) (SOLH), transcript variant X7, mRNA	.	.	.	.	.	.	.	.	pfam12007	DUF3501	Protein of unknown function (DUF3501). This family of proteins is functionally uncharacterized. This protein is found in bacteria and archaea. Proteins in this family are about 200 amino acids in length. The structure of protein BPSS1837 from B. pseudomallei has been solved. This protein contains two domains, domain I (1:31, 46:81) is a helical domain, domain II (32:45,82-193) is a mainly beta pr…	.	.	.	.	.
ENSGALG00000002029	1	0.486	0.547722	gi|118103215|ref|XP_418222.2|	2306	0	PREDICTED: membralin isoform X2 [Gallus gallus]	gi|513227327|ref|XM_418222.4|	2062	0	PREDICTED: Gallus gallus chromosome 28 open reading frame, human C19orf6 (C19ORF6), transcript variant X2, mRNA	Q4ZIN3	687	0	Membralin	.	.	.	.	pfam09746	Membralin	tumor-associated protein. Membralin is evolutionarily highly conserved; though it seems to represent a unique protein family. The protein appears to contain several transmembrane regions. In humans it is expressed in certain cancers, particularly ovarian cancers. Membralin-like gene homologues have been identified in plants including grape, cotton and tomato.	.	GO:0005737|cytoplasm;GO:0016021|integral component of membrane;	.	.	.
ENSGALG00000002066	1	0.1	0.1125	gi|57529879|ref|NP_001006495.1|	2994	0	nuclear receptor coactivator 4 [Gallus gallus]	gi|57529878|ref|NM_001006495.1|	3473	0	Gallus gallus nuclear receptor coactivator 4 (NCOA4), mRNA	Q13772	496	1e-159	Nuclear receptor coactivator 4	.	.	.	.	pfam12489	ARA70	Nuclear coactivator. This domain family is found in eukaryotes, and is typically between 127 and 138 amino acids in length. This family is ARA70, a nuclear coactivator which interacts with peroxisome proliferator-activated receptor gamma (PPARgamma) to regulate transcription and the addition of the PPARgamma ligand (prostaglandin J2) enhances this interaction.	GO:0030521|androgen receptor signaling pathway;GO:0008584|male gonad development;GO:0045893|positive regulation of transcription, DNA-templated;GO:0009725|response to hormone;GO:0006351|transcription, DNA-templated;	GO:0005634|nucleus;	GO:0050681|androgen receptor binding;GO:0003713|transcription coactivator activity;	K09289	NCOA4, PTC3; nuclear receptor coactivator 4
ENSGALG00000002106	1	0.404	0.784164	gi|118094012|ref|XP_422186.2|	2560	0	PREDICTED: chloride channel CLIC-like 1 [Gallus gallus]	gi|513195822|ref|XM_422186.4|	3180	0	PREDICTED: Gallus gallus chloride channel CLIC-like 1 (CLCC1), mRNA	Q1LZF8	448	2e-143	Chloride channel CLIC-like protein 1	.	.	.	.	pfam05934	MCLC	Mid-1-related chloride channel (MCLC). This family consists of several mid-1-related chloride channels. mid-1-related chloride channel (MCLC) proteins function as a chloride channel when incorporated in the planar lipid bilayer.	.	GO:0034707|chloride channel complex;GO:0005783|endoplasmic reticulum;GO:0005794|Golgi apparatus;GO:0005634|nucleus;	GO:0005254|chloride channel activity;	.	.
ENSGALG00000002110	1	0.37	0.49395	gi|50762152|ref|XP_424952.1|	2339	0	PREDICTED: thiosulfate sulfurtransferase (rhodanese)-like domain containing 2 [Gallus gallus]	gi|513232831|ref|XM_424952.3|	1401	0	PREDICTED: Gallus gallus thiosulfate sulfurtransferase (rhodanese)-like domain containing 2 (TSTD2), mRNA	.	.	.	.	lin1421	189	2e-54	COG1054	pfam00581	Rhodanese	Rhodanese-like domain. Rhodanese has an internal duplication. This Pfam represents a single copy of this duplicated domain. The domain is found as a single copy in other proteins, including phosphatases and ubiquitin C-terminal hydrolases.	.	.	.	.	.
ENSGALG00000002140	1	0.467	0.446452	gi|118100169|ref|XP_415772.2|	4681	0	PREDICTED: AP-1 complex subunit beta-1 isoform X4 [Gallus gallus]	gi|513215568|ref|XM_415772.4|	4864	0	PREDICTED: Gallus gallus adaptor-related protein complex 2, beta 1 subunit (AP2B1), transcript variant X4, mRNA	Q08DS7	1791	0	AP-1 complex subunit beta-1	SPBC947.02	550	2e-175	COG5096	pfam01602	Adaptin_N	Adaptin N terminal region. This family consists of the N terminal region of various alpha, beta and gamma subunits of the AP-1, AP-2 and AP-3 adaptor protein complexes. The adaptor protein (AP) complexes are involved in the formation of clathrin-coated pits and vesicles. The N-terminal region of the various adaptor proteins (APs) is constant by comparison to the C-terminal which is variable withi…	GO:0006886|intracellular protein transport;GO:0016192|vesicle-mediated transport;	GO:0030131|clathrin adaptor complex;GO:0030665|clathrin-coated vesicle membrane;GO:0005794|Golgi apparatus;	GO:0008565|protein transporter activity;	K11825	AP2B1; AP-2 complex subunit beta-1
ENSGALG00000002186	1	0.089	0.023318	gi|513215588|ref|XP_004946569.1|	4702	0	PREDICTED: protein unc-45 homolog B isoform X3 [Gallus gallus]	gi|513215590|ref|XM_004946513.1|	3301	0	PREDICTED: Gallus gallus unc-45 homolog B (C. elegans) (UNC45B), transcript variant X4, mRNA	Q8CGY6	1500	0	Protein unc-45 homolog B	.	.	.	.	pfam11701	UNC45-central	Myosin-binding striated muscle assembly central. The UNC-45 or small muscle protein 1 of C.elegans is expressed in two forms from different genomic positions in mammals, as a general tissue protein UNC-45a and a specific form Unc-45b expressed only in striated and skeletal muscle. All members carry up to three amino-terminal tetratricopeptide repeat (TPR) domains towards their N-terminal, a UCS d…	GO:0030154|cell differentiation;GO:0061077|chaperone-mediated protein folding;GO:0002088|lens development in camera-type eye;GO:0007517|muscle organ development;	GO:0005737|cytoplasm;GO:0005829|cytosol;	GO:0051879|Hsp90 protein binding;	.	.
ENSGALG00000002205	1	0.31	0.3751	gi|733911459|ref|XP_010718304.1|	4389	0	PREDICTED: fibrosin-1-like protein isoform X3 [Meleagris gallopavo]	gi|513209803|ref|XM_004945506.1|	2930	0	PREDICTED: Gallus gallus fibrosin-like 1 (FBRSL1), transcript variant X31, mRNA	Q8WXX7	60.1	1e-07	Autism susceptibility gene 2 protein	.	.	.	.	pfam15336	Auts2	Autism susceptibility gene 2 protein. Auts2, or FBRSL2, Fibrosin-1-like protein 2, is a family of eukaryotic proteins associated both with a susceptibility to autism and with influencing the number of corpora lutea produced by breeding sows.	GO:0098582|innate vocalization behavior;GO:0051571|positive regulation of histone H3-K4 methylation;GO:2000620|positive regulation of histone H4-K16 acetylation;GO:0045944|positive regulation of transcription from RNA polymerase II promoter;GO:0060013|righting reflex;	GO:0005634|nucleus;	GO:0003682|chromatin binding;	.	.
ENSGALG00000002225	1	0.246	0.311682	gi|71897079|ref|NP_001025882.1|	1819	0	E3 ubiquitin-protein ligase rififylin [Gallus gallus]	gi|71897078|ref|NM_001030711.1|	3326	0	Gallus gallus ring finger and FYVE-like domain containing E3 ubiquitin protein ligase (RFFL), mRNA	Q8WZ73	462	5e-151	E3 ubiquitin-protein ligase rififylin	.	.	.	.	pfam13920	zf-C3HC4_3	Zinc finger, C3HC4 type (RING finger).	GO:0006886|intracellular protein transport;GO:2001271|negative regulation of cysteine-type endopeptidase activity involved in execution phase of apoptosis;GO:1902042|negative regulation of extrinsic apoptotic signaling pathway via death domain receptors;GO:1901797|negative regulation of signal transduction by p53 class mediator;GO:0010804|negative regulation of tumor necrosis factor-mediated sign…	GO:0005737|cytoplasm;GO:0016023|cytoplasmic membrane-bounded vesicle;GO:0005829|cytosol;GO:0010008|endosome membrane;GO:0016020|membrane;GO:0005886|plasma membrane;GO:0055038|recycling endosome membrane;	GO:0016874|ligase activity;GO:0002039|p53 binding;GO:0002020|protease binding;GO:0019901|protein kinase binding;GO:0061630|ubiquitin protein ligase activity;GO:0031625|ubiquitin protein ligase binding;GO:0008270|zinc ion binding;	.	.
ENSGALG00000002235	1	0.419	0.281568	gi|733927642|ref|XP_010724781.1|	2522	0	PREDICTED: alpha-globin transcription factor CP2 isoform X1 [Meleagris gallopavo]	gi|156765945|dbj|AB004542.1|	2884	0	Gallus gallus mRNA for cCP2 transcription factor, complete cds	Q7T2U9	927	0	Transcription factor CP2	.	.	.	.	pfam04516	CP2	CP2 transcription factor. This family represents a conserved region in the CP2 transcription factor family.	GO:0006355|regulation of transcription, DNA-templated;GO:0006351|transcription, DNA-templated;	GO:0005634|nucleus;	GO:0003677|DNA binding;	K09275	TFCP2; transcription factor CP2 and related proteins
ENSGALG00000002262	1	0.287	0.482734	gi|637250905|ref|XP_003215303.2|	2282	0	PREDICTED: eukaryotic peptide chain release factor subunit 1 [Anolis carolinensis]	gi|513206156|ref|XM_414511.4|	3473	0	PREDICTED: Gallus gallus eukaryotic translation termination factor 1 (ETF1), mRNA	Q5U2Q7	876	0	Eukaryotic peptide chain release factor subunit 1	YBR143c	614	0	COG1503	pfam03464	eRF1_2	eRF1 domain 2. The release factor eRF1 terminates protein biosynthesis by recognizing stop codons at the A site of the ribosome and stimulating peptidyl-tRNA bond hydrolysis at the peptidyl transferase centre. The crystal structure of human eRF1 is known. The overall shape and dimensions of eRF1 resemble a tRNA molecule with domains 1, 2, and 3 of eRF1 corresponding to the anticodon loop, aminoac…	GO:0000184|nuclear-transcribed mRNA catabolic process, nonsense-mediated decay;GO:0006479|protein methylation;GO:0006449|regulation of translational termination;	GO:0005829|cytosol;GO:0018444|translation release factor complex;	GO:0044822|poly(A) RNA binding;GO:0043022|ribosome binding;GO:0016149|translation release factor activity, codon specific;	K03265	ETF1, ERF1; peptide chain release factor subunit 1
ENSGALG00000002263	1	0.496	0.651744	gi|303304973|ref|NP_001026474.2|	3301	0	kelch-like 6 [Gallus gallus]	gi|303304972|ref|NM_001031303.2|	2585	0	Gallus gallus kelch-like family member 6 (KLHL6), mRNA	Q8WZ60	482	9e-159	Kelch-like protein 6	.	.	.	.	pfam07707	BACK	BTB And C-terminal Kelch. This domain is found associated with pfam00651 and pfam01344. The BACK domain is found juxtaposed to the BTB domain; they are separated by as little as two residues. This family appears to be closely related to the BTB domain (Finn RD, personal observation).	GO:0050853|B cell receptor signaling pathway;GO:0002467|germinal center formation;	.	.	K10444	KLHL6; kelch-like protein 6
ENSGALG00000002278	1	0.415	0.518335	gi|513213477|ref|XP_415628.4|	3458	0	PREDICTED: RING finger protein unkempt homolog isoform X4 [Gallus gallus]	gi|513213478|ref|XR_213345.1|	2588	0	PREDICTED: Gallus gallus unkempt homolog (Drosophila) (UNK), transcript variant X8, misc_RNA	Q6EE22	1183	0	RING finger protein unkempt homolog	.	.	.	.	pfam13920	zf-C3HC4_3	Zinc finger, C3HC4 type (RING finger).	.	.	GO:0008270|zinc ion binding;	.	.
ENSGALG00000002287	1	0.17	0.03485	gi|513195948|ref|XP_003641718.2|	7260	0	PREDICTED: protein crumbs homolog 1 isoform X1 [Gallus gallus]	gi|513195947|ref|XM_003641670.2|	4233	0	PREDICTED: Gallus gallus crumbs homolog 1 (Drosophila) (CRB1), transcript variant X1, mRNA	P82279	1759	0	Protein crumbs homolog 1	.	.	.	.	pfam02210	Laminin_G_2	Laminin G domain. This family includes the Thrombospondin N-terminal-like domain, a Laminin G subfamily.	GO:0007267|cell-cell signaling;GO:0007163|establishment or maintenance of cell polarity;GO:0042462|eye photoreceptor cell development;GO:0007009|plasma membrane organization;	GO:0016324|apical plasma membrane;GO:0005576|extracellular region;GO:0016021|integral component of membrane;GO:0005902|microvillus;	GO:0005509|calcium ion binding;	K16681	CRB; protein crumbs
ENSGALG00000002342	1	0.477	0.539487	gi|758371890|ref|NP_001291989.1|	2860	0	glypican-1 precursor [Gallus gallus]	gi|520689259|gb|KF040585.1|	1653	0	Gallus gallus glypican-1 mRNA, complete cds	P50593	1073	0	Glypican-1	.	.	.	.	pfam01153	Glypican	Glypican.	GO:1902725|negative regulation of satellite cell differentiation;GO:1902723|negative regulation of skeletal muscle satellite cell proliferation;GO:1902724|positive regulation of satellite cell proliferation;GO:1902726|positive regulation of skeletal muscle satellite cell differentiation;	GO:0031225|anchored component of membrane;GO:0005768|endosome;GO:0005615|extracellular space;GO:0005886|plasma membrane;GO:0005578|proteinaceous extracellular matrix;	.	.	.
ENSGALG00000002356	1	0.309	0.455466	gi|513202890|ref|XP_004944168.1|	4044	0	PREDICTED: ftsJ methyltransferase domain-containing protein 1 isoform X2 [Gallus gallus]	gi|513202895|ref|XM_004944113.1|	2292	0	PREDICTED: Gallus gallus FtsJ methyltransferase domain containing 1 (FTSJD1), transcript variant X4, mRNA	Q8IYT2	1068	0	Cap-specific mRNA (nucleoside-2'-O-)-methyltransferase 2	.	.	.	.	pfam01728	FtsJ	FtsJ-like methyltransferase. This family consists of FtsJ from various bacterial and archaeal sources FtsJ is a methyltransferase, but actually has no effect on cell division. FtsJ's substrate is the 23S rRNA. The 1.5 A crystal structure of FtsJ in complex with its cofactor S-adenosylmethionine revealed that FtsJ has a methyltransferase fold. This family also includes the N terminus of flaviviral…	GO:0006370|7-methylguanosine mRNA capping;GO:0097310|cap2 mRNA methylation;	GO:0005737|cytoplasm;GO:0016021|integral component of membrane;GO:0005634|nucleus;	GO:0004483|mRNA (nucleoside-2'-O-)-methyltransferase activity;	K14590	FTSJD1, AFT; FtsJ methyltransferase domain-containing protein 1 [EC:2.1.1.-]
ENSGALG00000002398	1	0.27	0.4941	gi|513204356|ref|XP_004944459.1|	7308	0	PREDICTED: protein VPRBP isoform X9 [Gallus gallus]	gi|513204355|ref|XM_004944402.1|	5436	0	PREDICTED: Gallus gallus Vpr (HIV-1) binding protein (VPRBP), transcript variant X9, mRNA	Q9Y4B6	2668	0	Protein VPRBP	.	.	.	.	pfam15449	Retinal	Retinal protein. This family of proteins is found in the photoreceptor cells of the retina. Mutations of the gene encoding this protein have been associated with retinal disorders such as retinitis pigmentosa and late-onset progressive retinal atrophy. The function of this family of proteins is unknown, but it is likely to be important in the development and function of the retina.	GO:0030183|B cell differentiation;GO:0035212|cell competition in a multicellular organism;GO:1990245|histone H2A-T120 phosphorylation;GO:0000122|negative regulation of transcription from RNA polymerase II promoter;GO:0016567|protein ubiquitination;GO:0006351|transcription, DNA-templated;GO:0033151|V(D)J recombination;GO:0016032|viral process;	GO:0005737|cytoplasm;GO:0005730|nucleolus;GO:0005634|nucleus;	GO:0005524|ATP binding;GO:1990244|histone kinase activity (H2A-T120 specific);	K11789	VPRBP, DCAF1; HIV-1 Vpr-binding protein
ENSGALG00000002415	1	0.485	0.485	gi|513213503|ref|XP_415631.2|	1279	1e-168	PREDICTED: SAP30-binding protein isoform X3 [Gallus gallus]	gi|513213502|ref|XM_415631.4|	939	0	PREDICTED: Gallus gallus SAP30 binding protein (SAP30BP), transcript variant X3, mRNA	Q9UHR5	358	5e-117	SAP30-binding protein	.	.	.	.	pfam07818	HCNGP	HCNGP-like protein. This family comprises sequences bearing significant similarity to the mouse transcriptional regulator protein HCNGP. This protein is localized to the nucleus and is thought to be involved in the regulation of beta-2-microglobulin genes.	GO:0006915|apoptotic process;GO:0010467|gene expression;GO:0045814|negative regulation of gene expression, epigenetic;GO:0010942|positive regulation of cell death;GO:0040029|regulation of gene expression, epigenetic;GO:0006355|regulation of transcription, DNA-templated;GO:0006351|transcription, DNA-templated;	GO:0045111|intermediate filament cytoskeleton;GO:0005654|nucleoplasm;GO:0005634|nucleus;	.	.	.
ENSGALG00000002424	1	0.396	0.410256	gi|618465516|ref|NP_989433.2|	5172	0	ATP-dependent DNA helicase Q5 [Gallus gallus]	gi|618465515|ref|NM_204102.2|	4407	0	Gallus gallus RecQ protein-like 5 (RECQL5), mRNA	O94762	122	2e-26	ATP-dependent DNA helicase Q5	ECU07g1130	335	1e-97	COG0514	pfam00270	DEAD	DEAD/DEAH box helicase. Members of this family include the DEAD and DEAH box helicases. Helicases are involved in unwinding nucleic acids. The DEAD box helicases are involved in various aspects of RNA metabolizm, including nuclear transcription, pre mRNA splicing, ribosome biogenesis, nucleocytoplasmic transport, translation, RNA decay and organellar gene expression.	GO:0051301|cell division;GO:0051304|chromosome separation;GO:0032508|DNA duplex unwinding;GO:0006259|DNA metabolic process;GO:0006310|DNA recombination;GO:0006281|DNA repair;GO:0006260|DNA replication;GO:0007067|mitotic nuclear division;GO:0034244|negative regulation of transcription elongation from RNA polymerase II promoter;	GO:0005737|cytoplasm;GO:0016591|DNA-directed RNA polymerase II, holoenzyme;GO:0031965|nuclear membrane;GO:0005730|nucleolus;GO:0005654|nucleoplasm;GO:0005634|nucleus;	GO:0005524|ATP binding;GO:0008026|ATP-dependent helicase activity;GO:0003678|DNA helicase activity;GO:0003676|nucleic acid binding;GO:0000993|RNA polymerase II core binding;	K10902	RECQL5; ATP-dependent DNA helicase Q5 [EC:3.6.4.12]
ENSGALG00000002480	1	0.273	0.175812	gi|513200485|ref|XP_413723.3|	7290	0	PREDICTED: alpha-protein kinase 3 isoform X2 [Gallus gallus]	gi|513200484|ref|XM_413723.3|	4638	0	PREDICTED: Gallus gallus alpha-kinase 3 (ALPK3), transcript variant X2, mRNA	Q96L96	691	0	Alpha-protein kinase 3	.	.	.	.	pfam02816	Alpha_kinase	Alpha-kinase family. This family is a novel family of eukaryotic protein kinase catalytic domains, which have no detectable similarity to conventional kinases. The family contains myosin heavy chain kinases and Elongation Factor-2 kinase and a bifunctional ion channel. This family is known as the alpha-kinase family. The structure of the kinase domain revealed unexpected similarity to eukaryotic …	GO:0007507|heart development;	GO:0005634|nucleus;	GO:0005524|ATP binding;GO:0004674|protein serine/threonine kinase activity;	K08868	ALPK; alpha-kinase
ENSGALG00000002492	1	0.241	0.284862	gi|363741846|ref|XP_425746.3|	4228	0	PREDICTED: GDH/6PGL endoplasmic bifunctional protein isoform X3 [Gallus gallus]	gi|513219846|ref|XM_425746.4|	2919	0	PREDICTED: Gallus gallus hexose-6-phosphate dehydrogenase (glucose 1-dehydrogenase) (H6PD), transcript variant X3, mRNA	O95479	1135	0	GDH/6PGL endoplasmic bifunctional protein	YNL241c	207	1e-56	COG0364	pfam01182	Glucosamine_iso	Glucosamine-6-phosphate isomerases/6-phosphogluconolactonase.	GO:0006006|glucose metabolic process;GO:0006098|pentose-phosphate shunt;	GO:0005788|endoplasmic reticulum lumen;	GO:0017057|6-phosphogluconolactonase activity;GO:0047936|glucose 1-dehydrogenase [NAD(P)] activity;GO:0004345|glucose-6-phosphate dehydrogenase activity;GO:0050661|NADP binding;	.	.
ENSGALG00000002506	1	0.22	0.40348	gi|50759279|ref|XP_417599.1|	1450	0	PREDICTED: SPRY domain-containing SOCS box protein 1 isoform X3 [Gallus gallus]	gi|513219851|ref|XM_417599.4|	2984	0	PREDICTED: Gallus gallus splA/ryanodine receptor domain and SOCS box containing 1 (SPSB1), transcript variant X3, mRNA	Q9D5L7	541	0	SPRY domain-containing SOCS box protein 1	.	.	.	.	pfam00622	SPRY	SPRY domain. SPRY Domain is named from SPla and the RYanodine Receptor. Domain of unknown function. Distant homologues are domains in butyrophilin/marenostrin/pyrin homologues.	GO:0035556|intracellular signal transduction;GO:0016567|protein ubiquitination;	GO:0005737|cytoplasm;	.	K10343	SPSB1_4, SSB1, SSB4; SPRY domain-containing SOCS box protein 1/4
ENSGALG00000002546	1	0.428	0.292752	gi|875725889|ref|NP_990121.2|	2094	0	collagen alpha-1(V) chain precursor [Gallus gallus]	gi|6759902|gb|AF137273.1|AF137273	5156	0	Gallus gallus alpha 1 (V) collagen mRNA, complete cds	P20908	84	2e-14	Collagen alpha-1(V) chain	.	.	.	.	pfam01410	COLFI	Fibrillar collagen C-terminal domain. Found at C-termini of fibrillar collagens: Ephydatia muelleri procollagen EMF1 alpha, vertebrate collagens alpha(1)III, alpha(1)II, alpha(2)V etc.	GO:0007411|axon guidance;GO:0001568|blood vessel development;GO:0007155|cell adhesion;GO:0016477|cell migration;GO:0032964|collagen biosynthetic process;GO:0030574|collagen catabolic process;GO:0030199|collagen fibril organization;GO:0043206|extracellular fibril organization;GO:0022617|extracellular matrix disassembly;GO:0030198|extracellular matrix organization;GO:0048592|eye morphogenesis;GO:00…	GO:0005604|basement membrane;GO:0005588|collagen type V trimer;GO:0005788|endoplasmic reticulum lumen;GO:0070062|extracellular exosome;GO:0031012|extracellular matrix;GO:0005576|extracellular region;	GO:0005201|extracellular matrix structural constituent;GO:0008201|heparin binding;GO:0005178|integrin binding;GO:0046872|metal ion binding;GO:0048407|platelet-derived growth factor binding;GO:0043394|proteoglycan binding;	K06236	COL1AS; collagen, type I/II/III/V/XI/XXIV/XXVII, alpha
ENSGALG00000002602	1	0.277	0.337386	gi|513221302|ref|XP_417788.4|	18828	0	PREDICTED: CUB and sushi domain-containing protein 2 isoform X3 [Gallus gallus]	gi|513221301|ref|XM_417788.4|	10912	0	PREDICTED: Gallus gallus CUB and Sushi multiple domains 2 (CSMD2), transcript variant X3, mRNA	Q7Z408	512	1e-143	CUB and sushi domain-containing protein 2	.	.	.	.	pfam00431	CUB	CUB domain.	.	GO:0016021|integral component of membrane;GO:0005886|plasma membrane;	.	K17495	CSMD; CUB and sushi domain-containing protein
ENSGALG00000002621	1	0.218	0.112706	gi|513227563|ref|XP_004948951.1|	1721	0	PREDICTED: mitochondrial coenzyme A transporter SLC25A42 isoform X9 [Gallus gallus]	gi|513227571|ref|XM_424684.4|	1863	0	PREDICTED: Gallus gallus solute carrier family 25, member 42 (SLC25A42), transcript variant X8, mRNA	Q05AQ3	520	6e-180	Mitochondrial coenzyme A transporter SLC25A42	.	.	.	.	pfam00153	Mito_carr	Mitochondrial carrier protein.	GO:0015866|ADP transport;GO:0080121|AMP transport;GO:0015867|ATP transport;GO:0035349|coenzyme A transmembrane transport;	GO:0016021|integral component of membrane;GO:0005743|mitochondrial inner membrane;GO:0005739|mitochondrion;	GO:0043262|adenosine-diphosphatase activity;GO:0015217|ADP transmembrane transporter activity;GO:0080122|AMP transmembrane transporter activity;GO:0005347|ATP transmembrane transporter activity;GO:0015228|coenzyme A transmembrane transporter activity;	K15085	SLC25A42; solute carrier family 25, member 42
ENSGALG00000002637	1	0.483	0.358386	gi|513219861|ref|XP_417606.4|	717	1e-93	PREDICTED: retinoid-binding protein 7 [Gallus gallus]	gi|513219860|ref|XM_417606.4|	653	0	PREDICTED: Gallus gallus retinol binding protein 7, cellular (RBP7), mRNA	Q9EPC5	230	3e-75	Retinoid-binding protein 7	.	.	.	.	pfam00061	Lipocalin	Lipocalin / cytosolic fatty-acid binding protein family. Lipocalins are transporters for small hydrophobic molecules, such as lipids, steroid hormones, bilins, and retinoids. The family also encompasses the enzyme prostaglandin D synthase (EC:5.3.99.2). Alignment subsumes both the lipocalin and fatty acid binding protein signatures from PROSITE. This is supported on structural and functional grou…	.	GO:0005737|cytoplasm;	GO:0016918|retinal binding;GO:0005501|retinoid binding;GO:0019841|retinol binding;GO:0005215|transporter activity;	.	.
ENSGALG00000002658	1	0.48	0.77568	gi|363736463|ref|XP_422208.3|	2825	0	PREDICTED: cyclic AMP-dependent transcription factor ATF-6 alpha [Gallus gallus]	gi|513196055|ref|XM_422208.4|	3008	0	PREDICTED: Gallus gallus activating transcription factor 6 (ATF6), mRNA	P18850	608	0	Cyclic AMP-dependent transcription factor ATF-6 alpha	.	.	.	.	pfam00170	bZIP_1	bZIP transcription factor. The Pfam entry includes the basic region and the leucine zipper region.	GO:0036500|ATF6-mediated unfolded protein response;GO:0044267|cellular protein metabolic process;GO:0030968|endoplasmic reticulum unfolded protein response;GO:1990440|positive regulation of transcription from RNA polymerase II promoter in response to endoplasmic reticulum stress;GO:0006990|positive regulation of transcription from RNA polymerase II promoter involved in unfolded protein response;G…	GO:0005783|endoplasmic reticulum;GO:0005789|endoplasmic reticulum membrane;GO:0005794|Golgi apparatus;GO:0000139|Golgi membrane;GO:0030176|integral component of endoplasmic reticulum membrane;GO:0016020|membrane;GO:0005635|nuclear envelope;GO:0005654|nucleoplasm;GO:0005634|nucleus;	GO:0035497|cAMP response element binding;GO:0046982|protein heterodimerization activity;GO:0000977|RNA polymerase II regulatory region sequence-specific DNA binding;GO:0003700|transcription factor activity, sequence-specific DNA binding;GO:0003713|transcription coactivator activity;	K09054	ATF6A; cyclic AMP-dependent transcription factor ATF-6 alpha
ENSGALG00000002671	1	0.317	0.308441	gi|513209881|ref|XP_415097.3|	5585	0	PREDICTED: transmembrane protein 132D [Gallus gallus]	gi|513209880|ref|XM_415097.3|	3220	0	PREDICTED: Gallus gallus transmembrane protein 132D (TMEM132D), mRNA	Q14C87	1761	0	Transmembrane protein 132D	.	.	.	.	pfam06024	DUF912	Nucleopolyhedrovirus protein of unknown function (DUF912). This family consists of several Nucleopolyhedrovirus proteins of unknown function.	GO:0010923|negative regulation of phosphatase activity;	GO:0016021|integral component of membrane;	.	K17599	TMEM132; transmembrane protein 132
ENSGALG00000002695	1	0.429	0.533676	gi|363739814|ref|XP_415099.3|	2650	0	PREDICTED: solute carrier family 15 member 4 [Gallus gallus]	gi|513209888|ref|XM_415099.4|	3041	0	PREDICTED: Gallus gallus solute carrier family 15, member 4 (SLC15A4), mRNA	A6QQL0	763	0	Solute carrier family 15 member 4	SPBC13A2.04c	105	1e-22	COG3104	pfam00854	PTR2	POT family. The POT (proton-dependent oligopeptide transport) family all appear to be proton dependent transporters.	GO:0006857|oligopeptide transport;GO:0015031|protein transport;	GO:0016021|integral component of membrane;	GO:0015293|symporter activity;	K14638	SLC15A3_4, PHT; solute carrier family 15 (peptide/histidine transporter), member 3/4
ENSGALG00000002734	1	0.175	0.3479	gi|513196794|ref|XP_422213.4|	1965	0	PREDICTED: serine/threonine-protein kinase Kist, partial [Gallus gallus]	gi|513196793|ref|XM_422213.4|	4349	0	PREDICTED: Gallus gallus U2AF homology motif (UHM) kinase 1 (UHMK1), partial mRNA	P97343	612	0	Serine/threonine-protein kinase Kist	.	.	.	.	pfam00069	Pkinase	Protein kinase domain.	GO:0007050|cell cycle arrest;GO:0031175|neuron projection development;GO:0018105|peptidyl-serine phosphorylation;GO:0045948|positive regulation of translational initiation;GO:0046777|protein autophosphorylation;GO:0046825|regulation of protein export from nucleus;	GO:0030424|axon;GO:0005737|cytoplasm;GO:0032839|dendrite cytoplasm;GO:0071598|neuronal ribonucleoprotein granule;GO:0005634|nucleus;	GO:0005524|ATP binding;GO:0004672|protein kinase activity;GO:0004674|protein serine/threonine kinase activity;GO:0043021|ribonucleoprotein complex binding;GO:0003723|RNA binding;	K08877	UHMK1, KIS; U2AF homology motif (UHM) kinase 1 [EC:2.7.11.1]
ENSGALG00000002745	1	0.426	0.56445	gi|733906492|ref|XP_010716351.1|	5437	0	PREDICTED: Golgi apparatus protein 1 [Meleagris gallopavo]	gi|45382794|ref|NM_205496.1|	3183	0	Gallus gallus golgi glycoprotein 1 (GLG1), mRNA	Q02391	2094	0	Golgi apparatus protein 1	.	.	.	.	pfam00839	Cys_rich_FGFR	Cysteine rich repeat. This cysteine rich repeat contains four cysteines. It is found in multiple copies in a protein that binds to fibroblast growth factors. The repeat is also found in MG160 and E-selectin ligand (ESL-1).	.	GO:0000139|Golgi membrane;GO:0016021|integral component of membrane;	.	K06816	GLG1, ESL1; golgi apparatus protein 1
ENSGALG00000002762	1	0.38	0.47234	gi|513225131|ref|XP_418025.4|	7051	0	PREDICTED: UHRF1-binding protein 1 isoform X4 [Gallus gallus]	gi|513225133|ref|XM_004935042.1|	4356	0	PREDICTED: Gallus gallus UHRF1 binding protein 1 (UHRF1BP1), transcript variant X5, mRNA	Q6BDS2	1573	0	UHRF1-binding protein 1	.	.	.	.	pfam12624	Chorein_N	N-terminal region of Chorein, a TM vesicle-mediated sorter. Although mutations in the full-length vacuolar protein sorting 13A (VPS13A) protein in vertebrates lead to the disease of chorea-acanthocytosis, the exact function of any of the regions within the protein is not yet known. This region is the proposed leucine zipper at the N-terminus. The full-length protein is a transmembrane protein wit…	.	.	GO:0042826|histone deacetylase binding;GO:0042802|identical protein binding;	.	.
ENSGALG00000002778	1	0.314	0.51025	gi|71896275|ref|NP_001026090.1|	1441	0	uncharacterized protein C6orf106 homolog [Gallus gallus]	gi|71896274|ref|NM_001030919.1|	4433	0	Gallus gallus chromosome 26 open reading frame, human C6orf106 (C26H6ORF106), mRNA	Q5F3N9	559	0	Uncharacterized protein C6orf106 homolog	.	.	.	.	pfam14555	UBA_4	UBA-like domain.	GO:0016236|macroautophagy;	GO:0005776|autophagosome;GO:0000407|pre-autophagosomal structure;	GO:0043130|ubiquitin binding;	.	.
ENSGALG00000002796	1	0.476	0.728756	gi|118097664|ref|XP_414728.2|	3934	0	PREDICTED: pyridoxal-dependent decarboxylase domain-containing protein 1 isoform X3 [Gallus gallus]	gi|513207598|ref|XM_004945067.1|	2821	0	PREDICTED: Gallus gallus pyridoxal-dependent decarboxylase domain containing 1 (PDXDC1), transcript variant X4, mRNA	Q6DF78	1062	0	Pyridoxal-dependent decarboxylase domain-containing protein 1	YPO1529	55.5	6e-07	COG0076	pfam00282	Pyridoxal_deC	Pyridoxal-dependent decarboxylase conserved domain.	GO:0019752|carboxylic acid metabolic process;	.	GO:0016831|carboxy-lyase activity;GO:0030170|pyridoxal phosphate binding;	.	.
ENSGALG00000002816	1	0.342	0.26847	gi|363805615|sp|F1NBT0.2|STK10_CHICK	2273	0	RecName: Full=Serine/threonine-protein kinase 10	gi|513206583|ref|XM_414529.4|	3902	0	PREDICTED: Gallus gallus serine/threonine kinase 10 (STK10), mRNA	F1NBT0	880	0	Serine/threonine-protein kinase 10	.	.	.	.	pfam00069	Pkinase	Protein kinase domain.	GO:0007049|cell cycle;GO:0046777|protein autophosphorylation;GO:2000401|regulation of lymphocyte migration;	GO:0005886|plasma membrane;	GO:0005524|ATP binding;GO:0042803|protein homodimerization activity;GO:0004674|protein serine/threonine kinase activity;	.	.
ENSGALG00000002830	1	0.359	0.336742	gi|381342488|ref|NP_001244227.1|	760	3e-100	diphosphoinositol polyphosphate phosphohydrolase 1 [Gallus gallus]	gi|381342487|ref|NM_001257298.1|	538	0	Gallus gallus nudix (nucleoside diphosphate linked moiety X)-type motif 3 (NUDT3), mRNA	O95989	270	3e-91	Diphosphoinositol polyphosphate phosphohydrolase 1	.	.	.	.	pfam00293	NUDIX	NUDIX domain.	GO:0007267|cell-cell signaling;GO:0015961|diadenosine polyphosphate catabolic process;GO:0071544|diphosphoinositol polyphosphate catabolic process;GO:0043647|inositol phosphate metabolic process;GO:0044281|small molecule metabolic process;	GO:0005829|cytosol;GO:0070062|extracellular exosome;	GO:0008486|diphosphoinositol-polyphosphate diphosphatase activity;GO:0052840|inositol diphosphate tetrakisphosphate diphosphatase activity;GO:0052846|inositol-1,5-bisdiphosphate-2,3,4,6-tetrakisphosphate 1-diphosphatase activity;GO:0052847|inositol-1,5-bisdiphosphate-2,3,4,6-tetrakisphosphate 5-diphosphatase activity;GO:0052843|inositol-1-diphosphate-2,3,4,5,6-pentakisphosphate diphosphatase acti…	K07766	E3.6.1.52; diphosphoinositol-polyphosphate diphosphatase [EC:3.6.1.52]
ENSGALG00000002856	1	0.467	0.842468	gi|733923320|ref|XP_010723010.1|	2493	0	PREDICTED: RUN domain-containing protein 1 [Meleagris gallopavo]	gi|514773726|ref|XM_005026123.1|	933	0	PREDICTED: Anas platyrhynchos RUN domain containing 1 (RUNDC1), mRNA	.	.	.	.	.	.	.	.	pfam02759	RUN	RUN domain. This domain is present in several proteins that are linked to the functions of GTPases in the Rap and Rab families. They could hence play important roles in multiple Ras-like GTPase signalling pathways. The domain is comprises six conserved regions, which in some proteins have considerable insertions between them. The domain core is thought to take up a predominantly alpha fold, with …	.	.	.	.	.
ENSGALG00000002870	1	0.381	0.443865	gi|118102540|ref|XP_418032.2|	1861	0	PREDICTED: LEM domain-containing protein 2 [Gallus gallus]	gi|513225161|ref|XM_418032.4|	1665	0	PREDICTED: Gallus gallus LEM domain containing 2 (LEMD2), mRNA	Q8NC56	429	5e-141	LEM domain-containing protein 2	.	.	.	.	pfam09402	MSC	Man1-Src1p-C-terminal domain. MAN1 is an integral protein of the inner nuclear membrane which binds to chromatin associated proteins and plays a role in nuclear organisation. The C terminal nucleoplasmic region forms a DNA binding winged helix and binds to Smad. This C-terminal tail is also found in S. cerevisiae and is thought to consist of three conserved helices followed by two downstream stra…	GO:0043409|negative regulation of MAPK cascade;GO:0006998|nuclear envelope organization;GO:0035914|skeletal muscle cell differentiation;	GO:0005639|integral component of nuclear inner membrane;GO:0016020|membrane;GO:0031965|nuclear membrane;	.	.	.
ENSGALG00000002904	1	0.469	0.544509	gi|313747549|ref|NP_001186461.1|	1268	2e-173	receptor expression-enhancing protein 3 [Gallus gallus]	gi|313747548|ref|NM_001199532.1|	994	0	Gallus gallus receptor accessory protein 3 (REEP3), mRNA	Q6NUK4	421	2e-146	Receptor expression-enhancing protein 3	SPBC30D10.09c	63.9	4e-11	COG5052	pfam03134	TB2_DP1_HVA22	TB2/DP1, HVA22 family. This family includes members from a wide variety of eukaryotes. It includes the TB2/DP1 (deleted in polyposis) protein, which in humans is deleted in severe forms of familial adenomatous polyposis, an autosomal dominant oncological inherited disease. The family also includes the plant protein of known similarity to TB2/DP1, the HVA22 abscisic acid-induced protein, which is …	GO:0051301|cell division;GO:0007067|mitotic nuclear division;GO:0007084|mitotic nuclear envelope reassembly;GO:0006998|nuclear envelope organization;	GO:0005789|endoplasmic reticulum membrane;GO:0016021|integral component of membrane;GO:0005874|microtubule;	.	K17338	REEP1_2_3_4; receptor expression-enhancing protein 1/2/3/4
ENSGALG00000002907	1	0.403	0.213187	gi|55584149|sp|P02604.3|MLE1_CHICK	718	5e-91	RecName: Full=Myosin light chain 1, skeletal muscle isoform; AltName: Full=Alkali myosin light chain 1; Short=MLC-1; AltName: Full=Myosin light chain 1f; AltName: Full=Myosin light chain alkali 1; Short=Myosin light chain A1; AltName: Full=Skeletal-muscle myosin L-1 light chain	gi|46428763|emb|CR390118.1|	1014	0	Gallus gallus finished cDNA, clone ChEST163b2	P02604	281	2e-92	Myosin light chain 1, skeletal muscle isoform	SPAC3A12.14	84.7	6e-19	COG5126	pfam13405	EF-hand_6	EF-hand domain.	.	GO:0016459|myosin complex;	GO:0005509|calcium ion binding;	K05738	MYL1; myosin light chain 1
ENSGALG00000002928	1	0.365	0.360255	gi|770478827|ref|NP_001012570.2|	2468	0	GATA zinc finger domain containing 2A [Gallus gallus]	gi|60099250|emb|AJ851822.1|	2334	0	Gallus gallus mRNA for hypothetical protein, clone 39e8	Q86YP4	653	0	Transcriptional repressor p66-alpha	.	.	.	.	pfam00320	GATA	GATA zinc finger. This domain uses four cysteine residues to coordinate a zinc ion. This domain binds to DNA. Two GATA zinc fingers are found in the GATA transcription factors. However there are several proteins which only contains a single copy of the domain.	GO:0021506|anterior neuropore closure;GO:0001568|blood vessel development;GO:0006306|DNA methylation;GO:0010172|embryonic body morphogenesis;GO:0001701|in utero embryonic development;GO:0045892|negative regulation of transcription, DNA-templated;GO:0001842|neural fold formation;GO:0012501|programmed cell death;GO:0006351|transcription, DNA-templated;	GO:0016607|nuclear speck;GO:0005654|nucleoplasm;GO:0005634|nucleus;GO:0016581|NuRD complex;	GO:0030674|protein binding, bridging;GO:0043565|sequence-specific DNA binding;GO:0003700|transcription factor activity, sequence-specific DNA binding;GO:0008270|zinc ion binding;	.	.
ENSGALG00000002943	1	0.466	0.539628	gi|118100253|ref|XP_415805.2|	12205	0	PREDICTED: pre-mRNA-processing-splicing factor 8 isoform X2 [Gallus gallus]	gi|513215712|ref|XM_415805.4|	7264	0	PREDICTED: Gallus gallus PRP8 pre-mRNA processing factor 8 homolog (S. cerevisiae) (PRPF8), transcript variant X2, mRNA	Q6P2Q9	4677	0	Pre-mRNA-processing-splicing factor 8	SPAC4F8.12c	3510	0	COG5178	pfam08083	PROCN	PROCN (NUC071) domain. The PROCN domain is the central domain in pre-mRNA splicing factors of PRO8 family.	GO:0010467|gene expression;GO:0006397|mRNA processing;GO:0000398|mRNA splicing, via spliceosome;GO:0008380|RNA splicing;GO:0000375|RNA splicing, via transesterification reactions;GO:0000244|spliceosomal tri-snRNP complex assembly;	GO:0071013|catalytic step 2 spliceosome;GO:0016020|membrane;GO:0016607|nuclear speck;GO:0005654|nucleoplasm;GO:0005634|nucleus;GO:0005682|U5 snRNP;	GO:0070530|K63-linked polyubiquitin binding;GO:0044822|poly(A) RNA binding;GO:0097157|pre-mRNA intronic binding;GO:0000386|second spliceosomal transesterification activity;GO:0030619|U1 snRNA binding;GO:0030620|U2 snRNA binding;GO:0030623|U5 snRNA binding;GO:0017070|U6 snRNA binding;	K12856	PRPF8, PRP8; pre-mRNA-processing factor 8
ENSGALG00000002959	1	0.333	0.470529	gi|313747547|ref|NP_001186462.1|	1328	6e-178	nuclear receptor-binding factor 2 [Gallus gallus]	gi|313747546|ref|NM_001199533.1|	1689	0	Gallus gallus nuclear receptor binding factor 2 (NRBF2), mRNA	Q5R4C9	401	1e-134	Nuclear receptor-binding factor 2	.	.	.	.	pfam08961	DUF1875	Domain of unknown function (DUF1875). The MIT domain, found in Nuclear receptor-binding factor 2, has no known function.	GO:0006355|regulation of transcription, DNA-templated;GO:0006351|transcription, DNA-templated;	GO:0005776|autophagosome;GO:0031410|cytoplasmic vesicle;GO:0005634|nucleus;	.	.	.
ENSGALG00000002969	1	0.487	0.781635	gi|118103253|ref|XP_425908.2|	3100	0	PREDICTED: MAU2 chromatid cohesion factor homolog [Gallus gallus]	gi|513227904|ref|XM_425908.4|	5675	0	PREDICTED: Gallus gallus MAU2 chromatid cohesion factor homolog (C. elegans) (MAU2), mRNA	Q9Y6X3	1164	0	MAU2 chromatid cohesion factor homolog	.	.	.	.	pfam10345	Cohesin_load	Cohesin loading factor. Cohesin_load is a common cohesin loading factor protein that is conserved in fungi. It is associated with the cohesin complex and is required in G1 for cohesin binding to chromosomes but dispensable in G2 when cohesion has been established. It is referred to as both Ssl3, in pombe, and Scc4, in S.cerevisiae. It complexes with Mis4.	GO:0051301|cell division;GO:0034088|maintenance of mitotic sister chromatid cohesion;GO:0000278|mitotic cell cycle;	GO:0000785|chromatin;GO:0005654|nucleoplasm;GO:0005634|nucleus;GO:0032116|SMC loading complex;	GO:0047485|protein N-terminus binding;	K11266	MAU2; MAternally affected uncoordination
ENSGALG00000002971	1	0.288	0.493344	gi|513206710|ref|XP_004944949.1|	10192	0	PREDICTED: histone-lysine N-methyltransferase, H3 lysine-36 and H4 lysine-20 specific isoform X6 [Gallus gallus]	gi|513206709|ref|XM_004944892.1|	5788	0	PREDICTED: Gallus gallus nuclear receptor binding SET domain protein 1 (NSD1), transcript variant X6, mRNA	Q96L73	2197	0	Histone-lysine N-methyltransferase, H3 lysine-36 and H4 lysine-20 specific	YJL168c	162	8e-40	COG2940	pfam00856	SET	SET domain. SET domains are protein lysine methyltransferase enzymes. SET domains appear to be protein-protein interaction domains. It has been demonstrated that SET domains mediate interactions with a family of proteins that display similarity with dual-specificity phosphatases (dsPTPases). A subset of SET domains have been called PR domains. These domains are divergent in sequence from other SE…	GO:0006325|chromatin organization;GO:0010452|histone H3-K36 methylation;GO:0034770|histone H4-K20 methylation;GO:0016571|histone methylation;GO:0000122|negative regulation of transcription from RNA polymerase II promoter;GO:0045893|positive regulation of transcription, DNA-templated;GO:0000414|regulation of histone H3-K36 methylation;GO:0033135|regulation of peptidyl-serine phosphorylation;GO:190…	GO:0005694|chromosome;GO:0005730|nucleolus;GO:0005654|nucleoplasm;GO:0005634|nucleus;	GO:0050681|androgen receptor binding;GO:0003682|chromatin binding;GO:0030331|estrogen receptor binding;GO:0046975|histone methyltransferase activity (H3-K36 specific);GO:0042799|histone methyltransferase activity (H4-K20 specific);GO:0042974|retinoic acid receptor binding;GO:0046965|retinoid X receptor binding;GO:0000979|RNA polymerase II core promoter sequence-specific DNA binding;GO:0046966|thy…	K15588	NSD1; histone-lysine N-methyltransferase NSD1 [EC:2.1.1.43]
ENSGALG00000003051	1	0.076	0.25308	gi|677410082|gb|KFQ18598.1|	187	2e-15	hypothetical protein N331_07297, partial [Merops nubicus]	gi|46430041|emb|CR391396.1|	444	0	Gallus gallus finished cDNA, clone ChEST653d11	.	.	.	.	.	.	.	.	pfam01088	Peptidase_C12	Ubiquitin carboxyl-terminal hydrolase, family 1.	.	.	.	.	.
ENSGALG00000003052	1	0.495	0.795465	gi|733902191|ref|XP_010714725.1|	1621	0	PREDICTED: arf-GAP domain and FG repeat-containing protein 1 isoform X4 [Meleagris gallopavo]	gi|513199345|ref|XM_422611.4|	1442	0	PREDICTED: Gallus gallus ArfGAP with FG repeats 1 (AGFG1), mRNA	Q2TA45	538	6e-177	Arf-GAP domain and FG repeat-containing protein 1	.	.	.	.	pfam01412	ArfGap	Putative GTPase activating protein for Arf. Putative zinc fingers with GTPase activating proteins (GAPs) towards the small GTPase, Arf. The GAP of ARD1 stimulates GTPase hydrolysis for ARD1 but not ARFs.	GO:0001675|acrosome assembly;GO:0045109|intermediate filament organization;GO:0007275|multicellular organismal development;GO:0007289|spermatid nucleus differentiation;GO:0006810|transport;	GO:0042995|cell projection;GO:0016023|cytoplasmic membrane-bounded vesicle;GO:0043025|neuronal cell body;GO:0005634|nucleus;	GO:0003677|DNA binding;GO:0005096|GTPase activator activity;GO:0046872|metal ion binding;	K15044	AGFG1; Arf-GAP domain and FG repeats-containing protein 1
ENSGALG00000003066	1	0.034	0.035122	gi|45383720|ref|NP_989527.1|	1911	0	ferrochelatase, mitochondrial precursor [Gallus gallus]	gi|45383719|ref|NM_204196.1|	1467	0	Gallus gallus ferrochelatase (FECH), mRNA	O42479	740	0	Ferrochelatase, mitochondrial	SPCC320.09	335	4e-109	COG0276	pfam00762	Ferrochelatase	Ferrochelatase.	GO:0006783|heme biosynthetic process;GO:0042168|heme metabolic process;GO:0044281|small molecule metabolic process;	GO:0005743|mitochondrial inner membrane;GO:0005759|mitochondrial matrix;	GO:0051537|2 iron, 2 sulfur cluster binding;GO:0004325|ferrochelatase activity;GO:0046872|metal ion binding;	K01772	hemH, FECH; ferrochelatase [EC:4.99.1.1]
ENSGALG00000003074	1	0.148	0.11618	gi|363743834|ref|XP_003642929.1|	1663	0	PREDICTED: homer protein homolog 3 isoformX1 [Gallus gallus]	gi|513227598|ref|XM_003642881.2|	3794	0	PREDICTED: Gallus gallus homer homolog 3 (Drosophila) (HOMER3), transcript variant X1, mRNA	Q9Z2X5	442	8e-142	Homer protein homolog 3	.	.	.	.	pfam00568	WH1	WH1 domain. WASp Homology domain 1 (WH1) domain. WASP is the protein that is defective in Wiskott-Aldrich syndrome (WAS). The majority of point mutations occur within the amino- terminal WH1 domain. The metabotropic glutamate receptors mGluR1alpha and mGluR5 bind a protein called homer, which is a WH1 domain homologue. A subset of WH1 domains has been termed a "EVH1" domain and appear to bind a p…	GO:0007216|G-protein coupled glutamate receptor signaling pathway;GO:2001256|regulation of store-operated calcium entry;	GO:0045178|basal part of cell;GO:0030054|cell junction;GO:0005829|cytosol;GO:0097481|neuronal postsynaptic density;GO:0005886|plasma membrane;GO:0045211|postsynaptic membrane;	GO:0035256|G-protein coupled glutamate receptor binding;	K15010	HOMER; homer
ENSGALG00000003087	1	0.45	0.58095	gi|71897197|ref|NP_001026571.1|	2772	0	asparaginyl-tRNA synthetase, cytoplasmic [Gallus gallus]	gi|71897196|ref|NM_001031400.1|	2124	0	Gallus gallus asparaginyl-tRNA synthetase (NARS), mRNA	O43776	947	0	Asparagine--tRNA ligase, cytoplasmic	YHR019c	528	1e-178	COG0017	pfam00152	tRNA-synt_2	tRNA synthetases class II (D, K and N).	GO:0006421|asparaginyl-tRNA aminoacylation;GO:0010467|gene expression;GO:0006418|tRNA aminoacylation for protein translation;	GO:0005737|cytoplasm;GO:0005829|cytosol;GO:0070062|extracellular exosome;GO:0005739|mitochondrion;	GO:0004816|asparagine-tRNA ligase activity;GO:0005524|ATP binding;GO:0003676|nucleic acid binding;	K01893	NARS, asnS; asparaginyl-tRNA synthetase [EC:6.1.1.22]
ENSGALG00000003092	1	0.432	0.542592	gi|50806228|ref|XP_424380.1|	1712	0	PREDICTED: erlin-2 [Gallus gallus]	gi|513220596|ref|XM_424380.3|	3846	0	PREDICTED: Gallus gallus ER lipid raft associated 2 (ERLIN2), mRNA	Q5R7C5	591	0	Erlin-2	.	.	.	.	pfam01145	Band_7	SPFH domain / Band 7 family. This family has been called SPFH, Band 7 or PHB domain. Recent phylogenetic analysis has shown this domain to be a slipin or Stomatin-like integral membrane domain conserved from protozoa to mammals.	GO:0008203|cholesterol metabolic process;GO:0030433|ER-associated ubiquitin-dependent protein catabolic process;	GO:0005789|endoplasmic reticulum membrane;GO:0070062|extracellular exosome;GO:0016021|integral component of membrane;GO:0005886|plasma membrane;GO:0043234|protein complex;	.	.	.
ENSGALG00000003107	1	0.268	0.321064	gi|363738017|ref|XP_414064.3|	3140	0	PREDICTED: E3 ubiquitin-protein ligase AMFR isoform X2 [Gallus gallus]	gi|513203026|ref|XM_414064.4|	3263	0	PREDICTED: Gallus gallus autocrine motility factor receptor, E3 ubiquitin protein ligase (AMFR), transcript variant X2, mRNA	Q9R049	1021	0	E3 ubiquitin-protein ligase AMFR	SPBC17D11.02c	93.2	2e-18	COG5243	pfam13639	zf-RING_2	Ring finger domain.	GO:0009987|cellular process;GO:0030968|endoplasmic reticulum unfolded protein response;GO:0030433|ER-associated ubiquitin-dependent protein catabolic process;GO:0032092|positive regulation of protein binding;GO:0070936|protein K48-linked ubiquitination;GO:0051259|protein oligomerization;GO:0000209|protein polyubiquitination;GO:0006511|ubiquitin-dependent protein catabolic process;	GO:0005789|endoplasmic reticulum membrane;GO:0000836|Hrd1p ubiquitin ligase complex;GO:0030176|integral component of endoplasmic reticulum membrane;GO:0005887|integral component of plasma membrane;GO:0016020|membrane;GO:0048471|perinuclear region of cytoplasm;GO:0043234|protein complex;	GO:0051087|chaperone binding;GO:0016874|ligase activity;GO:0000166|nucleotide binding;GO:0030674|protein binding, bridging;GO:0032403|protein complex binding;GO:0004872|receptor activity;GO:0061630|ubiquitin protein ligase activity;GO:0004842|ubiquitin-protein transferase activity;GO:1990381|ubiquitin-specific protease binding;GO:0008270|zinc ion binding;	K10636	AMFR, GP78; autocrine motility factor receptor [EC:6.3.2.19]
ENSGALG00000003141	1	0.366	0.298656	gi|71895207|ref|NP_001026073.1|	1691	0	stromal membrane-associated protein 2 [Gallus gallus]	gi|71895206|ref|NM_001030902.1|	976	0	Gallus gallus small ArfGAP2 (SMAP2), mRNA	Q5F413	655	0	Stromal membrane-associated protein 2	SPAC824.09c	132	4e-33	COG5347	pfam01412	ArfGap	Putative GTPase activating protein for Arf. Putative zinc fingers with GTPase activating proteins (GAPs) towards the small GTPase, Arf. The GAP of ARD1 stimulates GTPase hydrolysis for ARD1 but not ARFs.	.	.	GO:0005096|GTPase activator activity;GO:0046872|metal ion binding;	K12486	SMAP; stromal membrane-associated protein
ENSGALG00000003162	1	0.154	0.29876	gi|118103038|ref|XP_001234118.1|	2130	0	PREDICTED: protein FAM134C [Gallus gallus]	gi|513226280|ref|XM_001234117.3|	2396	0	PREDICTED: Gallus gallus family with sequence similarity 134, member C (FAM134C), mRNA	Q86VR2	556	0	Protein FAM134C	.	.	.	.	pfam10101	DUF2339	Predicted membrane protein (DUF2339). This domain, found in various hypothetical bacterial proteins, has no known function.	.	GO:0016021|integral component of membrane;	.	.	.
ENSGALG00000003183	1	0.338	0.616174	gi|71895577|ref|NP_001025736.1|	2168	0	UPF0183 protein C16orf70 homolog [Gallus gallus]	gi|71895576|ref|NM_001030565.1|	1205	0	Gallus gallus chromosome 11 open reading frame, human C16orf70 (C11H16ORF70), mRNA	O08654	800	0	UPF0183 protein C16orf70 homolog	.	.	.	.	pfam03676	UPF0183	Uncharacterized protein family (UPF0183). This family of proteins includes Lin-10 from C. elegans.	GO:0043001|Golgi to plasma membrane protein transport;	GO:0030425|dendrite;GO:0016020|membrane;GO:0030672|synaptic vesicle membrane;GO:0005802|trans-Golgi network;	GO:0035254|glutamate receptor binding;GO:0030165|PDZ domain binding;	.	.
ENSGALG00000003195	1	0.482	0.635276	gi|513203031|ref|XP_004944196.1|	1415	2e-177	PREDICTED: tumor necrosis factor receptor type 1-associated DEATH domain protein isoform X4 [Gallus gallus]	gi|513203033|ref|XM_414067.4|	5352	0	PREDICTED: Gallus gallus TNFRSF1A-associated via death domain (TRADD), transcript variant X3, mRNA	Q15628	274	2e-80	Tumor necrosis factor receptor type 1-associated DEATH domain protein	.	.	.	.	pfam09034	TRADD_N	TRADD, N-terminal domain. The N terminal domain of 'tumor necrosis factor receptor type 1 associated death domain protein' (TRADD) folds into an alpha-beta sandwich with a four-stranded beta sheet and six alpha helices, each forming one layer of the structure. The domain allows docking of TRADD onto 'tumor necrosis factor receptor-associated factor' (TRAF): the binding is at the beta-sandwich dom…	GO:0006919|activation of cysteine-type endopeptidase activity involved in apoptotic process;GO:0097296|activation of cysteine-type endopeptidase activity involved in apoptotic signaling pathway;GO:0006915|apoptotic process;GO:0007166|cell surface receptor signaling pathway;GO:0071550|death-inducing signaling complex assembly;GO:0097191|extrinsic apoptotic signaling pathway;GO:0008625|extrinsic ap…	GO:0005737|cytoplasm;GO:0005856|cytoskeleton;GO:0005829|cytosol;GO:0031264|death-inducing signaling complex;GO:0045121|membrane raft;GO:0005634|nucleus;GO:0043235|receptor complex;	GO:0060090|binding, bridging;GO:0070513|death domain binding;GO:0042802|identical protein binding;GO:0019900|kinase binding;GO:0004871|signal transducer activity;	K03171	TRADD; tumor necrosis factor receptor type 1-associated DEATH domain protein
ENSGALG00000003203	1	0.366	0.219966	gi|363738462|ref|XP_414276.3|	3684	0	PREDICTED: semaphorin-3D-like isoform X7 [Gallus gallus]	gi|513204527|ref|XM_414276.4|	2434	0	PREDICTED: Gallus gallus semaphorin-3D-like (LOC415932), transcript variant X7, mRNA	O95025	710	0	Semaphorin-3D	.	.	.	.	pfam01403	Sema	Sema domain. The Sema domain occurs in semaphorins, which are a large family of secreted and transmembrane proteins, some of which function as repellent signals during axon guidance. Sema domains also occur in the hepatocyte growth factor receptor and human plexin A-3.	GO:0030154|cell differentiation;GO:0007399|nervous system development;	GO:0005576|extracellular region;	.	K06840	SEMA3; semaphorin 3
ENSGALG00000003220	1	0.414	0.646254	gi|543377029|ref|XP_005531721.1|	5357	0	PREDICTED: regulator of nonsense transcripts 1 [Pseudopodoces humilis]	gi|513227910|ref|XM_418237.4|	5616	0	PREDICTED: Gallus gallus UPF1 regulator of nonsense transcripts homolog (yeast) (UPF1), mRNA	Q92900	2033	0	Regulator of nonsense transcripts 1	SPAC16C9.06c	1048	0	COG1112	pfam09416	UPF1_Zn_bind	RNA helicase (UPF2 interacting domain). UPF1 is an essential RNA helicase that detects mRNAs containing premature stop codons and triggers their degradation. This domain contains 3 zinc binding motifs and forms interactions with another protein (UPF2) that is also involved nonsense-mediated mRNA decay (NMD).	GO:0006281|DNA repair;GO:0006260|DNA replication;GO:0009048|dosage compensation by inactivation of X chromosome;GO:0010467|gene expression;GO:0071044|histone mRNA catabolic process;GO:0006406|mRNA export from nucleus;GO:0000956|nuclear-transcribed mRNA catabolic process;GO:0000184|nuclear-transcribed mRNA catabolic process, nonsense-mediated decay;GO:0006449|regulation of translational terminatio…	GO:0000785|chromatin;GO:0005737|cytoplasm;GO:0000932|cytoplasmic mRNA processing body;GO:0005829|cytosol;GO:0035145|exon-exon junction complex;GO:0005654|nucleoplasm;GO:0005634|nucleus;GO:0044530|supraspliceosomal complex;	GO:0005524|ATP binding;GO:0004004|ATP-dependent RNA helicase activity;GO:0003682|chromatin binding;GO:0003677|DNA binding;GO:0004386|helicase activity;GO:0044822|poly(A) RNA binding;GO:0003723|RNA binding;GO:0008270|zinc ion binding;	K14326	UPF1, RENT1; regulator of nonsense transcripts 1 [EC:3.6.4.-]
ENSGALG00000003282	1	0.492	0.679944	gi|45382145|ref|NP_990110.1|	4158	0	signal transducer and activator of transcription 5B [Gallus gallus]	gi|45382144|ref|NM_204779.1|	2824	0	Gallus gallus signal transducer and activator of transcription 5B (STAT5B), mRNA	P51692	1479	0	Signal transducer and activator of transcription 5B	.	.	.	.	pfam02864	STAT_bind	STAT protein, DNA binding domain. STAT proteins (Signal Transducers and Activators of Transcription) are a family of transcription factors that are specifically activated to regulate gene transcription when cells encounter cytokines and growth factors. This family represents the DNA binding domain of STAT, which has an ig-like fold. STAT proteins also include an SH2 domain pfam00017.	GO:0006103|2-oxoglutarate metabolic process;GO:0000255|allantoin metabolic process;GO:0071364|cellular response to epidermal growth factor stimulus;GO:0071363|cellular response to growth factor stimulus;GO:0032870|cellular response to hormone stimulus;GO:0006101|citrate metabolic process;GO:0006600|creatine metabolic process;GO:0046449|creatinine metabolic process;GO:0046543|development of second…	GO:0005737|cytoplasm;GO:0005829|cytosol;GO:0005654|nucleoplasm;GO:0005634|nucleus;	GO:0003682|chromatin binding;GO:0035259|glucocorticoid receptor binding;GO:0046983|protein dimerization activity;GO:0001077|transcriptional activator activity, RNA polymerase II core promoter proximal region sequence-specific binding;GO:0000979|RNA polymerase II core promoter sequence-specific DNA binding;GO:0003700|transcription factor activity, sequence-specific DNA binding;GO:0004871|signal tr…	K11224	STAT5B; signal transducer and activator of transcription 5B
ENSGALG00000003283	1	0.243	0.476766	gi|118103279|ref|XP_418238.2|	3660	0	PREDICTED: cartilage oligomeric matrix protein [Gallus gallus]	gi|513227609|ref|XM_418238.4|	2286	0	PREDICTED: Gallus gallus cartilage oligomeric matrix protein (COMP), mRNA	P35445	1051	0	Cartilage oligomeric matrix protein	.	.	.	.	pfam05735	TSP_C	Thrombospondin C-terminal region. This region is found at the C-terminus of thrombospondin and related proteins.	GO:0006915|apoptotic process;GO:0007155|cell adhesion;GO:0030198|extracellular matrix organization;	GO:0005578|proteinaceous extracellular matrix;	GO:0005509|calcium ion binding;GO:0005201|extracellular matrix structural constituent;GO:0008201|heparin binding;	.	.
ENSGALG00000003304	1	0.421	0.489202	gi|363743840|ref|XP_003642931.1|	3092	0	PREDICTED: CREB-regulated transcription coactivator 1 isoformX2 [Gallus gallus]	gi|513227611|ref|XM_003642883.2|	2145	0	PREDICTED: Gallus gallus CREB regulated transcription coactivator 1 (CRTC1), transcript variant X2, mRNA	Q6UUV9	946	0	CREB-regulated transcription coactivator 1	.	.	.	.	pfam12885	TORC_M	Transducer of regulated CREB activity middle domain. This family includes the region between the N and C terminus of TORC proteins. TORC (Transducer of regulated CREB activity) is a protein family of coactivators that enhances the activity of CRE-depended transcription via a phosphorylation-independent interaction with the bZIP DNA binding/dimerization domain of CREB (cAMP Response Element-Bindin…	GO:0043153|entrainment of circadian clock by photoperiod;GO:0060081|membrane hyperpolarization;GO:0007613|memory;GO:0032793|positive regulation of CREB transcription factor activity;GO:1900006|positive regulation of dendrite development;GO:1900273|positive regulation of long-term synaptic potentiation;GO:0045944|positive regulation of transcription from RNA polymerase II promoter;GO:0051289|prote…	GO:0005737|cytoplasm;GO:0030425|dendrite;GO:0043025|neuronal cell body;GO:0005654|nucleoplasm;GO:0005634|nucleus;GO:0005886|plasma membrane;GO:0045202|synapse;	GO:0008140|cAMP response element binding protein binding;	K15309	CRTC1, TORC1; CREB-regulated transcription coactivator 1
ENSGALG00000003339	1	0.488	0.575352	gi|363741858|ref|XP_417614.3|	12971	0	PREDICTED: serine/threonine-protein kinase mTOR isoform X2 [Gallus gallus]	gi|513219933|ref|XM_417614.4|	7609	0	PREDICTED: Gallus gallus mechanistic target of rapamycin (serine/threonine kinase) (MTOR), transcript variant X2, mRNA	P42345	4855	0	Serine/threonine-protein kinase mTOR	SPBC216.07c	1803	0	COG5032	pfam02259	FAT	FAT domain. The FAT domain is named after FRAP, ATM and TRRAP.	GO:0006207|'de novo' pyrimidine nucleobase biosynthetic process;GO:0055006|cardiac cell development;GO:0007050|cell cycle arrest;GO:0016049|cell growth;GO:0034605|cellular response to heat;GO:0071456|cellular response to hypoxia;GO:0031669|cellular response to nutrient levels;GO:0000724|double-strand break repair via homologous recombination;GO:0007173|epidermal growth factor receptor signaling p…	GO:0005737|cytoplasm;GO:0005829|cytosol;GO:0030425|dendrite;GO:0012505|endomembrane system;GO:0005789|endoplasmic reticulum membrane;GO:0000139|Golgi membrane;GO:0005765|lysosomal membrane;GO:0005764|lysosome;GO:0016020|membrane;GO:0005741|mitochondrial outer membrane;GO:0043025|neuronal cell body;GO:0005654|nucleoplasm;GO:0005942|phosphatidylinositol 3-kinase complex;GO:0016605|PML body;GO:00319…	GO:0005524|ATP binding;GO:0008144|drug binding;GO:0016301|kinase activity;GO:0051219|phosphoprotein binding;GO:0046983|protein dimerization activity;GO:0004674|protein serine/threonine kinase activity;GO:0043022|ribosome binding;GO:0001030|RNA polymerase III type 1 promoter DNA binding;GO:0001031|RNA polymerase III type 2 promoter DNA binding;GO:0001032|RNA polymerase III type 3 promoter DNA bind…	K07203	FRAP; FKBP12-rapamycin complex-associated protein
ENSGALG00000003358	1	0.471	0.580743	gi|71894861|ref|NP_001026050.1|	1570	0	ubiA prenyltransferase domain-containing protein 1 [Gallus gallus]	gi|71894860|ref|NM_001030879.1|	4363	0	Gallus gallus UbiA prenyltransferase domain containing 1 (UBIAD1), mRNA	Q5ZKS8	609	0	UbiA prenyltransferase domain-containing protein 1	TM1528	103	8e-23	COG1575	pfam01040	UbiA	UbiA prenyltransferase family.	GO:0072358|cardiovascular system development;GO:0001885|endothelial cell development;GO:0009234|menaquinone biosynthetic process;GO:0006744|ubiquinone biosynthetic process;GO:0042371|vitamin K biosynthetic process;	GO:0005783|endoplasmic reticulum;GO:0005789|endoplasmic reticulum membrane;GO:0030173|integral component of Golgi membrane;GO:0005739|mitochondrion;	GO:0016209|antioxidant activity;GO:0004659|prenyltransferase activity;	.	.
ENSGALG00000003383	1	0.283	0.417708	gi|347920886|ref|NP_001012859.2|	2771	0	importin subunit alpha-7 [Gallus gallus]	gi|347920885|ref|NM_001012841.2|	2991	0	Gallus gallus karyopherin alpha 6 (importin alpha 7) (KPNA6), mRNA	Q5RBV0	1006	0	Importin subunit alpha-7	SPCC962.03c	528	2e-175	COG5064	pfam01749	IBB	Importin beta binding domain. This family consists of the importin alpha (karyopherin alpha), importin beta (karyopherin beta) binding domain. The domain mediates formation of the importin alpha beta complex; required for classical NLS import of proteins into the nucleus, through the nuclear pore complex and across the nuclear envelope. Also in the alignment is the NLS of importin alpha which ove…	GO:0006606|protein import into nucleus;	GO:0005737|cytoplasm;GO:0005634|nucleus;	GO:0008565|protein transporter activity;	.	.
ENSGALG00000003399	1	0.27	0.30402	gi|513196340|ref|XP_422246.4|	2688	0	PREDICTED: LOW QUALITY PROTEIN: E-selectin [Gallus gallus]	gi|513196339|ref|XM_422246.4|	1555	0	PREDICTED: Gallus gallus selectin E (endothelial adhesion molecule 1) (SELE), mRNA	P27113	510	4e-174	E-selectin	.	.	.	.	pfam00059	Lectin_C	Lectin C-type domain. This family includes both long and short form C-type	GO:0007155|cell adhesion;	GO:0016021|integral component of membrane;GO:0005886|plasma membrane;	GO:0030246|carbohydrate binding;	K06494	SELE; selectin, endothelial cell
ENSGALG00000003433	1	0.079	0.096696	gi|326927227|ref|XP_003209794.1|	2111	0	PREDICTED: dipeptidase 2-like isoform X1 [Meleagris gallopavo]	gi|46427183|emb|CR388568.1|	1004	0	Gallus gallus finished cDNA, clone ChEST264k17	Q5M872	480	3e-154	Dipeptidase 2	SPCC965.12	264	1e-76	COG2355	pfam01244	Peptidase_M19	Membrane dipeptidase (Peptidase family M19).	.	GO:0031225|anchored component of membrane;	GO:0016805|dipeptidase activity;GO:0008239|dipeptidyl-peptidase activity;GO:0046872|metal ion binding;GO:0008235|metalloexopeptidase activity;	K01273	E3.4.13.19, DPEP1; membrane dipeptidase [EC:3.4.13.19]
ENSGALG00000003476	1	0.402	0.602598	gi|513213630|ref|XP_004946239.1|	4900	0	PREDICTED: serine/threonine-protein kinase/endoribonuclease IRE1-like isoform X1 [Gallus gallus]	gi|550821793|ref|NM_001285499.1|	2796	0	Gallus gallus serine/threonine-protein kinase/endoribonuclease IRE1-like (LOC417414), mRNA	O75460	1540	0	Serine/threonine-protein kinase/endoribonuclease IRE1	.	.	.	.	pfam06479	Ribonuc_2-5A	Ribonuclease 2-5A. This domain is a endoribonuclease. Specifically it cleaves an intron from Hac1 mRNA in humans, which causes it to be much more efficiently translated.	GO:0007257|activation of JUN kinase activity;GO:0006987|activation of signaling protein activity involved in unfolded protein response;GO:0007050|cell cycle arrest;GO:0044267|cellular protein metabolic process;GO:0071333|cellular response to glucose stimulus;GO:0035924|cellular response to vascular endothelial growth factor stimulus;GO:0030968|endoplasmic reticulum unfolded protein response;GO:00…	GO:1990597|AIP1-IRE1 complex;GO:0005737|cytoplasm;GO:0005783|endoplasmic reticulum;GO:0005789|endoplasmic reticulum membrane;GO:0030176|integral component of endoplasmic reticulum membrane;GO:1990332|Ire1 complex;GO:1990630|IRE1-RACK1-PP2A complex;GO:1990604|IRE1-TRAF2-ASK1 complex;GO:0005739|mitochondrion;GO:0005637|nuclear inner membrane;	GO:0043531|ADP binding;GO:0005524|ATP binding;GO:0004521|endoribonuclease activity;GO:0019899|enzyme binding;GO:0030544|Hsp70 protein binding;GO:0051879|Hsp90 protein binding;GO:0042802|identical protein binding;GO:0000287|magnesium ion binding;GO:0042803|protein homodimerization activity;GO:0004674|protein serine/threonine kinase activity;	K08852	ERN1; serine/threonine-protein kinase/endoribonuclease IRE1 [EC:2.7.11.1 3.1.26.-]
ENSGALG00000003485	1	0.099	0.125334	gi|56605898|ref|NP_001008453.1|	1487	0	G1/S-specific cyclin-D3 [Gallus gallus]	gi|56605897|ref|NM_001008453.1|	2230	0	Gallus gallus cyclin D3 (CCND3), mRNA	P30281	407	6e-135	G1/S-specific cyclin-D3	YGR108w	53.5	2e-06	COG5024	pfam00134	Cyclin_N	Cyclin, N-terminal domain. Cyclins regulate cyclin dependent kinases (CDKs). Human cyclin-O is a Uracil-DNA glycosylase that is related to other cyclins. Cyclins contain two domains of similar all-alpha fold, of which this family corresponds with the N-terminal domain.	GO:0007049|cell cycle;GO:0051301|cell division;GO:0045737|positive regulation of cyclin-dependent protein serine/threonine kinase activity;GO:0001934|positive regulation of protein phosphorylation;GO:0007165|signal transduction;GO:0042098|T cell proliferation;	GO:0000307|cyclin-dependent protein kinase holoenzyme complex;GO:0005737|cytoplasm;GO:0016020|membrane;GO:0005634|nucleus;	GO:0004693|cyclin-dependent protein serine/threonine kinase activity;GO:0019901|protein kinase binding;	K10152	CCND3; cyclin D3
ENSGALG00000003532	1	0.489	0.874332	gi|45382259|ref|NP_990158.1|	3070	0	probable ATP-dependent RNA helicase DDX5 [Gallus gallus]	gi|45382258|ref|NM_204827.1|	2579	0	Gallus gallus DEAD (Asp-Glu-Ala-Asp) box helicase 5 (DDX5), mRNA	Q61656	1074	0	Probable ATP-dependent RNA helicase DDX5	.	.	.	.	pfam00270	DEAD	DEAD/DEAH box helicase. Members of this family include the DEAD and DEAH box helicases. Helicases are involved in unwinding nucleic acids. The DEAD box helicases are involved in various aspects of RNA metabolizm, including nuclear transcription, pre mRNA splicing, ribosome biogenesis, nucleocytoplasmic transport, translation, RNA decay and organellar gene expression.	GO:0007623|circadian rhythm;GO:0001701|in utero embryonic development;GO:0072332|intrinsic apoptotic signaling pathway by p53 class mediator;GO:0006397|mRNA processing;GO:0009299|mRNA transcription;GO:0000122|negative regulation of transcription from RNA polymerase II promoter;GO:0043517|positive regulation of DNA damage response, signal transduction by p53 class mediator;GO:0033148|positive regu…	GO:0071013|catalytic step 2 spliceosome;GO:0070062|extracellular exosome;GO:0016020|membrane;GO:0005730|nucleolus;GO:0005654|nucleoplasm;GO:0005634|nucleus;GO:0030529|ribonucleoprotein complex;	GO:0050681|androgen receptor binding;GO:0005524|ATP binding;GO:0004004|ATP-dependent RNA helicase activity;GO:0030331|estrogen receptor binding;GO:0044822|poly(A) RNA binding;GO:0036002|pre-mRNA binding;GO:0003724|RNA helicase activity;GO:0003713|transcription coactivator activity;GO:0003712|transcription cofactor activity;	.	.
ENSGALG00000003548	1	0.401	0.302354	gi|478247051|ref|NP_001264458.1|	2714	0	brain-specific angiogenesis inhibitor 1-associated protein 2-like protein 1 [Gallus gallus]	gi|478247050|ref|NM_001277529.1|	2035	0	Gallus gallus BAI1-associated protein 2-like 1 (BAIAP2L1), mRNA	Q9DBJ3	763	0	Brain-specific angiogenesis inhibitor 1-associated protein 2-like protein 1	.	.	.	.	pfam08397	IMD	IRSp53/MIM homology domain. The N-terminal predicted helical stretch of the insulin receptor tyrosine kinase substrate p53 (IRSp53) is an evolutionary conserved F-actin bundling domain involved in filopodium formation. The domain has been named IMD after the IRSp53 and missing in metastasis (MIM) proteins in which it occurs. Filopodium-inducing IMD activity is regulated by Cdc42 and Rac1 and is S…	GO:0051764|actin crosslink formation;GO:0051017|actin filament bundle assembly;GO:0008286|insulin receptor signaling pathway;GO:0007009|plasma membrane organization;GO:2000251|positive regulation of actin cytoskeleton reorganization;GO:0030838|positive regulation of actin filament polymerization;GO:0046626|regulation of insulin receptor signaling pathway;GO:0009617|response to bacterium;	GO:0015629|actin cytoskeleton;GO:0005737|cytoplasm;GO:0005829|cytosol;GO:0070062|extracellular exosome;GO:0005654|nucleoplasm;GO:0005886|plasma membrane;	GO:0008093|cytoskeletal adaptor activity;GO:0070064|proline-rich region binding;	.	.
ENSGALG00000003559	1	0.407	0.535612	gi|56605884|ref|NP_001008446.1|	2925	0	actin-related protein 5 [Gallus gallus]	gi|56605883|ref|NM_001008446.1|	2158	0	Gallus gallus ARP5 actin-related protein 5 homolog (yeast) (ACTR5), mRNA	Q5ZJA4	1131	0	Actin-related protein 5	.	.	.	.	pfam00022	Actin	Actin.	GO:0006310|DNA recombination;GO:0006302|double-strand break repair;GO:0006355|regulation of transcription, DNA-templated;GO:0006351|transcription, DNA-templated;GO:0070914|UV-damage excision repair;	GO:0005737|cytoplasm;GO:0031011|Ino80 complex;	.	K11672	ACTR5, ARP5, INO80M; actin-related protein 5
ENSGALG00000003578	1	0.493	0.308618	gi|311213923|ref|NP_001185641.1|	12509	0	fibronectin precursor [Gallus gallus]	gi|311213922|ref|NM_001198712.1|	8308	0	Gallus gallus fibronectin 1 (FN1), mRNA	P02751	3346	0	Fibronectin	.	.	.	.	pfam00040	fn2	Fibronectin type II domain.	GO:0006953|acute-phase response;GO:0001525|angiogenesis;GO:0007155|cell adhesion;GO:0007160|cell-matrix adhesion;GO:0007044|cell-substrate junction assembly;GO:0010952|positive regulation of peptidase activity;GO:0008360|regulation of cell shape;GO:0042060|wound healing;	GO:0016324|apical plasma membrane;GO:0005576|extracellular region;GO:0005578|proteinaceous extracellular matrix;	GO:0008201|heparin binding;GO:0016504|peptidase activator activity;	K05717	FN1; fibronectin 1
ENSGALG00000003579	1	0.223	0.340298	gi|513227720|ref|XP_001233399.3|	6938	0	PREDICTED: insulin receptor isoform 1 [Gallus gallus]	gi|513227719|ref|XM_001233398.3|	5752	0	PREDICTED: Gallus gallus insulin receptor (INSR), transcript variant 1, mRNA	P06213	2258	0	Insulin receptor	.	.	.	.	pfam07714	Pkinase_Tyr	Protein tyrosine kinase.	GO:0000187|activation of MAPK activity;GO:0032147|activation of protein kinase activity;GO:0032148|activation of protein kinase B activity;GO:0030325|adrenal gland development;GO:0005975|carbohydrate metabolic process;GO:0071363|cellular response to growth factor stimulus;GO:0032869|cellular response to insulin stimulus;GO:0008544|epidermis development;GO:0031017|exocrine pancreas development;GO:…	GO:0005901|caveola;GO:0010008|endosome membrane;GO:0070062|extracellular exosome;GO:0005899|insulin receptor complex;GO:0005887|integral component of plasma membrane;GO:0043231|intracellular membrane-bounded organelle;GO:0016020|membrane;GO:0005886|plasma membrane;GO:0043235|receptor complex;	GO:0005524|ATP binding;GO:0005525|GTP binding;GO:0043559|insulin binding;GO:0043560|insulin receptor substrate binding;GO:0005009|insulin-activated receptor activity;GO:0031994|insulin-like growth factor I binding;GO:0031995|insulin-like growth factor II binding;GO:0005159|insulin-like growth factor receptor binding;GO:0043548|phosphatidylinositol 3-kinase binding;GO:0004713|protein tyrosine kina…	K04527	INSR; insulin receptor [EC:2.7.10.1]
ENSGALG00000003597	1	0.185	0.19277	gi|513221578|ref|XP_004947909.1|	1116	5e-151	PREDICTED: adenylate kinase 2, mitochondrial isoform X7 [Gallus gallus]	gi|513221577|ref|XM_004947852.1|	937	0	PREDICTED: Gallus gallus adenylate kinase 2 (AK2), transcript variant X7, mRNA	P08166	391	2e-135	Adenylate kinase 2, mitochondrial	SPAC4G9.03	259	1e-84	COG0563	pfam00406	ADK	Adenylate kinase.	GO:0006172|ADP biosynthetic process;GO:0046033|AMP metabolic process;GO:0046034|ATP metabolic process;	GO:0070062|extracellular exosome;GO:0005743|mitochondrial inner membrane;GO:0005758|mitochondrial intermembrane space;GO:0005739|mitochondrion;GO:0097226|sperm mitochondrial sheath;	GO:0004017|adenylate kinase activity;GO:0005524|ATP binding;	K00939	E2.7.4.3, adk; adenylate kinase [EC:2.7.4.3]
ENSGALG00000003601	1	0.169	0.209729	gi|513225364|ref|XP_004948501.1|	5802	0	PREDICTED: plasma membrane calcium-transporting ATPase 2 isoform X12 [Gallus gallus]	gi|513225363|ref|XM_004948444.1|	3737	0	PREDICTED: Gallus gallus ATPase, Ca++ transporting, plasma membrane 4 (ATP2B4), transcript variant X12, mRNA	P23634	1876	0	Plasma membrane calcium-transporting ATPase 4	.	.	.	.	pfam00122	E1-E2_ATPase	E1-E2 ATPase.	GO:0007596|blood coagulation;GO:1901660|calcium ion export;GO:0098703|calcium ion import across plasma membrane;GO:0097553|calcium ion transmembrane import into cytosol;GO:0070588|calcium ion transmembrane transport;GO:0006874|cellular calcium ion homeostasis;GO:0071872|cellular response to epinephrine stimulus;GO:0021766|hippocampus development;GO:0034220|ion transmembrane transport;GO:1901205|n…	GO:0016323|basolateral plasma membrane;GO:0005901|caveola;GO:0005887|integral component of plasma membrane;GO:0016020|membrane;GO:0043005|neuron projection;GO:0005886|plasma membrane;GO:0043234|protein complex;GO:0097228|sperm principal piece;GO:0030315|T-tubule;GO:0030018|Z disc;	GO:0005524|ATP binding;GO:0005388|calcium-transporting ATPase activity;GO:0005516|calmodulin binding;GO:0046872|metal ion binding;GO:0050998|nitric-oxide synthase binding;GO:0036487|nitric-oxide synthase inhibitor activity;GO:0030346|protein phosphatase 2B binding;GO:0097110|scaffold protein binding;	K05850	ATP2B; Ca2+ transporting ATPase, plasma membrane [EC:3.6.3.8]
ENSGALG00000003658	1	0.458	0.846842	gi|118100553|ref|XP_417352.2|	3606	0	PREDICTED: probable ATP-dependent RNA helicase DHX35 isoformX2 [Gallus gallus]	gi|513217673|ref|XM_417352.4|	2360	0	PREDICTED: Gallus gallus DEAH (Asp-Glu-Ala-His) box polypeptide 35 (DHX35), transcript variant X2, mRNA	Q9H5Z1	1273	0	Probable ATP-dependent RNA helicase DHX35	SPAC10F6.02c_2	570	0	COG1643	pfam04408	HA2	Helicase associated domain (HA2). This presumed domain is about 90 amino acid residues in length. It is found is a diverse set of RNA helicases. Its function is unknown, however it seems likely to be involved in nucleic acid binding.	GO:0000398|mRNA splicing, via spliceosome;GO:0006396|RNA processing;	GO:0071013|catalytic step 2 spliceosome;GO:0005737|cytoplasm;	GO:0005524|ATP binding;GO:0004004|ATP-dependent RNA helicase activity;GO:0044822|poly(A) RNA binding;	K13117	DHX35; ATP-dependent RNA helicase DDX35 [EC:3.6.4.13]
ENSGALG00000003684	1	0.419	0.37291	gi|118097736|ref|XP_414755.2|	4059	0	PREDICTED: HEAT repeat-containing protein 2 [Gallus gallus]	gi|513207822|ref|XM_414755.3|	3118	0	PREDICTED: Gallus gallus HEAT repeat containing 2 (HEATR2), mRNA	Q86Y56	840	0	Dynein assembly factor 5, axonemal	.	.	.	.	pfam13646	HEAT_2	HEAT repeats. This family includes multiple HEAT repeats.	GO:0003341|cilium movement;GO:0036159|inner dynein arm assembly;GO:0036158|outer dynein arm assembly;	GO:0005737|cytoplasm;	GO:0045505|dynein intermediate chain binding;	.	.
ENSGALG00000003776	1	0.477	0.546165	gi|513212577|ref|XP_004945947.1|	9879	0	PREDICTED: protein PRRC2B isoform X15 [Gallus gallus]	gi|513212579|ref|XM_415459.4|	7609	0	PREDICTED: Gallus gallus proline-rich coiled-coil 2B (PRRC2B), transcript variant X10, mRNA	Q5JSZ5	2614	0	Protein PRRC2B	.	.	.	.	pfam07001	BAT2_N	BAT2 N-terminus. This family represents the N-terminus (approximately 200 residues) of the proline-rich protein BAT2. BAT2 is similar to other proteins with large proline-rich domains, such as some nuclear proteins, collagens, elastin, and synapsin.	.	.	GO:0044822|poly(A) RNA binding;	.	.
ENSGALG00000003794	1	0.441	0.78498	gi|363743862|ref|XP_418259.3|	1832	0	PREDICTED: solute carrier family 35 member E1 isoform X2 [Gallus gallus]	gi|513227775|ref|XM_418259.4|	3832	0	PREDICTED: Gallus gallus solute carrier family 35, member E1 (SLC35E1), transcript variant X2, mRNA	Q96K37	595	0	Solute carrier family 35 member E1	.	.	.	.	pfam03151	TPT	Triose-phosphate Transporter family. This family includes transporters with a specificity for triose phosphate.	GO:0098656|anion transmembrane transport;GO:0034219|carbohydrate transmembrane transport;	GO:0005783|endoplasmic reticulum;GO:0016021|integral component of membrane;	GO:0015297|antiporter activity;	K15283	SLC35E1; solute carrier family 35, member E1
ENSGALG00000003817	1	0.384	0.867072	gi|363741991|ref|XP_003642578.1|	2070	0	PREDICTED: intermediate filament family orphan 2 [Gallus gallus]	gi|513220005|ref|XM_003642530.2|	1534	0	PREDICTED: Gallus gallus intermediate filament family orphan 2 (IFFO2), mRNA	Q8R2V2	707	0	Intermediate filament family orphan 2	.	.	.	.	pfam00038	Filament	Intermediate filament protein.	.	GO:0005882|intermediate filament;	GO:0005198|structural molecule activity;	.	.
ENSGALG00000003874	1	0.494	0.747916	gi|71895555|ref|NP_001025740.1|	3280	0	HEAT repeat-containing protein 3 [Gallus gallus]	gi|71895554|ref|NM_001030569.1|	2779	0	Gallus gallus HEAT repeat containing 3 (HEATR3), mRNA	.	.	.	.	.	.	.	.	pfam13513	HEAT_EZ	HEAT-like repeat. The HEAT repeat family is related to armadillo/beta-catenin-like repeats (see pfam00514). These EZ repeats are found in subunits of cyanobacterial phycocyanin lyase and other proteins and probably carry out a scaffolding role.	.	.	.	.	.
ENSGALG00000003910	1	0.167	0.276385	gi|733918804|ref|XP_010721261.1|	25252	0	PREDICTED: E3 ubiquitin-protein ligase UBR4 [Meleagris gallopavo]	gi|541984601|ref|XM_005443989.1|	12258	0	PREDICTED: Falco cherrug ubiquitin protein ligase E3 component n-recognin 4 (UBR4), mRNA	A2AN08	9181	0	E3 ubiquitin-protein ligase UBR4	.	.	.	.	pfam13764	E3_UbLigase_R4	E3 ubiquitin-protein ligase UBR4. This is a family of E ubiquitin ligase enzymes.	GO:0042787|protein ubiquitination involved in ubiquitin-dependent protein catabolic process;	GO:0005813|centrosome;GO:0005737|cytoplasm;GO:0016021|integral component of membrane;GO:0016020|membrane;GO:0005654|nucleoplasm;	GO:0016874|ligase activity;GO:0004842|ubiquitin-protein transferase activity;GO:0008270|zinc ion binding;	K10691	UBR4, ZUBR1; E3 ubiquitin-protein ligase UBR4 [EC:6.3.2.19]
ENSGALG00000003920	1	0.401	0.486413	gi|513180135|ref|XP_004940632.1|	4730	0	PREDICTED: inositol polyphosphate 5-phosphatase OCRL-1 isoform X5 [Gallus gallus]	gi|513180134|ref|XM_004940575.1|	3882	0	PREDICTED: Gallus gallus oculocerebrorenal syndrome of Lowe (OCRL), transcript variant X5, mRNA	Q01968	1465	0	Inositol polyphosphate 5-phosphatase OCRL-1	SPBC2G2.02_2	222	1e-60	COG5411	pfam00620	RhoGAP	RhoGAP domain. GTPase activator proteins towards Rho/Rac/Cdc42-like small GTPases.	GO:0042384|cilium assembly;GO:0001701|in utero embryonic development;GO:0043647|inositol phosphate metabolic process;GO:0006629|lipid metabolic process;GO:0006661|phosphatidylinositol biosynthetic process;GO:0046856|phosphatidylinositol dephosphorylation;GO:0006644|phospholipid metabolic process;GO:0043547|positive regulation of GTPase activity;GO:0043087|regulation of GTPase activity;GO:0051056|…	GO:0030136|clathrin-coated vesicle;GO:0005905|coated pit;GO:0005737|cytoplasm;GO:0005829|cytosol;GO:0005769|early endosome;GO:0031901|early endosome membrane;GO:0070062|extracellular exosome;GO:0005795|Golgi stack;GO:0005798|Golgi-associated vesicle;GO:0005634|nucleus;GO:0030670|phagocytic vesicle membrane;GO:0001750|photoreceptor outer segment;GO:0005886|plasma membrane;GO:0005802|trans-Golgi ne…	GO:0005096|GTPase activator activity;GO:0052745|inositol phosphate phosphatase activity;GO:0004439|phosphatidylinositol-4,5-bisphosphate 5-phosphatase activity;GO:0048365|Rac GTPase binding;	K01099	E3.1.3.36; phosphatidylinositol-bisphosphatase [EC:3.1.3.36]
ENSGALG00000003969	1	0.499	0.554389	gi|61098189|ref|NP_001012856.1|	5071	0	ER membrane protein complex subunit 1 precursor [Gallus gallus]	gi|61098188|ref|NM_001012838.1|	3466	0	Gallus gallus ER membrane protein complex subunit 1 (EMC1), mRNA	Q5ZL00	1959	0	ER membrane protein complex subunit 1	.	.	.	.	pfam07774	DUF1620	Protein of unknown function (DUF1620). These sequences are mainly derived from predicted eukaryotic proteins. The region in question lies towards the C-terminus of these large proteins and is approximately 300 amino acid residues long.	.	GO:0072546|ER membrane protein complex;GO:0016021|integral component of membrane;	.	.	.
ENSGALG00000003976	1	0.178	0.252938	gi|513180111|ref|XP_426245.4|	6615	0	PREDICTED: BCL6 corepressor-like 1 isoform X3 [Gallus gallus]	gi|513180110|ref|XM_426245.4|	4428	0	PREDICTED: Gallus gallus BCL6 corepressor-like 1 (BCORL1), transcript variant X3, mRNA	A2AQH4	1081	0	BCL-6 corepressor-like protein 1	.	.	.	.	pfam12796	Ank_2	Ankyrin repeats (3 copies).	GO:0016568|chromatin modification;GO:0006355|regulation of transcription, DNA-templated;GO:0006351|transcription, DNA-templated;	GO:0005737|cytoplasm;GO:0005654|nucleoplasm;GO:0005886|plasma membrane;	.	.	.
ENSGALG00000003985	1	0.428	0.621884	gi|646227316|ref|NP_001280151.1|	3959	0	probable threonyl-tRNA synthetase 2, cytoplasmic [Gallus gallus]	gi|527254886|ref|XM_005145672.1|	1577	0	PREDICTED: Melopsittacus undulatus threonyl-tRNA synthetase-like 2 (LOC101870541), mRNA	Q0V9S0	1210	0	Probable threonine--tRNA ligase 2, cytoplasmic	YIL078w	804	0	COG0441	pfam00587	tRNA-synt_2b	tRNA synthetase class II core domain (G, H, P, S and T). Other tRNA synthetase sub-families are too dissimilar to be included. This domain is the core catalytic domain of tRNA synthetases and includes glycyl, histidyl, prolyl, seryl and threonyl tRNA synthetases.	GO:0006435|threonyl-tRNA aminoacylation;	GO:0005737|cytoplasm;	GO:0005524|ATP binding;GO:0004829|threonine-tRNA ligase activity;	K01868	TARS, thrS; threonyl-tRNA synthetase [EC:6.1.1.3]
ENSGALG00000003995	1	0.435	0.463275	gi|82243559|sp|Q8JIF5.1|ERAL1_CHICK	2001	0	RecName: Full=GTPase Era, mitochondrial; Short=GdERA; AltName: Full=ERA-like protein 1; Flags: Precursor [Gallus gallus]	gi|22093558|dbj|AB089163.1|	1583	0	Gallus gallus gd-era mRNA for E. coli Ras-like protein homologue, complete cds	Q8JIF5	775	0	GTPase Era, mitochondrial	mlr7766	86.3	1e-17	COG1159	pfam01926	MMR_HSR1	50S ribosome-binding GTPase. The full-length GTPase protein is required for the complete activity of the protein of interacting with the 50S ribosome and binding of both adenine and guanine nucleotides, with a preference for guanine nucleotide.	GO:0000028|ribosomal small subunit assembly;	GO:0005743|mitochondrial inner membrane;GO:0005759|mitochondrial matrix;	GO:0005525|GTP binding;GO:0043024|ribosomal small subunit binding;GO:0019843|rRNA binding;	.	.
ENSGALG00000004000	1	0.34	0.3145	gi|71897053|ref|NP_001025890.1|	1473	0	flotillin-2 [Gallus gallus]	gi|71897052|ref|NM_001030719.1|	2230	0	Gallus gallus flotillin 2 (FLOT2), mRNA	Q14254	474	2e-158	Flotillin-2	BS_yuaG	165	9e-43	COG2268	pfam01145	Band_7	SPFH domain / Band 7 family. This family has been called SPFH, Band 7 or PHB domain. Recent phylogenetic analysis has shown this domain to be a slipin or Stomatin-like integral membrane domain conserved from protozoa to mammals.	GO:0007155|cell adhesion;GO:0008544|epidermis development;GO:0090002|establishment of protein localization to plasma membrane;GO:0001765|membrane raft assembly;GO:1902992|negative regulation of amyloid precursor protein catabolic process;GO:0010629|negative regulation of gene expression;GO:1903905|positive regulation of establishment of T cell polarity;GO:0044860|protein localization to plasma me…	GO:0002080|acrosomal membrane;GO:0016323|basolateral plasma membrane;GO:0005901|caveola;GO:0005913|cell-cell adherens junction;GO:0044291|cell-cell contact zone;GO:0031410|cytoplasmic vesicle;GO:0030139|endocytic vesicle;GO:0005768|endosome;GO:0070062|extracellular exosome;GO:0016600|flotillin complex;GO:0005925|focal adhesion;GO:0030027|lamellipodium;GO:0016020|membrane;GO:0048471|perinuclear re…	GO:0046982|protein heterodimerization activity;	K07192	FLOT; flotillin
ENSGALG00000004001	1	0.184	0.218776	gi|513206893|ref|XP_414577.4|	4281	0	PREDICTED: la-related protein 1 isoform X4 [Gallus gallus]	gi|513206892|ref|XM_414577.4|	2960	0	PREDICTED: Gallus gallus La ribonucleoprotein domain family, member 1 (LARP1), transcript variant X4, mRNA	Q6ZQ58	1370	0	La-related protein 1	SPAC1527.03	86.3	1e-16	COG5193	pfam05383	La	La domain. This presumed domain is found at the N-terminus of La RNA-binding proteins as well as other proteins. The function of this region is uncertain.	GO:0008283|cell proliferation;GO:0016239|positive regulation of macroautophagy;GO:0045727|positive regulation of translation;GO:0031929|TOR signaling;GO:0006413|translational initiation;	GO:0005737|cytoplasm;GO:0016020|membrane;GO:0005654|nucleoplasm;GO:0031931|TORC1 complex;	GO:0008190|eukaryotic initiation factor 4E binding;GO:0003730|mRNA 3'-UTR binding;GO:0048027|mRNA 5'-UTR binding;GO:0044822|poly(A) RNA binding;GO:0000339|RNA cap binding;GO:0008494|translation activator activity;GO:0031369|translation initiation factor binding;	.	.
ENSGALG00000004029	1	0.368	0.4784	gi|513216974|ref|XP_415826.4|	4777	0	PREDICTED: PHD finger protein 12 [Gallus gallus]	gi|513216973|ref|XM_415826.4|	3821	0	PREDICTED: Gallus gallus PHD finger protein 12 (PHF12), mRNA	Q96QT6	1459	0	PHD finger protein 12	.	.	.	.	pfam00628	PHD	PHD-finger. PHD folds into an interleaved type of Zn-finger chelating 2 Zn ions in a similar manner to that of the RING and FYVE domains. Several PHD fingers have been identified as binding modules of methylated histone H3.	GO:0000122|negative regulation of transcription from RNA polymerase II promoter;GO:0045892|negative regulation of transcription, DNA-templated;GO:0006351|transcription, DNA-templated;	GO:0005730|nucleolus;GO:0005654|nucleoplasm;GO:0005634|nucleus;GO:0016580|Sin3 complex;GO:0017053|transcriptional repressor complex;	GO:0035091|phosphatidylinositol binding;GO:0001106|RNA polymerase II transcription corepressor activity;GO:0008270|zinc ion binding;	.	.
ENSGALG00000004038	1	0.045	0.089595	gi|71895665|ref|NP_001025718.1|	1427	0	adenosine deaminase-like protein [Gallus gallus]	gi|71895664|ref|NM_001030547.1|	1667	0	Gallus gallus adenosine deaminase-like (ADAL), mRNA	Q6DHV7	412	4e-138	Adenosine deaminase-like protein	CAC3005	87.8	5e-18	COG1816	pfam00962	A_deaminase	Adenosine/AMP deaminase.	GO:0006154|adenosine catabolic process;GO:0017144|drug metabolic process;GO:0046103|inosine biosynthetic process;GO:0055086|nucleobase-containing small molecule metabolic process;GO:0009117|nucleotide metabolic process;GO:0006144|purine nucleobase metabolic process;GO:0043101|purine-containing compound salvage;GO:0044281|small molecule metabolic process;	GO:0005829|cytosol;	GO:0004000|adenosine deaminase activity;GO:0046872|metal ion binding;	.	.
ENSGALG00000004040	1	0.474	0.595818	gi|61098270|ref|NP_001012802.1|	1750	0	microfibril-associated glycoprotein 3 precursor [Gallus gallus]	gi|402692598|ref|NM_001012784.2|	4505	0	Gallus gallus microfibrillar-associated protein 3 (MFAP3), mRNA	Q5R9E4	420	3e-132	Microfibril-associated glycoprotein 3	.	.	.	.	pfam07686	V-set	Immunoglobulin V-set domain. This domain is found in antibodies as well as neural protein P0 and CTL4 amongst others.	.	GO:0016021|integral component of membrane;GO:0005886|plasma membrane;	.	.	.
ENSGALG00000004046	1	0.248	0.467728	gi|363737904|ref|XP_413777.3|	1987	0	PREDICTED: la-related protein 6 [Gallus gallus]	gi|513202382|ref|XM_413777.4|	1876	0	PREDICTED: Gallus gallus La ribonucleoprotein domain family, member 6 (LARP6), mRNA	Q8BN59	492	1e-166	La-related protein 6	SPAC1527.03	57.4	8e-08	COG5193	pfam05383	La	La domain. This presumed domain is found at the N-terminus of La RNA-binding proteins as well as other proteins. The function of this region is uncertain.	GO:0006417|regulation of translation;GO:0006396|RNA processing;	GO:0005737|cytoplasm;GO:0005634|nucleus;GO:0030529|ribonucleoprotein complex;	GO:0000166|nucleotide binding;GO:0003723|RNA binding;	.	.
ENSGALG00000004052	1	0.327	0.585657	gi|71897323|ref|NP_001025857.1|	2456	0	protein GPR107 precursor [Gallus gallus]	gi|71897322|ref|NM_001030686.1|	3091	0	Gallus gallus G protein-coupled receptor 107 (GPR107), mRNA	Q8BUV8	724	0	Protein GPR107	.	.	.	.	pfam06814	Lung_7-TM_R	Lung seven transmembrane receptor. This family represents a conserved region with eukaryotic lung seven transmembrane receptors and related proteins.	GO:0072583|clathrin-mediated endocytosis;	GO:0030136|clathrin-coated vesicle;GO:0005769|early endosome;GO:0005794|Golgi apparatus;GO:0016021|integral component of membrane;	GO:0032050|clathrin heavy chain binding;	.	.
ENSGALG00000004068	1	0.475	0.807025	gi|50755009|ref|XP_414580.1|	2185	0	PREDICTED: protein FAM114A2 isoform X5 [Gallus gallus]	gi|513206911|ref|XM_414580.4|	2385	0	PREDICTED: Gallus gallus family with sequence similarity 114, member A2 (FAM114A2), transcript variant X5, mRNA	Q9NRY5	506	3e-165	Protein FAM114A2	.	.	.	.	pfam05334	DUF719	Protein of unknown function (DUF719). This family consists of several eukaryotic proteins of unknown function.	.	.	GO:0017076|purine nucleotide binding;	.	.
ENSGALG00000004168	1	0.276	0.436632	gi|363743870|ref|XP_418271.3|	3399	0	PREDICTED: protein fem-1 homolog A isoform X2 [Gallus gallus]	gi|513227879|ref|XM_418271.4|	2049	0	PREDICTED: Gallus gallus fem-1 homolog a (C. elegans) (FEM1A), transcript variant X2, mRNA	Q9BSK4	1009	0	Protein fem-1 homolog A	all2748	93.2	2e-19	COG0666	pfam12796	Ank_2	Ankyrin repeats (3 copies).	GO:0050728|negative regulation of inflammatory response;GO:0051438|regulation of ubiquitin-protein transferase activity;	GO:0005737|cytoplasm;	GO:0031867|EP4 subtype prostaglandin E2 receptor binding;GO:0004842|ubiquitin-protein transferase activity;	.	.
ENSGALG00000004170	1	0.236	0.230336	gi|57529377|ref|NP_001006290.1|	1918	0	adenosine deaminase [Gallus gallus]	gi|402745955|ref|NM_001006290.2|	2604	0	Gallus gallus adenosine deaminase (ADA), mRNA	Q5ZKP6	743	0	Adenosine deaminase	CAC3005	179	1e-48	COG1816	pfam00962	A_deaminase	Adenosine/AMP deaminase.	GO:0006154|adenosine catabolic process;GO:0046103|inosine biosynthetic process;GO:0009117|nucleotide metabolic process;GO:0009168|purine ribonucleoside monophosphate biosynthetic process;	GO:0030054|cell junction;GO:0060205|cytoplasmic membrane-bounded vesicle lumen;GO:0005886|plasma membrane;	GO:0004000|adenosine deaminase activity;GO:0008270|zinc ion binding;	K01488	add, ADA; adenosine deaminase [EC:3.5.4.4]
ENSGALG00000004193	1	0.294	0.516264	gi|118099779|ref|XP_425382.2|	2718	0	PREDICTED: arylsulfatase G [Gallus gallus]	gi|513213842|ref|XM_425382.3|	1734	0	PREDICTED: Gallus gallus arylsulfatase G (ARSG), mRNA	Q96EG1	674	0	Arylsulfatase G	SMa1683	150	6e-38	COG3119	pfam00884	Sulfatase	Sulfatase.	GO:0044267|cellular protein metabolic process;GO:0006687|glycosphingolipid metabolic process;GO:0043687|post-translational protein modification;GO:0044281|small molecule metabolic process;GO:0006665|sphingolipid metabolic process;GO:0006790|sulfur compound metabolic process;	GO:0005783|endoplasmic reticulum;GO:0005788|endoplasmic reticulum lumen;GO:0005615|extracellular space;GO:0005764|lysosome;	GO:0004065|arylsulfatase activity;GO:0046872|metal ion binding;	K12381	ARSG; arylsulfatase G [EC:3.1.6.-]
ENSGALG00000004200	1	0.341	0.423863	gi|363743873|ref|XP_418272.3|	4411	0	PREDICTED: dipeptidyl peptidase 9 isoformX4 [Gallus gallus]	gi|513227888|ref|XM_004948960.1|	3705	0	PREDICTED: Gallus gallus dipeptidyl-peptidase 9 (DPP9), transcript variant X5, mRNA	Q86TI2	1462	0	Dipeptidyl peptidase 9	CC2154	280	1e-78	COG1506	pfam00930	DPPIV_N	Dipeptidyl peptidase IV (DPP IV) N-terminal region. This family is an alignment of the region to the N-terminal side of the active site. The Prosite motif does not correspond to this Pfam entry.	.	GO:0005737|cytoplasm;GO:0005829|cytosol;GO:0016020|membrane;GO:0005634|nucleus;	GO:0004177|aminopeptidase activity;GO:0042802|identical protein binding;GO:0008236|serine-type peptidase activity;	K08656	DPP9; dipeptidyl-peptidase 9 [EC:3.4.14.5]
ENSGALG00000004208	1	0.484	0.687764	gi|71897067|ref|NP_001026522.1|	2138	0	mitochondrial tRNA-specific 2-thiouridylase 1 [Gallus gallus]	gi|71897066|ref|NM_001031351.1|	2825	0	Gallus gallus tRNA 5-methylaminomethyl-2-thiouridylate methyltransferase (TRMU), mRNA	Q5ZKW0	828	0	Mitochondrial tRNA-specific 2-thiouridylase 1	SA1449	284	2e-85	COG0482	pfam03054	tRNA_Me_trans	tRNA methyl transferase. This family represents tRNA(5-methylaminomethyl-2-thiouridine)-methyltransferase which is involved in the biosynthesis of the modified nucleoside 5-methylaminomethyl-2-thiouridine present in the wobble position of some tRNAs.	GO:0008033|tRNA processing;	GO:0005739|mitochondrion;	GO:0005524|ATP binding;GO:0016783|sulfurtransferase activity;GO:0000049|tRNA binding;	K00566	mnmA, trmU, TRMU; tRNA-specific 2-thiouridylase [EC:2.8.1.-]
ENSGALG00000004215	1	0.443	0.446101	gi|513214131|ref|XP_415688.4|	2872	0	PREDICTED: WD repeat domain phosphoinositide-interacting protein 1 [Gallus gallus]	gi|513214130|ref|XM_415688.4|	2066	0	PREDICTED: Gallus gallus WD repeat domain, phosphoinositide interacting 1 (WIPI1), mRNA	Q8R3E3	741	0	WD repeat domain phosphoinositide-interacting protein 1	.	.	.	.	pfam04094	DUF390	Protein of unknown function (DUF390). This is a family of long proteins currently only found in the rice genome. They have no known function. However they may be some kind of transposable element.	GO:0000045|autophagosome assembly;GO:0006995|cellular response to nitrogen starvation;GO:0000422|mitophagy;GO:0044804|nucleophagy;GO:0006497|protein lipidation;GO:0034497|protein localization to pre-autophagosomal structure;GO:0048203|vesicle targeting, trans-Golgi to endosome;	GO:0000421|autophagosome membrane;GO:0030136|clathrin-coated vesicle;GO:0005737|cytoplasm;GO:0005856|cytoskeleton;GO:0005829|cytosol;GO:0010008|endosome membrane;GO:0019898|extrinsic component of membrane;GO:0000407|pre-autophagosomal structure;GO:0034045|pre-autophagosomal structure membrane;GO:0005802|trans-Golgi network;	GO:0050681|androgen receptor binding;GO:0030331|estrogen receptor binding;GO:0080025|phosphatidylinositol-3,5-bisphosphate binding;GO:0032266|phosphatidylinositol-3-phosphate binding;GO:0005102|receptor binding;	K17908	WIPI, ATG18; autophagy-related protein 18
ENSGALG00000004259	1	0.496	0.38936	gi|45384138|ref|NP_990435.1|	2375	0	bleomycin hydrolase [Gallus gallus]	gi|45384137|ref|NM_205104.1|	2238	0	Gallus gallus bleomycin hydrolase (BLMH), mRNA	P87362	919	0	Bleomycin hydrolase	TP0112	326	5e-102	COG3579	pfam03051	Peptidase_C1_2	Peptidase C1-like family. This family is closely related to the Peptidase_C1 family pfam00112, containing several prokaryotic and eukaryotic aminopeptidases and bleomycin hydrolases.	GO:0042493|response to drug;GO:0009636|response to toxic substance;	GO:0005737|cytoplasm;GO:0070062|extracellular exosome;GO:0005654|nucleoplasm;	GO:0004177|aminopeptidase activity;GO:0004197|cysteine-type endopeptidase activity;	K01372	E3.4.22.40, pepC; bleomycin hydrolase [EC:3.4.22.40]
ENSGALG00000004290	1	0.499	0.301396	gi|478621098|ref|NP_001264594.1|	2456	0	angiopoietin-related protein 1 precursor [Gallus gallus]	gi|478621097|ref|NM_001277665.1|	1593	0	Gallus gallus angiopoietin-like 1 (ANGPTL1), mRNA	O95841	824	0	Angiopoietin-related protein 1	.	.	.	.	pfam00147	Fibrinogen_C	Fibrinogen beta and gamma chains, C-terminal globular domain.	GO:0007169|transmembrane receptor protein tyrosine kinase signaling pathway;	GO:0070062|extracellular exosome;GO:0005615|extracellular space;	GO:0005102|receptor binding;	.	.
ENSGALG00000004295	1	0.476	0.598332	gi|50758260|ref|XP_415836.1|	6853	0	PREDICTED: carboxypeptidase D isoform X2 [Gallus gallus]	gi|513216138|ref|XM_415836.4|	5666	0	PREDICTED: Gallus gallus carboxypeptidase D (CPD), transcript variant X2, mRNA	Q90240	2340	0	Carboxypeptidase D	sll0236	55.5	2e-06	COG2866	pfam00246	Peptidase_M14	Zinc carboxypeptidase.	GO:0006508|proteolysis;	GO:0016021|integral component of membrane;	GO:0004181|metallocarboxypeptidase activity;GO:0004185|serine-type carboxypeptidase activity;GO:0008270|zinc ion binding;	.	.
ENSGALG00000004320	1	0.221	0.111163	gi|513206962|ref|XP_414584.4|	22920	0	PREDICTED: protocadherin Fat 2 [Gallus gallus]	gi|513206961|ref|XM_414584.4|	15742	0	PREDICTED: Gallus gallus FAT tumor suppressor homolog 2 (Drosophila) (FAT2), mRNA	Q9NYQ8	5437	0	Protocadherin Fat 2	.	.	.	.	pfam00028	Cadherin	Cadherin domain.	GO:0010631|epithelial cell migration;GO:0007156|homophilic cell adhesion via plasma membrane adhesion molecules;	GO:0005913|cell-cell adherens junction;GO:0070062|extracellular exosome;GO:0016021|integral component of membrane;GO:0005634|nucleus;GO:0005886|plasma membrane;	GO:0005509|calcium ion binding;	K16506	FAT1_2_3; protocadherin Fat 1/2/3
ENSGALG00000004333	1	0.262	0.33798	gi|513213881|ref|XP_004946295.1|	8512	0	PREDICTED: ATP-binding cassette sub-family A member 5 isoform X10 [Gallus gallus]	gi|513213880|ref|XM_004946238.1|	5203	0	PREDICTED: Gallus gallus ATP-binding cassette, sub-family A (ABC1), member 5 (ABCA5), transcript variant X10, mRNA	Q8WWZ7	2425	0	ATP-binding cassette sub-family A member 5	PH0913	145	3e-36	COG1131	pfam00005	ABC_tran	ABC transporter. ABC transporters for a large family of proteins responsible for translocation of a variety of compounds across biological membranes. ABC transporters are the largest family of proteins in many completely sequenced bacteria. ABC transporters are composed of two copies of this domain and two copies of a transmembrane domain pfam00664. These four domains may belong to a single polyp…	GO:0033344|cholesterol efflux;GO:0034375|high-density lipoprotein particle remodeling;GO:0006869|lipid transport;GO:0010745|negative regulation of macrophage derived foam cell differentiation;GO:0043691|reverse cholesterol transport;GO:0055085|transmembrane transport;	GO:0000139|Golgi membrane;GO:0016021|integral component of membrane;GO:0043231|intracellular membrane-bounded organelle;GO:0005770|late endosome;GO:0031902|late endosome membrane;GO:0005765|lysosomal membrane;GO:0005764|lysosome;	GO:0005524|ATP binding;GO:0042626|ATPase activity, coupled to transmembrane movement of substances;	K05648	ABCA5; ATP-binding cassette, subfamily A (ABC1), member 5
ENSGALG00000004363	1	0.401	0.515285	gi|363735788|ref|XP_421891.3|	8079	0	PREDICTED: 80 kDa MCM3-associated protein [Gallus gallus]	gi|513193219|ref|XM_421891.4|	6863	0	PREDICTED: Gallus gallus minichromosome maintenance complex component 3 associated protein (MCM3AP), mRNA	O60318	1786	0	Germinal-center associated nuclear protein	SPCC576.05	204	2e-52	COG5079	pfam03399	SAC3_GANP	SAC3/GANP/Nin1/mts3/eIF-3 p25 family. This large family includes diverse proteins involved in large complexes. The alignment contains one highly conserved negatively charged residue and one highly conserved positively charged residue that are probably important for the function of these proteins. The family includes the yeast nuclear export factor Sac3, and mammalian GANP/MCM3-associated proteins…	GO:0006260|DNA replication;GO:0002376|immune system process;GO:0051028|mRNA transport;GO:0006606|protein import into nucleus;	GO:0005737|cytoplasm;GO:0005829|cytosol;GO:0031965|nuclear membrane;GO:0005643|nuclear pore;GO:0005654|nucleoplasm;GO:0005634|nucleus;	GO:0003677|DNA binding;GO:0016746|transferase activity, transferring acyl groups;	.	.
ENSGALG00000004378	1	0.175	0.169575	gi|71897331|ref|NP_001025859.1|	2343	0	ankyrin repeat and SOCS box protein 6 [Gallus gallus]	gi|71897330|ref|NM_001030688.1|	2700	0	Gallus gallus ankyrin repeat and SOCS box containing 6 (ASB6), mRNA	Q5R4M7	550	0	Ankyrin repeat and SOCS box protein 6	all2748	54.3	1e-06	COG0666	pfam12796	Ank_2	Ankyrin repeats (3 copies).	GO:0035556|intracellular signal transduction;GO:0016567|protein ubiquitination;	GO:0005737|cytoplasm;	.	K10328	ASB6; ankyrin repeat and SOCS box protein 6
ENSGALG00000004393	1	0.181	0.031675	gi|118091056|ref|XP_426381.2|	3605	0	PREDICTED: SITS-binding protein-like isoform X6 [Gallus gallus]	gi|513185936|ref|XM_426381.3|	3973	0	PREDICTED: Gallus gallus SITS-binding protein-like (LOC428824), transcript variant X6, mRNA	P19965	647	0	SITS-binding protein	BH0704	89	7e-17	COG1501	pfam01055	Glyco_hydro_31	Glycosyl hydrolases family 31. Glycosyl hydrolases are key enzymes of carbohydrate metabolizm. Family 31 comprises of enzymes that are, or similar to, alpha- galactosidases.	GO:0005975|carbohydrate metabolic process;	GO:0016021|integral component of membrane;	GO:0004553|hydrolase activity, hydrolyzing O-glycosyl compounds;	.	.
ENSGALG00000004396	1	0.455	0.7917	gi|71895019|ref|NP_001026395.1|	2004	0	dnaJ homolog subfamily B member 12 [Gallus gallus]	gi|60098852|emb|AJ851623.1|	2913	0	Gallus gallus mRNA for hypothetical protein, clone 13a9	Q9NXW2	642	0	DnaJ homolog subfamily B member 12	.	.	.	.	pfam09320	DUF1977	Domain of unknown function (DUF1977). Members of this family of functionally uncharacterized domains are predominantly found in dnaj-like proteins.	.	GO:0016021|integral component of membrane;GO:0016020|membrane;	.	K09518	DNAJB12; DnaJ homolog subfamily B member 12
ENSGALG00000004416	1	0.414	0.590364	gi|513216182|ref|XP_004946710.1|	1328	2e-180	PREDICTED: tetratricopeptide repeat protein 19, mitochondrial isoform X3 [Gallus gallus]	gi|513216181|ref|XM_004946653.1|	1064	0	PREDICTED: Gallus gallus tetratricopeptide repeat domain 19 (TTC19), transcript variant X3, mRNA	Q6DKK2	330	1e-108	Tetratricopeptide repeat protein 19, mitochondrial	.	.	.	.	pfam13424	TPR_12	Tetratricopeptide repeat.	GO:0000910|cytokinesis;GO:0034551|mitochondrial respiratory chain complex III assembly;	GO:0005813|centrosome;GO:0030496|midbody;GO:0005743|mitochondrial inner membrane;GO:0005739|mitochondrion;	.	K18169	TTC19; tetratricopeptide repeat protein 19, mitochondrial
ENSGALG00000004468	1	0.095	0.16986	gi|363734070|ref|XP_420936.3|	1851	0	PREDICTED: regulator of microtubule dynamics protein 3 [Gallus gallus]	gi|513185896|ref|XM_420936.4|	2209	0	PREDICTED: Gallus gallus family with sequence similarity 82, member A2 (FAM82A2), mRNA	Q5R6Z1	453	2e-150	Regulator of microtubule dynamics protein 3	.	.	.	.	pfam01442	Apolipoprotein	Apolipoprotein A1/A4/E domain. These proteins contain several 22 residue repeats which form a pair of alpha helices. This family includes: Apolipoprotein A-I. Apolipoprotein A-IV, and Apolipoprotein E.	GO:0006915|apoptotic process;GO:0030154|cell differentiation;GO:0006874|cellular calcium ion homeostasis;	GO:0016021|integral component of membrane;GO:0005874|microtubule;GO:0005741|mitochondrial outer membrane;GO:0005634|nucleus;GO:0000922|spindle pole;	.	.	.
ENSGALG00000004531	1	0.472	0.382792	gi|54111425|ref|NP_001005618.1|	3720	0	procollagen-lysine,2-oxoglutarate 5-dioxygenase 1 precursor [Gallus gallus]	gi|54111424|ref|NM_001005618.1|	3836	0	Gallus gallus procollagen-lysine, 2-oxoglutarate 5-dioxygenase 1 (PLOD1), mRNA	P24802	1440	0	Procollagen-lysine,2-oxoglutarate 5-dioxygenase 1	.	.	.	.	pfam03171	2OG-FeII_Oxy	2OG-Fe(II) oxygenase superfamily. This family contains members of the 2-oxoglutarate (2OG) and Fe(II)-dependent oxygenase superfamily. This family includes the C-terminal of prolyl 4-hydroxylase alpha subunit. The holoenzyme has the activity EC:1.14.11.2 catalyzing the reaction: Procollagen L-proline + 2-oxoglutarate + O2 <=> procollagen trans- 4-hydroxy-L-proline + succinate + CO2. The full enzy…	.	GO:0030867|rough endoplasmic reticulum membrane;	GO:0005506|iron ion binding;GO:0031418|L-ascorbic acid binding;GO:0008475|procollagen-lysine 5-dioxygenase activity;	K00473	PLOD1; procollagen-lysine,2-oxoglutarate 5-dioxygenase 1 [EC:1.14.11.4]
ENSGALG00000004533	1	0.24	0.35208	gi|513220233|ref|XP_425754.4|	2294	0	PREDICTED: uncharacterized protein KIAA2013 homolog [Gallus gallus]	gi|513220232|ref|XM_425754.4|	1393	0	PREDICTED: Gallus gallus KIAA2013 (KIAA2013), mRNA	A4IH88	697	0	Uncharacterized protein KIAA2013 homolog	.	.	.	.	pfam10222	DUF2152	Uncharacterized conserved protein (DUF2152). This is a family of proteins conserved from worms to humans. Its function is unknown.	.	GO:0016021|integral component of membrane;	.	.	.
ENSGALG00000004559	1	0.437	0.226803	gi|118096383|ref|XP_001231905.1|	3389	0	PREDICTED: protein dpy-19 homolog 3 [Gallus gallus]	gi|513203424|ref|XM_001231904.3|	2308	0	PREDICTED: Gallus gallus dpy-19-like 3 (C. elegans) (DPY19L3), mRNA	Q6ZPD9	995	0	Probable C-mannosyltransferase DPY19L3	.	.	.	.	pfam10034	Dpy19	Q-cell neuroblast polarisation. Dyp-19, formerly known as DUF2211, is a transmembrane domain family that is required to orient the neuroblast cells, QR and QL accurately on the anterior-posterior axis: QL and QR are born in the same anterior-posterior position, but polarise and migrate left-right asymmetrically, QL migrating towards the posterior and QR migrating towards the anterior. It is also …	GO:0018406|protein C-linked glycosylation via 2'-alpha-mannosyl-L-tryptophan;	GO:0016021|integral component of membrane;GO:0005637|nuclear inner membrane;	GO:0000030|mannosyltransferase activity;	.	.
ENSGALG00000004583	1	0.298	0.315284	gi|363740846|ref|XP_415704.3|	3311	0	PREDICTED: nuclear protein localization protein 4 homolog isoform X2 [Gallus gallus]	gi|513213962|ref|XM_415704.4|	3237	0	PREDICTED: Gallus gallus nuclear protein localization 4 homolog (S. cerevisiae) (NPLOC4), transcript variant X2, mRNA	Q8TAT6	1191	0	Nuclear protein localization protein 4 homolog	YBR170c	342	1e-103	COG5100	pfam05021	NPL4	NPL4 family. The HRD4 gene was identical to NPL4, a gene previously implicated in nuclear transport. Using a diverse set of substrates and direct ubiquitination assays, analysis revealed that HRD4/NPL4 is required for a poorly characterized step in ER-associated degradation after ubiquitination of target proteins but before their recognition by the 26S proteasome. Npl4p physically associates with…	GO:0006281|DNA repair;GO:0030433|ER-associated ubiquitin-dependent protein catabolic process;GO:0070987|error-free translesion synthesis;GO:0007030|Golgi organization;GO:0030970|retrograde protein transport, ER to cytosol;GO:0019985|translesion synthesis;GO:0006511|ubiquitin-dependent protein catabolic process;	GO:0005829|cytosol;GO:0005783|endoplasmic reticulum;GO:0042175|nuclear outer membrane-endoplasmic reticulum membrane network;GO:0005654|nucleoplasm;GO:0005634|nucleus;GO:0036501|UFD1-NPL4 complex;GO:0034098|VCP-NPL4-UFD1 AAA ATPase complex;	GO:0043130|ubiquitin binding;GO:0031625|ubiquitin protein ligase binding;GO:0008270|zinc ion binding;	K14015	NPLOC4, NPL4; nuclear protein localization protein 4 homolog
ENSGALG00000004590	1	0.298	0.438656	gi|553727198|ref|NP_001272908.1|	4097	0	chloride transport protein 6 [Gallus gallus]	gi|553727197|ref|NM_001285979.1|	2607	0	Gallus gallus chloride channel, voltage-sensitive 6 (CLCN6), mRNA	P51797	1494	0	Chloride transport protein 6	SPBC887.02	102	1e-21	COG0038	pfam00654	Voltage_CLC	Voltage gated chloride channel. This family of ion channels contains 10 or 12 transmembrane helices. Each protein forms a single pore. It has been shown that some members of this family form homodimers. In terms of primary structure, they are unrelated to known cation channels or other types of anion channels. Three ClC subfamilies are found in animals. ClC-1 is involved in setting and restoring …	GO:0006884|cell volume homeostasis;GO:0006821|chloride transport;GO:0034220|ion transmembrane transport;GO:1903959|regulation of anion transmembrane transport;GO:0009612|response to mechanical stimulus;GO:0007165|signal transduction;GO:0055085|transmembrane transport;	GO:0010008|endosome membrane;GO:0016021|integral component of membrane;GO:0005765|lysosomal membrane;	GO:0015297|antiporter activity;GO:0005524|ATP binding;GO:0005247|voltage-gated chloride channel activity;	K05015	CLCN6; chloride channel 6
ENSGALG00000004611	1	0.457	0.542002	gi|61098274|ref|NP_001012804.1|	3641	0	F-box/LRR-repeat protein 18 [Gallus gallus]	gi|61098273|ref|NM_001012786.1|	2467	0	Gallus gallus F-box and leucine-rich repeat protein 18 (FBXL18), mRNA	Q96ME1	1017	0	F-box/LRR-repeat protein 18	.	.	.	.	pfam12937	F-box-like	F-box-like. This is an F-box-like family.	.	.	.	K10284	FBXL18; F-box and leucine-rich repeat protein 18
ENSGALG00000004613	1	0.283	0.303376	gi|46048888|ref|NP_990079.1|	2152	0	P2X purinoceptor 5 [Gallus gallus]	gi|46048887|ref|NM_204748.1|	4187	0	Gallus gallus purinergic receptor P2X, ligand-gated ion channel, 5 (P2RX5), mRNA	P51578	563	0	P2X purinoceptor 5	.	.	.	.	pfam00864	P2X_receptor	ATP P2X receptor.	GO:0006812|cation transport;GO:0034220|ion transmembrane transport;GO:0019228|neuronal action potential;GO:0051260|protein homooligomerization;GO:0035590|purinergic nucleotide receptor signaling pathway;GO:0043416|regulation of skeletal muscle tissue regeneration;GO:0033198|response to ATP;GO:0048630|skeletal muscle tissue growth;	GO:0005639|integral component of nuclear inner membrane;GO:0005887|integral component of plasma membrane;GO:0005886|plasma membrane;	GO:0005524|ATP binding;GO:0008144|drug binding;GO:0004931|extracellular ATP-gated cation channel activity;GO:0005525|GTP binding;GO:0001614|purinergic nucleotide receptor activity;GO:0008270|zinc ion binding;	K05219	P2RX5; P2X purinoceptor 5
ENSGALG00000004620	1	0.449	0.324627	gi|363736407|ref|XP_001234659.2|	5482	0	PREDICTED: LOW QUALITY PROTEIN: laminin subunit gamma-1 [Gallus gallus]	gi|513196644|ref|XM_001234658.3|	3120	0	PREDICTED: Gallus gallus laminin, gamma 1 (formerly LAMB2) (LAMC1), mRNA	P11047	1817	0	Laminin subunit gamma-1	.	.	.	.	pfam00055	Laminin_N	Laminin N-terminal (Domain VI).	GO:0007411|axon guidance;GO:0007155|cell adhesion;GO:0016477|cell migration;GO:0007492|endoderm development;GO:0022617|extracellular matrix disassembly;GO:0030198|extracellular matrix organization;GO:0031581|hemidesmosome assembly;GO:0050679|positive regulation of epithelial cell proliferation;GO:0006461|protein complex assembly;GO:0034446|substrate adhesion-dependent cell spreading;	GO:0005604|basement membrane;GO:0070062|extracellular exosome;GO:0031012|extracellular matrix;GO:0005576|extracellular region;GO:0005615|extracellular space;GO:0005606|laminin-1 complex;GO:0043259|laminin-10 complex;GO:0043260|laminin-11 complex;	GO:0005201|extracellular matrix structural constituent;GO:0043208|glycosphingolipid binding;	K05635	LAMC1; laminin, gamma 1
ENSGALG00000004629	1	0.237	0.169218	gi|513208036|ref|XP_414793.4|	3467	0	PREDICTED: E3 ubiquitin-protein ligase RNF216 [Gallus gallus]	gi|513208035|ref|XM_414793.4|	2139	0	PREDICTED: Gallus gallus ring finger protein 216 (RNF216), mRNA	Q9NWF9	698	0	E3 ubiquitin-protein ligase RNF216	.	.	.	.	pfam01500	Keratin_B2	Keratin, high sulfur B2 protein. High sulfur proteins are cysteine-rich proteins synthesized during the differentiation of hair matrix cells, and form hair fibres in association with hair keratin intermediate filaments. This family has been divided up into four regions, with the second region containing 8 copies of a short repeat. This family is also known as B2 or KAP1.	GO:0006915|apoptotic process;GO:0043161|proteasome-mediated ubiquitin-dependent protein catabolic process;GO:0070936|protein K48-linked ubiquitination;GO:0050691|regulation of defense response to virus by host;GO:0032648|regulation of interferon-beta production;GO:0016032|viral process;	GO:0005737|cytoplasm;GO:0005654|nucleoplasm;GO:0005634|nucleus;	GO:0016874|ligase activity;GO:0008270|zinc ion binding;	K11976	RNF216; TRIAD3; E3 ubiquitin-protein ligase RNF216 [EC:6.3.2.19]
ENSGALG00000004638	1	0.474	0.70152	gi|513179902|ref|XP_004940583.1|	5965	0	PREDICTED: hephaestin isoform X3 [Gallus gallus]	gi|513179904|ref|XM_420165.4|	5801	0	PREDICTED: Gallus gallus hephaestin (HEPH), transcript variant X2, mRNA	Q9BQS7	261	1e-69	Hephaestin	SPAC1F7.08	56.2	9e-07	COG2132	pfam07731	Cu-oxidase_2	Multicopper oxidase. This entry contains many divergent copper oxidase-like domains that are not recognized by the pfam00394 model.	GO:0006879|cellular iron ion homeostasis;GO:0006825|copper ion transport;GO:0006826|iron ion transport;GO:0055085|transmembrane transport;	GO:0016323|basolateral plasma membrane;GO:0016021|integral component of membrane;GO:0005622|intracellular;GO:0048471|perinuclear region of cytoplasm;GO:0005886|plasma membrane;	GO:0005507|copper ion binding;GO:0008198|ferrous iron binding;GO:0004322|ferroxidase activity;	K14735	HEPH; hephaestin
ENSGALG00000004650	1	0.439	0.521093	gi|119331156|ref|NP_001073229.1|	2849	0	BRCA1-associated protein [Gallus gallus]	gi|119331155|ref|NM_001079761.1|	2673	0	Gallus gallus BRCA1 associated protein (BRAP), mRNA	Q7Z569	991	0	BRCA1-associated protein	.	.	.	.	pfam07576	BRAP2	BRCA1-associated protein 2. These proteins include BRCA1-associated protein 2 (BRAP2), which binds nuclear localisation signals (NLSs) in vitro and in yeast two-hybrid screening. These proteins share a region of sequence similarity at their N terminus. They also have pfam02148 at the C terminus.	GO:0000165|MAPK cascade;GO:0009968|negative regulation of signal transduction;GO:0016567|protein ubiquitination;GO:0007265|Ras protein signal transduction;	GO:0005737|cytoplasm;GO:0031965|nuclear membrane;GO:0000151|ubiquitin ligase complex;	GO:0016874|ligase activity;GO:0008139|nuclear localization sequence binding;GO:0000166|nucleotide binding;GO:0043130|ubiquitin binding;GO:0061630|ubiquitin protein ligase activity;GO:0004842|ubiquitin-protein transferase activity;GO:0008270|zinc ion binding;	K10632	BRAP; BRCA1-associated protein [EC:6.3.2.19]
ENSGALG00000004664	1	0.47	0.3055	gi|50757366|ref|XP_415490.1|	1160	5e-150	PREDICTED: probable palmitoyltransferase ZDHHC12 isoform X2 [Gallus gallus]	gi|513212310|ref|XM_415490.4|	2479	0	PREDICTED: Gallus gallus zinc finger, DHHC-type containing 12 (ZDHHC12), transcript variant X2, mRNA	Q96GR4	191	1e-53	Probable palmitoyltransferase ZDHHC12	SPAC2F7.10_2	67.4	3e-11	COG5273	pfam01529	zf-DHHC	DHHC palmitoyltransferase. This family includes the well known DHHC zinc binding domain as well as three of the four conserved transmembrane regions found in this family of palmitoyltransferase enzymes.	GO:0018230|peptidyl-L-cysteine S-palmitoylation;GO:0018345|protein palmitoylation;GO:0006612|protein targeting to membrane;	GO:0005783|endoplasmic reticulum;GO:0005794|Golgi apparatus;GO:0016021|integral component of membrane;	GO:0016409|palmitoyltransferase activity;GO:0019706|protein-cysteine S-palmitoyltransferase activity;GO:0008270|zinc ion binding;	.	.
ENSGALG00000004673	1	0.317	0.357893	gi|513190827|ref|XP_001231981.2|	1459	0	PREDICTED: platelet receptor Gi24 isoform X1 [Gallus gallus]	gi|513190826|ref|XM_001231980.2|	3557	0	PREDICTED: Gallus gallus chromosome 6 open reading frame, human C10orf54 (C10ORF54), transcript variant X1, mRNA	Q9H7M9	285	1e-84	Platelet receptor Gi24	.	.	.	.	pfam00028	Cadherin	Cadherin domain.	GO:0030509|BMP signaling pathway;GO:2000562|negative regulation of CD4-positive, alpha-beta T cell proliferation;GO:0002725|negative regulation of T cell cytokine production;GO:0030513|positive regulation of BMP signaling pathway;GO:2000738|positive regulation of stem cell differentiation;GO:0048863|stem cell differentiation;	GO:0009897|external side of plasma membrane;GO:0016021|integral component of membrane;	.	.	.
ENSGALG00000004719	1	0.32	0.60384	gi|733913414|ref|XP_010719153.1|	12621	0	PREDICTED: spectrin alpha chain, non-erythrocytic 1 isoform X3 [Meleagris gallopavo]	gi|110227608|ref|NM_001042538.1|	7545	0	Gallus gallus spectrin, alpha, non-erythrocytic 1 (SPTAN1), mRNA	P07751	4858	0	Spectrin alpha chain, non-erythrocytic 1	SPAC3A12.14	63.5	5e-10	COG5126	pfam00435	Spectrin	Spectrin repeat. Spectrin repeat-domains are found in several proteins involved in cytoskeletal structure. These include spectrin, alpha-actinin and dystrophin. The sequence repeat used in this family is taken from the structural repeat in reference. The spectrin domain- repeat forms a three helix bundle. The second helix is interrupted by proline in some sequences. The repeats are defined by a c…	GO:0051693|actin filament capping;	GO:0005938|cell cortex;GO:0005856|cytoskeleton;	GO:0005509|calcium ion binding;	K06114	SPTA; spectrin alpha
ENSGALG00000004735	1	0.314	0.56049	gi|497815304|ref|NP_001012805.2|	1859	0	dual specificity mitogen-activated protein kinase kinase 3 [Gallus gallus]	gi|497815303|ref|NM_001012787.2|	1482	0	Gallus gallus mitogen-activated protein kinase kinase 3 (MAP2K3), mRNA	O09110	623	0	Dual specificity mitogen-activated protein kinase kinase 3	.	.	.	.	pfam00069	Pkinase	Protein kinase domain.	GO:0000187|activation of MAPK activity;GO:0060048|cardiac muscle contraction;GO:0006954|inflammatory response;GO:0000165|MAPK cascade;GO:0045860|positive regulation of protein kinase activity;GO:0045893|positive regulation of transcription, DNA-templated;GO:0042981|regulation of apoptotic process;GO:0042035|regulation of cytokine biosynthetic process;GO:0007346|regulation of mitotic cell cycle;GO…	GO:0005737|cytoplasm;GO:0016020|membrane;	GO:0005524|ATP binding;GO:0004708|MAP kinase kinase activity;GO:0019901|protein kinase binding;GO:0004674|protein serine/threonine kinase activity;GO:0004713|protein tyrosine kinase activity;	K04432	MAP2K3, MKK3; mitogen-activated protein kinase kinase 3 [EC:2.7.12.2]
ENSGALG00000004738	1	0.405	0.64395	gi|118099278|ref|XP_415496.2|	2953	0	PREDICTED: nucleoporin GLE1 isoform X3 [Gallus gallus]	gi|513212293|ref|XM_415496.3|	3253	0	PREDICTED: Gallus gallus GLE1 RNA export mediator (GLE1), transcript variant X3, mRNA	Q3ZBK7	670	0	Nucleoporin GLE1	.	.	.	.	pfam07817	GLE1	GLE1-like protein. The members of this family are sequences that are similar to the human protein GLE1. This protein is localized at the nuclear pore complexes and functions in poly(A)+ RNA export to the cytoplasm.	GO:0016973|poly(A)+ mRNA export from nucleus;GO:0015031|protein transport;	GO:0005737|cytoplasm;GO:0005615|extracellular space;GO:0005643|nuclear pore;GO:0005886|plasma membrane;	.	.	.
ENSGALG00000004745	1	0.406	0.346318	gi|71894781|ref|NP_001025804.1|	582	7e-67	protein NATD1 [Gallus gallus]	gi|71894780|ref|NM_001030633.1|	3241	0	Gallus gallus chromosome 14 open reading frame, human C17orf103 (C14H17ORF103), mRNA	Q5ZJI6	228	3e-68	Protein NATD1	PA1749	53.1	5e-07	COG2388	pfam14542	Acetyltransf_CG	GCN5-related N-acetyl-transferase. This family of GCN5-related N-acetyl-transferases bind both CoA and acetyl-CoA. They are characterized by highly conserved glycine, a cysteine residue in the acetyl-CoA binding site near the acetyl group, their small size compared with other GNATs and a lack of of an obvious substrate-binding site. It is proposed that they transfer an acetyl group from acetyl-Co…	.	.	.	K06975	K06975
ENSGALG00000004781	1	0.308	0.478632	gi|513220261|ref|XP_004947580.1|	5411	0	PREDICTED: zinc finger and BTB domain-containing protein 40 isoform X11 [Gallus gallus]	gi|513220276|ref|XM_004947526.1|	1877	0	PREDICTED: Gallus gallus zinc finger and BTB domain containing 40 (ZBTB40), transcript variant X14, mRNA	Q9NUA8	1384	0	Zinc finger and BTB domain-containing protein 40	SPAC144.09c	99.4	4e-21	COG5048	pfam00651	BTB	BTB/POZ domain. The BTB (for BR-C, ttk and bab) or POZ (for Pox virus and Zinc finger) domain is present near the N-terminus of a fraction of zinc finger (pfam00096) proteins and in proteins that contain the pfam01344 motif such as Kelch and a family of pox virus proteins. The BTB/POZ domain mediates homomeric dimerization and in some instances heteromeric dimerization. The structure of the dimer…	GO:0030282|bone mineralization;GO:0006974|cellular response to DNA damage stimulus;GO:0006355|regulation of transcription, DNA-templated;GO:0006351|transcription, DNA-templated;	GO:0005634|nucleus;	GO:0003677|DNA binding;GO:0046872|metal ion binding;	K10512	ZBTB40; zinc finger and BTB domain-containing protein 40
ENSGALG00000004802	1	0.488	0.612928	gi|770075543|ref|NP_001006191.2|	2893	0	TRAF-type zinc finger domain-containing protein 1 [Gallus gallus]	gi|53127369|emb|AJ719409.1|	1558	0	Gallus gallus mRNA for hypothetical protein, clone 2a11	Q58D05	385	5e-120	TRAF-type zinc finger domain-containing protein 1	.	.	.	.	pfam06070	Herpes_UL32	Herpesvirus large structural phosphoprotein UL32. The large phosphorylated protein (UL32-like) of herpes viruses is the polypeptide most frequently reactive in immuno-blotting analyses with antisera when compared with other viral proteins.	GO:0045824|negative regulation of innate immune response;	.	GO:0046872|metal ion binding;	.	.
ENSGALG00000004823	1	0.464	0.63336	gi|118094209|ref|XP_422295.2|	1814	0	PREDICTED: E3 ubiquitin-protein ligase RING2 isoform X7 [Gallus gallus]	gi|513196726|ref|XM_422295.4|	3284	0	PREDICTED: Gallus gallus ring finger protein 2 (RNF2), transcript variant X7, mRNA	Q9CQJ4	693	0	E3 ubiquitin-protein ligase RING2	.	.	.	.	pfam00097	zf-C3HC4	Zinc finger, C3HC4 type (RING finger). The C3HC4 type zinc-finger (RING finger) is a cysteine-rich domain of 40 to 60 residues that coordinates two zinc ions, and has the consensus sequence: C-X2-C-X(9-39)-C-X(1-3)-H-X(2-3)-C-X2-C-X(4-48)-C-X2-C where X is any amino acid. Many proteins containing a RING finger play a key role in the ubiquitination pathway.	GO:0009948|anterior/posterior axis specification;GO:0001702|gastrulation with mouth forming second;GO:0007281|germ cell development;GO:0035518|histone H2A monoubiquitination;GO:0036353|histone H2A-K119 monoubiquitination;GO:0016574|histone ubiquitination;GO:0000278|mitotic cell cycle;GO:0043433|negative regulation of sequence-specific DNA binding transcription factor activity;GO:0000122|negative …	GO:0000791|euchromatin;GO:0000792|heterochromatin;GO:0071339|MLL1 complex;GO:0016604|nuclear body;GO:0005654|nucleoplasm;GO:0005634|nucleus;GO:0031519|PcG protein complex;GO:0035102|PRC1 complex;GO:0001739|sex chromatin;GO:0000151|ubiquitin ligase complex;	GO:0003682|chromatin binding;GO:0016874|ligase activity;GO:0071535|RING-like zinc finger domain binding;GO:0061630|ubiquitin protein ligase activity;GO:0008270|zinc ion binding;	K10695	RNF1_2; E3 ubiquitin-protein ligase RNF1/2 [EC:6.3.2.19]
ENSGALG00000004867	1	0.325	0.5824	gi|70778887|ref|NP_996741.1|	780	9e-96	CCAAT/enhancer-binding protein gamma [Gallus gallus]	gi|70778886|ref|NM_206859.1|	2218	0	Gallus gallus CCAAT/enhancer binding protein (C/EBP), gamma (CEBPG), mRNA	P53567	223	1e-66	CCAAT/enhancer-binding protein gamma	.	.	.	.	pfam07716	bZIP_2	Basic region leucine zipper.	GO:0030183|B cell differentiation;GO:0043353|enucleate erythrocyte differentiation;GO:0006955|immune response;GO:0001889|liver development;GO:0016071|mRNA metabolic process;GO:0042267|natural killer cell mediated cytotoxicity;GO:0043433|negative regulation of sequence-specific DNA binding transcription factor activity;GO:0043388|positive regulation of DNA binding;GO:0045739|positive regulation of…	GO:0005654|nucleoplasm;GO:0005634|nucleus;	GO:0003677|DNA binding;GO:0003690|double-stranded DNA binding;GO:0046982|protein heterodimerization activity;GO:0000978|RNA polymerase II core promoter proximal region sequence-specific DNA binding;GO:0001077|transcriptional activator activity, RNA polymerase II core promoter proximal region sequence-specific binding;GO:0043565|sequence-specific DNA binding;GO:0008134|transcription factor binding;	K10049	CEBPG; CCAAT/enhancer binding protein (C/EBP), gamma
ENSGALG00000004929	1	0.422	0.642284	gi|118097879|ref|XP_414816.2|	1056	8e-138	PREDICTED: glucose-induced degradation protein 4 homolog [Gallus gallus]	gi|513208207|ref|XM_414816.4|	1821	0	PREDICTED: Gallus gallus chromosome 14 open reading frame, human C17orf39 (C17ORF39), mRNA	.	.	.	.	ECU03g0570	107	2e-25	COG5073	pfam09783	Vac_ImportDeg	Vacuolar import and degradation protein. Members of this family are involved in the negative regulation of gluconeogenesis. They are required for both proteosome-dependent and vacuolar catabolite degradation of fructose-1,6-bisphosphatase (FBPase), where they probably regulate FBPase targeting from the FBPase-containing vesicles to the vacuole.	.	.	.	.	.
ENSGALG00000004948	1	0.295	0.426865	gi|118089381|ref|XP_420183.2|	2043	0	PREDICTED: alpha-galactosidase A [Gallus gallus]	gi|513180312|ref|XM_420183.4|	2163	0	PREDICTED: Gallus gallus galactosidase, alpha (GLA), mRNA	P06280	597	0	Alpha-galactosidase A	.	.	.	.	pfam02065	Melibiase	Melibiase. Glycoside hydrolase families GH27, GH31 and GH36 form the glycoside hydrolase clan GH-D. Glycoside hydrolase family 36 can be split into 11 families, GH36A to GH36K. This family includes enzymes from GH36A-B and GH36D-K and from GH27.	GO:0016139|glycoside catabolic process;GO:0046479|glycosphingolipid catabolic process;GO:0006687|glycosphingolipid metabolic process;GO:0046477|glycosylceramide catabolic process;GO:0045019|negative regulation of nitric oxide biosynthetic process;GO:0051001|negative regulation of nitric-oxide synthase activity;GO:0009311|oligosaccharide metabolic process;GO:0044281|small molecule metabolic proces…	GO:0005737|cytoplasm;GO:0070062|extracellular exosome;GO:0005576|extracellular region;GO:0005794|Golgi apparatus;GO:0043202|lysosomal lumen;GO:0005764|lysosome;	GO:0004557|alpha-galactosidase activity;GO:0003824|catalytic activity;GO:0016936|galactoside binding;GO:0016787|hydrolase activity;GO:0042803|protein homodimerization activity;GO:0052692|raffinose alpha-galactosidase activity;GO:0005102|receptor binding;	K01189	GLA; alpha-galactosidase [EC:3.2.1.22]
ENSGALG00000004958	1	0.38	0.31426	gi|768405248|ref|XP_011598717.1|	3446	0	PREDICTED: tyrosine-protein kinase BTK isoform X1 [Aquila chrysaetos canadensis]	gi|54020688|ref|NM_204233.2|	2311	0	Gallus gallus Bruton agammaglobulinemia tyrosine kinase (BTK), mRNA	Q8JH64	1309	0	Tyrosine-protein kinase BTK	.	.	.	.	pfam07714	Pkinase_Tyr	Protein tyrosine kinase.	GO:0045087|innate immune response;GO:0035556|intracellular signal transduction;GO:0006355|regulation of transcription, DNA-templated;GO:0006351|transcription, DNA-templated;	GO:0005737|cytoplasm;GO:0005634|nucleus;GO:0005886|plasma membrane;	GO:0005524|ATP binding;GO:0008289|lipid binding;GO:0046872|metal ion binding;GO:0004715|non-membrane spanning protein tyrosine kinase activity;	.	.
ENSGALG00000004959	1	0.401	0.259046	gi|513199409|ref|XP_004951158.1|	3612	0	PREDICTED: LOW QUALITY PROTEIN: insulin receptor substrate 1 [Gallus gallus]	gi|513199408|ref|XM_004951101.1|	2388	0	PREDICTED: Gallus gallus insulin receptor substrate 1 (IRS1), mRNA	Q28224	971	0	Insulin receptor substrate 1	.	.	.	.	pfam02174	IRS	PTB domain (IRS-1 type).	GO:0048009|insulin-like growth factor receptor signaling pathway;	GO:0005737|cytoplasm;GO:0043231|intracellular membrane-bounded organelle;GO:0005634|nucleus;	GO:0005158|insulin receptor binding;GO:0005159|insulin-like growth factor receptor binding;GO:0043548|phosphatidylinositol 3-kinase binding;GO:0042169|SH2 domain binding;GO:0004871|signal transducer activity;	.	.
ENSGALG00000004967	1	0.338	0.307918	gi|513173867|ref|XP_423954.4|	2942	0	PREDICTED: mitogen-activated protein kinase 15 isoform X6 [Gallus gallus]	gi|513173880|ref|XM_004940100.1|	1322	0	PREDICTED: Gallus gallus mitogen-activated protein kinase 15 (MAPK15), transcript variant X11, mRNA	Q9Z2A6	496	2e-167	Mitogen-activated protein kinase 15	.	.	.	.	pfam00069	Pkinase	Protein kinase domain.	GO:0000165|MAPK cascade;GO:0008156|negative regulation of DNA replication;GO:0000122|negative regulation of transcription from RNA polymerase II promoter;GO:0045732|positive regulation of protein catabolic process;GO:0001934|positive regulation of protein phosphorylation;GO:0031398|positive regulation of protein ubiquitination;GO:0046777|protein autophosphorylation;GO:0006468|protein phosphorylat…	GO:0005634|nucleus;	GO:0005524|ATP binding;GO:0004707|MAP kinase activity;	K08293	E2.7.11.24; mitogen-activated protein kinase [EC:2.7.11.24]
ENSGALG00000004978	1	0.472	0.695728	gi|118097886|ref|XP_001233463.1|	1761	0	PREDICTED: RNA demethylase ALKBH5 isoform X1 [Gallus gallus]	gi|513208211|ref|XM_004945197.1|	3308	0	PREDICTED: Gallus gallus alkB, alkylation repair homolog 5 (E. coli) (ALKBH5), transcript variant X2, mRNA	Q6P6C2	568	0	RNA demethylase ALKBH5	.	.	.	.	pfam13532	2OG-FeII_Oxy_2	2OG-Fe(II) oxygenase superfamily.	GO:0030154|cell differentiation;GO:0006406|mRNA export from nucleus;GO:0006397|mRNA processing;GO:0035553|oxidative single-stranded RNA demethylation;GO:0002230|positive regulation of defense response to virus by host;GO:0001666|response to hypoxia;GO:0007283|spermatogenesis;	GO:0016607|nuclear speck;GO:0005634|nucleus;	GO:0046872|metal ion binding;GO:0035515|oxidative RNA demethylase activity;GO:0016706|oxidoreductase activity, acting on paired donors, with incorporation or reduction of molecular oxygen, 2-oxoglutarate as one donor, and incorporation of one atom each of oxygen into both donors;GO:0044822|poly(A) RNA binding;	K10767	ALKBH5; alkylated DNA repair protein alkB homolog 5 [EC:1.14.11.-]
ENSGALG00000005022	1	0.169	0.405262	gi|50754289|ref|XP_414314.1|	1090	5e-149	PREDICTED: platelet glycoprotein IX [Gallus gallus]	gi|513204896|ref|XM_414314.3|	673	0	PREDICTED: Gallus gallus glycoprotein IX (platelet) (GP9), mRNA	O88186	129	2e-35	Platelet glycoprotein IX	.	.	.	.	pfam13855	LRR_8	Leucine rich repeat.	GO:0007596|blood coagulation;GO:0007155|cell adhesion;	GO:0016021|integral component of membrane;	.	K06263	GP9; platelet glycoprotein IX
ENSGALG00000005070	1	0.463	0.634773	gi|726992747|ref|XP_010410719.1|	2219	0	PREDICTED: AP-3 complex subunit mu-1 [Corvus cornix cornix]	gi|71895032|ref|NM_001031227.1|	1255	0	Gallus gallus adaptor-related protein complex 3, mu 1 subunit (AP3M1), mRNA	Q5ZMP7	856	0	AP-3 complex subunit mu-1	.	.	.	.	pfam00928	Adap_comp_sub	Adaptor complexes medium subunit family. This family also contains members which are coatomer subunits.	GO:0008089|anterograde axon cargo transport;GO:0048490|anterograde synaptic vesicle transport;GO:0006886|intracellular protein transport;	GO:0030131|clathrin adaptor complex;GO:0030659|cytoplasmic vesicle membrane;GO:0005794|Golgi apparatus;	.	K12398	AP3M; AP-3 complex subunit mu
ENSGALG00000005074	1	0.426	0.599382	gi|902898336|ref|XP_013038323.1|	1704	0	PREDICTED: protein FAM102A [Anser cygnoides domesticus]	gi|312596889|ref|NM_001199166.1|	2235	0	Gallus gallus family with sequence similarity 102, member A (FAM102A), mRNA	.	.	.	.	.	.	.	.	pfam10358	NT-C2	N-terminal C2 in EEIG1 and EHBP1 proteins. This version of the C2 domain was initally identified in the vertebrate estrogen early-induced gene 1 (EEIG1), and its Drosophila ortholog required for uptake of dsRNA via the endocytotic machinery to induce RNAi silencing. It is also in C.elegans ortholog Sym-3 (SYnthetic lethal with Mec-3) and the mammalian protein EHBP1 (EH domain Binding Protein-1) t…	.	.	.	.	.
ENSGALG00000005097	1	0.128	0.149376	gi|513167182|ref|XP_427237.3|	1225	2e-164	PREDICTED: GTPase IMAP family member 7-like isoform X3 [Gallus gallus]	gi|513167184|ref|XM_004939063.1|	1306	0	PREDICTED: Gallus gallus GTPase IMAP family member 7-like (LOC429682), transcript variant X4, mRNA	Q8NHV1	159	1e-42	GTPase IMAP family member 7	.	.	.	.	pfam04548	AIG1	AIG1 family. Arabidopsis protein AIG1 appears to be involved in plant resistance to bacteria.	.	GO:0005737|cytoplasm;GO:0005811|lipid particle;	GO:0005525|GTP binding;GO:0003924|GTPase activity;GO:0042803|protein homodimerization activity;	.	.
ENSGALG00000005102	1	0.487	0.80842	gi|52138677|ref|NP_001004391.1|	4226	0	cadherin-4 precursor [Gallus gallus]	gi|52138676|ref|NM_001004391.1|	2601	0	Gallus gallus cadherin 4, type 1, R-cadherin (retinal) (CDH4), mRNA	P24503	1629	0	Cadherin-4	.	.	.	.	pfam01049	Cadherin_C	Cadherin cytoplasmic region. Cadherins are vital in cell-cell adhesion during tissue differentiation. Cadherins are linked to the cytoskeleton by catenins. Catenins bind to the cytoplasmic tail of the cadherin. Cadherins cluster to form foci of homophilic binding units. A key determinant to the strength of the binding that it is mediated by cadherins is the juxtamembrane region of the cadherin. T…	GO:0007156|homophilic cell adhesion via plasma membrane adhesion molecules;	GO:0016021|integral component of membrane;GO:0005886|plasma membrane;	GO:0005509|calcium ion binding;	K06797	CDH4; cadherin 4, type 1, R-cadherin
ENSGALG00000005125	1	0.495	0.33264	gi|697431520|ref|XP_009669723.1|	1399	0	PREDICTED: protein LSM14 homolog B [Struthio camelus australis]	gi|513218073|ref|XM_001234621.3|	1175	0	PREDICTED: Gallus gallus LSM14B, SCD6 homolog B (S. cerevisiae) (LSM14B), mRNA	Q8CGC4	432	3e-148	Protein LSM14 homolog B	.	.	.	.	pfam09532	FDF	FDF domain. The FDF domain, so called because of the conserved FDF at its N termini, is an entirely alpha-helical domain with multiple exposed hydrophilic loops. It is found at the C terminus of Scd6p-like SM domains. It is also found with other divergent Sm domains and in proteins such as Dcp3p and FLJ21128, where it is found N terminal to the YjeF-N domain, a novel Rossmann fold domain.	GO:0007275|multicellular organismal development;GO:0006417|regulation of translation;	GO:0030529|ribonucleoprotein complex;	GO:0044822|poly(A) RNA binding;	.	.
ENSGALG00000005134	1	0.28	0.33292	gi|733896858|ref|XP_010712678.1|	8698	0	PREDICTED: zinc finger SWIM domain-containing protein 8 isoform X1 [Meleagris gallopavo]	gi|307219230|ref|NM_001195600.1|	6789	0	Gallus gallus zinc finger, SWIM-type containing 8 (ZSWIM8), mRNA	Q3UHH1	2576	0	Zinc finger SWIM domain-containing protein 8	all4744	66.6	6e-10	COG4715	pfam09852	DUF2079	Predicted membrane protein (DUF2079). This domain, found in various hypothetical prokaryotic proteins, has no known function.	.	.	GO:0008270|zinc ion binding;	.	.
ENSGALG00000005269	1	0.468	0.499356	gi|71897039|ref|NP_001025893.1|	6015	0	integrator complex subunit 2 [Gallus gallus]	gi|71897038|ref|NM_001030722.1|	4972	0	Gallus gallus integrator complex subunit 2 (INTS2), mRNA	Q5ZKU4	2321	0	Integrator complex subunit 2	.	.	.	.	pfam14750	INTS2	Integrator complex subunit 2. This family of proteins are subunits of the integrator complex involved in snRNA transcription and processing.	GO:0016180|snRNA processing;	GO:0016021|integral component of membrane;GO:0032039|integrator complex;GO:0031965|nuclear membrane;	.	K13139	INTS2; integrator complex subunit 2
ENSGALG00000005285	1	0.05	0.1492	gi|71896511|ref|NP_001025708.1|	2549	0	T-box transcription factor TBX4 [Gallus gallus]	gi|71896510|ref|NM_001030537.1|	952	0	Gallus gallus T-box 4 (TBX4), mRNA	P70325	822	0	T-box transcription factor TBX4	.	.	.	.	pfam00907	T-box	T-box. The T-box encodes a 180 amino acid domain that binds to DNA. Genes encoding T-box proteins are found in a wide range of animals, but not in other kingdoms such as plants. Family members are all thought to bind to the DNA consensus sequence TCACACCT. they are found exclusively in the nucleus, and perform DNA-binding and transcriptional activation/repression roles. They are generally require…	GO:0001525|angiogenesis;GO:0030326|embryonic limb morphogenesis;GO:0035108|limb morphogenesis;GO:0030324|lung development;GO:0002009|morphogenesis of an epithelium;GO:0048705|skeletal system morphogenesis;GO:0006351|transcription, DNA-templated;	GO:0005634|nucleus;	GO:0003677|DNA binding;GO:0003700|transcription factor activity, sequence-specific DNA binding;	K10178	TBX4; T-box protein 4
ENSGALG00000005321	1	0.356	0.182984	gi|513218117|ref|XP_004947148.1|	17638	0	PREDICTED: laminin subunit alpha-5 isoform X9 [Gallus gallus]	gi|513218116|ref|XM_004947091.1|	7015	0	PREDICTED: Gallus gallus laminin, alpha 5 (LAMA5), transcript variant X9, mRNA	O15230	4168	0	Laminin subunit alpha-5	.	.	.	.	pfam06008	Laminin_I	Laminin Domain I. coiled-coil structure. It has been suggested that the domains I and II from laminin A, B1 and B2 may come together to form a triple helical coiled-coil structure.	GO:0001525|angiogenesis;GO:0060445|branching involved in salivary gland morphogenesis;GO:0001658|branching involved in ureteric bud morphogenesis;GO:0030154|cell differentiation;GO:0016477|cell migration;GO:0008283|cell proliferation;GO:0008037|cell recognition;GO:0042384|cilium assembly;GO:0007010|cytoskeleton organization;GO:0009790|embryo development;GO:0045446|endothelial cell differentiation…	GO:0005605|basal lamina;GO:0005604|basement membrane;GO:0070062|extracellular exosome;GO:0031012|extracellular matrix;GO:0005576|extracellular region;GO:0005615|extracellular space;GO:0043259|laminin-10 complex;GO:0043260|laminin-11 complex;GO:0005610|laminin-5 complex;GO:0005634|nucleus;	GO:0005178|integrin binding;GO:0005198|structural molecule activity;	K06240	LAMA3_5; laminin, alpha 3/5
ENSGALG00000005348	1	0.276	0.05244	gi|733917450|ref|XP_010720726.1|	2615	0	PREDICTED: RBBP8 N-terminal-like protein isoform X1 [Meleagris gallopavo]	gi|513218124|ref|XM_004947093.1|	2680	0	PREDICTED: Gallus gallus RBBP8 N-terminal-like protein-like (LOC101747728), transcript variant X1, mRNA	Q8NC74	226	2e-61	RBBP8 N-terminal-like protein	.	.	.	.	pfam10482	CtIP_N	tumor-suppressor protein CtIP N-terminal domain. CtIP is predominantly a nuclear protein that complexes with both BRCA1 and the BRCA1-associated RING domain protein (BARD1). At the protein level, CtIP expression varies with cell cycle progression in a pattern identical to that of BRCA1. Thus, the steady-state levels of CtIP polypeptides, which remain low in resting cells and G1 cycling cells, inc…	.	GO:0005615|extracellular space;	.	.	.
ENSGALG00000005354	1	0.285	0.249375	gi|118104649|ref|XP_428814.2|	3532	0	PREDICTED: zinc finger and BTB domain-containing protein 5 isoform X3 [Gallus gallus]	gi|513233307|ref|XM_428814.3|	2163	0	PREDICTED: Gallus gallus zinc finger and BTB domain containing 5 (ZBTB5), transcript variant X3, mRNA	O15062	1185	0	Zinc finger and BTB domain-containing protein 5	.	.	.	.	pfam00651	BTB	BTB/POZ domain. The BTB (for BR-C, ttk and bab) or POZ (for Pox virus and Zinc finger) domain is present near the N-terminus of a fraction of zinc finger (pfam00096) proteins and in proteins that contain the pfam01344 motif such as Kelch and a family of pox virus proteins. The BTB/POZ domain mediates homomeric dimerization and in some instances heteromeric dimerization. The structure of the dimer…	GO:0006355|regulation of transcription, DNA-templated;GO:0006351|transcription, DNA-templated;	GO:0005634|nucleus;	GO:0003677|DNA binding;GO:0046872|metal ion binding;	K10492	ZBTB5; zinc finger and BTB domain-containing protein 5
ENSGALG00000005390	1	0.379	0.558267	gi|363744926|ref|XP_424415.3|	2273	0	PREDICTED: DDB1- and CUL4-associated factor 10 isoform X2 [Gallus gallus]	gi|513233297|ref|XM_424415.4|	1954	0	PREDICTED: Gallus gallus DDB1 and CUL4 associated factor 10 (DCAF10), transcript variant X2, mRNA	A2AKB9	790	0	DDB1- and CUL4-associated factor 10	.	.	.	.	pfam00400	WD40	WD domain, G-beta repeat.	GO:0016567|protein ubiquitination;	GO:0080008|Cul4-RING E3 ubiquitin ligase complex;	.	K11802	WDR32; WD repeat-containing protein 32
ENSGALG00000005410	1	0.486	0.520992	gi|45382433|ref|NP_990218.1|	2016	0	protein Wnt-5a [Gallus gallus]	gi|45382432|ref|NM_204887.1|	1528	0	Gallus gallus wingless-type MMTV integration site family, member 5A (WNT5A), mRNA	Q27Q52	711	0	Protein Wnt-5a	.	.	.	.	pfam00110	wnt	wnt family. Wnt genes have been identified in vertebrates and invertebrates but not in plants, unicellular eukaryotes or prokaryotes. In humans, 19 WNT proteins are known. Because of their insolubility little is known about Wnt protein structure, but all have 23 or 24 Cys residues whose spacing is highly conserved. Signal transduction by Wnt proteins (including the Wnt/beta-catenin, the Wnt/Ca++,…	GO:0051216|cartilage development;GO:0030154|cell differentiation;GO:0016055|Wnt signaling pathway;	GO:0005578|proteinaceous extracellular matrix;	.	K00444	WNT5; wingless-type MMTV integration site family, member 5
ENSGALG00000005425	1	0.257	0.409401	gi|118089398|ref|XP_001232519.1|	5598	0	PREDICTED: UDP-N-acetylglucosamine--peptide N-acetylglucosaminyltransferase 110 kDa subunit isoformX1 [Gallus gallus]	gi|513180384|ref|XM_001232518.3|	4288	0	PREDICTED: Gallus gallus O-linked N-acetylglucosamine (GlcNAc) transferase (OGT), transcript variant X1, mRNA	P56558	2115	0	UDP-N-acetylglucosamine--peptide N-acetylglucosaminyltransferase 110 kDa subunit	.	.	.	.	pfam13844	Glyco_transf_41	Glycosyl transferase family 41. This family of glycosyltransferases includes O-linked beta-N-acetylglucosamine (O-GlcNAc) transferase, an enzyme which catalyses the addition of O-GlcNAc to serine and threonine residues. In addition to its function as an O-GlcNAc transferase, human OGT also appears to proteolytically cleave the epigenetic cell-cycle regulator HCF-1.	GO:0006915|apoptotic process;GO:0071333|cellular response to glucose stimulus;GO:0032869|cellular response to insulin stimulus;GO:0071222|cellular response to lipopolysaccharide;GO:0097237|cellular response to toxic substance;GO:0032922|circadian regulation of gene expression;GO:0030900|forebrain development;GO:0006041|glucosamine metabolic process;GO:0080182|histone H3-K4 trimethylation;GO:00439…	GO:0005737|cytoplasm;GO:0005829|cytosol;GO:0000791|euchromatin;GO:0000123|histone acetyltransferase complex;GO:0005739|mitochondrion;GO:0043005|neuron projection;GO:0043025|neuronal cell body;GO:0005634|nucleus;GO:0005886|plasma membrane;GO:0042588|zymogen granule;	GO:0048029|monosaccharide binding;GO:0042277|peptide binding;GO:0005547|phosphatidylinositol-3,4,5-trisphosphate binding;GO:0019904|protein domain specific binding;GO:0016262|protein N-acetylglucosaminyltransferase activity;GO:0097363|protein O-GlcNAc transferase activity;GO:0008134|transcription factor binding;	K09667	OGT; protein O-GlcNAc transferase [EC:2.4.1.255]
ENSGALG00000005464	1	0.419	0.603779	gi|541973260|ref|XP_005440059.1|	7748	0	PREDICTED: LOW QUALITY PROTEIN: transcription initiation factor TFIID subunit 1 [Falco cherrug]	gi|529436294|ref|XM_005237858.1|	3887	0	PREDICTED: Falco peregrinus TAF1 RNA polymerase II, TATA box binding protein (TBP)-associated factor, 250kDa (TAF1), transcript variant X1, mRNA	P21675	2754	0	Transcription initiation factor TFIID subunit 1	SPAC2G11.14	228	5e-60	COG5179	pfam12157	DUF3591	Protein of unknown function (DUF3591). This domain is found in eukaryotes and is typically between 445 to 462 amino acids in length. Most members are annotated as being transcription initiation factor TFIID subunit 1, and this region is the conserved central portion of these proteins.	GO:0007049|cell cycle;GO:0006974|cellular response to DNA damage stimulus;GO:0006352|DNA-templated transcription, initiation;GO:0010467|gene expression;GO:0016573|histone acetylation;GO:0018105|peptidyl-serine phosphorylation;GO:0018107|peptidyl-threonine phosphorylation;GO:0032436|positive regulation of proteasomal ubiquitin-dependent protein catabolic process;GO:0045944|positive regulation of t…	GO:0071339|MLL1 complex;GO:0005654|nucleoplasm;GO:0005669|transcription factor TFIID complex;	GO:0005524|ATP binding;GO:0004402|histone acetyltransferase activity;GO:0070577|lysine-acetylated histone binding;GO:0002039|p53 binding;GO:0004674|protein serine/threonine kinase activity;GO:0043565|sequence-specific DNA binding;GO:0017025|TBP-class protein binding;GO:0003713|transcription coactivator activity;GO:0008134|transcription factor binding;	K03125	TAF1; transcription initiation factor TFIID subunit 1
ENSGALG00000005467	1	0.118	0.10325	gi|513203655|ref|XP_414168.4|	2010	0	PREDICTED: LOW QUALITY PROTEIN: estradiol 17-beta-dehydrogenase 2 [Gallus gallus]	gi|513203654|ref|XM_414168.4|	1884	0	PREDICTED: Gallus gallus hydroxysteroid (17-beta) dehydrogenase 2 (HSD17B2), mRNA	P37059	402	8e-133	Estradiol 17-beta-dehydrogenase 2	.	.	.	.	pfam00106	adh_short	short chain dehydrogenase. This family contains a wide variety of dehydrogenases.	GO:0001701|in utero embryonic development;GO:0001890|placenta development;GO:0032526|response to retinoic acid;GO:0006694|steroid biosynthetic process;	GO:0005789|endoplasmic reticulum membrane;GO:0016021|integral component of membrane;	GO:0047006|17-alpha,20-alpha-dihydroxypregn-4-en-3-one dehydrogenase activity;GO:0004303|estradiol 17-beta-dehydrogenase activity;GO:0047035|testosterone dehydrogenase (NAD+) activity;	K13368	HSD17B2; 17beta-estradiol 17-dehydrogenase / 3alpha(17beta)-hydroxysteroid dehydrogenase (NAD+) [EC:1.1.1.62 1.1.1.239]
ENSGALG00000005468	1	0.424	0.580456	gi|513216591|ref|XP_004946805.1|	5913	0	PREDICTED: synergin gamma isoform X19 [Gallus gallus]	gi|513216599|ref|XM_004946751.1|	3548	0	PREDICTED: Gallus gallus synergin, gamma (SYNRG), transcript variant X22, mRNA	Q9UMZ2	1474	0	Synergin gamma	.	.	.	.	pfam04625	DEC-1_N	DEC-1 protein, N-terminal region. The defective chorion-1 gene (dec-1) in Drosophila encodes follicle cell proteins necessary for proper eggshell assembly. Multiple products of the dec-1 gene are formed by alternative RNA splicing and proteolytic processing. Cleavage products include S80 (80 kDa) which is incorporated into the eggshell, and further proteolysis of S80 gives S60 (60 kDa).	GO:0006897|endocytosis;GO:0006886|intracellular protein transport;	GO:0030121|AP-1 adaptor complex;GO:0005737|cytoplasm;GO:0005794|Golgi apparatus;	.	.	.
ENSGALG00000005493	1	0.019	0.012787	gi|363732737|ref|XP_420200.3|	1804	0	PREDICTED: cysteine and histidine-rich domain-containing protein 1 isoform X3 [Gallus gallus]	gi|513180396|ref|XM_420200.4|	1244	0	PREDICTED: Gallus gallus integrin beta 1 binding protein (melusin) 2 (ITGB1BP2), transcript variant X3, mRNA	A9YUB1	372	4e-125	Cysteine and histidine-rich domain-containing protein 1	.	.	.	.	pfam04968	CHORD	CHORD. CHORD represents a Zn binding domain. Silencing of the C. elegans CHORD-containing gene results in semisterility and embryo lethality, suggesting an essential function of the wild-type gene in nematode development.	.	.	GO:0046872|metal ion binding;	K16729	CHORDC1, CHP1; cysteine and histidine-rich domain-containing protein 1
ENSGALG00000005508	1	0.373	0.462147	gi|513167379|ref|XP_004939161.1|	9783	0	PREDICTED: histone-lysine N-methyltransferase SETD2 isoform X4 [Gallus gallus]	gi|513167378|ref|XM_004939104.1|	8082	0	PREDICTED: Gallus gallus SET domain containing 2 (SETD2), transcript variant X4, mRNA	Q9BYW2	271	4e-71	Histone-lysine N-methyltransferase SETD2	SPAC29B12.02c	208	6e-54	COG2940	pfam00856	SET	SET domain. SET domains are protein lysine methyltransferase enzymes. SET domains appear to be protein-protein interaction domains. It has been demonstrated that SET domains mediate interactions with a family of proteins that display similarity with dual-specificity phosphatases (dsPTPases). A subset of SET domains have been called PR domains. These domains are divergent in sequence from other SE…	GO:0001525|angiogenesis;GO:0035441|cell migration involved in vasculogenesis;GO:0006325|chromatin organization;GO:0060977|coronary vasculature morphogenesis;GO:0048701|embryonic cranial skeleton morphogenesis;GO:0060669|embryonic placenta morphogenesis;GO:0030900|forebrain development;GO:0097676|histone H3-K36 dimethylation;GO:0097198|histone H3-K36 trimethylation;GO:0048332|mesoderm morphogenesi…	GO:0005694|chromosome;GO:0005654|nucleoplasm;	GO:0046975|histone methyltransferase activity (H3-K36 specific);GO:0018024|histone-lysine N-methyltransferase activity;	K11423	SETD2, SET2; histone-lysine N-methyltransferase SETD2 [EC:2.1.1.43]
ENSGALG00000005512	1	0.063	0.072639	gi|119331116|ref|NP_001073206.1|	1461	0	uncharacterized protein KIAA1671 homolog [Gallus gallus]	gi|119331115|ref|NM_001079738.1|	3185	0	Gallus gallus uncharacterized protein KIAA1671 homolog (LOC768701), mRNA	.	.	.	.	.	.	.	.	pfam15327	Tankyrase_bdg_C	Tankyrase binding protein C terminal domain. This protein domain family is found at the C-terminal end of the Tankyrase binding protein in eukaryotes. The precise function of this protein is still unknown. However, it is known interacts with the enzyme tankyrase, a telomeric poly(ADP-ribose) polymerase, by binding to it. Tankyrin catalyses poly(ADP-ribose) chain formation onto proteins. More spec…	.	.	.	.	.
ENSGALG00000005530	1	0.312	0.397488	gi|704229930|ref|XP_010144754.1|	2177	0	PREDICTED: LOW QUALITY PROTEIN: vascular endothelial zinc finger 1, partial [Eurypyga helias]	gi|83721950|ref|NM_001037827.1|	1616	0	Gallus gallus vascular endothelial zinc finger 1 (VEZF1), mRNA	Q14119	738	0	Vascular endothelial zinc finger 1	.	.	.	.	pfam13465	zf-H2C2_2	Zinc-finger double domain.	GO:0001525|angiogenesis;GO:0006968|cellular defense response;GO:0001885|endothelial cell development;GO:0006357|regulation of transcription from RNA polymerase II promoter;GO:0006366|transcription from RNA polymerase II promoter;	GO:0005737|cytoplasm;GO:0005654|nucleoplasm;GO:0005634|nucleus;	GO:0003677|DNA binding;GO:0046872|metal ion binding;	.	.
ENSGALG00000005533	1	0.331	0.331662	gi|513180404|ref|XP_420201.4|	6520	0	PREDICTED: zinc finger MYM-type protein 3 isoform X5 [Gallus gallus]	gi|513180403|ref|XM_420201.4|	5100	0	PREDICTED: Gallus gallus zinc finger, MYM-type 3 (ZMYM3), transcript variant X5, mRNA	Q14202	1863	0	Zinc finger MYM-type protein 3	.	.	.	.	pfam12012	DUF3504	Domain of unknown function (DUF3504). This presumed domain is functionally uncharacterized. This domain is found in eukaryotes. This domain is typically between 156 to 173 amino acids in length.	GO:0007010|cytoskeleton organization;GO:0007275|multicellular organismal development;GO:0022604|regulation of cell morphogenesis;	GO:0005634|nucleus;	GO:0003677|DNA binding;GO:0008270|zinc ion binding;	.	.
ENSGALG00000005549	1	0.395	0.51113	gi|513216657|ref|XP_003642482.2|	1330	2e-180	PREDICTED: CUE domain-containing protein 1 isoform X1 [Gallus gallus]	gi|513216663|ref|XM_004946767.1|	522	0	PREDICTED: Gallus gallus CUE domain containing 1 (CUEDC1), transcript variant X3, mRNA	.	.	.	.	.	.	.	.	pfam02845	CUE	CUE domain. CUE domains have been shown to bind ubiquitin. It has been suggested that CUE domains are related to pfam00627 and this has been confirmed by the structure of the domain. CUE domains also occur in two protein of the IL-1 signal transduction pathway, tollip and TAB2.	.	.	.	.	.
ENSGALG00000005575	1	0.389	0.598671	gi|50758418|ref|XP_415913.1|	4455	0	PREDICTED: A-kinase anchor protein 1, mitochondrial isoform X2 [Gallus gallus]	gi|513216743|ref|XM_415913.4|	3730	0	PREDICTED: Gallus gallus A kinase (PRKA) anchor protein 1 (AKAP1), transcript variant X2, mRNA	Q92667	648	0	A-kinase anchor protein 1, mitochondrial	.	.	.	.	pfam00567	TUDOR	Tudor domain.	GO:0007596|blood coagulation;GO:0071320|cellular response to cAMP;GO:0071375|cellular response to peptide hormone stimulus;GO:0010614|negative regulation of cardiac muscle hypertrophy;GO:0051534|negative regulation of NFAT protein import into nucleus;GO:0035308|negative regulation of protein dephosphorylation;	GO:0005829|cytosol;GO:0016021|integral component of membrane;GO:0005811|lipid particle;GO:0016020|membrane;GO:0030061|mitochondrial crista;GO:0005759|mitochondrial matrix;GO:0005741|mitochondrial outer membrane;GO:0005739|mitochondrion;GO:0031594|neuromuscular junction;GO:0045211|postsynaptic membrane;	GO:0044822|poly(A) RNA binding;GO:0034237|protein kinase A regulatory subunit binding;GO:0003723|RNA binding;	K16518	AKAP1; A-kinase anchor protein 1, mitochondrial
ENSGALG00000005609	1	0.341	0.492404	gi|513218142|ref|XP_425708.3|	2031	0	PREDICTED: opioid growth factor receptor [Gallus gallus]	gi|513218141|ref|XM_425708.4|	897	0	PREDICTED: Gallus gallus opioid growth factor receptor (OGFR), mRNA	Q99PG2	356	1e-114	Opioid growth factor receptor	.	.	.	.	pfam04664	OGFr_N	Opioid growth factor receptor (OGFr) conserved region. Opioid peptides act as growth factors in neural and non-neural cells and tissues, in addition to serving in neurotransmission/neuromodulation in the nervous system. The Opioid growth factor receptor is an integral membrane protein associated with the nucleus. The conserved region is situated at the N-terminus of the member proteins with a ser…	GO:0040008|regulation of growth;	GO:0005737|cytoplasm;GO:0016020|membrane;GO:0005634|nucleus;	GO:0004872|receptor activity;	.	.
ENSGALG00000005620	1	0.471	0.756426	gi|768349968|ref|XP_011571855.1|	2330	0	PREDICTED: 2',5'-phosphodiesterase 12 [Aquila chrysaetos canadensis]	gi|513205248|ref|XM_414346.4|	1578	0	PREDICTED: Gallus gallus dynein, axonemal, heavy chain 12 (DNAH12), transcript variant X1, mRNA	Q08DF7	747	0	2',5'-phosphodiesterase 12	SPCC31H12.08c_2	167	1e-44	COG5239	pfam03372	Exo_endo_phos	Endonuclease/Exonuclease/phosphatase family. This large family of proteins includes magnesium dependent endonucleases and a large number of phosphatases involved in intracellular signalling. This family includes: AP endonuclease proteins EC:4.2.99.18, DNase I proteins EC:3.1.21.1, Synaptojanin an inositol-1,4,5-trisphosphate phosphatase EC:3.1.3.56, Sphingomyelinase EC:3.1.4.12 and Nocturnin.	GO:0006397|mRNA processing;	GO:0005759|mitochondrial matrix;	GO:0046872|metal ion binding;GO:0004535|poly(A)-specific ribonuclease activity;	.	.
ENSGALG00000005623	1	0.467	0.660338	gi|71897233|ref|NP_001025836.1|	4332	0	tuftelin-interacting protein 11 [Gallus gallus]	gi|319803069|ref|NM_001030665.2|	3975	0	Gallus gallus tuftelin interacting protein 11 (TFIP11), mRNA	Q5ZII9	1669	0	Tuftelin-interacting protein 11	.	.	.	.	pfam07842	GCFC	GC-rich sequence DNA-binding factor-like protein. Sequences found in this family are similar to a region of a human GC-rich sequence DNA-binding factor homolog. This is thought to be a protein involved in transcriptional regulation due to partial homologies to a transcription repressor and histone-interacting protein. This family also contains tuftelin interacting protein 11 which has been identi…	GO:0006355|regulation of transcription, DNA-templated;GO:0000390|spliceosomal complex disassembly;	GO:0071013|catalytic step 2 spliceosome;GO:0016607|nuclear speck;GO:0005578|proteinaceous extracellular matrix;GO:0005681|spliceosomal complex;GO:0071008|U2-type post-mRNA release spliceosomal complex;	GO:0003677|DNA binding;	K13103	TFIP11; tuftelin-interacting protein 11
ENSGALG00000005624	1	0.491	0.554339	gi|513180421|ref|XP_003641146.2|	10278	0	PREDICTED: mediator of RNA polymerase II transcription subunit 12 isoform X1 [Gallus gallus]	gi|513180420|ref|XM_003641098.2|	6139	0	PREDICTED: Gallus gallus mediator complex subunit 12 (MED12), transcript variant X1, mRNA	Q5RCU2	3274	0	Mediator of RNA polymerase II transcription subunit 12	.	.	.	.	pfam12145	Med12-LCEWAV	Eukaryotic Mediator 12 subunit domain. This domain is found in eukaryotes, and is typically between 325 and 354 amino acids in length. The function of this particular region of the Mediator subunit Med12 is not known, but there is a conserved sequence motif: LCEWAV, from which the name derives.	GO:0006351|transcription, DNA-templated;	GO:0016592|mediator complex;	GO:0001104|RNA polymerase II transcription cofactor activity;	K15162	MED12; mediator of RNA polymerase II transcription subunit 12
ENSGALG00000005637	1	0.371	0.389179	gi|513191095|ref|XP_421632.4|	9575	0	PREDICTED: golgi-specific brefeldin A-resistance guanine nucleotide exchange factor 1 isoform X2 [Gallus gallus]	gi|513191091|ref|XM_004942099.1|	5585	0	PREDICTED: Gallus gallus golgi brefeldin A resistant guanine nucleotide exchange factor 1 (GBF1), transcript variant X4, mRNA	Q9R1D7	3008	0	Golgi-specific brefeldin A-resistance guanine nucleotide exchange factor 1	SPBC211.03c	240	5e-63	COG5307	pfam01369	Sec7	Sec7 domain. The Sec7 domain is a guanine-nucleotide-exchange-factor (GEF) for the pfam00025 family.	GO:0015031|protein transport;GO:0032012|regulation of ARF protein signal transduction;	GO:0005793|endoplasmic reticulum-Golgi intermediate compartment;GO:0005794|Golgi apparatus;GO:0005811|lipid particle;GO:0016020|membrane;	GO:0005086|ARF guanyl-nucleotide exchange factor activity;GO:0008289|lipid binding;	K18443	GBF1; golgi-specific brefeldin A-resistance guanine nucleotide exchange factor 1
ENSGALG00000005646	1	0.393	0.433872	gi|513208395|ref|XP_003642168.2|	8966	0	PREDICTED: LOW QUALITY PROTEIN: tuberin isoform X1 [Gallus gallus]	gi|513208394|ref|XM_003642120.2|	5495	0	PREDICTED: Gallus gallus tuberous sclerosis 2 (TSC2), transcript variant X1, mRNA	P49816	2780	0	Tuberin	.	.	.	.	pfam03542	Tuberin	Tuberin. Tuberous sclerosis complex (TSC) is an autosomal dominant disorder and is characterized by the presence of hamartomas in many organs, such as brain, skin, heart, lung, and kidney. It is caused by mutation either TSC1 or TSC2 tumor suppressor gene. The TSC2 gene codes for tuberin and interacts with hamartin pfam04388, containing two coiled-coil regions, which have been shown to mediate bi…	GO:0030030|cell projection organization;GO:0045184|establishment of protein localization;GO:0045792|negative regulation of cell size;GO:0050680|negative regulation of epithelial cell proliferation;GO:0046627|negative regulation of insulin receptor signaling pathway;GO:0043407|negative regulation of MAP kinase activity;GO:0051898|negative regulation of protein kinase B signaling;GO:0032007|negativ…	GO:0005901|caveola;GO:0005737|cytoplasm;GO:0005856|cytoskeleton;GO:0005829|cytosol;GO:0030425|dendrite;GO:0030426|growth cone;GO:0043231|intracellular membrane-bounded organelle;GO:0045121|membrane raft;GO:0043005|neuron projection;GO:0043025|neuronal cell body;GO:0048471|perinuclear region of cytoplasm;GO:0043234|protein complex;GO:0033596|TSC1-TSC2 complex;	GO:0005096|GTPase activator activity;GO:0019902|phosphatase binding;GO:0046982|protein heterodimerization activity;	K07207	TSC2; tuberous sclerosis 2
ENSGALG00000005650	1	0.465	0.264585	gi|513167191|ref|XP_004939122.1|	1355	0	PREDICTED: GTPase IMAP family member 1 [Gallus gallus]	gi|513167190|ref|XM_004939065.1|	818	0	PREDICTED: Gallus gallus GTPase, IMAP family member 1 (GIMAP1), mRNA	Q9UG22	213	2e-65	GTPase IMAP family member 2	.	.	.	.	pfam04548	AIG1	AIG1 family. Arabidopsis protein AIG1 appears to be involved in plant resistance to bacteria.	.	GO:0005737|cytoplasm;GO:0016021|integral component of membrane;GO:0005811|lipid particle;	GO:0005525|GTP binding;	.	.
ENSGALG00000005658	1	0.293	0.545273	gi|733898803|ref|XP_010713433.1|	1841	0	PREDICTED: forkhead box protein O4 [Meleagris gallopavo]	gi|542151471|ref|XM_005484587.1|	891	0	PREDICTED: Zonotrichia albicollis forkhead box O4 (FOXO4), mRNA	Q9WVH3	358	8e-116	Forkhead box protein O4	YCR065w	53.5	9e-07	COG5025	pfam00250	Fork_head	Fork head domain.	GO:0009653|anatomical structure morphogenesis;GO:0007050|cell cycle arrest;GO:0030154|cell differentiation;GO:0008286|insulin receptor signaling pathway;GO:0007095|mitotic G2 DNA damage checkpoint;GO:0007517|muscle organ development;GO:0016525|negative regulation of angiogenesis;GO:0008285|negative regulation of cell proliferation;GO:0070317|negative regulation of G0 to G1 transition;GO:0051151|n…	GO:0005737|cytoplasm;GO:0005829|cytosol;GO:0005654|nucleoplasm;GO:0005634|nucleus;	GO:0003677|DNA binding;GO:0019899|enzyme binding;GO:0043565|sequence-specific DNA binding;GO:0000981|RNA polymerase II transcription factor activity, sequence-specific DNA binding;GO:0003700|transcription factor activity, sequence-specific DNA binding;GO:0008134|transcription factor binding;	K12358	FOXO4; forkhead box protein O4
ENSGALG00000005699	1	0.479	0.706046	gi|363741228|ref|XP_415915.3|	2226	0	PREDICTED: serine/threonine-protein kinase NLK isoform X2 [Gallus gallus]	gi|513216671|ref|XM_415915.4|	3695	0	PREDICTED: Gallus gallus nemo-like kinase (NLK), transcript variant X2, mRNA	E2QWQ2	855	0	Serine/threonine-protein kinase NLK	.	.	.	.	pfam00069	Pkinase	Protein kinase domain.	GO:0030178|negative regulation of Wnt signaling pathway;GO:0018107|peptidyl-threonine phosphorylation;GO:0046777|protein autophosphorylation;GO:0006355|regulation of transcription, DNA-templated;GO:0033136|serine phosphorylation of STAT3 protein;GO:0006351|transcription, DNA-templated;GO:0007179|transforming growth factor beta receptor signaling pathway;GO:0016055|Wnt signaling pathway;	GO:0005737|cytoplasm;GO:0005634|nucleus;	GO:0005524|ATP binding;GO:0000287|magnesium ion binding;GO:0004707|MAP kinase activity;	K04468	NLK; nemo like kinase [EC:2.7.11.24]
ENSGALG00000005730	1	0.481	0.646464	gi|733907731|ref|XP_010716825.1|	15059	0	PREDICTED: cadherin EGF LAG seven-pass G-type receptor 3 [Meleagris gallopavo]	gi|527255131|ref|XM_005145793.1|	6323	0	PREDICTED: Melopsittacus undulatus cadherin, EGF LAG seven-pass G-type receptor 3 (LOC101875880), mRNA	Q91ZI0	4237	0	Cadherin EGF LAG seven-pass G-type receptor 3	.	.	.	.	pfam00002	7tm_2	7 transmembrane receptor (Secretin family). This family is known as Family B, the secretin-receptor family or family 2 of the G-protein-coupled receptors (GCPRs).They have been described in many animal species, but not in plants, fungi or prokaryotes. Three distinct sub-families are recognized. Subfamily B1 contains classical hormone receptors, such as receptors for secretin and glucagon, that ar…	GO:0007413|axonal fasciculation;GO:0042384|cilium assembly;GO:0007156|homophilic cell adhesion via plasma membrane adhesion molecules;GO:0001764|neuron migration;GO:0032880|regulation of protein localization;GO:0001932|regulation of protein phosphorylation;	GO:0016021|integral component of membrane;GO:0005886|plasma membrane;	GO:0005509|calcium ion binding;GO:0004930|G-protein coupled receptor activity;	K04602	CELSR3; cadherin EGF LAG seven-pass G-type receptor 3
ENSGALG00000005758	1	0.496	0.834272	gi|61098228|ref|NP_001012787.1|	2220	0	signal peptide peptidase-like 2A precursor [Gallus gallus]	gi|61098227|ref|NM_001012769.1|	4377	0	Gallus gallus signal peptide peptidase like 2A (SPPL2A), mRNA	Q8TCT8	566	0	Signal peptide peptidase-like 2A	.	.	.	.	pfam04258	Peptidase_A22B	Signal peptide peptidase. The members of this family are membrane proteins. In some proteins this region is found associated with pfam02225. This family corresponds with Merops subfamily A22B, the type example of which is signal peptide peptidase. There is a sequence-similarity relationship with pfam01080.	GO:0006509|membrane protein ectodomain proteolysis;GO:0031293|membrane protein intracellular domain proteolysis;GO:0033619|membrane protein proteolysis;GO:0050776|regulation of immune response;	GO:0070062|extracellular exosome;GO:0030660|Golgi-associated vesicle membrane;GO:0071458|integral component of cytoplasmic side of endoplasmic reticulum membrane;GO:0071556|integral component of lumenal side of endoplasmic reticulum membrane;GO:0005770|late endosome;GO:0031902|late endosome membrane;GO:0005765|lysosomal membrane;GO:0016020|membrane;	GO:0042500|aspartic endopeptidase activity, intramembrane cleaving;GO:0042803|protein homodimerization activity;	K09596	SPPL2A; signal peptide peptidase-like 2A [EC:3.4.23.-]
ENSGALG00000005766	1	0.028	0.19222	gi|513191142|ref|XP_426509.4|	3725	0	PREDICTED: polycystic kidney disease 2-like 1 [Gallus gallus]	gi|513191141|ref|XM_426509.4|	2235	0	PREDICTED: Gallus gallus polycystic kidney disease 2-like 1 (PKD2L1), mRNA	Q9P0L9	1014	0	Polycystic kidney disease 2-like 1 protein	.	.	.	.	pfam08016	PKD_channel	Polycystin cation channel. This family contains the cation channel region of PKD1 and PKD2 proteins.	GO:0006812|cation transport;GO:0071468|cellular response to acidic pH;GO:0001581|detection of chemical stimulus involved in sensory perception of sour taste;GO:0050982|detection of mechanical stimulus;GO:0071805|potassium ion transmembrane transport;GO:0070207|protein homotrimerization;GO:0050915|sensory perception of sour taste;GO:0007224|smoothened signaling pathway;GO:0035725|sodium ion transm…	GO:0034704|calcium channel complex;GO:0009986|cell surface;GO:0060170|ciliary membrane;GO:0005783|endoplasmic reticulum;GO:0016021|integral component of membrane;GO:0043231|intracellular membrane-bounded organelle;GO:0016020|membrane;GO:0031513|nonmotile primary cilium;GO:0005886|plasma membrane;GO:0043235|receptor complex;	GO:0051393|alpha-actinin binding;GO:0005227|calcium activated cation channel activity;GO:0005262|calcium channel activity;GO:0005509|calcium ion binding;GO:0015269|calcium-activated potassium channel activity;GO:0005261|cation channel activity;GO:0008092|cytoskeletal protein binding;GO:0042802|identical protein binding;GO:0051371|muscle alpha-actinin binding;GO:0005272|sodium channel activity;GO:…	K04990	PKD2L1; polycystin 2L1
ENSGALG00000005770	1	0.404	0.403596	gi|513207016|ref|XP_414598.3|	6530	0	PREDICTED: HMG domain-containing protein 3 [Gallus gallus]	gi|513207015|ref|XM_414598.3|	4136	0	PREDICTED: Gallus gallus HMG box domain containing 3 (HMGXB3), mRNA	Q12766	1669	0	HMG domain-containing protein 3	.	.	.	.	pfam00505	HMG_box	HMG (high mobility group) box.	GO:0016310|phosphorylation;	GO:0005634|nucleus;	GO:0003677|DNA binding;GO:0016301|kinase activity;	.	.
ENSGALG00000005771	1	0.399	0.672315	gi|513234579|ref|XP_003643232.2|	2344	0	PREDICTED: zinc finger CCHC domain-containing protein 14-like, partial [Gallus gallus]	gi|513234578|ref|XM_003643184.2|	1852	0	PREDICTED: Gallus gallus zinc finger CCHC domain-containing protein 14-like (LOC100857578), partial mRNA	Q8WYQ9	233	3e-64	Zinc finger CCHC domain-containing protein 14	.	.	.	.	pfam00098	zf-CCHC	Zinc knuckle. The zinc knuckle is a zinc binding motif composed of the the following CX2CX4HX4C where X can be any amino acid. The motifs are mostly from retroviral gag proteins (nucleocapsid). Prototype structure is from HIV. Also contains members involved in eukaryotic gene regulation, such as C. elegans GLH-1. Structure is an 18-residue zinc finger.	.	.	GO:0003676|nucleic acid binding;GO:0035091|phosphatidylinositol binding;GO:0008270|zinc ion binding;	.	.
ENSGALG00000005781	1	0.45	0.58815	gi|71894969|ref|NP_001026028.1|	2106	0	ADP-ribosylation factor GTPase-activating protein 1 [Gallus gallus]	gi|71894968|ref|NM_001030857.1|	3947	0	Gallus gallus ADP-ribosylation factor GTPase activating protein 1 (ARFGAP1), mRNA	Q9EPJ9	644	0	ADP-ribosylation factor GTPase-activating protein 1	YDL226c	128	2e-30	COG5347	pfam01412	ArfGap	Putative GTPase activating protein for Arf. Putative zinc fingers with GTPase activating proteins (GAPs) towards the small GTPase, Arf. The GAP of ARD1 stimulates GTPase hydrolysis for ARD1 but not ARFs.	GO:0043547|positive regulation of GTPase activity;GO:0015031|protein transport;GO:0030100|regulation of endocytosis;GO:0016192|vesicle-mediated transport;	GO:0000139|Golgi membrane;GO:0097481|neuronal postsynaptic density;GO:0045202|synapse;	GO:0005096|GTPase activator activity;GO:0046872|metal ion binding;	K12492	ARFGAP1; ADP-ribosylation factor GTPase-activating protein 1
ENSGALG00000005803	1	0.37	0.39035	gi|363739989|ref|XP_415210.3|	3873	0	PREDICTED: E3 ubiquitin-protein ligase ZNRF3 isoform X2 [Gallus gallus]	gi|513210518|ref|XM_415210.4|	2339	0	PREDICTED: Gallus gallus zinc and ring finger 3 (ZNRF3), transcript variant X2, mRNA	Q9ULT6	988	0	E3 ubiquitin-protein ligase ZNRF3	ECU07g0330	65.5	1e-10	COG5540	pfam13639	zf-RING_2	Ring finger domain.	GO:0060070|canonical Wnt signaling pathway;GO:0090090|negative regulation of canonical Wnt signaling pathway;GO:2000051|negative regulation of non-canonical Wnt signaling pathway;GO:0016567|protein ubiquitination;GO:0072089|stem cell proliferation;GO:0006511|ubiquitin-dependent protein catabolic process;GO:0038018|Wnt receptor catabolic process;GO:0060071|Wnt signaling pathway, planar cell polari…	GO:0005887|integral component of plasma membrane;GO:0005886|plasma membrane;	GO:0005109|frizzled binding;GO:0016874|ligase activity;GO:0004842|ubiquitin-protein transferase activity;GO:0008270|zinc ion binding;	K16273	ZNRF3; E3 ubiquitin-protein ligase ZNRF3 [EC:6.3.2.19]
ENSGALG00000005808	1	0.341	0.165385	gi|733912295|ref|XP_010718689.1|	2294	0	PREDICTED: kremen protein 1 [Meleagris gallopavo]	gi|513210538|ref|XM_004934324.1|	1275	0	PREDICTED: Gallus gallus kringle containing transmembrane protein 1 (KREMEN1), transcript variant X3, mRNA	Q96MU8	681	0	Kremen protein 1	.	.	.	.	pfam01822	WSC	WSC domain. This domain may be involved in carbohydrate binding.	GO:0007154|cell communication;GO:0060828|regulation of canonical Wnt signaling pathway;GO:0016055|Wnt signaling pathway;	GO:0016021|integral component of membrane;GO:0016020|membrane;	.	.	.
ENSGALG00000005830	1	0.478	0.753328	gi|118100388|ref|XP_425414.2|	2024	0	PREDICTED: max-binding protein MNT isoform X2 [Gallus gallus]	gi|513216775|ref|XM_425414.3|	2331	0	PREDICTED: Gallus gallus MAX binding protein (MNT), transcript variant X2, mRNA	Q0VH32	603	0	Max-binding protein MNT	.	.	.	.	pfam00010	HLH	Helix-loop-helix DNA-binding domain.	GO:0006355|regulation of transcription, DNA-templated;GO:0006351|transcription, DNA-templated;	GO:0005634|nucleus;	GO:0003677|DNA binding;	K09115	MNT, ROX; MAX-binding protein
ENSGALG00000005845	1	0.164	0.086756	gi|53135732|emb|CAG32452.1|	2092	0	hypothetical protein RCJMB04_25m5 [Gallus gallus]	gi|53135731|emb|AJ720793.1|	895	0	Gallus gallus mRNA for hypothetical protein, clone 25m5	Q7YQK4	642	0	Large neutral amino acids transporter small subunit 1	SA1270	87.4	1e-17	COG0531	pfam13520	AA_permease_2	Amino acid permease.	GO:0030154|cell differentiation;GO:0007399|nervous system development;GO:0015804|neutral amino acid transport;	GO:0016324|apical plasma membrane;GO:0005829|cytosol;GO:0016021|integral component of membrane;	GO:0015171|amino acid transmembrane transporter activity;GO:0042605|peptide antigen binding;	K13780	SLC7A5, LAT1; solute carrier family 7 (L-type amino acid transporter), member 5
ENSGALG00000005867	1	0.286	0.430144	gi|677381823|gb|KFQ04381.1|	2631	0	E3 ubiquitin-protein ligase MARCH8 [Leptosomus discolor]	gi|556503377|ref|NM_001286369.1|	1747	0	Gallus gallus membrane-associated ring finger (C3HC4) 8, E3 ubiquitin protein ligase (MARCH8), transcript variant 2, mRNA	Q28IK8	80.5	4e-15	E3 ubiquitin-protein ligase MARCH8	SPBC14F5.07	73.6	2e-12	COG5183	pfam12906	RINGv	RING-variant domain.	GO:0002376|immune system process;	GO:0030659|cytoplasmic vesicle membrane;GO:0031901|early endosome membrane;GO:0005768|endosome;GO:0016021|integral component of membrane;GO:0005765|lysosomal membrane;GO:0005764|lysosome;	GO:0016874|ligase activity;GO:0004842|ubiquitin-protein transferase activity;GO:0008270|zinc ion binding;	K10656	MARCH1_8; E3 ubiquitin-protein ligase MARCH1/8 [EC:6.3.2.19]
ENSGALG00000005895	1	0.473	0.749232	gi|363732750|ref|XP_420211.3|	1059	1e-136	PREDICTED: UAP56-interacting factor isoform X4 [Gallus gallus]	gi|513180519|ref|XM_420211.4|	1895	0	PREDICTED: Gallus gallus forty-two-three domain containing 1-like (LOC422221), transcript variant X4, mRNA	Q91Z49	53.5	3e-06	UAP56-interacting factor	.	.	.	.	pfam07078	FYTT	Forty-two-three protein. This family consists of several mammalian proteins of around 320 residues in length called 40-2-3 proteins. The function of this family is unknown.	GO:0006406|mRNA export from nucleus;	GO:0016607|nuclear speck;GO:0005654|nucleoplasm;	GO:0003729|mRNA binding;GO:0044822|poly(A) RNA binding;	.	.
ENSGALG00000005964	1	0.421	0.238286	gi|874504790|ref|XP_012965403.1|	456	5e-51	PREDICTED: protein FAM162B isoform X2 [Anas platyrhynchos]	gi|513180532|ref|XM_420213.4|	1320	0	PREDICTED: Gallus gallus family with sequence similarity 162, member B (LOC422224), mRNA	Q9D6U8	118	6e-30	Protein FAM162A	.	.	.	.	pfam06388	DUF1075	Protein of unknown function (DUF1075). This family consists of several eukaryotic proteins of unknown function.	GO:0006919|activation of cysteine-type endopeptidase activity involved in apoptotic process;GO:0071456|cellular response to hypoxia;GO:0051402|neuron apoptotic process;GO:0043065|positive regulation of apoptotic process;GO:0090200|positive regulation of release of cytochrome c from mitochondria;GO:0006927|transformed cell apoptotic process;	GO:0005737|cytoplasm;GO:0070062|extracellular exosome;GO:0016021|integral component of membrane;GO:0005739|mitochondrion;GO:0005634|nucleus;	.	.	.
ENSGALG00000005992	1	0.467	0.629049	gi|513201509|ref|XP_004943872.1|	3978	0	PREDICTED: high affinity cAMP-specific and IBMX-insensitive 3',5'-cyclic phosphodiesterase 8A isoform X4 [Gallus gallus]	gi|513201508|ref|XM_004943815.1|	2439	0	PREDICTED: Gallus gallus phosphodiesterase 8A (PDE8A), transcript variant X4, mRNA	O60658	1292	0	High affinity cAMP-specific and IBMX-insensitive 3',5'-cyclic phosphodiesterase 8A	.	.	.	.	pfam00233	PDEase_I	3'5'-cyclic nucleotide phosphodiesterase.	GO:0006198|cAMP catabolic process;GO:0009187|cyclic nucleotide metabolic process;GO:0000160|phosphorelay signal transduction system;GO:0006355|regulation of transcription, DNA-templated;	GO:0005829|cytosol;GO:0070062|extracellular exosome;	GO:0004115|3',5'-cyclic-AMP phosphodiesterase activity;GO:0004114|3',5'-cyclic-nucleotide phosphodiesterase activity;GO:0046872|metal ion binding;	K18437	PDE8; high affinity cAMP-specific and IBMX-insensitive 3',5'-cyclic phosphodiesterase 8 [EC:3.1.4.53]
ENSGALG00000005999	1	0.345	0.58857	gi|71895413|ref|NP_001025769.1|	2433	0	ankyrin repeat and BTB/POZ domain-containing protein 1 [Gallus gallus]	gi|71895412|ref|NM_001030598.1|	4721	0	Gallus gallus ankyrin repeat and BTB (POZ) domain containing 1 (ABTB1), mRNA	Q99LJ2	725	0	Ankyrin repeat and BTB/POZ domain-containing protein 1	SPAC13D6.04c	197	3e-52	COG0666	pfam00651	BTB	BTB/POZ domain. The BTB (for BR-C, ttk and bab) or POZ (for Pox virus and Zinc finger) domain is present near the N-terminus of a fraction of zinc finger (pfam00096) proteins and in proteins that contain the pfam01344 motif such as Kelch and a family of pox virus proteins. The BTB/POZ domain mediates homomeric dimerization and in some instances heteromeric dimerization. The structure of the dimer…	.	GO:0005737|cytoplasm;GO:0005730|nucleolus;GO:0005886|plasma membrane;	GO:0003746|translation elongation factor activity;	K10520	ABTB1, BPOZ; ankyrin repeat and BTB/POZ domain-containing protein 1
ENSGALG00000006020	1	0.498	0.593616	gi|543354030|ref|XP_005521600.1|	2306	0	PREDICTED: BTB/POZ domain-containing protein 1 [Pseudopodoces humilis]	gi|110626142|ref|NM_001005819.1|	2236	0	Gallus gallus BTB (POZ) domain containing 1 (BTBD1), mRNA	P58544	160	2e-45	BTB/POZ domain-containing protein 1	.	.	.	.	pfam08005	PHR	PHR domain. This domain is called PHR as it was original found in the proteins PAM, highwire and RPM. This domain can be duplicated in the highwire, PFAM and PRM sequence. The C-terminal region of the protein BTBD1 includes the PHR domain and is known to interact with Topoisomerase I, an enzyme which relaxes DNA supercoils.	GO:0016567|protein ubiquitination;	GO:0000932|cytoplasmic mRNA processing body;GO:0043234|protein complex;	.	K10477	BTBD1_2; BTB/POZ domain-containing protein 1/2
ENSGALG00000006035	1	0.37	0.70448	gi|71894741|ref|NP_001026353.1|	4266	0	cGMP-inhibited 3',5'-cyclic phosphodiesterase B [Gallus gallus]	gi|71894740|ref|NM_001031182.1|	3269	0	Gallus gallus phosphodiesterase 3B, cGMP-inhibited (PDE3B), mRNA	Q13370	1064	0	cGMP-inhibited 3',5'-cyclic phosphodiesterase B	.	.	.	.	pfam00233	PDEase_I	3'5'-cyclic nucleotide phosphodiesterase.	GO:0001525|angiogenesis;GO:0007596|blood coagulation;GO:0006198|cAMP catabolic process;GO:0032869|cellular response to insulin stimulus;GO:0031018|endocrine pancreas development;GO:0042593|glucose homeostasis;GO:0008286|insulin receptor signaling pathway;GO:0016525|negative regulation of angiogenesis;GO:0043951|negative regulation of cAMP-mediated signaling;GO:0007162|negative regulation of cell …	GO:0005829|cytosol;GO:0005783|endoplasmic reticulum;GO:0005794|Golgi apparatus;GO:0032045|guanyl-nucleotide exchange factor complex;GO:0016021|integral component of membrane;GO:0016020|membrane;	GO:0004114|3',5'-cyclic-nucleotide phosphodiesterase activity;GO:0004119|cGMP-inhibited cyclic-nucleotide phosphodiesterase activity;GO:0046872|metal ion binding;GO:0043422|protein kinase B binding;	K13296	PDE3; cGMP-inhibited 3',5'-cyclic phosphodiesterase [EC:3.1.4.17]
ENSGALG00000006047	1	0.378	0.674352	gi|686611988|ref|XP_009282714.1|	1888	0	PREDICTED: LOW QUALITY PROTEIN: transmembrane protein adipocyte-associated 1 [Aptenodytes forsteri]	gi|53135813|emb|AJ720801.1|	3855	0	Gallus gallus mRNA for hypothetical protein, clone 25o2	Q5ZII3	729	0	Transmembrane protein adipocyte-associated 1 homolog	.	.	.	.	pfam10160	Tmemb_40	Predicted membrane protein. This is a region of 280 amino acids from a group of proteins conserved from plants to humans. It is predicted to be a membrane protein but its function is otherwise unknown.	.	GO:0016021|integral component of membrane;	.	.	.
ENSGALG00000006075	1	0.192	0.146496	gi|363744974|ref|XP_424479.2|	1293	8e-177	PREDICTED: LOW QUALITY PROTEIN: methyltransferase like 7A [Gallus gallus]	gi|513233349|ref|XM_424479.4|	1104	0	PREDICTED: Gallus gallus methyltransferase like 7A (METTL7A), mRNA	Q9H8H3	320	1e-106	Methyltransferase-like protein 7A	.	.	.	.	pfam08241	Methyltransf_11	Methyltransferase domain. Members of this family are SAM dependent methyltransferases.	GO:0032259|methylation;	GO:0005783|endoplasmic reticulum;GO:0070062|extracellular exosome;GO:0005811|lipid particle;GO:0016020|membrane;	GO:0008757|S-adenosylmethionine-dependent methyltransferase activity;	.	.
ENSGALG00000006089	1	0.406	0.667058	gi|513233360|ref|XP_004949776.1|	1336	3e-170	PREDICTED: cyclic AMP-dependent transcription factor ATF-1 isoform X12 [Gallus gallus]	gi|513233362|ref|XM_424481.4|	3830	0	PREDICTED: Gallus gallus activating transcription factor 1 (ATF1), transcript variant X9, mRNA	Q08DA8	357	1e-111	Cyclic AMP-dependent transcription factor ATF-1	.	.	.	.	pfam02173	pKID	pKID domain. CBP and P300 bind to the pKID (phosphorylated kinase-inducible-domain) domain of CREB.	.	GO:1990590|ATF1-ATF4 transcription factor complex;GO:0005654|nucleoplasm;	GO:0000977|RNA polymerase II regulatory region sequence-specific DNA binding;GO:0001228|transcriptional activator activity, RNA polymerase II transcription regulatory region sequence-specific binding;	K09053	ATF1; activating transcription factor 1
ENSGALG00000006145	1	0.051	0.043146	gi|363741782|ref|XP_001234968.2|	1805	0	PREDICTED: serine/threonine-protein kinase 35 [Gallus gallus]	gi|513219090|ref|XM_001234967.3|	1202	0	PREDICTED: Gallus gallus serine/threonine kinase 35 (STK35), mRNA	Q8TDR2	657	0	Serine/threonine-protein kinase 35	.	.	.	.	pfam00069	Pkinase	Protein kinase domain.	.	GO:0005737|cytoplasm;GO:0005730|nucleolus;	GO:0005524|ATP binding;GO:0004674|protein serine/threonine kinase activity;	K08859	STK35, PDIK1, CLIK1; serine/threonine kinase 35 [EC:2.7.11.1]
ENSGALG00000006236	1	0.179	0.300899	gi|46048842|ref|NP_990287.1|	2320	0	tryptophan 5-hydroxylase 1 [Gallus gallus]	gi|46048841|ref|NM_204956.1|	1508	0	Gallus gallus tryptophan hydroxylase 1 (TPH1), mRNA	P70080	898	0	Tryptophan 5-hydroxylase 1	RSc3355	130	4e-33	COG3186	pfam00351	Biopterin_H	Biopterin-dependent aromatic amino acid hydroxylase. This family includes phenylalanine-4-hydroxylase, the phenylketonuria disease protein.	GO:0009072|aromatic amino acid family metabolic process;GO:0046849|bone remodeling;GO:0045600|positive regulation of fat cell differentiation;GO:0042427|serotonin biosynthetic process;	GO:0005737|cytoplasm;	GO:0016597|amino acid binding;GO:0005506|iron ion binding;GO:0004510|tryptophan 5-monooxygenase activity;	K00502	TPH1_2; tryptophan 5-monooxygenase [EC:1.14.16.4]
ENSGALG00000006347	1	0.341	0.2387	gi|363737076|ref|XP_422664.3|	2546	0	PREDICTED: d-2-hydroxyglutarate dehydrogenase, mitochondrial [Gallus gallus]	gi|513199052|ref|XM_422664.4|	1384	0	PREDICTED: Gallus gallus D-2-hydroxyglutarate dehydrogenase (D2HGDH), mRNA	Q8N465	720	0	D-2-hydroxyglutarate dehydrogenase, mitochondrial	YDL178w	486	7e-166	COG0277	pfam02913	FAD-oxidase_C	FAD linked oxidases, C-terminal domain. This domain has a ferredoxin-like fold.	GO:0006103|2-oxoglutarate metabolic process;GO:0044237|cellular metabolic process;GO:0044267|cellular protein metabolic process;GO:0032025|response to cobalt ion;GO:0010042|response to manganese ion;GO:0010043|response to zinc ion;GO:0044281|small molecule metabolic process;	GO:0005759|mitochondrial matrix;GO:0005739|mitochondrion;	GO:0051990|(R)-2-hydroxyglutarate dehydrogenase activity;GO:0050660|flavin adenine dinucleotide binding;GO:0008762|UDP-N-acetylmuramate dehydrogenase activity;	.	.
ENSGALG00000006356	1	0.49	0.84672	gi|71896835|ref|NP_001025944.1|	3911	0	muskelin [Gallus gallus]	gi|71896834|ref|NM_001030773.1|	2181	0	Gallus gallus muskelin 1, intracellular mediator containing kelch motifs (MKLN1), mRNA	Q9UL63	1456	0	Muskelin	.	.	.	.	pfam06588	Muskelin_N	Muskelin N-terminus. This family represents the N-terminal region of muskelin and is found in conjunction with several pfam01344 repeats. Muskelin is an intracellular, kelch repeat protein that is needed in cell-spreading responses to the matrix adhesion molecule, thrombospondin-1.	GO:0031532|actin cytoskeleton reorganization;GO:0007160|cell-matrix adhesion;GO:0008360|regulation of cell shape;GO:0007165|signal transduction;	GO:0005938|cell cortex;GO:0005829|cytosol;GO:0001726|ruffle;	.	.	.
ENSGALG00000006358	1	0.068	0.150212	gi|733888394|ref|XP_010709363.1|	1210	1e-166	PREDICTED: lysoplasmalogenase-like protein TMEM86A isoform X1 [Meleagris gallopavo]	gi|513186536|ref|XM_426403.4|	694	0	PREDICTED: Gallus gallus transmembrane protein 86A (TMEM86A), mRNA	Q3MHQ7	363	1e-125	Lysoplasmalogenase-like protein TMEM86A	VCA0703	67.4	7e-13	COG3714	pfam07947	YhhN	YhhN-like protein. The members of this family are similar to the hypothetical protein yhhN expressed by Escherichia coli. Many of the members of this family are annotated as being possible transmembrane proteins, and in fact they all have a high proportion of hydrophobic residues.	.	GO:0016021|integral component of membrane;	.	.	.
ENSGALG00000006371	1	0.472	0.675432	gi|513207270|ref|XP_004945049.1|	998	7e-136	PREDICTED: UPF0461 protein C5orf24 homolog isoform X4 [Gallus gallus]	gi|513207272|ref|XM_004944993.1|	566	0	PREDICTED: Gallus gallus chromosome 13 open reading frame, human C5orf24 (C13H5ORF24), transcript variant X5, mRNA	.	.	.	.	.	.	.	.	pfam07218	RAP1	Rhoptry-associated protein 1 (RAP-1). This family consists of several rhoptry-associated protein 1 (RAP-1) sequences which appear to be specific to Plasmodium falciparum.	.	.	.	.	.
ENSGALG00000006474	1	0.457	0.721146	gi|700364111|ref|XP_009926678.1|	681	7e-83	PREDICTED: S-phase kinase-associated protein 1 [Haliaeetus albicilla]	gi|57525010|ref|NM_001006153.1|	1706	0	Gallus gallus S-phase kinase-associated protein 1 (SKP1), mRNA	Q71U00	265	1e-83	S-phase kinase-associated protein 1	SPBC409.05	163	3e-46	COG5201	pfam01466	Skp1	Skp1 family, dimerization domain.	GO:0016567|protein ubiquitination;GO:0006511|ubiquitin-dependent protein catabolic process;	GO:0031467|Cul7-RING ubiquitin ligase complex;GO:0019005|SCF ubiquitin ligase complex;	.	K03094	SKP1, CBF3D; S-phase kinase-associated protein 1
ENSGALG00000006563	1	0.347	0.615231	gi|45382437|ref|NP_990704.1|	4053	0	semaphorin-3D precursor [Gallus gallus]	gi|45382436|ref|NM_205373.1|	2679	0	Gallus gallus sema domain, immunoglobulin domain (Ig), short basic domain, secreted, (semaphorin) 3D (SEMA3D), mRNA	Q90663	1565	0	Semaphorin-3D	.	.	.	.	pfam01403	Sema	Sema domain. The Sema domain occurs in semaphorins, which are a large family of secreted and transmembrane proteins, some of which function as repellent signals during axon guidance. Sema domains also occur in the hepatocyte growth factor receptor and human plexin A-3.	GO:0030154|cell differentiation;GO:0007399|nervous system development;	GO:0005576|extracellular region;	.	K06840	SEMA3; semaphorin 3
ENSGALG00000006569	1	0.195	0.357045	gi|700361033|ref|XP_009925021.1|	7630	0	PREDICTED: rap guanine nucleotide exchange factor 6 isoform X3 [Haliaeetus albicilla]	gi|513207318|ref|XM_004945002.1|	4668	0	PREDICTED: Gallus gallus Rap guanine nucleotide exchange factor (GEF) 6 (RAPGEF6), transcript variant X1, mRNA	Q8TEU7	2396	0	Rap guanine nucleotide exchange factor 6	.	.	.	.	pfam00617	RasGEF	RasGEF domain. Guanine nucleotide exchange factor for Ras-like small GTPases.	GO:0030033|microvillus assembly;GO:0043547|positive regulation of GTPase activity;GO:0072659|protein localization to plasma membrane;GO:0007265|Ras protein signal transduction;GO:0043087|regulation of GTPase activity;	GO:0016324|apical plasma membrane;GO:0005829|cytosol;GO:0030139|endocytic vesicle;GO:0005886|plasma membrane;	GO:0030742|GTP-dependent protein binding;GO:0005085|guanyl-nucleotide exchange factor activity;GO:0070300|phosphatidic acid binding;GO:0017016|Ras GTPase binding;	K08020	RAPGEF6, PDZGEF2; Rap guanine nucleotide exchange factor 6
ENSGALG00000006572	1	0.44	0.45232	gi|5359759|gb|AAD42799.1|	679	8e-131	fast troponin T isoform [Coturnix japonica]	gi|402743597|ref|NM_204922.2|	1138	0	Gallus gallus troponin T type 3 (skeletal, fast) (TNNT3), mRNA	P06398	274	2e-88	Troponin T, fast skeletal muscle isoforms	.	.	.	.	pfam00992	Troponin	Troponin. Troponin (Tn) contains three subunits, Ca2+ binding (TnC), inhibitory (TnI), and tropomyosin binding (TnT). this Pfam contains members of the TnT subunit. Troponin is a complex of three proteins, Ca2+ binding (TnC), inhibitory (TnI), and tropomyosin binding (TnT). The troponin complex regulates Ca++ induced muscle contraction. This family includes troponin T and troponin I. Troponin I b…	GO:0006942|regulation of striated muscle contraction;	GO:0005861|troponin complex;	.	.	.
ENSGALG00000006586	1	0.367	0.233412	gi|677486424|gb|KFQ75829.1|	2330	0	Zinc finger protein PLAGL2, partial [Phaethon lepturus]	gi|513218523|ref|XM_003642491.2|	1507	0	PREDICTED: Gallus gallus zinc finger protein PLAGL2-like (LOC100859766), transcript variant X1, mRNA	Q9UPG8	750	0	Zinc finger protein PLAGL2	.	.	.	.	pfam13465	zf-H2C2_2	Zinc-finger double domain.	GO:0034378|chylomicron assembly;GO:0006629|lipid metabolic process;GO:2001244|positive regulation of intrinsic apoptotic signaling pathway;GO:1903955|positive regulation of protein targeting to mitochondrion;GO:0009791|post-embryonic development;GO:0006366|transcription from RNA polymerase II promoter;	GO:0005634|nucleus;	GO:0046872|metal ion binding;GO:0001077|transcriptional activator activity, RNA polymerase II core promoter proximal region sequence-specific binding;GO:0043565|sequence-specific DNA binding;GO:0003700|transcription factor activity, sequence-specific DNA binding;	.	.
ENSGALG00000006591	1	0.413	0.254821	gi|45382253|ref|NP_990748.1|	812	1e-106	troponin I, fast skeletal muscle [Gallus gallus]	gi|45382252|ref|NM_205417.1|	766	0	Gallus gallus troponin I type 2 (skeletal, fast) (TNNI2), mRNA	P68247	317	4e-108	Troponin I, fast skeletal muscle	.	.	.	.	pfam00992	Troponin	Troponin. Troponin (Tn) contains three subunits, Ca2+ binding (TnC), inhibitory (TnI), and tropomyosin binding (TnT). this Pfam contains members of the TnT subunit. Troponin is a complex of three proteins, Ca2+ binding (TnC), inhibitory (TnI), and tropomyosin binding (TnT). The troponin complex regulates Ca++ induced muscle contraction. This family includes troponin T and troponin I. Troponin I b…	.	GO:0005861|troponin complex;	GO:0046872|metal ion binding;	.	.
ENSGALG00000006612	1	0.341	0.530937	gi|513218529|ref|XP_425716.3|	7189	0	PREDICTED: putative Polycomb group protein ASXL1 isoform X3 [Gallus gallus]	gi|513218531|ref|XM_004947176.1|	4558	0	PREDICTED: Gallus gallus additional sex combs like 1 (Drosophila) (ASXL1), transcript variant X5, mRNA	Q8IXJ9	340	8e-94	Putative Polycomb group protein ASXL1	.	.	.	.	pfam13919	ASXH	Asx homology domain. A conserved alpha helical domain with a characteristic LXXLL motif. The LXXLL motif is detected in diverse transcription factors, coactivators and corepressors and is implicated in mediating interactions between them. The ASXH domain is found in animals, fungi and plants and is predicted to play a role in mediating contact between transcription factors and chromatin-associate…	GO:0060348|bone development;GO:0003007|heart morphogenesis;GO:0060430|lung saccule development;GO:0035522|monoubiquitinated histone H2A deubiquitination;GO:0045599|negative regulation of fat cell differentiation;GO:0035359|negative regulation of peroxisome proliferator activated receptor signaling pathway;GO:0048387|negative regulation of retinoic acid receptor signaling pathway;GO:0000122|negati…	GO:0070062|extracellular exosome;GO:0000790|nuclear chromatin;GO:0035517|PR-DUB complex;	GO:0003677|DNA binding;GO:0046872|metal ion binding;GO:0042975|peroxisome proliferator activated receptor binding;GO:0042974|retinoic acid receptor binding;GO:0003713|transcription coactivator activity;GO:0003714|transcription corepressor activity;	.	.
ENSGALG00000006613	1	0.496	0.565936	gi|45384002|ref|NP_990508.1|	2006	0	cathepsin D precursor [Gallus gallus]	gi|45384001|ref|NM_205177.1|	1426	0	Gallus gallus cathepsin D (CTSD), mRNA	Q05744	777	0	Cathepsin D	.	.	.	.	pfam00026	Asp	Eukaryotic aspartyl protease. Aspartyl (acid) proteases include pepsins, cathepsins, and renins. Two-domain structure, probably arising from ancestral duplication. This family does not include the retroviral nor retrotransposon proteases (pfam00077), which are much smaller and appear to be homologous to a single domain of the eukaryotic asp proteases.	GO:0000045|autophagosome assembly;GO:0006914|autophagy;GO:0030163|protein catabolic process;GO:0006508|proteolysis;	GO:0005615|extracellular space;GO:0005764|lysosome;GO:0005739|mitochondrion;	GO:0004190|aspartic-type endopeptidase activity;	K01379	CTSD; cathepsin D [EC:3.4.23.5]
ENSGALG00000006644	1	0.052	0.04342	gi|513207356|ref|XP_414641.4|	3789	0	PREDICTED: long-chain-fatty-acid--CoA ligase 6 isoform X4 [Gallus gallus]	gi|513207357|ref|XM_004945014.1|	2124	0	PREDICTED: Gallus gallus acyl-CoA synthetase long-chain family member 6 (ACSL6), transcript variant X6, mRNA	Q9UKU0	1259	0	Long-chain-fatty-acid--CoA ligase 6	YER015w	316	1e-94	COG1022	pfam00501	AMP-binding	AMP-binding enzyme.	GO:0006637|acyl-CoA metabolic process;GO:0044255|cellular lipid metabolic process;GO:0001676|long-chain fatty acid metabolic process;GO:0035338|long-chain fatty-acyl-CoA biosynthetic process;GO:0007405|neuroblast proliferation;GO:0044281|small molecule metabolic process;GO:0019432|triglyceride biosynthetic process;	GO:0005789|endoplasmic reticulum membrane;GO:0016021|integral component of membrane;GO:0016020|membrane;GO:0005741|mitochondrial outer membrane;GO:0005778|peroxisomal membrane;GO:0005886|plasma membrane;	GO:0005524|ATP binding;GO:0019899|enzyme binding;GO:0004467|long-chain fatty acid-CoA ligase activity;GO:0042803|protein homodimerization activity;	K01897	ACSL, fadD; long-chain acyl-CoA synthetase [EC:6.2.1.3]
ENSGALG00000006659	1	0.451	0.544357	gi|513186617|ref|XP_004941504.1|	1127	8e-149	PREDICTED: MOB kinase activator 2 isoform X8 [Gallus gallus]	gi|513186614|ref|XM_421030.4|	1684	0	PREDICTED: Gallus gallus MOB kinase activator 2 (MOB2), transcript variant X7, mRNA	Q8VI63	409	9e-139	MOB kinase activator 2	.	.	.	.	pfam03637	Mob1_phocein	Mob1/phocein family. Mob1 is an essential Saccharomyces cerevisiae protein, identified from a two-hybrid screen, that binds Mps1p, a protein kinase essential for spindle pole body duplication and mitotic checkpoint regulation. Mob1 contains no known structural motifs; however MOB1 is a member of a conserved gene family and shares sequence similarity with a nonessential yeast gene, MOB2. Mob1 is a…	GO:0030036|actin cytoskeleton organization;GO:0010976|positive regulation of neuron projection development;GO:0001934|positive regulation of protein phosphorylation;	GO:0005737|cytoplasm;GO:0044306|neuron projection terminus;GO:0005730|nucleolus;GO:0005634|nucleus;GO:0048471|perinuclear region of cytoplasm;	GO:0046872|metal ion binding;	.	.
ENSGALG00000006682	1	0.469	0.738206	gi|533112513|ref|NP_001269164.1|	2225	0	BEN domain-containing protein 7 [Gallus gallus]	gi|533112512|ref|NM_001282235.1|	1293	0	Gallus gallus BEN domain containing 7 (BEND7), mRNA	Q8N7W2	630	0	BEN domain-containing protein 7	.	.	.	.	pfam10523	BEN	BEN domain. The BEN domain is found in diverse animal proteins such as BANP/SMAR1, NAC1 and the Drosophila mod(mdg4) isoform C, in the chordopoxvirus virosomal protein E5R and in several proteins of polydnaviruses. Computational analysis suggests that the BEN domain mediates protein-DNA and protein-protein interactions during chromatin organisation and transcription.	.	GO:0070062|extracellular exosome;	.	.	.
ENSGALG00000006722	1	0.034	0.011424	gi|733920697|ref|XP_010721967.1|	3002	0	PREDICTED: tripartite motif-containing protein 29 isoform X1 [Meleagris gallopavo]	gi|513222214|ref|XM_417892.4|	3157	0	PREDICTED: Gallus gallus tripartite motif-containing 29 (TRIM29), mRNA	Q14134	664	0	Tripartite motif-containing protein 29	.	.	.	.	pfam00643	zf-B_box	B-box zinc finger.	GO:1900181|negative regulation of protein localization to nucleus;GO:0000122|negative regulation of transcription from RNA polymerase II promoter;GO:0006366|transcription from RNA polymerase II promoter;	GO:0005737|cytoplasm;GO:0045111|intermediate filament cytoskeleton;GO:0005654|nucleoplasm;	GO:0003700|transcription factor activity, sequence-specific DNA binding;GO:0008270|zinc ion binding;	K12010	TRIM29, ATDC; tripartite motif-containing protein 29
ENSGALG00000006730	1	0.448	0.401856	gi|118098010|ref|XP_414903.2|	6081	0	PREDICTED: nodal modulator 1 isoform X3 [Gallus gallus]	gi|513208641|ref|XM_414903.4|	4181	0	PREDICTED: Gallus gallus pM5 protein (PM5), transcript variant X3, mRNA	Q15155	2056	0	Nodal modulator 1	.	.	.	.	pfam13620	CarboxypepD_reg	Carboxypeptidase regulatory-like domain.	.	GO:0016021|integral component of membrane;GO:0016020|membrane;	GO:0030246|carbohydrate binding;	.	.
ENSGALG00000006750	1	0.458	0.450672	gi|118095858|ref|XP_413870.2|	2973	0	PREDICTED: DET1 homolog isoform X5 [Gallus gallus]	gi|513201709|ref|XM_413870.4|	1855	0	PREDICTED: Gallus gallus de-etiolated homolog 1 (Arabidopsis) (DET1), transcript variant X5, mRNA	Q7L5Y6	1112	0	DET1 homolog	.	.	.	.	pfam09737	Det1	De-etiolated protein 1 Det1. This is the C-terminal conserved 400 residues of Det1 proteins of approximately 550 amino acids. Det1 (de-etiolated-1) is an essential negative regulator of plant light responses, and it is a component of the Arabidopsis CDD complex containing DDB1 and COP10 ubiquitin E2 variant. Mammalian Det1 forms stable DDD-E2 complexes, consisting of DDB1, DDA1 (DET1, DDB1 Associ…	.	GO:0005634|nucleus;	.	K10571	DET1; de-etiolated-1
ENSGALG00000006788	1	0.375	0.534	gi|699703302|ref|XP_009891686.1|	1584	0	PREDICTED: regulation of nuclear pre-mRNA domain-containing protein 1B isoform X1 [Charadrius vociferus]	gi|71894948|ref|NM_001030862.1|	3322	0	Gallus gallus regulation of nuclear pre-mRNA domain containing 1B (RPRD1B), mRNA	Q9CSU0	597	0	Regulation of nuclear pre-mRNA domain-containing protein 1B	.	.	.	.	pfam04818	CTD_bind	RNA polymerase II-binding domain. This domain binds to the phosphorylated C-terminal domain (CTD) of RNA polymerase II.	GO:0070940|dephosphorylation of RNA polymerase II C-terminal domain;GO:0008284|positive regulation of cell proliferation;GO:0045944|positive regulation of transcription from RNA polymerase II promoter;GO:0010564|regulation of cell cycle process;GO:0006351|transcription, DNA-templated;	GO:0016591|DNA-directed RNA polymerase II, holoenzyme;GO:0005634|nucleus;	GO:0000993|RNA polymerase II core binding;	K15559	RTT103; regulator of Ty1 transposition protein 103
ENSGALG00000006838	1	0.467	0.469335	gi|363740145|ref|XP_415252.3|	3560	0	PREDICTED: melanotransferrin-like isoform X4 [Gallus gallus]	gi|513210727|ref|XR_210163.1|	1958	0	PREDICTED: Gallus gallus melanotransferrin-like (LOC416959), transcript variant X7, misc_RNA	Q6PGT3	414	7e-132	Serotransferrin-B	.	.	.	.	pfam00405	Transferrin	Transferrin.	GO:0006811|ion transport;GO:0055072|iron ion homeostasis;	GO:0005615|extracellular space;	GO:0046872|metal ion binding;	K14736	TF; transferrin
ENSGALG00000006872	1	0.286	0.33319	gi|513210768|ref|XP_004934421.1|	2101	0	PREDICTED: phosphatidylserine decarboxylase proenzyme isoform X7 [Gallus gallus]	gi|513210767|ref|XM_004934364.1|	3775	0	PREDICTED: Gallus gallus phosphatidylserine decarboxylase (PISD), transcript variant X7, mRNA	Q58DH2	676	0	Phosphatidylserine decarboxylase proenzyme	YNL169c	169	4e-43	COG0688	pfam02666	PS_Dcarbxylase	Phosphatidylserine decarboxylase. This is a family of phosphatidylserine decarboxylases, EC:4.1.1.65. These enzymes catalyse the reaction: Phosphatidyl-L-serine <=> phosphatidylethanolamine + CO2. Phosphatidylserine decarboxylase plays a central role in the biosynthesis of aminophospholipids by converting phosphatidylserine to phosphatidylethanolamine.	GO:0006646|phosphatidylethanolamine biosynthetic process;	GO:0005739|mitochondrion;GO:0005634|nucleus;	GO:0004609|phosphatidylserine decarboxylase activity;	K01613	psd, PISD; phosphatidylserine decarboxylase [EC:4.1.1.65]
ENSGALG00000006880	1	0.434	0.269514	gi|513213991|ref|XP_004946313.1|	5245	0	PREDICTED: putative sodium-coupled neutral amino acid transporter 10 [Gallus gallus]	gi|513213990|ref|XM_004946256.1|	3495	0	PREDICTED: Gallus gallus solute carrier family 38, member 10 (SLC38A10), mRNA	Q9HBR0	858	0	Putative sodium-coupled neutral amino acid transporter 10	YEL064c	104	2e-22	COG0814	pfam01490	Aa_trans	Transmembrane amino acid transporter protein. This transmembrane region is found in many amino acid transporters including UNC-47 and MTR. UNC-47 encodes a vesicular amino butyric acid (GABA) transporter, (VGAT). UNC-47 is predicted to have 10 transmembrane domains. MTR is a N system amino acid transporter system protein involved in methyltryptophan resistance. Other members of this family includ…	GO:0003333|amino acid transmembrane transport;GO:0060348|bone development;GO:0006814|sodium ion transport;	GO:0005794|Golgi apparatus;GO:0016021|integral component of membrane;	GO:0015171|amino acid transmembrane transporter activity;	K14996	SLC38A10; solute carrier family 38 (sodium-coupled neutral amino acid transporter), member 10
ENSGALG00000006898	1	0.308	0.537152	gi|363740028|ref|XP_415254.3|	4445	0	PREDICTED: eukaryotic translation initiation factor 4E transporter isoform X6 [Gallus gallus]	gi|513210784|ref|XM_415254.4|	3087	0	PREDICTED: Gallus gallus eukaryotic translation initiation factor 4E nuclear import factor 1 (EIF4ENIF1), transcript variant X6, mRNA	Q9NRA8	1371	0	Eukaryotic translation initiation factor 4E transporter	.	.	.	.	pfam10477	EIF4E-T	Nucleocytoplasmic shuttling protein for mRNA cap-binding EIF4E. EIF4E-T is the transporter protein for shuttling the mRNA cap-binding protein EIF4E protein, targeting it for nuclear import. EIF4E-T contains several key binding domains including two functional leucine-rich NESs (nuclear export signals) between residues 438-447 and 613-638 in the human protein. The other two binding domains are an …	GO:0045665|negative regulation of neuron differentiation;GO:0017148|negative regulation of translation;GO:0019827|stem cell population maintenance;	GO:0005737|cytoplasm;GO:0000932|cytoplasmic mRNA processing body;GO:0005829|cytosol;GO:0043231|intracellular membrane-bounded organelle;GO:0016020|membrane;GO:0016607|nuclear speck;GO:0005634|nucleus;GO:0016605|PML body;	GO:0003729|mRNA binding;GO:0044822|poly(A) RNA binding;GO:0008565|protein transporter activity;	.	.
ENSGALG00000006989	1	0.248	0.105152	gi|733897359|ref|XP_010712871.1|	1857	0	PREDICTED: heparan sulfate glucosamine 3-O-sulfotransferase 1-like isoform X1 [Meleagris gallopavo]	gi|513191437|ref|XM_421692.4|	1288	0	PREDICTED: Gallus gallus heparan sulfate glucosamine 3-O-sulfotransferase 1-like (LOC423822), transcript variant X2, mRNA	O14792	365	1e-122	Heparan sulfate glucosamine 3-O-sulfotransferase 1	.	.	.	.	pfam00685	Sulfotransfer_1	Sulfotransferase domain.	GO:0005975|carbohydrate metabolic process;GO:0006024|glycosaminoglycan biosynthetic process;GO:0030203|glycosaminoglycan metabolic process;GO:0044281|small molecule metabolic process;	GO:0005796|Golgi lumen;GO:0016021|integral component of membrane;	GO:0008467|[heparan sulfate]-glucosamine 3-sulfotransferase 1 activity;GO:0008146|sulfotransferase activity;	K01024	HS3ST1; [heparan sulfate]-glucosamine 3-sulfotransferase 1 [EC:2.8.2.23]
ENSGALG00000007052	1	0.488	0.761768	gi|513205442|ref|XP_414403.4|	2155	0	PREDICTED: PX domain containing serine/threonine kinase, partial [Gallus gallus]	gi|513205441|ref|XM_414403.4|	1522	0	PREDICTED: Gallus gallus PX domain containing serine/threonine kinase (PXK), partial mRNA	Q7Z7A4	730	0	PX domain-containing protein kinase-like protein	.	.	.	.	pfam00069	Pkinase	Protein kinase domain.	GO:0006954|inflammatory response;GO:0032780|negative regulation of ATPase activity;GO:0043271|negative regulation of ion transport;GO:0050804|modulation of synaptic transmission;	GO:0005737|cytoplasm;GO:0005815|microtubule organizing center;GO:0005634|nucleus;GO:0005886|plasma membrane;	GO:0035091|phosphatidylinositol binding;GO:0008022|protein C-terminus binding;	K17543	PXK; PX domain-containing protein kinase-like protein
ENSGALG00000007106	1	0.411	0.372777	gi|513214170|ref|XP_001232017.3|	23025	0	PREDICTED: dynein heavy chain 17, axonemal isoform X1 [Gallus gallus]	gi|513214169|ref|XM_001232016.3|	13464	0	PREDICTED: Gallus gallus dynein, axonemal, heavy chain 17 (DNAH17), transcript variant X1, mRNA	Q69Z23	6908	0	Dynein heavy chain 17, axonemal	YKR054c	726	0	COG5245	pfam03028	Dynein_heavy	Dynein heavy chain and region D6 of dynein motor. This family represents the C-terminal region of dynein heavy chain. The chain also contains ATPase activity and microtubule binding ability and acts as a motor for the movement of organelles and vesicles along microtubules. Dynein is also involved in cilia and flagella movement. The dynein subunit consists of at least two heavy chains and a number…	GO:0007018|microtubule-based movement;	GO:0005874|microtubule;GO:0036157|outer dynein arm;	GO:0005524|ATP binding;GO:0016887|ATPase activity;GO:0003777|microtubule motor activity;	.	.
ENSGALG00000007143	1	0.186	0.264492	gi|513210841|ref|XP_415267.2|	3563	0	PREDICTED: RING finger protein 10 [Gallus gallus]	gi|513210840|ref|XM_415267.4|	3643	0	PREDICTED: Gallus gallus ring finger protein 10 (RNF10), mRNA	Q08E13	990	0	RING finger protein 10	.	.	.	.	pfam13923	zf-C3HC4_2	Zinc finger, C3HC4 type (RING finger).	GO:0045893|positive regulation of transcription, DNA-templated;GO:0051865|protein autoubiquitination;	GO:0005737|cytoplasm;GO:0005634|nucleus;	GO:0004842|ubiquitin-protein transferase activity;GO:0008270|zinc ion binding;	.	.
ENSGALG00000007160	1	0.469	0.530439	gi|513180831|ref|XP_004940776.1|	2075	0	PREDICTED: rho GTPase-activating protein 6-like isoform X2 [Gallus gallus]	gi|513180830|ref|XM_004940719.1|	1341	0	PREDICTED: Gallus gallus rho GTPase-activating protein 6-like (LOC100859007), transcript variant X2, mRNA	O43182	363	5e-113	Rho GTPase-activating protein 6	.	.	.	.	pfam00620	RhoGAP	RhoGAP domain. GTPase activator proteins towards Rho/Rac/Cdc42-like small GTPases.	GO:0030041|actin filament polymerization;GO:0007202|activation of phospholipase C activity;GO:0048041|focal adhesion assembly;GO:0051895|negative regulation of focal adhesion assembly;GO:0051497|negative regulation of stress fiber assembly;GO:0010518|positive regulation of phospholipase activity;GO:0009967|positive regulation of signal transduction;GO:0051056|regulation of small GTPase mediated s…	GO:0015629|actin cytoskeleton;GO:0005884|actin filament;GO:0005737|cytoplasm;GO:0005829|cytosol;	GO:0005096|GTPase activator activity;GO:0016004|phospholipase activator activity;GO:0043274|phospholipase binding;GO:0005070|SH3/SH2 adaptor activity;	.	.
ENSGALG00000007169	1	0.467	0.824255	gi|118085610|ref|XP_418573.2|	3815	0	PREDICTED: enhancer of polycomb homolog 1 isoform X4 [Gallus gallus]	gi|513167772|ref|XM_418573.4|	2768	0	PREDICTED: Gallus gallus enhancer of polycomb homolog 1 (Drosophila) (EPC1), transcript variant X4, mRNA	Q9H2F5	1302	0	Enhancer of polycomb homolog 1	.	.	.	.	pfam06752	E_Pc_C	Enhancer of Polycomb C-terminus. This family represents the C-terminus of eukaryotic enhancer of polycomb proteins, which have roles in heterochromatin formation. This family contains several conserved motifs.	GO:0006325|chromatin organization;GO:0043968|histone H2A acetylation;GO:0043967|histone H4 acetylation;GO:0045814|negative regulation of gene expression, epigenetic;GO:0000122|negative regulation of transcription from RNA polymerase II promoter;GO:0045892|negative regulation of transcription, DNA-templated;GO:0045944|positive regulation of transcription from RNA polymerase II promoter;GO:0045893|…	GO:0035267|NuA4 histone acetyltransferase complex;GO:0031965|nuclear membrane;GO:0005654|nucleoplasm;GO:0005634|nucleus;GO:0032777|Piccolo NuA4 histone acetyltransferase complex;	.	K11322	EPC; enhancer of polycomb-like protein
ENSGALG00000007210	1	0.386	0.498712	gi|513180837|ref|XP_004940777.1|	556	1e-65	PREDICTED: regulator of cell cycle RGCC isoform X3 [Gallus gallus]	gi|513180839|ref|XM_420264.4|	1451	0	PREDICTED: Gallus gallus response gene to complement 32 protein-like (LOC422284), transcript variant X2, mRNA	.	.	.	.	.	.	.	.	pfam15151	RGCC	Response gene to complement 32 protein family. This family of proteins is found in eukaryotes. Proteins in this family are typically between 44 and 130 amino acids in length. There is a conserved KLGDT sequence motif.	.	.	.	.	.
ENSGALG00000007286	1	0.322	0.38157	gi|634743308|ref|NP_001278900.1|	1752	0	NAD-dependent protein deacetylase sirtuin-7 [Gallus gallus]	gi|634743307|ref|NM_001291971.1|	1229	0	Gallus gallus sirtuin 7 (SIRT7), mRNA	Q9NRC8	549	0	NAD-dependent protein deacetylase sirtuin-7	TM0490	109	1e-26	COG0846	pfam02146	SIR2	Sir2 family. This region is characteristic of Silent information regulator 2 (Sir2) proteins, or sirtuins. These are protein deacetylases that depend on nicotine adenine dinucleotide (NAD). They are found in many subcellular locations, including the nucleus, cytoplasm and mitochondria. Eukaryotic forms play in important role in the regulation of transcriptional repression. Moreover, they are invo…	GO:0070932|histone H3 deacetylation;GO:0070933|histone H4 deacetylation;GO:0000122|negative regulation of transcription from RNA polymerase II promoter;GO:0007072|positive regulation of transcription involved in exit from mitosis;GO:0009303|rRNA transcription;	GO:0005737|cytoplasm;GO:0005730|nucleolus;GO:0005731|nucleolus organizer region;GO:0005634|nucleus;	GO:0003682|chromatin binding;GO:0046872|metal ion binding;GO:0070403|NAD+ binding;GO:0097372|NAD-dependent histone deacetylase activity (H3-K18 specific);	K11417	SIRT7, SIR2L7; NAD-dependent deacetylase sirtuin 7 [EC:3.5.1.-]
ENSGALG00000007324	1	0.34	0.13498	gi|483499047|gb|EOA94269.1|	3363	0	Tumor protein 63, partial [Anas platyrhynchos]	gi|45383451|ref|NM_204351.1|	1722	0	Gallus gallus tumor protein p63 (TP63), mRNA	O88898	1086	0	Tumor protein 63	.	.	.	.	pfam00870	P53	P53 DNA-binding domain. This family contains one anomalous member, viz: Zea mays (Q6JAD8). This sequence is identical to human P53 and would appear to be a a human contaminant within the Zea mays sampling effort.	GO:0048646|anatomical structure formation involved in morphogenesis;GO:0006915|apoptotic process;GO:0007569|cell aging;GO:0030154|cell differentiation;GO:0006974|cellular response to DNA damage stimulus;GO:0034644|cellular response to UV;GO:0006338|chromatin remodeling;GO:0060197|cloacal septation;GO:0006978|DNA damage response, signal transduction by p53 class mediator resulting in transcription…	GO:0000785|chromatin;GO:0005737|cytoplasm;GO:0005829|cytosol;GO:0030425|dendrite;GO:0000790|nuclear chromatin;GO:0005654|nucleoplasm;GO:0005634|nucleus;GO:0005791|rough endoplasmic reticulum;GO:0005667|transcription factor complex;	GO:0003682|chromatin binding;GO:0003684|damaged DNA binding;GO:0003677|DNA binding;GO:0003690|double-stranded DNA binding;GO:0042802|identical protein binding;GO:0046872|metal ion binding;GO:0002039|p53 binding;GO:0001077|transcriptional activator activity, RNA polymerase II core promoter proximal region sequence-specific binding;GO:0043565|sequence-specific DNA binding;GO:0000989|transcription f…	K10149	TP63; tumor protein p63
ENSGALG00000007351	1	0.497	0.548688	gi|513167890|ref|XP_418580.4|	2793	0	PREDICTED: LOW QUALITY PROTEIN: poly(A) RNA polymerase, mitochondrial [Gallus gallus]	gi|513167889|ref|XM_418580.4|	1704	0	PREDICTED: Gallus gallus mitochondrial poly(A) polymerase (MTPAP), mRNA	Q9NVV4	627	0	Poly(A) RNA polymerase, mitochondrial	SPAC821.04c	104	8e-23	COG5260	pfam03828	PAP_assoc	Cid1 family poly A polymerase. This domain is found in poly(A) polymerases and has been shown to have polynucleotide adenylyltransferase activity. Proteins in this family have been located to both the nucleus and the cytoplasm.	GO:0071044|histone mRNA catabolic process;GO:0006378|mRNA polyadenylation;GO:0006351|transcription, DNA-templated;	GO:0043231|intracellular membrane-bounded organelle;GO:0005739|mitochondrion;	GO:0005524|ATP binding;GO:0042802|identical protein binding;GO:0000287|magnesium ion binding;GO:0030145|manganese ion binding;GO:0044822|poly(A) RNA binding;GO:0004652|polynucleotide adenylyltransferase activity;GO:0042803|protein homodimerization activity;GO:0002134|UTP binding;	K18060	MTPAP; poly(A) RNA polymerase, mitochondrial [EC:2.7.7.19]
ENSGALG00000007393	1	0.485	0.679485	gi|698413797|ref|XP_009693848.1|	1129	4e-144	PREDICTED: sin3 histone deacetylase corepressor complex component SDS3, partial [Cariama cristata]	gi|71895506|ref|NM_001031471.1|	2640	0	Gallus gallus suppressor of defective silencing 3 homolog (S. cerevisiae) (SUDS3), mRNA	A6H6W9	427	4e-140	Sin3 histone deacetylase corepressor complex component SDS3	.	.	.	.	pfam08598	Sds3	Sds3-like. Repression of gene transcription is mediated by histone deacetylases containing repressor-co-repressor complexes, which are recruited to promoters of target genes via interactions with sequence-specific transcription factors. The co-repressor complex contains a core of at least seven proteins. This family represents the conserved region found in Sds3, Dep1 and BRMS1-homologue p40 prote…	GO:0006915|apoptotic process;GO:0016575|histone deacetylation;GO:0000122|negative regulation of transcription from RNA polymerase II promoter;GO:0043065|positive regulation of apoptotic process;GO:0021762|substantia nigra development;GO:0006351|transcription, DNA-templated;	GO:0005737|cytoplasm;GO:0005634|nucleus;GO:0070822|Sin3-type complex;	GO:0004407|histone deacetylase activity;GO:0042826|histone deacetylase binding;	.	.
ENSGALG00000007394	1	0.229	0.343042	gi|83721947|ref|NP_001032915.1|	3722	0	glucocorticoid receptor [Gallus gallus]	gi|83721946|ref|NM_001037826.1|	2475	0	Gallus gallus nuclear receptor subfamily 3, group C, member 1 (glucocorticoid receptor) (NR3C1), mRNA	P04150	1096	0	Glucocorticoid receptor	.	.	.	.	pfam02155	GCR	Glucocorticoid receptor.	GO:0030325|adrenal gland development;GO:0071383|cellular response to steroid hormone stimulus;GO:0016568|chromatin modification;GO:0010467|gene expression;GO:0008211|glucocorticoid metabolic process;GO:0060603|mammary gland duct morphogenesis;GO:0042711|maternal behavior;GO:1900170|negative regulation of glucocorticoid mediated signaling pathway;GO:0043525|positive regulation of neuron apoptotic …	GO:0005737|cytoplasm;GO:0005829|cytosol;GO:0016020|membrane;GO:0005759|mitochondrial matrix;GO:0005654|nucleoplasm;GO:0005634|nucleus;	GO:0004883|glucocorticoid receptor activity;GO:0038051|glucocorticoid-activated RNA polymerase II transcription factor binding transcription factor activity;GO:0000978|RNA polymerase II core promoter proximal region sequence-specific DNA binding;GO:0001077|transcriptional activator activity, RNA polymerase II core promoter proximal region sequence-specific binding;GO:0003700|transcription factor …	K05771	NR3C1, GR; glucocorticoid receptor
ENSGALG00000007437	1	0.451	0.614262	gi|513201963|ref|XP_004943953.1|	4621	0	PREDICTED: dipeptidyl peptidase 8 isoform X3 [Gallus gallus]	gi|513201962|ref|XM_004943896.1|	4072	0	PREDICTED: Gallus gallus dipeptidyl-peptidase 8 (DPP8), transcript variant X3, mRNA	Q6V1X1	1631	0	Dipeptidyl peptidase 8	CC2154	304	2e-87	COG1506	pfam00930	DPPIV_N	Dipeptidyl peptidase IV (DPP IV) N-terminal region. This family is an alignment of the region to the N-terminal side of the active site. The Prosite motif does not correspond to this Pfam entry.	GO:0006955|immune response;GO:0006508|proteolysis;	GO:0005737|cytoplasm;GO:0016020|membrane;GO:0005654|nucleoplasm;	GO:0008239|dipeptidyl-peptidase activity;GO:0008236|serine-type peptidase activity;	K08655	DPP8; dipeptidyl-peptidase 8 [EC:3.4.14.5]
ENSGALG00000007443	1	0.427	0.395829	gi|60302798|ref|NP_001012593.1|	2231	0	trimethyllysine dioxygenase, mitochondrial [Gallus gallus]	gi|60302797|ref|NM_001012575.1|	3977	0	Gallus gallus trimethyllysine hydroxylase, epsilon (TMLHE), mRNA	Q5F4B3	863	0	Trimethyllysine dioxygenase, mitochondrial	mll1440	165	1e-42	COG2175	pfam02668	TauD	Taurine catabolism dioxygenase TauD, TfdA family. This family consists of taurine catabolism dioxygenases of the TauD, TfdA family. TauD from Escherichia coli is an alpha-ketoglutarate-dependent taurine dioxygenase. This enzyme catalyses the oxygenolytic release of sulfite from taurine. TfdA from Burkholderia sp. is a 2,4-dichlorophenoxyacetic acid/alpha-ketoglutarate dioxygenase. TfdA from Alcal…	GO:0045329|carnitine biosynthetic process;GO:0051354|negative regulation of oxidoreductase activity;	GO:0005759|mitochondrial matrix;	GO:0005506|iron ion binding;GO:0031418|L-ascorbic acid binding;GO:0016702|oxidoreductase activity, acting on single donors with incorporation of molecular oxygen, incorporation of two atoms of oxygen;GO:0050353|trimethyllysine dioxygenase activity;	K00474	E1.14.11.8; trimethyllysine dioxygenase [EC:1.14.11.8]
ENSGALG00000007447	1	0.024	0.027984	gi|45382089|ref|NP_990776.1|	2237	0	tubulin beta-6 chain [Gallus gallus]	gi|45382088|ref|NM_205445.1|	2985	0	Gallus gallus tubulin, beta 1 class VI (TUBB1), mRNA	P09207	865	0	Tubulin beta-6 chain	ECU03g0820i	695	0	COG5023	pfam03953	Tubulin_C	Tubulin C-terminal domain. This family includes the tubulin alpha, beta and gamma chains. Members of this family are involved in polymer formation. Tubulins are GTPases. FtsZ can polymerize into tubes, sheets, and rings in vitro and is ubiquitous in eubacteria and archaea. Tubulin is the major component of microtubules. (The FtsZ GTPases have been split into their won family).	GO:0051258|protein polymerization;GO:0051225|spindle assembly;	GO:0005737|cytoplasm;GO:0070062|extracellular exosome;GO:0005874|microtubule;	GO:0005525|GTP binding;GO:0003924|GTPase activity;GO:0005200|structural constituent of cytoskeleton;	K07375	TUBB; tubulin beta
ENSGALG00000007468	1	0.025	0.01445	gi|52138655|ref|NP_001004376.1|	661	1e-85	hemoglobin subunit alpha-A [Gallus gallus]	gi|513234618|ref|XM_003643191.2|	537	0	PREDICTED: Gallus gallus hemoglobin subunit alpha-A-like (LOC100858011), transcript variant X1, mRNA	P01994	259	5e-87	Hemoglobin subunit alpha-A	.	.	.	.	pfam00042	Globin	Globin.	.	GO:0005833|hemoglobin complex;	GO:0020037|heme binding;GO:0005506|iron ion binding;GO:0019825|oxygen binding;GO:0005344|oxygen transporter activity;	K13822	HBA; hemoglobin subunit alpha
ENSGALG00000007471	1	0.219	0.397704	gi|513234629|ref|XP_003643243.2|	3689	0	PREDICTED: transmembrane protein 8A-like isoform X1 [Gallus gallus]	gi|513209002|ref|XM_425255.4|	2525	0	PREDICTED: Gallus gallus transmembrane protein 8A (TMEM8A), transcript variant X2, mRNA	Q9ESN3	831	0	Transmembrane protein 8A	.	.	.	.	pfam12036	DUF3522	Protein of unknown function (DUF3522). This family of proteins is functionally uncharacterized. This protein is found in eukaryotes. Proteins in this family are typically between 220 to 787 amino acids in length.	GO:0007155|cell adhesion;	GO:0070062|extracellular exosome;GO:0005887|integral component of plasma membrane;GO:0005765|lysosomal membrane;GO:0005886|plasma membrane;	.	.	.
ENSGALG00000007483	1	0.381	0.305562	gi|513205628|ref|XP_425165.4|	5175	0	PREDICTED: leucine-rich repeats and immunoglobulin-like domains 1, partial [Gallus gallus]	gi|513205627|ref|XM_425165.4|	3402	0	PREDICTED: Gallus gallus leucine-rich repeats and immunoglobulin-like domains 1 (LRIG1), partial mRNA	P70193	1342	0	Leucine-rich repeats and immunoglobulin-like domains protein 1	SPy1798	73.9	2e-12	COG4886	pfam07679	I-set	Immunoglobulin I-set domain.	GO:0060384|innervation;GO:0032474|otolith morphogenesis;GO:0007605|sensory perception of sound;	GO:0016021|integral component of membrane;	.	.	.
ENSGALG00000007512	1	0.462	0.620928	gi|513211002|ref|XP_004934474.1|	4478	0	PREDICTED: MORC family CW-type zinc finger protein 2 isoform X3 [Gallus gallus]	gi|513211009|ref|XM_003642226.2|	3248	0	PREDICTED: Gallus gallus MORC family CW-type zinc finger 2 (MORC2), transcript variant X1, mRNA	Q9Y6X9	1419	0	MORC family CW-type zinc finger protein 2	.	.	.	.	pfam13589	HATPase_c_3	Histidine kinase-, DNA gyrase B-, and HSP90-like ATPase. This family represents, additionally, the structurally related ATPase domains of histidine kinase, DNA gyrase B and HSP90.	GO:0006631|fatty acid metabolic process;	GO:0005737|cytoplasm;GO:0005829|cytosol;GO:0005654|nucleoplasm;GO:0005634|nucleus;	GO:0008270|zinc ion binding;	.	.
ENSGALG00000007522	1	0.272	0.52224	gi|733915534|ref|XP_010719991.1|	7673	0	PREDICTED: canalicular multispecific organic anion transporter 2, partial [Meleagris gallopavo]	gi|513214260|ref|XM_420102.4|	4384	0	PREDICTED: Gallus gallus ATP-binding cassette, sub-family C (CFTR/MRP), member 3 (ABCC3), mRNA	O15438	2115	0	Canalicular multispecific organic anion transporter 2	YDR135c	1048	0	COG1132	pfam00664	ABC_membrane	ABC transporter transmembrane region. This family represents a unit of six transmembrane helices. Many members of the ABC transporter family (pfam00005) have two such regions.	GO:0015721|bile acid and bile salt transport;GO:0008206|bile acid metabolic process;GO:0044281|small molecule metabolic process;GO:0055085|transmembrane transport;GO:0006810|transport;	GO:0005887|integral component of plasma membrane;GO:0016020|membrane;GO:0005886|plasma membrane;	GO:0005524|ATP binding;GO:0042626|ATPase activity, coupled to transmembrane movement of substances;GO:0008514|organic anion transmembrane transporter activity;	K05667	ABCC3; ATP-binding cassette, subfamily C (CFTR/MRP), member 3
ENSGALG00000007557	1	0.464	0.613872	gi|513199564|ref|XP_004943414.1|	4476	0	PREDICTED: run domain Beclin-1 interacting and cystein-rich containing protein isoform X4 [Gallus gallus]	gi|513199567|ref|XM_422730.4|	4671	0	PREDICTED: Gallus gallus KIAA0226 (KIAA0226), transcript variant X3, mRNA	Q80U62	1213	0	Run domain Beclin-1 interacting and cysteine-rich containing protein	.	.	.	.	pfam13901	DUF4206	Domain of unknown function (DUF4206). This is a family of cysteine-rich proteins. Many members also carry a pleckstrin-homology domain, pfam00169	GO:0006914|autophagy;GO:0006897|endocytosis;GO:0002376|immune system process;GO:1901097|negative regulation of autophagosome maturation;GO:0010507|negative regulation of autophagy;GO:0045806|negative regulation of endocytosis;GO:0043553|negative regulation of phosphatidylinositol 3-kinase activity;	GO:0005769|early endosome;GO:0005794|Golgi apparatus;GO:0005770|late endosome;GO:0005764|lysosome;	.	.	.
ENSGALG00000007570	1	0.481	0.396825	gi|513181071|ref|XP_004940831.1|	1867	0	PREDICTED: Kruppel-like factor 8 isoform X2 [Gallus gallus]	gi|513181070|ref|XM_004940774.1|	1329	0	PREDICTED: Gallus gallus Kruppel-like factor 8 (KLF8), transcript variant X2, mRNA	Q13887	358	1e-108	Krueppel-like factor 5	SPAC144.09c	76.6	1e-13	COG5048	pfam13465	zf-H2C2_2	Zinc-finger double domain.	GO:0001525|angiogenesis;GO:0060576|intestinal epithelial cell development;GO:0030033|microvillus assembly;GO:0000122|negative regulation of transcription from RNA polymerase II promoter;GO:0045600|positive regulation of fat cell differentiation;GO:0045944|positive regulation of transcription from RNA polymerase II promoter;GO:0032534|regulation of microvillus assembly;GO:0035914|skeletal muscle c…	GO:0005737|cytoplasm;GO:0005794|Golgi apparatus;GO:0043231|intracellular membrane-bounded organelle;GO:0005654|nucleoplasm;GO:0005886|plasma membrane;	GO:0046872|metal ion binding;GO:0000978|RNA polymerase II core promoter proximal region sequence-specific DNA binding;GO:0001077|transcriptional activator activity, RNA polymerase II core promoter proximal region sequence-specific binding;	K09206	KLF5; krueppel-like factor 5
ENSGALG00000007581	1	0.43	0.41753	gi|71896939|ref|NP_001026487.1|	1390	0	UAP56-interacting factor [Gallus gallus]	gi|53133887|emb|AJ720614.1|	2913	0	Gallus gallus mRNA for hypothetical protein, clone 21k3	Q5ZJ20	540	0	UAP56-interacting factor	.	.	.	.	pfam07078	FYTT	Forty-two-three protein. This family consists of several mammalian proteins of around 320 residues in length called 40-2-3 proteins. The function of this family is unknown.	GO:0006406|mRNA export from nucleus;	GO:0016607|nuclear speck;GO:0005654|nucleoplasm;	GO:0003729|mRNA binding;	.	.
ENSGALG00000007594	1	0.087	0.262827	gi|478732986|ref|NP_001264599.1|	1666	0	ankyrin repeat and SOCS box protein 12 [Gallus gallus]	gi|478732985|ref|NM_001277670.1|	1771	0	Gallus gallus ankyrin repeat and SOCS box containing 12 (ASB12), mRNA	Q9D738	426	9e-144	Ankyrin repeat and SOCS box protein 12	all2748	73.2	7e-13	COG0666	pfam12796	Ank_2	Ankyrin repeats (3 copies).	GO:0035556|intracellular signal transduction;GO:0016567|protein ubiquitination;	GO:0005622|intracellular;	.	K10334	ASB12; ankyrin repeat and SOCS box protein 12
ENSGALG00000007599	1	0.472	0.253936	gi|513181112|ref|XP_004940838.1|	5201	0	PREDICTED: APC membrane recruitment protein 1 isoform X8 [Gallus gallus]	gi|513181111|ref|XM_004940781.1|	1208	0	PREDICTED: Gallus gallus family with sequence similarity 123B (FAM123B), transcript variant X8, mRNA	F1RDM5	336	2e-97	APC membrane recruitment protein 1	.	.	.	.	pfam09422	WTX	WTX protein. The WTX protein is found to be inactivated in one third of Wilms tumors. The WTX protein is functionally uncharacterized.	GO:0090090|negative regulation of canonical Wnt signaling pathway;GO:0030178|negative regulation of Wnt signaling pathway;GO:0090263|positive regulation of canonical Wnt signaling pathway;GO:0060828|regulation of canonical Wnt signaling pathway;GO:0016055|Wnt signaling pathway;	GO:0005737|cytoplasm;GO:0005634|nucleus;GO:0005886|plasma membrane;	GO:0008013|beta-catenin binding;GO:0005546|phosphatidylinositol-4,5-bisphosphate binding;	.	.
ENSGALG00000007641	1	0.284	0.295644	gi|543732027|ref|XP_005507051.1|	1939	0	PREDICTED: LIM domain-binding protein 1 isoform X1 [Columba livia]	gi|2582523|gb|AF026038.1|AF026038	1188	0	Gallus gallus neural src interacting protein, short form, mRNA, complete cds	O42252	748	0	LIM domain-binding protein 1	.	.	.	.	pfam01803	LIM_bind	LIM-domain binding protein. The LIM-domain binding protein, binds to the LIM domain pfam00412 of LIM homeodomain proteins which are transcriptional regulators of development. Nuclear LIM interactor (NLI) / LIM domain-binding protein 1 (LDB1) is located in the nuclei of neuronal cells during development, it is co-expressed with Isl1 in early motor neuron differentiation and has a suggested role in…	GO:0009948|anterior/posterior axis specification;GO:0045647|negative regulation of erythrocyte differentiation;GO:0030182|neuron differentiation;GO:0006357|regulation of transcription from RNA polymerase II promoter;GO:0016055|Wnt signaling pathway;	GO:0005634|nucleus;GO:0043234|protein complex;	GO:0030274|LIM domain binding;GO:0042803|protein homodimerization activity;GO:0003712|transcription cofactor activity;	K15617	LDB1; LIM domain-binding protein 1
ENSGALG00000007642	1	0.378	0.450198	gi|154816153|ref|NP_001025795.1|	2336	0	C-terminal binding protein-like [Gallus gallus]	gi|154816152|ref|NM_001030624.1|	4567	0	Gallus gallus C-terminal binding protein-like (LOC416354), mRNA	Q9W758	782	0	C-terminal-binding protein 2	MJ1018	199	6e-53	COG0111	pfam00389	2-Hacid_dh	D-isomer specific 2-hydroxyacid dehydrogenase, catalytic domain. This family represents the largest portion of the catalytic domain of 2-hydroxyacid dehydrogenases as the NAD binding domain is inserted within the structural domain.	GO:0045892|negative regulation of transcription, DNA-templated;GO:0006351|transcription, DNA-templated;GO:0050872|white fat cell differentiation;GO:0016055|Wnt signaling pathway;	GO:0005634|nucleus;	GO:0051287|NAD binding;GO:0016616|oxidoreductase activity, acting on the CH-OH group of donors, NAD or NADP as acceptor;	K04496	CTBP; C-terminal binding protein
ENSGALG00000007644	1	0.349	0.496627	gi|513209165|ref|XP_004945436.1|	7450	0	PREDICTED: structure-specific endonuclease subunit SLX4 isoform X5 [Gallus gallus]	gi|513209170|ref|XM_004945380.1|	1489	0	PREDICTED: Gallus gallus SLX4 structure-specific endonuclease subunit homolog (S. cerevisiae) (SLX4), transcript variant X6, mRNA	Q6P1D7	254	9e-67	Structure-specific endonuclease subunit SLX4	.	.	.	.	pfam09494	Slx4	Slx4 endonuclease. The Slx4 protein is a heteromeric structure-specific endonuclease found from fungi to mammals. Slx4 with Slx1 acts as a nuclease on branched DNA substrates, particularly simple-Y, 5'-flap, or replication fork structures by cleaving the strand bearing the 5' non-homologous arm at the branch junction and thus generating ligatable nicked products from 5'-flap or replication fork s…	GO:0010792|DNA double-strand break processing involved in repair via single-strand annealing;GO:0006281|DNA repair;GO:0006260|DNA replication;GO:0000724|double-strand break repair via homologous recombination;GO:0006289|nucleotide-excision repair;GO:0043085|positive regulation of catalytic activity;GO:0072429|response to intra-S DNA damage checkpoint signaling;	GO:0030054|cell junction;GO:0005737|cytoplasm;GO:0005654|nucleoplasm;GO:0033557|Slx1-Slx4 complex;	GO:0017108|5'-flap endonuclease activity;GO:0008047|enzyme activator activity;	K10484	BTBD12, SLX4; structure-specific endonuclease subunit SLX4 (BTB/POZ domain-containing protein 12)
ENSGALG00000007658	1	0.349	0.485459	gi|513191638|ref|XP_421719.2|	3516	0	PREDICTED: UPF0668 protein C10orf76 isoform X5 [Gallus gallus]	gi|513191643|ref|XM_004942208.1|	3114	0	PREDICTED: Gallus gallus chromosome 6 open reading frame, human C10orf76 (C6H10ORF76), transcript variant X7, mRNA	Q5T2E6	1315	0	UPF0668 protein C10orf76	.	.	.	.	pfam08427	DUF1741	Domain of unknown function (DUF1741). This is a eukaryotic domain of unknown function.	.	GO:0016021|integral component of membrane;	.	.	.
[truncated: 522 more rows]

## Sheet: down-up
gene	E6FR	E12FR-E6FR_fc	D1FR-E6FR_fc	NR:Seq-id	NR:Score	NR:Evalue	NR:Description	NT:Seq-id	NT:Score	NT:Evalue	NT:Description	Uniprot:UniProtKB-AC	Uniprot:Score	Uniprot:Evalue	Uniprot:Description	COG:gene	COG:Score	COG:Eval	COG:num	Pfam:pfam_ID	Pfam:pfam_Name	Pfam:pfam_Description	GO:biological_process	GO:cellular_component	GO:molecular_function	KEGG:KO	KEGG:Description
[truncated: 311 more rows]

[truncated: 5 more sheets: maintain-down , maintain-up, up-down, up-maintain, up-up]
